# Supplementary material for: Convergent genome evolution shaped the emergence of terrestrial animals
Source: Nature. 2025 Nov 12;649(8097):638–46. doi: 10.1038/s41586-025-09722-4 (PMC12804077; doi:10.1038/s41586-025-09722-4)
Supplement: Supplementary file 4 — Supplementary Tables 1–22. [file 41586_2025_9722_MOESM4_ESM.zip]

Archive with 22 entries (22 files):
- 2025-04-08524C-s4/supplementary_table_1.xlsx
- 2025-04-08524C-s4/supplementary_table_10.xlsx
- 2025-04-08524C-s4/supplementary_table_11.xlsx
- 2025-04-08524C-s4/supplementary_table_12.xlsx
- 2025-04-08524C-s4/supplementary_table_13.xlsx
- 2025-04-08524C-s4/supplementary_table_14.xlsx
- 2025-04-08524C-s4/supplementary_table_15.xlsx
- 2025-04-08524C-s4/supplementary_table_16.xlsx
- 2025-04-08524C-s4/supplementary_table_17.xlsx
- 2025-04-08524C-s4/supplementary_table_18.xlsx
- 2025-04-08524C-s4/supplementary_table_19.xlsx
- 2025-04-08524C-s4/supplementary_table_2.xlsx
- 2025-04-08524C-s4/supplementary_table_20.xlsx
- 2025-04-08524C-s4/supplementary_table_21.xlsx
- 2025-04-08524C-s4/supplementary_table_22.xlsx
- 2025-04-08524C-s4/supplementary_table_3.xlsx
- 2025-04-08524C-s4/supplementary_table_4.xlsx
- 2025-04-08524C-s4/supplementary_table_5.xlsx
- 2025-04-08524C-s4/supplementary_table_6.xlsx
- 2025-04-08524C-s4/supplementary_table_7.xlsx
- 2025-04-08524C-s4/supplementary_table_8.xlsx
- 2025-04-08524C-s4/supplementary_table_9.xlsx
