# Supplementary material for: Convergent genome evolution shaped the emergence of terrestrial animals
Source: Nature. 2025 Nov 12;649(8097):638–46. doi: 10.1038/s41586-025-09722-4 (PMC12804077; doi:10.1038/s41586-025-09722-4)
Supplement: Supplementary file 4 — Supplementary Tables 1–22. [file 41586_2025_9722_MOESM4_ESM.zip › 2025-04-08524C-s4/supplementary_table_1.xlsx]

## Sheet: Sheet1
Species	Phylum	Habitats	Label	Source	Sourse link	Publication	Canonical protein seqences number	BUSCO C:complete	BUSCO F:fragmented	BUSCO M:missing
Creolimax fragrantissima	Eukaryota/Opisthokonta/Ichthyosporea		Cfra	manual	https://datadryad.org/stash/dataset/doi:10.5061/dryad.dncjsxm49	https://www.nature.com/articles/s41586-023-05936-6#data-availability	8602	95.7	2	2.3
Capsaspora owczarzaki	Eukaryota/Opisthokonta/Filasterea		Cowc	manual	https://datadryad.org/stash/dataset/doi:10.5061/dryad.dncjsxm48	https://www.nature.com/articles/s41586-023-05936-6#data-availability	8650	92.6	3.1	4.3
Salpingoeca rosetta	Eukaryota/Opisthokonta/Choanoflagellatea		Saro	manual	https://datadryad.org/stash/dataset/doi:10.5061/dryad.dncjsxm47	https://www.nature.com/articles/s41586-023-05936-6#data-availability	11577	83.1	6.7	10.2
Amphimedon queenslandica	Porifera	marine	Aque	uniprot	https://www.uniprot.org/proteomes/UP000007879	https://www.nature.com/articles/nature09201	42463	89.8	4.2	6
Ephydatia muelleri	Porifera	fresh	Emue	manual	https://spaces.facsci.ualberta.ca/ephybase/	https://www.nature.com/articles/s41467-020-17397-w#Sec18	36505	70.5	6.9	22.6
Mnemiopsis leidyi	Ctenophora	marine, brackish	Mlei	ensembl	https://metazoa.ensembl.org/Mnemiopsis_leidyi/Info/Index	http://europepmc.org/article/MED/24337300	16022	73.4	4.9	21.7
Trichoplax adhaerens	Placozoa	marine	Tadh	uniprot	https://www.uniprot.org/proteomes/UP000009022	https://www.nature.com/articles/nature07191	11481	89.3	4.6	6.1
Actinia equina	Cnidaria	marine	Aequ	ensembl	http://metazoa.ensembl.org/Actinia_equina_GCA_011057435.1/Info/Index	https://www.sciencedirect.com/science/article/pii/S1874778720300143?via%3Dihub	52904	95.6	2.6	1.8
Nematostella vectensis	Cnidaria	marine, brackish	Nvec	uniprot	https://www.uniprot.org/proteomes/UP000001593	http://europepmc.org/article/MED/17615350	23893	89.8	4.8	5.4
Hydra vulgaris	Cnidaria	fresh	Hvul	uniprot	https://www.uniprot.org/proteomes/UP000694840	https://www.science.org/doi/10.1126/sciadv.abi5884#sec-2	19700	91.2	3.9	4.9
Hofstenia miamia	Xenacoelomorpha	marine	Hmia	ensembl	https://metazoa.ensembl.org/Hofstenia_miamia/Info/Index	https://www.science.org/doi/10.1126/science.aau6173	21899	79.4	5.2	15.4
Brachionus calyciflorus	Rotifera	fresh	Bcal	uniprot	https://www.uniprot.org/proteomes/UP000663879	https://elifesciences.org/articles/63194	23463	90.4	2	7.6
Adineta ricciae	Rotifera	fresh	Aric	ncbi-GenBank	https://www.ncbi.nlm.nih.gov/data-hub/genome/GCA_905250025.1/	https://journals.plos.org/plosbiology/article?id=10.1371/journal.pbio.2004830#sec002	48545	88.7	1.9	9.4
Adineta steineri	Rotifera	fresh, terrestrial	Aste	uniprot	https://www.uniprot.org/proteomes/UP000663832	https://elifesciences.org/articles/63194#s2	56649	88.5	2.7	8.8
Didymodactylos carnosus	Rotifera	fresh, terrestrial	Dcar	uniprot	https://www.uniprot.org/proteomes/UP000663829	https://elifesciences.org/articles/63194#s2	46621	82.8	4.4	12.8
Rotaria socialis	Rotifera	fresh	Rsoc	uniprot	https://www.uniprot.org/proteomes/UP000663873	https://elifesciences.org/articles/63194	46713	83.5	6.1	10.4
Rotaria sordida	Rotifera	terrestrial, likely fresh	Rsor	uniprot	https://www.uniprot.org/proteomes/UP000663835	https://elifesciences.org/articles/63194	53728	86.9	3	10.1
Rotaria sp. Silwood1	Rotifera	fresh, terrestrial	Rota	uniprot	https://www.uniprot.org/proteomes/UP000663835	https://elifesciences.org/articles/63194	63872	88.7	2.4	8.9
Macrostomum lignano	Platyhelminthes	fresh	Mlig	uniprot	https://www.uniprot.org/proteomes/UP000215902	https://www.pnas.org/doi/10.1073/pnas.1516718112	40986	86.7	3	10.3
Prostheceraeus crozieri	Platyhelminthes	marine	Pcro	manual	https://github.com/djleite/PROCRO_genome	https://academic.oup.com/gbe/article/14/9/evac133/6678951#372543866	44688	83.1	5.5	11.4
Schmidtea mediterranea	Platyhelminthes	fresh	Smed	manual	https://parasite.wormbase.org/Schmidtea_mediterranea_s2f19h1prjna885486/Info/Index	http://europepmc.org/article/MED/17881371	27958	79.6	2.1	18.3
Lingula anatina	Brachiopoda	marine	Lana	ncbi-GenBank	https://www.ncbi.nlm.nih.gov/datasets/genome/GCF_001039355.2/	https://www.nature.com/articles/ncomms9301#Sec2	26424	98.7	0.6	0.7
Phoronis australis	Phoronida	marine	Paus	manual	https://marinegenomics.oist.jp/pau_v2/viewer/download?project_id=51	https://www.nature.com/articles/s41559-017-0389-y#article-info	20369	96.5	2.4	1.1
Bugula neritina	Bryozoa	marine	Bner	uniprot	https://www.uniprot.org/proteomes/UP000593567	https://www.nature.com/articles/s41597-020-00684-y	24751	76.2	9	14.8
Phascolosoma esculenta	Annelida	marine	Pesc	manual	https://figshare.com/articles/dataset/Genome_data_of_Phascolosoma_esculenta/19444241?file=34548065	https://www.frontiersin.org/articles/10.3389/fgene.2022.910344/full	40928	98.6	0.7	0.7
Dimorphilus gyrociliatus	Annelida	marine	Dgyr	uniprot	https://www.uniprot.org/proteomes/UP000549394	https://www.nature.com/articles/s41559-020-01327-6	14032	91.9	1.3	6.8
Lamellibrachia luymesi	Annelida	marine	Lluy	manual	https://github.com/yuanning-li/Lamellibrachia-genome/blob/master/genome_annotation/Lamellibrachia_luymsi.proteins.fa	https://bmcbiol.biomedcentral.com/articles/10.1186/s12915-019-0713-x#availability-of-data-and-materials	38391	93.2	4.8	2
Paraescarpia echinospica	Annelida	marine	Pech	manual	https://figshare.com/articles/online_resource/Genome_assembly_and_annotation/15050478?file=28945467	https://academic.oup.com/mbe/article/38/10/4116/6320074?login=true#309306770	21995	81.4	7	11.6
Capitella teleta	Annelida	marine	Ctel	uniprot	https://www.uniprot.org/proteomes/UP000014760	https://www.nature.com/articles/nature11696#Tab1	31325	95	2.8	2.2
Eisenia andrei	Annelida	terrestrial	Eand	manual	https://ngdc.cncb.ac.cn/search/?dbId=gwh&q=GWHACBE00000000	https://www.nature.com/articles/s41467-020-16454-8#Sec11	30760	89.9	2	8.1
Metaphire vulgaris	Annelida	terrestrial	Mvul	manual	https://peerj.com/articles/10313/	https://peerj.com/articles/10313/	49836	82.2	9.2	8.6
Helobdella robusta	Annelida	fresh, terrestrial	Hrob	uniprot	https://www.uniprot.org/proteomes/UP000015101	https://www.nature.com/articles/nature11696#Tab1	23263	90.2	4.6	5.2
Hirudinaria manillensis	Annelida	fresh	Hman	manual	http://gigadb.org/dataset/view/id/102365/File_page/2	https://www.frontiersin.org/articles/10.3389/fgene.2019.01321/full	17923	87	4.5	8.5
Hirudo medicinalis	Annelida	fresh	Hmed	manual	http://download.ripcm.com/hirudo_genome/	https://bmcgenomics.biomedcentral.com/articles/10.1186/s12864-020-6748-0#availability-of-data-and-materials	15511	79.5	7.9	12.6
Lineus longissimus	Nemertea	marine	Llon	manual	https://portal.darwintreeoflife.org/data/root/details/Lineus%20longissimus	https://wellcomeopenresearch.org/articles/6-272/v1	32189	99	0.5	0.5
Hanleya hanleyi	Mollusca	marine	Hhan	manual	https://figshare.com/articles/dataset/Hanleya_hanleyi_genome_supplementary_data/19672449/2	https://f1000research.com/articles/11-555	66887	81.7	11.1	7.2
Octopus bimaculoides	Mollusca	marine	Obim	uniprot	https://www.uniprot.org/proteomes/UP000053454	https://pubmed.ncbi.nlm.nih.gov/26268193/	31805	89.7	6.3	4
Sepia pharaonis	Mollusca	marine	Spha	uniprot	https://www.uniprot.org/proteomes/UP000597762	https://www.frontiersin.org/articles/10.3389/fmars.2021.639670/full	51538	71.5	7.3	21.2
Dreissena polymorpha	Mollusca	brackish, fresh	Dpol	ncbi	https://www.ncbi.nlm.nih.gov/data-hub/genome/GCF_020536995.1/	https://pubmed.ncbi.nlm.nih.gov/34897429/	34879	97.5	0.4	2.1
Mercenaria mercenaria	Mollusca	marine	Mmer	ncbi	https://www.ncbi.nlm.nih.gov/datasets/genome/GCF_021730395.1/	https://bmcgenomics.biomedcentral.com/articles/10.1186/s12864-021-08262-1	37850	95.9	1.2	2.9
Mytilus californianus	Mollusca	marine	Mcal	ncbi	https://www.ncbi.nlm.nih.gov/data-hub/genome/GCF_021869535.1/	https://academic.oup.com/jhered/article/113/6/681/6659931	25978	96.2	0.3	3.5
Mizuhopecten yessoensis	Mollusca	marine	Myes	uniprot	https://www.uniprot.org/proteomes/UP000242188	https://www.nature.com/articles/s41559-017-0120	22177	89.9	0.9	9.2
Crassostrea gigas	Mollusca	marine, brackish	Cgig	uniprot	https://www.uniprot.org/proteomes/UP000005408	https://www.nature.com/articles/nature11413	30201	96.9	1	2.1
Lottia gigantea	Mollusca	marine	Lgig	uniprot	https://www.uniprot.org/proteomes/UP000030746	https://www.nature.com/articles/nature11696	23485	96.5	1.5	2
Patella pellucida	Mollusca	marine	Ppel	manual	https://portal.darwintreeoflife.org/data/root/details/Patella%20pellucida	https://wellcomeopenresearch.org/articles/7-126/v1	26566	97.5	1	1.5
Haliotis rubra	Mollusca	marine	Hrub	ncbi	https://www.ncbi.nlm.nih.gov/datasets/genome/GCF_003918875.1/	https://www.frontiersin.org/articles/10.3389/fgene.2019.00889/full#f1	29431	97.4	1.5	1.1
Gibbula magus	Mollusca	marine	Gmag	manual	https://portal.darwintreeoflife.org/data/root/details/Gibbula%20magus	https://wellcomeopenresearch.org/articles/8-35/v1	40519	78.8	11.1	10.1
Gigantopelta aegis	Mollusca	marine	Gaeg	ncbi	https://www.ncbi.nlm.nih.gov/datasets/genome/GCF_016097555.1/	https://www.nature.com/articles/s41467-021-21450-7	22671	98.5	0.8	0.7
Marisa cornuarietis	Mollusca	fresh	Mcor	manual	https://datadryad.org/stash/dataset/doi:10.5061/dryad.15nd8v3	https://academic.oup.com/mbe/article/36/7/1507/5449616#136841841	23532	90.6	4.6	4.8
Aplysia californica	Mollusca	marine	Acal	ncbi	https://www.ncbi.nlm.nih.gov/datasets/genome/GCF_000002075.1/		19469	97.9	0.7	1.4
Elysia chlorotica	Mollusca	marine, brackish	Echl	uniprot	https://www.uniprot.org/proteomes/UP000271974	https://www.nature.com/articles/sdata201922	23797	91.5	3.8	4.7
Biomphalaria glabrata	Mollusca	fresh	Bgla	ncbi	https://www.ncbi.nlm.nih.gov/datasets/genome/GCF_947242115.1/	https://www.nature.com/articles/ncomms15451	21790	99.1	0.1	0.8
Achatina fulica	Mollusca	terrestrial	Aful	manual	http://gigadb.org/dataset/100647	https://onlinelibrary.wiley.com/doi/epdf/10.1111/1755-0998.13261	23608	89.8	3.6	6.6
Candidula unifasciata	Mollusca	terrestrial	Cuni	uniprot	https://www.uniprot.org/proteomes/UP000678393	https://academic.oup.com/g3journal/article/11/8/jkab180/6287656	22418	90.8	4.7	4.5
Oreohelix idahoensis	Mollusca	terrestrial	Oida	manual	https://figshare.com/collections/Additional_Material_for_Linscott_et_al_2022/6008425/1	https://bmcgenomics.biomedcentral.com/articles/10.1186/s12864-022-09000-x#availability-of-data-and-materials	39543	79	8.9	12.1
Priapulus caudatus	Priapulida	marine	Pcau	ncbi	https://www.ncbi.nlm.nih.gov/genome/?term=Priapulus+caudatus		15240	89.4	5.1	5.5
Tubiluchus corallicola	Priapulida	marine	Tuco	manual	https://figshare.com/projects/Expanding_on_our_knowledge_of_ecdysozoan_genomes_a_contiguous_assembly_of_the_meiofaunal_priapulan_Tubiluchus_corallicola_/165529	https://academic.oup.com/gbe/advance-article/doi/10.1093/gbe/evad103/7190048	14724	89.8	2.9	7.3
Plectus sambesii	Nematoda	fresh, terrestrial	Psam	manual	https://parasite.wormbase.org/Plectus_sambesii_prjna390260/Info/Index/	https://www.nature.com/articles/s41588-018-0061-8#Sec2	39021	85.4	7	7.6
Halicephalobus sp. NKZ332	Nematoda	marine, terrestrial	Hali	uniprot	https://www.uniprot.org/proteomes/UP000488831	https://sciendo.com/article/10.21307/jofnem-2019-068	10932	69.3	4.3	26.4
Pristionchus pacificus	Nematoda	terrestrial	Ppac	uniprot	https://www.uniprot.org/proteomes/UP000005239	https://www.nature.com/articles/ng.227	25920	73.4	3.7	22.9
Diploscapter coronatus	Nematoda	terrestrial	Dcor	manual	https://parasite.wormbase.org/Diploscapter_coronatus_prjdb3143/Info/Index	https://bmcgenomics.biomedcentral.com/articles/10.1186/s12864-017-3860-x#Sec2	33283	80	2.6	17.4
Caenorhabditis elegans	Nematoda	terrestrial	Cele	uniprot	https://www.uniprot.org/proteomes/UP000001940	https://sci-hub.ru/10.1126/science.282.5396.2012	19778	78.1	2.2	19.7
Rhabditophanes sp.	Nematoda	terrestrial	Rhab	manual	https://parasite.wormbase.org/Rhabditophanes_kr3021_prjeb1297/Info/Index	https://europepmc.org/article/MED/26829753#S2	13282	68.3	3.2	28.5
Acrobeloides nanus	Nematoda	fresh, terrestrial	Anan	manual	https://parasite.wormbase.org/Acrobeloides_nanus_prjeb26554/Info/Index/	https://www.pnas.org/doi/full/10.1073/pnas.1720817115#sec-1	34295	74.1	4.8	21.1
Panagrellus redivivus	Nematoda	fresh	Pred	manual	https://parasite.wormbase.org/Panagrellus_redivivus_prjna186477/Info/Index	https://academic.oup.com/genetics/article/193/4/1279/5935325?login=true	25871	74.9	3.7	21.4
Panagrolaimus davidi	Nematoda	terrestrial	Pdav	manual	https://parasite.wormbase.org/Panagrolaimus_davidi_prjeb32708/Info/Index	https://www.sciencedirect.com/science/article/pii/S2589004219304195?via%3Dihub#sec2	25559	30.4	12.9	56.7
Hypsibius exemplaris	Tardigrada	fresh, terrestrial	Hexe	uniprot	https://www.uniprot.org/proteomes/UP000192578	https://journals.plos.org/plosbiology/article?id=10.1371/journal.pbio.2002266#sec002	14807	68.9	3.2	27.9
Ramazzottius varieornatusa	Tardigrada	fresh, terrestrial	Rvar	ncbi-GenBank	https://www.ncbi.nlm.nih.gov/data-hub/genome/GCA_001949185.1/	https://www.nature.com/articles/ncomms12808#Sec2	22415	85.1	2.3	12.6
Epiperipatus broadwayi	Onychophora	terrestrial	Ebro	manual	https://dataverse.harvard.edu/dataset.xhtml?persistentId=doi:10.7910/DVN/IKUCMY	https://watermark.silverchair.com/evad021.pdf?token=AQECAHi208BE49Ooan9kkhW_Ercy7Dm3ZL_9Cf3qfKAc485ysgAAAukwggLlBgkqhkiG9w0BBwagggLWMIIC0gIBADCCAssGCSqGSIb3DQEHATAeBglghkgBZQMEAS4wEQQM70UTi-HnR5MUjq7zAgEQgIICnOHcKQRjA6ki5AUCosim0exX3MIWKw8ZCwlMEm7X7s0SHrqMe3E_WKSdKHH7MgQRs5XpfKCMJnFgtoVWDGma6WBa-dHfb43CS5b0nWYlWH9g3jOvmC7OA2Ss0P6sOK7YSaBULFCKO-Ea91hnJlBGM8pZMckc9nxqKvbIyz2Mn5t3aMtHYOKPpoVGe6viuYc…	49299	89.9	6.4	3.7
Nymphon striatum	Arthropoda	marine	Nstr	uniprot	https://www.uniprot.org/proteomes/UP000713257	https://www.frontiersin.org/journals/ecology-and-evolution/articles/10.3389/fevo.2020.554164/full	15977	64.5	4.1	31.4
Limulus polyphemus	Arthropoda	marine	Lpol	ncbi	https://www.ncbi.nlm.nih.gov/datasets/genome/GCF_000517525.1/	https://www.hindawi.com/journals/ijg/2017/7636513/	22379	92.4	4.7	2.9
Phalangium opilio	Arthropoda	terrestrial	Popi	manual	https://datadryad.org/stash/dataset/doi:10.5061/dryad.ht76hdrds	https://royalsocietypublishing.org/doi/10.1098/rspb.2021.1168#d1e2021	18043	87	0.7	12.3
Dermatophagoides pteronyssinus	Arthropoda	terrestrial	Dpte	uniprot	https://www.uniprot.org/proteomes/UP000515146	https://www.ncbi.nlm.nih.gov/pmc/articles/PMC5847439/	11166	88.1	1.5	10.4
Dermacentor silvarum	Arthropoda	terrestrial	Dsil	ncbi	https://www.ncbi.nlm.nih.gov/datasets/genome/GCF_013339745.2/	https://www.cell.com/cell/pdf/S0092-8674(20)30931-4.pdf	23137	97.6	1.2	1.2
Centruroides sculpturatus	Arthropoda	terrestrial	Cscu	ncbi	https://www.ncbi.nlm.nih.gov/datasets/genome/GCF_000671375.1/	https://bmcbiol.biomedcentral.com/articles/10.1186/s12915-017-0399-x#Sec2	23176	93.8	4.1	2.1
Parasteatoda tepidariorum	Arthropoda	terrestrial	Ptep	ncbi	https://www.ncbi.nlm.nih.gov/datasets/genome/GCF_000365465.3/	https://bmcbiol.biomedcentral.com/articles/10.1186/s12915-017-0399-x#Sec2	19585	97.7	0.8	1.5
Glomeris maerens	Arthropoda	terrestrial	Gmae	manual	https://figshare.com/articles/dataset/Horizontal_gene_transfer_and_evolutionary_consequence_of_gene_loss_in_myriapods/15088722?file=29010547	https://www.nature.com/articles/s41467-022-30690-0#data-availability	21958	82.8	11.2	6
Helicorthomorpha holstii	Arthropoda	terrestrial	Hhol	manual	https://figshare.com/articles/dataset/Horizontal_gene_transfer_and_evolutionary_consequence_of_gene_loss_in_myriapods/15088722?file=29010546	https://www.nature.com/articles/s41467-022-30690-0#data-availability	22125	95.8	1.9	2.3
Strigamia maritima	Arthropoda	marine, brackish, terrestrial (coastal species)	Smar	manual	https://figshare.com/articles/dataset/Horizontal_gene_transfer_and_evolutionary_consequence_of_gene_loss_in_myriapods/15088722?file=29010540	https://www.nature.com/articles/s41467-022-30690-0#data-availability	14954	90.1	2	7.9
Rhysida immarginata	Arthropoda	terrestrial	Rimm	manual	https://figshare.com/articles/dataset/Horizontal_gene_transfer_and_evolutionary_consequence_of_gene_loss_in_myriapods/15088722?file=29010543	https://www.nature.com/articles/s41467-022-30690-0#data-availability	28096	88.1	8.3	3.6
Darwinula stevensoni	Arthropoda	fresh	Dste	uniprot	https://www.uniprot.org/proteomes/UP000677054	https://gsajournals.figshare.com/articles/journal_contribution/Supplemental_Material_for_Tran_Van_et_al_2021/13858817	15286	80.9	6.7	12.4
Eurytemora affinis	Arthropoda	marine, brackish	Eaff	ensembl	https://metazoa.ensembl.org/Eurytemora_affinis_gca000591075v2/Info/Index	https://academic.oup.com/mbe/article/34/8/1838/3782715#113621958	26557	90.1	4.4	5.5
Tigriopus californicus	Arthropoda	marine	Tcal	uniprot	https://www.uniprot.org/proteomes/UP000318571	https://www.nature.com/articles/s41559-018-0588-1.pdf	15526	87.1	3.6	9.3
Pollicipes pollicipes	Arthropoda	marine	Ppol	ncbi	https://www.ncbi.nlm.nih.gov/datasets/genome/GCF_011947565.3/	https://academic.oup.com/gigascience/article/doi/10.1093/gigascience/giac021/6547680?login=true#339859908	18914	92	2.3	5.7
Penaeus chinensis	Arthropoda	marine, brackish	Pchi	ncbi	https://www.ncbi.nlm.nih.gov/datasets/genome/GCF_019202785.1/	https://onlinelibrary.wiley.com/doi/abs/10.1111/1755-0998.13463	19947	95.3	0.9	3.8
Homarus americanusa	Arthropoda	marine	Hame	uniprot	https://www.uniprot.org/proteomes/UP000747542	https://www.science.org/doi/10.1126/sciadv.abe8290	24077	79.8	8.4	11.8
Procambarus clarkii	Arthropoda	brackish, fresh	Pcla	ncbi	https://www.ncbi.nlm.nih.gov/datasets/genome/GCF_020424385.1/	https://www.sciencedirect.com/science/article/pii/S0888754321002962?via%3Dihub#s0050	26096	97.6	1	1.4
Cherax quadricarinatus	Arthropoda	fresh	Cqua	ncbi	https://www.ncbi.nlm.nih.gov/data-hub/genome/GCF_026875155.1/	https://www.nature.com/articles/s41597-023-02124-z	18369	86.7	6.3	7
Armadillidium nasatum	Arthropoda	terrestrial	Anas	uniprot	https://www.uniprot.org/proteomes/UP000326759	https://journals.plos.org/plosbiology/article?id=10.1371/journal.pbio.3000438#sec002	14263	71.3	9.7	19
Hyalella azteca	Arthropoda	fresh	Hazt	uniprot	https://www.uniprot.org/proteomes/UP000694843	https://pubs.acs.org/doi/10.1021/acs.est.8b00837	17129	92.5	1.7	5.8
Daphnia magna	Arthropoda	brackish, fresh	Dmag	uniprot	https://www.uniprot.org/proteomes/UP000076858	https://www.sciencedirect.com/science/article/pii/S0166445X19300396?via%3Dihub	26335	89.6	4.1	6.3
Daphnia galeata	Arthropoda	fresh	Dgal	uniprot	https://www.uniprot.org/proteomes/UP000789390	https://academic.oup.com/gbe/article/13/12/evab267/6448229#324612075	15621	92	1	7
Daphnia pulex	Arthropoda	fresh	Dpul	uniprot	https://www.uniprot.org/proteomes/UP000000305	https://www.science.org/doi/10.1126/science.1197761	29757	94.9	1.5	3.6
Daphnia pulicaria	Arthropoda	fresh	Dapu	ncbi	https://www.ncbi.nlm.nih.gov/datasets/genome/GCF_021234035.1/	https://onlinelibrary.wiley.com/doi/epdf/10.1111/mec.16383?saml_referrer	16186	97.8	0.4	1.8
Tomocerus qinae	Arthropoda	terrestrial	Tqin	manual	https://figshare.com/projects/Chromosomal-level_genome_assembly_of_the_springtail_Tomocerus_qinae_Collembola_Tomoceridae_/126584	https://academic.oup.com/gbe/article/14/4/evac039/6550138	20284	93.4	1.2	5.4
Campodea augens	Arthropoda	terrestrial	Caug	manual	ask from authors	https://academic.oup.com/gbe/article/12/1/3534/5645181?login=true#190831606	23432	81.9	10.7	7.4
Ischnura elegans	Arthropoda	fresh, terrestrial	Iele	ncbi	https://www.ncbi.nlm.nih.gov/data-hub/genome/GCF_921293095.1/	https://wellcomeopenresearch.org/articles/7-66/v1	15661	98.9	0.2	0.9
Zootermopsis nevadensis	Arthropoda	terrestrial	Znev	uniprot	https://www.uniprot.org/proteomes/UP000027135	https://www.nature.com/articles/ncomms4636#Sec2	14485	95.3	1.5	3.2
Tribolium castaneum	Arthropoda	terrestrial	Tcas	uniprot	https://www.uniprot.org/proteomes/UP000007266	https://www.nature.com/articles/nature06784	16526	98	0.9	1.1
Drosophila melanogaster	Arthropoda	terrestrial	Dmel	uniprot	https://www.uniprot.org/proteomes/UP000000803	https://www.science.org/doi/10.1126/science.287.5461.2185#sec-2	13804	99.3	0.2	0.5
Saccoglossus kowalevskii	Hemichordata	marine	Skow	ncbi	https://www.ncbi.nlm.nih.gov/datasets/genome/GCF_000003605.2/	https://www.nature.com/articles/nature16150#rightslink	20870	89.8	7.1	3.1
Anneissia japonica	Echinodermata	marine	Anja	ncbi	https://www.ncbi.nlm.nih.gov/datasets/genome/GCF_011630105.1/	https://www.nature.com/articles/s42003-020-1091-1#Sec2	21016	97.1	1.4	1.5
Apostichopus japonicus	Echinodermata	marine	Ajap	uniprot	https://www.uniprot.org/proteomes/UP000230750	https://academic.oup.com/gigascience/article/6/1/giw006/2865205	29756	84.4	8.8	6.8
Strongylocentrotus purpuratus	Echinodermata	marine	Spur	uniprot	https://www.uniprot.org/proteomes/UP000007110	https://europepmc.org/article/MED/19010966	26205	99.3	0.3	0.4
Asterias rubens	Echinodermata	marine, brackish	Arub	ncbi	https://www.ncbi.nlm.nih.gov/datasets/genome/GCF_902459465.1/	https://www.sciencedirect.com/science/article/pii/S1874391915300609?via%3Dihub#ab0015	16079	98.7	0.2	1.1
Branchiostoma lanceolatum	Chordata	marine	Blan	uniprot	https://www.uniprot.org/proteomes/UP000838412	https://genomebiology.biomedcentral.com/articles/10.1186/s13059-022-02808-6	26279	97.5	1.4	1.1
Ciona intestinalis	Chordata	marine	Cint	uniprot	https://www.uniprot.org/proteomes/UP000008144	https://www.science.org/doi/10.1126/science.1080049	16646	78.7	6.4	14.9
Eptatretus burgeri	Chordata	marine	Ebur	uniprot	https://www.uniprot.org/proteomes/UP000694388	https://f1000research.com/articles/11-1270	16481	86	8	6
Callorhinchus milii	Chordata	marine, brackish	Cmil	uniprot	https://www.uniprot.org/proteomes/UP000314986	https://www.nature.com/articles/nature12826#Sec2	19396	90.8	4.2	5
Leucoraja erinacea	Chordata	marine	Leri	ncbi	https://www.ncbi.nlm.nih.gov/genome/10952	https://www.nature.com/articles/s41586-023-05868-1#data-availability	18934	96.3	0.6	3.1
Chiloscyllium plagiosum	Chordata	marine	Cpla	ncbi	https://www.ncbi.nlm.nih.gov/data-hub/genome/GCF_004010195.1/	https://www.sciencedirect.com/science/article/pii/S2589004220309512?via%3Dihub	19855	94	2.9	3.1
Danio rerio	Chordata	fresh	Drer	uniprot	https://www.uniprot.org/proteomes/UP000000437	https://www.nature.com/articles/nature12111	26106	99.5	0.3	0.2
Sphaeramia orbicularis	Chordata	marine	Sorb	uniprot	https://www.uniprot.org/proteomes/UP000472271	https://academic.oup.com/gbe/article/14/4/evac044/6555515#350774845	24291	98.6	0.9	0.5
Boleophthalmus pectinirostris	Chordata	marine, brackish, fresh (mudskipper)	Bpec	ncbi	https://www.ncbi.nlm.nih.gov/datasets/genome/GCF_026225935.1/	https://www.nature.com/articles/ncomms6594#accession-codes	22704	98.6	0.8	0.6
Periophthalmus magnuspinnatus	Chordata	fresh	Pmag	ncbi	https://www.ncbi.nlm.nih.gov/genome/35290	https://www.nature.com/articles/ncomms6594#accession-codes	21617	99.2	0.2	0.6
Periophthalmus modestus	Chordata	marine, brackish, fresh (mudskipper)	Pmod	manual	https://academic.oup.com/gigascience/article/doi/10.1093/gigascience/giab089/6505119?login=false	https://academic.oup.com/gigascience/article/doi/10.1093/gigascience/giab089/6505119?login=false	34674	92.7	4.2	3.1
Oreochromis niloticus	Chordata	brackish, fresh	Onil	uniprot	https://www.uniprot.org/proteomes/UP000005207	https://bmcgenomics.biomedcentral.com/articles/10.1186/s12864-017-3723-5#Ack1	27974	97.9	1.3	0.8
Oryzias latipes	Chordata	brackish, fresh	Olat	uniprot	https://www.uniprot.org/proteomes/UP000001038	https://www.nature.com/articles/nature05846	23596	97.2	0.8	2
Takifugu rubripes	Chordata	marine, brackish, fresh	Trub	uniprot	http://www.ensembl.org/Takifugu_rubripes/Info/Index	https://academic.oup.com/gbe/article/doi/10.1093/gbe/evr041/582998?login=false#supplementary-data	21216	93.7	1	5.3
Latimeria chalumnae	Chordata	marine	Lcha	uniprot	https://www.uniprot.org/proteomes/UP000008672	https://www.nature.com/articles/nature12027	19562	91.5	4.3	4.2
Protopterus annectens	Chordata	fresh	Pann	ncbi	https://www.ncbi.nlm.nih.gov/data-hub/genome/GCF_019279795.1/	https://www.sciencedirect.com/science/article/pii/S0092867421000908?via%3Dihub	21951	95.2	2.2	2.6
Rhinatrema bivittatum	Chordata	fresh, terrestrial	Rbiv	ncbi	https://www.ncbi.nlm.nih.gov/data-hub/genome/GCF_901001135.1/	https://academic.oup.com/dnaresearch/article/26/1/13/5142401	21042	99.5	0.1	0.4
Geotrypetes seraphini	Chordata	terrestrial	Gser	uniprot	https://www.uniprot.org/proteomes/UP000515159	https://academic.oup.com/mbe/article/40/5/msad102/7166927?login=false#4062705988	19016	99	0.6	0.4
Microcaecilia unicolor	Chordata	terrestrial	Muni	uniprot	https://www.uniprot.org/proteomes/UP000515156	https://academic.oup.com/mbe/article/40/5/msad102/7166927?login=false#4062705988	20445	99.8	0.2	0
Pleurodeles waltl	Chordata	fresh, rare terrestrial	Pwal	ncbi-GenBank	https://www.ncbi.nlm.nih.gov/data-hub/genome/GCA_026652325.1/	https://www.biorxiv.org/content/10.1101/2022.10.19.512763v1.full	137095	98	1.5	0.5
Bombina bombina	Chordata	fresh, terrestrial	Bbom	ncbi	https://www.ncbi.nlm.nih.gov/data-hub/genome/GCF_027579735.1/	https://academic.oup.com/g3journal/article/11/12/jkab286/6353606#322935225	21862	97.9	1	1.1
Xenopus laevis	Chordata	fresh	Xlae	ncbi	https://www.ncbi.nlm.nih.gov/data-hub/genome/GCF_017654675.1/	https://www.nature.com/articles/nature19840	35827	99.8	0.1	0.1
Xenopus tropicalis	Chordata	fresh, terrestrial	Xtro	uniprot	https://www.uniprot.org/proteomes/UP000008143	https://www.ncbi.nlm.nih.gov/pmc/articles/PMC2994648/	21977	98.6	0.4	1
Spea bombifrons	Chordata	fresh, terrestrial	Sbom	ncbi	https://www.ncbi.nlm.nih.gov/data-hub/genome/GCF_027358695.1/		18826	99.1	0.4	0.5
Bufo bufo	Chordata	fresh, terrestrial	Bbuf	ncbi	https://www.ncbi.nlm.nih.gov/data-hub/genome/GCF_905171765.1//	https://pubmed.ncbi.nlm.nih.gov/35028424/	20945	98.5	0.3	1.2
Nanorana parkeri	Chordata	fresh, terrestrial	Npar	ncbi	https://www.ncbi.nlm.nih.gov/data-hub/genome/GCF_000935625.1/	https://www.pnas.org/doi/10.1073/pnas.1501764112	18926	96.1	1.9	2
Rana temporaria	Chordata	fresh, terrestrial	Rtem	ncbi	https://www.ncbi.nlm.nih.gov/data-hub/genome/GCF_905171775.1/	https://wellcomeopenresearch.org/articles/6-286/v1	23146	98.4	0.1	1.5
Eublepharis macularius	Chordata	terrestrial	Emac	ncbi	https://www.ncbi.nlm.nih.gov/data-hub/genome/GCF_028583425.1/	https://www.biorxiv.org/content/10.1101/2023.01.20.523807v2.full	20158	99.6	0.1	0.3
Anolis carolinensis	Chordata	terrestrial	Acar	uniprot	https://www.uniprot.org/proteomes/UP000001646	https://www.nature.com/articles/nature10390	21427	89.2	3.2	7.6
Crotalus tigris	Chordata	terrestrial	Ctig	ncbi	https://www.ncbi.nlm.nih.gov/data-hub/genome/GCF_016545835.1/	https://www.pnas.org/doi/full/10.1073/pnas.2014634118	19318	99.6	0.1	0.3
Pelodiscus sinensis	Chordata	fresh	Psin	uniprot	https://www.uniprot.org/proteomes/UP000007267	https://www.nature.com/articles/ng.2615#Sec1	17951	87.8	5.9	6.3
Dermochelys coriacea	Chordata	marine	Deco	ncbi	https://www.ncbi.nlm.nih.gov/data-hub/genome/GCF_009764565.3/	https://www.biorxiv.org/content/10.1101/2022.01.10.475373v3.full	18696	98.2	0.7	1.1
Caretta caretta	Chordata	marine	Care	ncbi	https://www.ncbi.nlm.nih.gov/data-hub/genome/GCF_023653815.1/	https://f1000research.com/articles/12-336	20180	97.7	0.6	1.7
Chelonia mydas	Chordata	marine	Cmyd	ncbi	https://www.ncbi.nlm.nih.gov/data-hub/genome/GCF_015237465.2/	https://www.nature.com/articles/ng.2615#accession-codes	19447	98.5	0.6	0.9
Chelydra serpentina	Chordata	fresh, terrestrial	Cser	ncbi-GenBank	https://www.ncbi.nlm.nih.gov/datasets/genome/GCA_018859375.1/	https://academic.oup.com/g3journal/article/10/12/4299/6048691#247998264	20915	88.7	5.6	5.7
Platysternon megacephalum	Chordata	fresh, terrestrial	Pmeg	uniprot	https://www.uniprot.org/proteomes/UP000297703	https://www.nature.com/articles/s41597-019-0067-9	21310	90.4	3.8	5.8
Chrysemys picta bellii	Chordata	fresh	Cpic	uniprot	https://www.uniprot.org/proteomes/UP000694380	https://genomebiology.biomedcentral.com/articles/10.1186/gb-2013-14-3-r28#Sec2	21155	95.7	2.8	1.5
Terrapene carolina triunguis	Chordata	terrestrial	Tcar	uniprot	https://www.uniprot.org/proteomes/UP000472274	https://rcngrants.org/sites/default/files/final_reports/GSA%2000046%20Amend%203%20report%20Tangeld%20Bank_Interim%20Report_box%20turtle%20genetic%20proj..pdf	21237	94.3	3.6	2.1
Alligator mississippiensis	Chordata	brackish, fresh	Amis	uniprot	https://www.uniprot.org/proteomes/UP000050525	https://www.ncbi.nlm.nih.gov/pmc/articles/PMC5411764/	24654	94.2	3	2.8
Alligator sinensis	Chordata	fresh	Asin	uniprot	https://www.uniprot.org/proteomes/UP000189705	https://www.nature.com/articles/cr2013104	19084	92.3	4.9	2.8
Crocodylus porosus	Chordata	marine	Cpor	uniprot	https://www.uniprot.org/proteomes/UP000594220	https://academic.oup.com/gbe/article/12/1/3635/5671701?login=false	15222	83.6	4.7	11.7
Gavialis gangeticus	Chordata	fresh, terrestrial	Ggan	ncbi	https://www.ncbi.nlm.nih.gov/data-hub/genome/GCF_001723915.1/	https://www.science.org/doi/10.1126/science.1254449	14325	86.8	1.6	11.6
Gallus gallus	Chordata	terrestrial	Ggal	uniprot	https://www.uniprot.org/proteomes/UP000000539	https://www.pnas.org/doi/10.1073/pnas.2216641120#data-availability	18193	91.8	2.7	5.5
Taeniopygia guttata	Chordata	terrestrial	Tgut	uniprot	https://www.uniprot.org/proteomes/UP000007754	https://genomebiology.biomedcentral.com/articles/10.1186/s13059-021-02336-9#Abs1	16461	92.4	3.4	4.2
Ornithorhynchus anatinus	Chordata	fresh, terrestrial	Oana	uniprot	https://www.uniprot.org/proteomes/UP000002279	https://www.nature.com/articles/nature06936	17381	93.4	3.8	2.8
Monodelphis domestica	Chordata	terrestrial	Mdom	uniprot	https://www.uniprot.org/proteomes/UP000002280	https://www.nature.com/articles/nature05805#Sec39	21186	95.3	2.3	2.4
Homo sapiens	Chordata	terrestrial	Hsap	uniprot	https://www.uniprot.org/proteomes/UP000005640	https://www.ncbi.nlm.nih.gov/grc/humann	20491	100	0	0
Canis lupus familiaris	Chordata	terrestrial	Clup	uniprot	https://www.uniprot.org/proteomes/UP000002254	https://www.nature.com/articles/nature04338	26127	97.6	1.4	1
Tursiops truncatus	Chordata	marine	Ttru	uniprot	https://www.uniprot.org/proteomes/UP000245320	https://www.nature.com/articles/ng.3198#accession-codes	19092	98.7	0.8	0.5
