# Supplementary material for: Convergent genome evolution shaped the emergence of terrestrial animals
Source: Nature. 2025 Nov 12;649(8097):638–46. doi: 10.1038/s41586-025-09722-4 (PMC12804077; doi:10.1038/s41586-025-09722-4)
Supplement: Supplementary file 4 — Supplementary Tables 1–22. [file 41586_2025_9722_MOESM4_ESM.zip › 2025-04-08524C-s4/supplementary_table_10.xlsx]

## Sheet: four nodes
UniProt annotation
Contracted HG shared in Clitellata, Nematoda, Tardigrada and Armadillidium (Armadillidium nasaatum as example)
Organism	Entry Name	Protein names	Gene Names	Length	Transmembrane	Intramembrane	Subcellular location [CC]	Topological domain
Armadillidium nasaatum	A0A5N5SJT8_9CRUS	Carbohydrate sulfotransferase (EC 2.8.2.-)	CHST12 Anas_06353	174			SUBCELLULAR LOCATION: Golgi apparatus membrane {ECO:0000256|ARBA:ARBA00004323, ECO:0000256|RuleBase:RU364020}; Single-pass type II membrane protein {ECO:0000256|ARBA:ARBA00004323, ECO:0000256|RuleBase:RU364020}.
Armadillidium nasatum	A0A5N5SMQ2_9CRUS	Carbohydrate sulfotransferase (EC 2.8.2.-)	CHST9 Anas_03798	446	TRANSMEM 7..24; /note="Helical"; /evidence="ECO:0000256|RuleBase:RU364020"		SUBCELLULAR LOCATION: Golgi apparatus membrane {ECO:0000256|ARBA:ARBA00004323, ECO:0000256|RuleBase:RU364020}; Single-pass type II membrane protein {ECO:0000256|ARBA:ARBA00004323, ECO:0000256|RuleBase:RU364020}.
Armadillidium nasatum	A0A5N5SWG9_9CRUS	Uncharacterized protein	Anas_01152	267
Armadillidium nasatum	A0A5N5SYT7_9CRUS	Carbohydrate sulfotransferase (EC 2.8.2.-)	Anas_02989	222			SUBCELLULAR LOCATION: Golgi apparatus membrane {ECO:0000256|ARBA:ARBA00004323, ECO:0000256|RuleBase:RU364020}; Single-pass type II membrane protein {ECO:0000256|ARBA:ARBA00004323, ECO:0000256|RuleBase:RU364020}.
Armadillidium nasatum	A0A5N5SZQ0_9CRUS	Carbohydrate sulfotransferase (EC 2.8.2.-)	Anas_00714	416			SUBCELLULAR LOCATION: Golgi apparatus membrane {ECO:0000256|ARBA:ARBA00004323, ECO:0000256|RuleBase:RU364020}; Single-pass type II membrane protein {ECO:0000256|ARBA:ARBA00004323, ECO:0000256|RuleBase:RU364020}.
Armadillidium nasatum	A0A5N5T0N4_9CRUS	Carbohydrate sulfotransferase (EC 2.8.2.-)	Anas_14603	158			SUBCELLULAR LOCATION: Golgi apparatus membrane {ECO:0000256|ARBA:ARBA00004323, ECO:0000256|RuleBase:RU364020}; Single-pass type II membrane protein {ECO:0000256|ARBA:ARBA00004323, ECO:0000256|RuleBase:RU364020}.
Armadillidium nasatum	A0A5N5T673_9CRUS	Carbohydrate sulfotransferase (EC 2.8.2.-)	chst11 Anas_13376	92			SUBCELLULAR LOCATION: Golgi apparatus membrane {ECO:0000256|ARBA:ARBA00004323, ECO:0000256|RuleBase:RU364020}; Single-pass type II membrane protein {ECO:0000256|ARBA:ARBA00004323, ECO:0000256|RuleBase:RU364020}.
Armadillidium nasatum	A0A5N5T9Z2_9CRUS	Carbohydrate sulfotransferase (EC 2.8.2.-)	Anas_12889	450			SUBCELLULAR LOCATION: Golgi apparatus membrane {ECO:0000256|ARBA:ARBA00004323, ECO:0000256|RuleBase:RU364020}; Single-pass type II membrane protein {ECO:0000256|ARBA:ARBA00004323, ECO:0000256|RuleBase:RU364020}.
Armadillidium nasatum	A0A5N5TDK4_9CRUS	Carbohydrate sulfotransferase (EC 2.8.2.-)	Anas_12888	277			SUBCELLULAR LOCATION: Golgi apparatus membrane {ECO:0000256|ARBA:ARBA00004323, ECO:0000256|RuleBase:RU364020}; Single-pass type II membrane protein {ECO:0000256|ARBA:ARBA00004323, ECO:0000256|RuleBase:RU364020}.
Armadillidium nasatum	A0A5N5TDZ1_9CRUS	Carbohydrate sulfotransferase (EC 2.8.2.-)	CHST14 Anas_12079	168			SUBCELLULAR LOCATION: Golgi apparatus membrane {ECO:0000256|ARBA:ARBA00004323, ECO:0000256|RuleBase:RU364020}; Single-pass type II membrane protein {ECO:0000256|ARBA:ARBA00004323, ECO:0000256|RuleBase:RU364020}.
Armadillidium nasatum	A0A5N5TNT9_9CRUS	Carbohydrate sulfotransferase (EC 2.8.2.-)	Anas_11266	193			SUBCELLULAR LOCATION: Golgi apparatus membrane {ECO:0000256|ARBA:ARBA00004323, ECO:0000256|RuleBase:RU364020}; Single-pass type II membrane protein {ECO:0000256|ARBA:ARBA00004323, ECO:0000256|RuleBase:RU364020}.
Contracted HG shared in Bdelloidea, Stylommatophora, Nematoda and Tetrapoda (Human as example)
Organism	Entry Name	Protein names	Gene Names	Length	Transmembrane	Intramembrane	Subcellular location [CC]	Topological domain
Homo sapiens (Human)	MTR1A_HUMAN	Melatonin receptor type 1A (Mel-1A-R) (Mel1a receptor)	MTNR1A	350	TRANSMEM 30..50; /note="Helical; Name=1"; /evidence="ECO:0000255"; TRANSMEM 64..84; /note="Helical; Name=2"; /evidence="ECO:0000255"; TRANSMEM 103..123; /note="Helical; Name=3"; /evidence="ECO:0000255"; TRANSMEM 143..163; /note="Helical; Name=4"; /evidence="ECO:0000255"; TRANSMEM 188..208; /note="Helical; Name=5"; /evidence="ECO:0000255"; TRANSMEM 241..261; /note="Helical; Name=6"; /evidence="ECO…		SUBCELLULAR LOCATION: Cell membrane; Multi-pass membrane protein.	TOPO_DOM 1..29; /note="Extracellular"; /evidence="ECO:0000255"; TOPO_DOM 51..63; /note="Cytoplasmic"; /evidence="ECO:0000255"; TOPO_DOM 85..102; /note="Extracellular"; /evidence="ECO:0000255"; TOPO_DOM 124..142; /note="Cytoplasmic"; /evidence="ECO:0000255"; TOPO_DOM 164..187; /note="Extracellular"; /evidence="ECO:0000255"; TOPO_DOM 209..240; /note="Cytoplasmic"; /evidence="ECO:0000255"; TOPO_DOM …
Homo sapiens (Human)	GPR84_HUMAN	G-protein coupled receptor 84 (Inflammation-related G-protein coupled receptor EX33)	GPR84 EX33	396	TRANSMEM 27..47; /note="Helical; Name=1"; /evidence="ECO:0000255"; TRANSMEM 58..78; /note="Helical; Name=2"; /evidence="ECO:0000255"; TRANSMEM 95..115; /note="Helical; Name=3"; /evidence="ECO:0000255"; TRANSMEM 145..165; /note="Helical; Name=4"; /evidence="ECO:0000255"; TRANSMEM 181..201; /note="Helical; Name=5"; /evidence="ECO:0000255"; TRANSMEM 321..341; /note="Helical; Name=6"; /evidence="ECO:…		SUBCELLULAR LOCATION: Cell membrane {ECO:0000269|PubMed:35427647}; Multi-pass membrane protein.	TOPO_DOM 1..26; /note="Extracellular"; /evidence="ECO:0000255"; TOPO_DOM 48..57; /note="Cytoplasmic"; /evidence="ECO:0000255"; TOPO_DOM 79..94; /note="Extracellular"; /evidence="ECO:0000255"; TOPO_DOM 116..144; /note="Cytoplasmic"; /evidence="ECO:0000255"; TOPO_DOM 166..180; /note="Extracellular"; /evidence="ECO:0000255"; TOPO_DOM 202..320; /note="Cytoplasmic"; /evidence="ECO:0000255"; TOPO_DOM 3…
Homo sapiens (Human)	MTR1L_HUMAN	Melatonin-related receptor (G protein-coupled receptor 50) (H9) [Cleaved into: C-terminal domain]	GPR50	617	TRANSMEM 31..51; /note="Helical; Name=1"; /evidence="ECO:0000255"; TRANSMEM 65..85; /note="Helical; Name=2"; /evidence="ECO:0000255"; TRANSMEM 104..124; /note="Helical; Name=3"; /evidence="ECO:0000255"; TRANSMEM 144..164; /note="Helical; Name=4"; /evidence="ECO:0000255"; TRANSMEM 189..209; /note="Helical; Name=5"; /evidence="ECO:0000255"; TRANSMEM 240..260; /note="Helical; Name=6"; /evidence="ECO…		SUBCELLULAR LOCATION: Cell membrane {ECO:0000269|PubMed:21858214}; Multi-pass membrane protein. Postsynaptic density {ECO:0000269|PubMed:19699797}.; SUBCELLULAR LOCATION: [C-terminal domain]: Nucleus {ECO:0000269|PubMed:31900622}.	TOPO_DOM 1..30; /note="Extracellular"; /evidence="ECO:0000255"; TOPO_DOM 52..64; /note="Cytoplasmic"; /evidence="ECO:0000255"; TOPO_DOM 86..103; /note="Extracellular"; /evidence="ECO:0000255"; TOPO_DOM 125..143; /note="Cytoplasmic"; /evidence="ECO:0000255"; TOPO_DOM 165..188; /note="Extracellular"; /evidence="ECO:0000255"; TOPO_DOM 210..239; /note="Cytoplasmic"; /evidence="ECO:0000255"; TOPO_DOM …
Homo sapiens (Human)	MTR1B_HUMAN	Melatonin receptor type 1B (Mel-1B-R) (Mel1b receptor)	MTNR1B	362	TRANSMEM 43..63; /note="Helical; Name=1"; /evidence="ECO:0000255"; TRANSMEM 77..97; /note="Helical; Name=2"; /evidence="ECO:0000255"; TRANSMEM 116..136; /note="Helical; Name=3"; /evidence="ECO:0000255"; TRANSMEM 156..176; /note="Helical; Name=4"; /evidence="ECO:0000255"; TRANSMEM 201..221; /note="Helical; Name=5"; /evidence="ECO:0000255"; TRANSMEM 254..274; /note="Helical; Name=6"; /evidence="ECO…		SUBCELLULAR LOCATION: Cell membrane; Multi-pass membrane protein.	TOPO_DOM 1..42; /note="Extracellular"; /evidence="ECO:0000255"; TOPO_DOM 64..76; /note="Cytoplasmic"; /evidence="ECO:0000255"; TOPO_DOM 98..115; /note="Extracellular"; /evidence="ECO:0000255"; TOPO_DOM 137..155; /note="Cytoplasmic"; /evidence="ECO:0000255"; TOPO_DOM 177..200; /note="Extracellular"; /evidence="ECO:0000255"; TOPO_DOM 222..253; /note="Cytoplasmic"; /evidence="ECO:0000255"; TOPO_DOM …
Contracted HG shared in Nematoda, Tardigrada, Onychophora and Armadillidium (Armadillidium nasaatum as example)
Organism	Entry Name	Protein names	Gene Names	Length	Transmembrane	Intramembrane	Subcellular location [CC]	Topological domain
Armadillidium nasatum	A0A5N5SVX5_9CRUS	Carbohydrate sulfotransferase 1	chst1 Anas_02990	276					HG1
Armadillidium nasatum	A0A5N5TES4_9CRUS	Carbohydrate sulfotransferase 4	CHST4_1 Anas_04112	389	TRANSMEM 63..86; /note="Helical"; /evidence="ECO:0000256|SAM:Phobius"
Armadillidium nasatum	A0A5N5TGI7_9CRUS	Sulfotransferase domain-containing protein	Anas_00587	383	TRANSMEM 14..34; /note="Helical"; /evidence="ECO:0000256|SAM:Phobius"; TRANSMEM 46..63; /note="Helical"; /evidence="ECO:0000256|SAM:Phobius"
Armadillidium nasatum	A0A5N5TJ48_9CRUS	Carbohydrate sulfotransferase 4	CHST4_0 Anas_00585	270
Armadillidium nasatum	A0A5N5TJT3_9CRUS	Carbohydrate sulfotransferase 3	Chst3 Anas_01695	380	TRANSMEM 24..47; /note="Helical"; /evidence="ECO:0000256|SAM:Phobius"
Armadillidium nasatum	A0A5N5TMR5_9CRUS	Carbohydrate sulfotransferase 5	Anas_05402	169
Armadillidium nasatum	A0A5N5SZ11_9CRUS	Calcium-activated chloride channel regulator 4	CLCA4 Anas_08249	710					HG2
Armadillidium nasatum	A0A5N5T9U3_9CRUS	Fibronectin type-III domain-containing protein	Anas_07270	392	TRANSMEM 190..215; /note="Helical"; /evidence="ECO:0000256|SAM:Phobius"
Armadillidium nasatum	A0A5N5TA54_9CRUS	Uncharacterized protein	Anas_07271	159	TRANSMEM 53..73; /note="Helical"; /evidence="ECO:0000256|SAM:Phobius"
Armadillidium nasatum	A0A5N5TH03_9CRUS	Calcium-activated chloride channel regulator 1	CLCA1 Anas_01637	885	TRANSMEM 669..694; /note="Helical"; /evidence="ECO:0000256|SAM:Phobius"
Armadillidium nasatum	A0A5N5TJT0_9CRUS	Epithelial chloride channel protein	ECLC Anas_12453	104
Armadillidium nasatum	A0A5N5TJT5_9CRUS	Uncharacterized protein	Anas_12454	156
Armadillidium nasatum	A0A5N5TK91_9CRUS	Calcium-activated chloride channel regulator 2	Clca2_0 Anas_08993	1135	TRANSMEM 878..902; /note="Helical"; /evidence="ECO:0000256|SAM:Phobius"
Armadillidium nasatum	A0A5N5TPU8_9CRUS	Calcium-activated chloride channel regulator 2	Clca2_1 Anas_02002	1135	TRANSMEM 905..928; /note="Helical"; /evidence="ECO:0000256|SAM:Phobius"

## Sheet: semi-terrestrial
UniProt annotation
Contracted HG shared in Nematoda and Tardigrada (Homo sapiens as example)
Organism	Entry Name	Protein names	Gene Names	Length	Transmembrane	Intramembrane	Subcellular location [CC]	Topological domain
Homo sapiens (Human)	SCN1A_HUMAN	Sodium channel protein type 1 subunit alpha (Sodium channel protein brain I subunit alpha) (Sodium channel protein type I subunit alpha) (Voltage-gated sodium channel subunit alpha Nav1.1)	SCN1A NAC1 SCN1	2009	TRANSMEM 129..147; /note="Helical; Name=S1 of repeat I"; /evidence="ECO:0000250|UniProtKB:D0E0C2"; TRANSMEM 155..175; /note="Helical; Name=S2 of repeat I"; /evidence="ECO:0000250|UniProtKB:D0E0C2"; TRANSMEM 190..207; /note="Helical; Name=S3 of repeat I"; /evidence="ECO:0000250|UniProtKB:D0E0C2"; TRANSMEM 214..230; /note="Helical; Name=S4 of repeat I"; /evidence="ECO:0000250|UniProtKB:D0E0C2"; TRA…	INTRAMEM 368..392; /note="Pore-forming"; /evidence="ECO:0000250|UniProtKB:D0E0C2"; INTRAMEM 937..957; /note="Pore-forming"; /evidence="ECO:0000250|UniProtKB:D0E0C2"; INTRAMEM 1419..1440; /note="Pore-forming"; /evidence="ECO:0000250|UniProtKB:D0E0C2"; INTRAMEM 1710..1732; /note="Pore-forming"; /evidence="ECO:0000250|UniProtKB:D0E0C2"	SUBCELLULAR LOCATION: Cell membrane {ECO:0000269|PubMed:14672992, ECO:0000269|PubMed:17928445}; Multi-pass membrane protein {ECO:0000250|UniProtKB:D0E0C2}.	TOPO_DOM 1..128; /note="Cytoplasmic"; /evidence="ECO:0000305"; TOPO_DOM 148..154; /note="Extracellular"; /evidence="ECO:0000305"; TOPO_DOM 176..189; /note="Cytoplasmic"; /evidence="ECO:0000305"; TOPO_DOM 208..213; /note="Extracellular"; /evidence="ECO:0000305"; TOPO_DOM 231..249; /note="Cytoplasmic"; /evidence="ECO:0000305"; TOPO_DOM 270..367; /note="Extracellular"; /evidence="ECO:0000305"; TOPO_…	HG1
Homo sapiens (Human)	SCN4A_HUMAN	Sodium channel protein type 4 subunit alpha (SkM1) (Sodium channel protein skeletal muscle subunit alpha) (Sodium channel protein type IV subunit alpha) (Voltage-gated sodium channel subunit alpha Nav1.4)	SCN4A	1836	TRANSMEM 132..150; /note="Helical; Name=S1 of repeat I"; /evidence="ECO:0000269|PubMed:30190309"; TRANSMEM 158..178; /note="Helical; Name=S2 of repeat I"; /evidence="ECO:0000269|PubMed:30190309"; TRANSMEM 193..210; /note="Helical; Name=S3 of repeat I"; /evidence="ECO:0000269|PubMed:30190309"; TRANSMEM 217..233; /note="Helical; Name=S4 of repeat I"; /evidence="ECO:0000269|PubMed:30190309"; TRANSME…	INTRAMEM 392..416; /note="Pore-forming"; /evidence="ECO:0000269|PubMed:30190309"; INTRAMEM 747..767; /note="Pore-forming"; /evidence="ECO:0000269|PubMed:30190309"; INTRAMEM 1231..1252; /note="Pore-forming"; /evidence="ECO:0000269|PubMed:30190309"; INTRAMEM 1522..1544; /note="Pore-forming"; /evidence="ECO:0000269|PubMed:30190309"	SUBCELLULAR LOCATION: Cell membrane {ECO:0000269|PubMed:12766226, ECO:0000269|PubMed:15318338, ECO:0000269|PubMed:16890191, ECO:0000269|PubMed:17898326, ECO:0000269|PubMed:18690054, ECO:0000269|PubMed:19347921, ECO:0000269|PubMed:25707578, ECO:0000269|PubMed:26659129, ECO:0000269|PubMed:26700687, ECO:0000269|PubMed:29992740, ECO:0000269|PubMed:30190309}; Multi-pass membrane protein {ECO:0000269|P…	TOPO_DOM 1..131; /note="Cytoplasmic"; /evidence="ECO:0000269|PubMed:30190309"; TOPO_DOM 151..157; /note="Extracellular"; /evidence="ECO:0000269|PubMed:30190309"; TOPO_DOM 179..192; /note="Cytoplasmic"; /evidence="ECO:0000269|PubMed:30190309"; TOPO_DOM 211..216; /note="Extracellular"; /evidence="ECO:0000269|PubMed:30190309"; TOPO_DOM 234..252; /note="Cytoplasmic"; /evidence="ECO:0000269|PubMed:301…
Homo sapiens (Human)	SCN7A_HUMAN	Sodium channel protein type 7 subunit alpha (Atypical sodium channel Nav2.1) (Nax channel) (Sodium channel protein type VII subunit alpha)	SCN7A SCN6A	1682	TRANSMEM 118..137; /note="Helical; Name=S1 of repeat I"; /evidence="ECO:0000269|PubMed:35301303, ECO:0007744|PDB:7TJ8, ECO:0007744|PDB:7TJ9"; TRANSMEM 142..167; /note="Helical; Name=S2 of repeat I"; /evidence="ECO:0000269|PubMed:35301303, ECO:0007744|PDB:7TJ8, ECO:0007744|PDB:7TJ9"; TRANSMEM 179..196; /note="Helical; Name=S3 of repeat I"; /evidence="ECO:0000269|PubMed:35301303, ECO:0007744|PDB:7T…	INTRAMEM 339..366; /note="Pore-forming"; /evidence="ECO:0000250|UniProtKB:D0E0C2"; INTRAMEM 674..700; /note="Pore-forming"; /evidence="ECO:0000250|UniProtKB:D0E0C2"; INTRAMEM 1128..1154; /note="Pore-forming"; /evidence="ECO:0000250|UniProtKB:D0E0C2"; INTRAMEM 1421..1444; /note="Pore-forming"; /evidence="ECO:0000250|UniProtKB:D0E0C2"	SUBCELLULAR LOCATION: Cell membrane {ECO:0000305|PubMed:35301303}; Multi-pass membrane protein {ECO:0000255}.	TOPO_DOM 1..117; /note="Cytoplasmic"; /evidence="ECO:0000269|PubMed:35301303, ECO:0007744|PDB:7TJ8, ECO:0007744|PDB:7TJ9"; TOPO_DOM 138..141; /note="Extracellular"; /evidence="ECO:0000269|PubMed:35301303, ECO:0007744|PDB:7TJ8, ECO:0007744|PDB:7TJ9"; TOPO_DOM 168..178; /note="Cytoplasmic"; /evidence="ECO:0000269|PubMed:35301303, ECO:0007744|PDB:7TJ8, ECO:0007744|PDB:7TJ9"; TOPO_DOM 197..200; /note…
Homo sapiens (Human)	SCN5A_HUMAN	Sodium channel protein type 5 subunit alpha (Sodium channel protein cardiac muscle subunit alpha) (Sodium channel protein type V subunit alpha) (Voltage-gated sodium channel subunit alpha Nav1.5) (hH1)	SCN5A	2016	TRANSMEM 130..149; /note="Helical; Name=S1 of repeat I"; /evidence="ECO:0000250|UniProtKB:P15389"; TRANSMEM 158..179; /note="Helical; Name=S2 of repeat I"; /evidence="ECO:0000250|UniProtKB:P15389"; TRANSMEM 189..209; /note="Helical; Name=S3 of repeat I"; /evidence="ECO:0000250|UniProtKB:P15389"; TRANSMEM 217..236; /note="Helical; Name=S4 of repeat I"; /evidence="ECO:0000250|UniProtKB:P15389"; TRA…	INTRAMEM 358..378; /note="Pore-forming"; /evidence="ECO:0000250|UniProtKB:P15389"; INTRAMEM 885..903; /note="Pore-forming"; /evidence="ECO:0000250|UniProtKB:P15389"; INTRAMEM 1401..1422; /note="Pore-forming"; /evidence="ECO:0000250|UniProtKB:P15389"; INTRAMEM 1698..1714; /note="Pore-forming"; /evidence="ECO:0000250|UniProtKB:P15389"	SUBCELLULAR LOCATION: Cell membrane {ECO:0000269|PubMed:1309946, ECO:0000269|PubMed:19074138, ECO:0000269|PubMed:21447824, ECO:0000269|PubMed:23085483, ECO:0000269|PubMed:23420830, ECO:0000269|PubMed:25370050, ECO:0000269|PubMed:26279430}; Multi-pass membrane protein {ECO:0000250|UniProtKB:P15389}. Cytoplasm, perinuclear region {ECO:0000269|PubMed:21447824}. Cell membrane, sarcolemma, T-tubule {E…	TOPO_DOM 1..129; /note="Cytoplasmic"; /evidence="ECO:0000305"; TOPO_DOM 150..157; /note="Extracellular"; /evidence="ECO:0000305"; TOPO_DOM 180..188; /note="Cytoplasmic"; /evidence="ECO:0000305"; TOPO_DOM 210..216; /note="Extracellular"; /evidence="ECO:0000305"; TOPO_DOM 237..249; /note="Cytoplasmic"; /evidence="ECO:0000305"; TOPO_DOM 273..357; /note="Extracellular"; /evidence="ECO:0000305"; TOPO_…
Homo sapiens (Human)	SCN9A_HUMAN	Sodium channel protein type 9 subunit alpha (Neuroendocrine sodium channel) (hNE-Na) (Peripheral sodium channel 1) (PN1) (Sodium channel protein type IX subunit alpha) (Voltage-gated sodium channel subunit alpha Nav1.7)	SCN9A NENA	1988	TRANSMEM 127..145; /note="Helical; Name=S1 of repeat I"; /evidence="ECO:0000250|UniProtKB:D0E0C2"; TRANSMEM 153..173; /note="Helical; Name=S2 of repeat I"; /evidence="ECO:0000250|UniProtKB:D0E0C2"; TRANSMEM 188..205; /note="Helical; Name=S3 of repeat I"; /evidence="ECO:0000250|UniProtKB:D0E0C2"; TRANSMEM 212..228; /note="Helical; Name=S4 of repeat I"; /evidence="ECO:0000250|UniProtKB:D0E0C2"; TRA…	INTRAMEM 347..371; /note="Pore-forming"; /evidence="ECO:0000250|UniProtKB:D0E0C2"; INTRAMEM 913..933; /note="Pore-forming"; /evidence="ECO:0000250|UniProtKB:D0E0C2"; INTRAMEM 1393..1414; /note="Pore-forming"; /evidence="ECO:0000250|UniProtKB:D0E0C2"; INTRAMEM 1684..1706; /note="Pore-forming"; /evidence="ECO:0000250|UniProtKB:D0E0C2"	SUBCELLULAR LOCATION: Cell membrane {ECO:0000269|PubMed:15385606, ECO:0000269|PubMed:17167479, ECO:0000269|PubMed:19369487, ECO:0000269|PubMed:24311784, ECO:0000269|PubMed:25240195, ECO:0000269|PubMed:26680203, ECO:0000269|PubMed:7720699}; Multi-pass membrane protein {ECO:0000250|UniProtKB:D0E0C2}. Cell projection, neuron projection {ECO:0000250|UniProtKB:O08562}. Note=In neurite terminals. {ECO:…	TOPO_DOM 1..126; /note="Cytoplasmic"; /evidence="ECO:0000305"; TOPO_DOM 146..152; /note="Extracellular"; /evidence="ECO:0000305"; TOPO_DOM 174..187; /note="Cytoplasmic"; /evidence="ECO:0000305"; TOPO_DOM 206..211; /note="Extracellular"; /evidence="ECO:0000305"; TOPO_DOM 229..247; /note="Cytoplasmic"; /evidence="ECO:0000305"; TOPO_DOM 268..346; /note="Extracellular"; /evidence="ECO:0000305"; TOPO_…
Homo sapiens (Human)	SCN2A_HUMAN	Sodium channel protein type 2 subunit alpha (HBSC II) (Sodium channel protein brain II subunit alpha) (Sodium channel protein type II subunit alpha) (Voltage-gated sodium channel subunit alpha Nav1.2)	SCN2A HBA NAC2 SCN2A1 SCN2A2	2005	TRANSMEM 130..148; /note="Helical; Name=S1 of repeat I"; /evidence="ECO:0000250|UniProtKB:D0E0C2"; TRANSMEM 156..176; /note="Helical; Name=S2 of repeat I"; /evidence="ECO:0000250|UniProtKB:D0E0C2"; TRANSMEM 191..208; /note="Helical; Name=S3 of repeat I"; /evidence="ECO:0000250|UniProtKB:D0E0C2"; TRANSMEM 215..231; /note="Helical; Name=S4 of repeat I"; /evidence="ECO:0000250|UniProtKB:D0E0C2"; TRA…	INTRAMEM 370..394; /note="Pore-forming"; /evidence="ECO:0000250|UniProtKB:D0E0C2"; INTRAMEM 928..948; /note="Pore-forming"; /evidence="ECO:0000250|UniProtKB:D0E0C2"; INTRAMEM 1409..1430; /note="Pore-forming"; /evidence="ECO:0000250|UniProtKB:D0E0C2"; INTRAMEM 1700..1722; /note="Pore-forming"; /evidence="ECO:0000250|UniProtKB:D0E0C2"	SUBCELLULAR LOCATION: Cell membrane {ECO:0000269|PubMed:1325650, ECO:0000269|PubMed:17021166, ECO:0000269|PubMed:29844171}; Multi-pass membrane protein {ECO:0000255}.	TOPO_DOM 1..129; /note="Cytoplasmic"; /evidence="ECO:0000305"; TOPO_DOM 149..155; /note="Extracellular"; /evidence="ECO:0000305"; TOPO_DOM 177..190; /note="Cytoplasmic"; /evidence="ECO:0000305"; TOPO_DOM 209..214; /note="Extracellular"; /evidence="ECO:0000305"; TOPO_DOM 232..250; /note="Cytoplasmic"; /evidence="ECO:0000305"; TOPO_DOM 271..369; /note="Extracellular"; /evidence="ECO:0000305"; TOPO_…
Homo sapiens (Human)	SCN3A_HUMAN	Sodium channel protein type 3 subunit alpha (Sodium channel protein brain III subunit alpha) (Sodium channel protein type III subunit alpha) (Voltage-gated sodium channel subtype III) (Voltage-gated sodium channel subunit alpha Nav1.3)	SCN3A KIAA1356 NAC3	2000	TRANSMEM 129..146; /note="Helical; Name=S1 of repeat I"; /evidence="ECO:0000305|PubMed:35277491, ECO:0007744|PDB:7W77"; TRANSMEM 153..174; /note="Helical; Name=S2 of repeat I"; /evidence="ECO:0000305|PubMed:35277491, ECO:0007744|PDB:7W77"; TRANSMEM 189..206; /note="Helical; Name=S3 of repeat I"; /evidence="ECO:0000305|PubMed:35277491, ECO:0007744|PDB:7W77"; TRANSMEM 214..235; /note="Helical; Name…	INTRAMEM 370..386; /note="Pore-forming"; /evidence="ECO:0000305|PubMed:35277491, ECO:0007744|PDB:7W77"; INTRAMEM 930..945; /note="Pore-forming"; /evidence="ECO:0000305|PubMed:35277491, ECO:0007744|PDB:7W77"; INTRAMEM 1403..1419; /note="Pore-forming"; /evidence="ECO:0000305|PubMed:35277491, ECO:0007744|PDB:7W77"; INTRAMEM 1700..1712; /note="Pore-forming"; /evidence="ECO:0000305|PubMed:35277491, EC…	SUBCELLULAR LOCATION: Cell membrane {ECO:0000269|PubMed:28235671, ECO:0000269|PubMed:35277491}; Multi-pass membrane protein {ECO:0000269|PubMed:35277491}. Basal cell membrane {ECO:0000250|UniProtKB:A2ASI5}; Multi-pass membrane protein {ECO:0000269|PubMed:35277491}. Note=In enterochromaffin cells, localized highly asymmetrically, almost exclusively at the basal side. {ECO:0000250|UniProtKB:A2ASI5}.	TOPO_DOM 1..128; /note="Cytoplasmic"; /evidence="ECO:0000305|PubMed:35277491"; TOPO_DOM 147..152; /note="Extracellular"; /evidence="ECO:0000305|PubMed:35277491"; TOPO_DOM 175..188; /note="Cytoplasmic"; /evidence="ECO:0000305|PubMed:35277491"; TOPO_DOM 207..213; /note="Extracellular"; /evidence="ECO:0000305|PubMed:35277491"; TOPO_DOM 236..249; /note="Cytoplasmic"; /evidence="ECO:0000305|PubMed:352…
Homo sapiens (Human)	SCNBA_HUMAN	Sodium channel protein type 11 subunit alpha (Peripheral nerve sodium channel 5) (PN5) (Sensory neuron sodium channel 2) (Sodium channel protein type XI subunit alpha) (Voltage-gated sodium channel subunit alpha Nav1.9) (hNaN)	SCN11A SCN12A SNS2	1791	TRANSMEM 127..148; /note="Helical; Name=S1 of repeat I"; /evidence="ECO:0000250"; TRANSMEM 157..180; /note="Helical; Name=S2 of repeat I"; /evidence="ECO:0000250"; TRANSMEM 193..212; /note="Helical; Name=S3 of repeat I"; /evidence="ECO:0000250"; TRANSMEM 220..239; /note="Helical; Voltage-sensor; Name=S4 of repeat I"; /evidence="ECO:0000250"; TRANSMEM 256..269; /note="Helical; Name=S5 of repeat I"…	INTRAMEM 345..369; /note="Pore-forming"; /evidence="ECO:0000250|UniProtKB:D0E0C2"; INTRAMEM 754..774; /note="Pore-forming"; /evidence="ECO:0000250|UniProtKB:D0E0C2"; INTRAMEM 1244..1265; /note="Pore-forming"; /evidence="ECO:0000250|UniProtKB:D0E0C2"; INTRAMEM 1537..1559; /note="Pore-forming"; /evidence="ECO:0000250|UniProtKB:D0E0C2"	SUBCELLULAR LOCATION: Cell membrane {ECO:0000269|PubMed:12384689, ECO:0000269|PubMed:24036948}; Multi-pass membrane protein {ECO:0000255}.	TOPO_DOM 1..126; /note="Cytoplasmic"; /evidence="ECO:0000305"; TOPO_DOM 149..156; /note="Extracellular"; /evidence="ECO:0000305"; TOPO_DOM 181..192; /note="Cytoplasmic"; /evidence="ECO:0000305"; TOPO_DOM 213..219; /note="Extracellular"; /evidence="ECO:0000305"; TOPO_DOM 240..255; /note="Cytoplasmic"; /evidence="ECO:0000305"; TOPO_DOM 270..344; /note="Extracellular"; /evidence="ECO:0000305"; TOPO_…
Homo sapiens (Human)	SCN8A_HUMAN	Sodium channel protein type 8 subunit alpha (Sodium channel protein type VIII subunit alpha) (Voltage-gated sodium channel subunit alpha Nav1.6)	SCN8A MED	1980	TRANSMEM 133..151; /note="Helical; Name=S1 of repeat I"; /evidence="ECO:0000250|UniProtKB:D0E0C2"; TRANSMEM 159..179; /note="Helical; Name=S2 of repeat I"; /evidence="ECO:0000250|UniProtKB:D0E0C2"; TRANSMEM 194..211; /note="Helical; Name=S3 of repeat I"; /evidence="ECO:0000250|UniProtKB:D0E0C2"; TRANSMEM 218..234; /note="Helical; Name=S4 of repeat I"; /evidence="ECO:0000250|UniProtKB:D0E0C2"; TRA…	INTRAMEM 356..380; /note="Pore-forming"; /evidence="ECO:0000250|UniProtKB:D0E0C2"; INTRAMEM 922..942; /note="Pore-forming"; /evidence="ECO:0000250|UniProtKB:D0E0C2"; INTRAMEM 1400..1421; /note="Pore-forming"; /evidence="ECO:0000250|UniProtKB:D0E0C2"; INTRAMEM 1691..1713; /note="Pore-forming"; /evidence="ECO:0000250|UniProtKB:D0E0C2"	SUBCELLULAR LOCATION: Cell membrane {ECO:0000269|PubMed:29726066}; Multi-pass membrane protein {ECO:0000269|PubMed:36696443, ECO:0000269|PubMed:36823201}. Cell projection, axon {ECO:0000250|UniProtKB:Q9WTU3}. Note=Mainly localizes to the axon initial segment. {ECO:0000250|UniProtKB:Q9WTU3}.; SUBCELLULAR LOCATION: [Isoform 5]: Cytoplasmic vesicle {ECO:0000269|PubMed:19136557}. Cell projection, pod…	TOPO_DOM 1..132; /note="Cytoplasmic"; /evidence="ECO:0000305"; TOPO_DOM 152..158; /note="Extracellular"; /evidence="ECO:0000305"; TOPO_DOM 180..193; /note="Cytoplasmic"; /evidence="ECO:0000305"; TOPO_DOM 212..217; /note="Extracellular"; /evidence="ECO:0000305"; TOPO_DOM 235..253; /note="Cytoplasmic"; /evidence="ECO:0000305"; TOPO_DOM 274..355; /note="Extracellular"; /evidence="ECO:0000305"; TOPO_…
Homo sapiens (Human)	SCNAA_HUMAN	Sodium channel protein type 10 subunit alpha (Peripheral nerve sodium channel 3) (PN3) (hPN3) (Sodium channel protein type X subunit alpha) (Voltage-gated sodium channel subunit alpha Nav1.8)	SCN10A	1956	TRANSMEM 126..149; /note="Helical; Name=S1 of repeat I"; /evidence="ECO:0000255"; TRANSMEM 155..174; /note="Helical; Name=S2 of repeat I"; /evidence="ECO:0000255"; TRANSMEM 188..206; /note="Helical; Name=S3 of repeat I"; /evidence="ECO:0000255"; TRANSMEM 213..232; /note="Helical; Voltage-sensor; Name=S4 of repeat I"; /evidence="ECO:0000255"; TRANSMEM 249..272; /note="Helical; Name=S5 of repeat I"…	INTRAMEM 342..366; /note="Pore-forming"; /evidence="ECO:0000250|UniProtKB:D0E0C2"; INTRAMEM 835..855; /note="Pore-forming"; /evidence="ECO:0000250|UniProtKB:D0E0C2"; INTRAMEM 1354..1375; /note="Pore-forming"; /evidence="ECO:0000250|UniProtKB:D0E0C2"; INTRAMEM 1647..1669; /note="Pore-forming"; /evidence="ECO:0000250|UniProtKB:D0E0C2"	SUBCELLULAR LOCATION: Cell membrane {ECO:0000250|UniProtKB:D0E0C2}; Multi-pass membrane protein {ECO:0000250|UniProtKB:D0E0C2}. Note=It can be translocated to the cell membrane through association with S100A10. {ECO:0000250}.	TOPO_DOM 1..125; /note="Cytoplasmic"; /evidence="ECO:0000305"; TOPO_DOM 150..154; /note="Extracellular"; /evidence="ECO:0000305"; TOPO_DOM 175..187; /note="Cytoplasmic"; /evidence="ECO:0000305"; TOPO_DOM 207..212; /note="Extracellular"; /evidence="ECO:0000305"; TOPO_DOM 233..248; /note="Cytoplasmic"; /evidence="ECO:0000305"; TOPO_DOM 273..341; /note="Extracellular"; /evidence="ECO:0000305"; TOPO_…
Homo sapiens (Human)	PGDH_HUMAN	15-hydroxyprostaglandin dehydrogenase [NAD(+)] (15-PGDH) (EC 1.1.1.141) (Eicosanoid/docosanoid dehydrogenase [NAD(+)]) (EC 1.1.1.-, EC 1.1.1.232) (Prostaglandin dehydrogenase 1) (Short chain dehydrogenase/reductase family 36C member 1)	HPGD PGDH1 SDR36C1	266			SUBCELLULAR LOCATION: Cytoplasm.		HG2
Contracted HG shared in Bdelloidea and Clitellata (Homo sapiens as example)
Organism	Entry Name	Protein names	Gene Names	Length	Transmembrane	Intramembrane	Subcellular location [CC]	Topological domain
Homo sapiens (Human)	MET27_HUMAN	Methyltransferase-like protein 27 (Williams-Beuren syndrome chromosomal region 27 protein)	METTL27 WBSCR27	245
No annotation of Contracted HG shared in Tardigrada and Onychophora (Uncharacterized)
No annotation of Contracted HG shared in Nematoda and Onychophora (Uncharacterized)

## Sheet: fully terrestrial
UniProt annotation
Contracted HG shared in Arachnida and Myriapoda (Homo sapiens as example)
Organism	Entry Name	Protein names	Gene Names	Length	Transmembrane	Intramembrane	Subcellular location [CC]	Topological domain
Homo sapiens (Human)	PAR15_HUMAN	Protein mono-ADP-ribosyltransferase PARP15 (EC 2.4.2.-) (ADP-ribosyltransferase diphtheria toxin-like 7) (ARTD7) (B-aggressive lymphoma protein 3) (Poly [ADP-ribose] polymerase 15) (PARP-15)	PARP15 BAL3	678			SUBCELLULAR LOCATION: Nucleus {ECO:0000305|PubMed:16061477}.
Homo sapiens (Human)	PAR14_HUMAN	Protein mono-ADP-ribosyltransferase PARP14 (EC 2.4.2.-) (ADP-ribosyltransferase diphtheria toxin-like 8) (ARTD8) (B aggressive lymphoma protein 2) (Poly [ADP-ribose] polymerase 14) (PARP-14)	PARP14 BAL2 KIAA1268	1801			SUBCELLULAR LOCATION: Nucleus {ECO:0000250|UniProtKB:Q2EMV9}. Cytoplasm {ECO:0000269|PubMed:27796300}. Note=In steady state splenocytes the protein is mostly nuclear (By similarity). A minor proportion is detected in the cytoplasm (By similarity). In macrophages, mainly localizes to the cytoplasm (PubMed:27796300). {ECO:0000250|UniProtKB:Q2EMV9, ECO:0000269|PubMed:27796300}.
Homo sapiens (Human)	PAR10_HUMAN	Protein mono-ADP-ribosyltransferase PARP10 (EC 2.4.2.-) (ADP-ribosyltransferase diphtheria toxin-like 10) (ARTD10) (Poly [ADP-ribose] polymerase 10) (PARP-10)	PARP10	1025			SUBCELLULAR LOCATION: Nucleus, nucleolus {ECO:0000269|PubMed:15674325}. Cytoplasm {ECO:0000269|PubMed:15674325}. Note=Shuttles between the nuclear and cytoplasmic compartment (PubMed:15674325). A subpopulation concentrates in the nucleolus during late G1/S phase (PubMed:15674325). {ECO:0000269|PubMed:15674325}.
Homo sapiens (Human)	ZCCHV_HUMAN	Zinc finger CCCH-type antiviral protein 1 (ADP-ribosyltransferase diphtheria toxin-like 13) (ARTD13) (Inactive Poly [ADP-ribose] polymerase 13) (PARP13) (Zinc finger CCCH domain-containing protein 2) (Zinc finger antiviral protein) (ZAP)	ZC3HAV1 ZC3HDC2 PRO1677	902			SUBCELLULAR LOCATION: [Isoform 1]: Cytoplasm {ECO:0000250|UniProtKB:Q8K3Y6}. Nucleus {ECO:0000250|UniProtKB:Q8K3Y6}. Note=Localizes in the cytoplasm at steady state, but shuttles between nucleus and cytoplasm in a XPO1-dependent manner. {ECO:0000250|UniProtKB:Q8K3Y6}.; SUBCELLULAR LOCATION: [Isoform 2]: Cytoplasm {ECO:0000269|PubMed:21102435}.
Homo sapiens (Human)	PARPT_HUMAN	Protein mono-ADP-ribosyltransferase TIPARP (EC 2.4.2.-) (ADP-ribosyltransferase diphtheria toxin-like 14) (ARTD14) (Poly [ADP-ribose] polymerase 7) (PARP-7) (TCDD-inducible poly [ADP-ribose] polymerase)	TIPARP PARP7	657			SUBCELLULAR LOCATION: Nucleus {ECO:0000269|PubMed:23275542, ECO:0000269|PubMed:30373764}.
Homo sapiens (Human)	ZCCHL_HUMAN	Zinc finger CCCH-type antiviral protein 1-like	ZC3HAV1L C7orf39	300
Homo sapiens (Human)	PAR12_HUMAN	Protein mono-ADP-ribosyltransferase PARP12 (EC 2.4.2.-) (ADP-ribosyltransferase diphtheria toxin-like 12) (ARTD12) (Poly [ADP-ribose] polymerase 12) (PARP-12) (Zinc finger CCCH domain-containing protein 1)	PARP12 ZC3HDC1	701			SUBCELLULAR LOCATION: Nucleus {ECO:0000305}.
Homo sapiens (Human)	PAR11_HUMAN	Protein mono-ADP-ribosyltransferase PARP11 (EC 2.4.2.-) (ADP-ribosyltransferase diphtheria toxin-like 11) (ARTD11) (Poly [ADP-ribose] polymerase 11) (PARP-11)	PARP11 C12orf6	338			SUBCELLULAR LOCATION: Nucleus, nuclear pore complex {ECO:0000269|PubMed:25673562}. Note=Colocalizes with NUP153 at nuclear pores. {ECO:0000269|PubMed:25673562}.
Contracted HG shared in Arachnida and Armadillidium (Homo sapiens and Armadillidium as examples)
Organism	Entry Name	Protein names	Gene Names	Length	Transmembrane	Intramembrane	Subcellular location [CC]	Topological domain
Armadillidium nasatum	A0A5N5SR02_9CRUS	Putative thiosulfate sulfurtransferase, mitochondrial	Anas_05261	76
Armadillidium nasatum	A0A5N5SX15_9CRUS	Heat shock protein	Hsp67Bb Anas_05487	171
Homo sapiens (Human)	TSTD3_HUMAN	Thiosulfate sulfurtransferase/rhodanese-like domain-containing protein 3 (Rhodanese domain-containing protein 3)	TSTD3	97
Homo sapiens (Human)	TSTD1_HUMAN	Thiosulfate:glutathione sulfurtransferase (TST) (EC 2.8.1.-)	TSTD1 KAT	115			SUBCELLULAR LOCATION: Cytoplasm, perinuclear region {ECO:0000269|PubMed:12817473}. Note=Localized around the nuclear membranes.
Contracted HG shared in Myriapoda and Armadillidium (Homo sapiens and Armadillidium as examples)
Organism	Entry Name	Protein names	Gene Names	Length	Transmembrane	Intramembrane	Subcellular location [CC]	Topological domain
Armadillidium nasatum	A0A5N5T018_9CRUS	Opsin-1	Lo1 Anas_14516	375	TRANSMEM 50..77; /note="Helical"; /evidence="ECO:0000256|RuleBase:RU004951"; TRANSMEM 89..107; /note="Helical"; /evidence="ECO:0000256|RuleBase:RU004951"; TRANSMEM 127..148; /note="Helical"; /evidence="ECO:0000256|RuleBase:RU004951"; TRANSMEM 169..190; /note="Helical"; /evidence="ECO:0000256|RuleBase:RU004951"; TRANSMEM 215..240; /note="Helical"; /evidence="ECO:0000256|RuleBase:RU004951"		SUBCELLULAR LOCATION: Membrane {ECO:0000256|ARBA:ARBA00004141, ECO:0000256|RuleBase:RU004951}; Multi-pass membrane protein {ECO:0000256|ARBA:ARBA00004141, ECO:0000256|RuleBase:RU004951}.		HG1
Armadillidium nasatum	A0A5N5TL28_9CRUS	Opsin, ultraviolet-sensitive	UVOP Anas_08516	218	TRANSMEM 6..25; /note="Helical"; /evidence="ECO:0000256|SAM:Phobius"; TRANSMEM 37..61; /note="Helical"; /evidence="ECO:0000256|SAM:Phobius"; TRANSMEM 73..94; /note="Helical"; /evidence="ECO:0000256|SAM:Phobius"; TRANSMEM 123..145; /note="Helical"; /evidence="ECO:0000256|SAM:Phobius"		SUBCELLULAR LOCATION: Membrane {ECO:0000256|ARBA:ARBA00004141}; Multi-pass membrane protein {ECO:0000256|ARBA:ARBA00004141}.
Homo sapiens (Human)	OPSX_HUMAN	Visual pigment-like receptor peropsin	RRH	337	TRANSMEM 27..49; /note="Helical; Name=1"; /evidence="ECO:0000255"; TRANSMEM 62..87; /note="Helical; Name=2"; /evidence="ECO:0000255"; TRANSMEM 102..121; /note="Helical; Name=3"; /evidence="ECO:0000255"; TRANSMEM 141..164; /note="Helical; Name=4"; /evidence="ECO:0000255"; TRANSMEM 189..212; /note="Helical; Name=5"; /evidence="ECO:0000255"; TRANSMEM 241..264; /note="Helical; Name=6"; /evidence="ECO…		SUBCELLULAR LOCATION: Membrane {ECO:0000250}; Multi-pass membrane protein {ECO:0000250}.	TOPO_DOM 1..26; /note="Extracellular"; TOPO_DOM 50..61; /note="Cytoplasmic"; TOPO_DOM 88..101; /note="Extracellular"; TOPO_DOM 122..140; /note="Cytoplasmic"; TOPO_DOM 165..188; /note="Extracellular"; TOPO_DOM 213..240; /note="Cytoplasmic"; TOPO_DOM 265..272; /note="Extracellular"; TOPO_DOM 298..337; /note="Cytoplasmic"
Homo sapiens (Human)	OPSB_HUMAN	Short-wave-sensitive opsin 1 (Blue cone photoreceptor pigment) (Blue-sensitive opsin) (BOP)	OPN1SW BCP	345	TRANSMEM 31..55; /note="Helical; Name=1"; /evidence="ECO:0000255"; TRANSMEM 68..93; /note="Helical; Name=2"; /evidence="ECO:0000255"; TRANSMEM 108..127; /note="Helical; Name=3"; /evidence="ECO:0000255"; TRANSMEM 147..170; /note="Helical; Name=4"; /evidence="ECO:0000255"; TRANSMEM 197..224; /note="Helical; Name=5"; /evidence="ECO:0000255"; TRANSMEM 247..270; /note="Helical; Name=6"; /evidence="ECO…		SUBCELLULAR LOCATION: Cell membrane {ECO:0000269|PubMed:2937147, ECO:0000269|PubMed:31380578, ECO:0000269|PubMed:31730232}; Multi-pass membrane protein {ECO:0000255}. Photoreceptor inner segment {ECO:0000250|UniProtKB:P51491}. Cell projection, cilium, photoreceptor outer segment {ECO:0000250|UniProtKB:P51491}. Cytoplasm, perinuclear region {ECO:0000269|PubMed:30168605}.	TOPO_DOM 1..30; /note="Extracellular"; /evidence="ECO:0000255"; TOPO_DOM 56..67; /note="Cytoplasmic"; /evidence="ECO:0000255"; TOPO_DOM 94..107; /note="Extracellular"; /evidence="ECO:0000255"; TOPO_DOM 128..146; /note="Cytoplasmic"; /evidence="ECO:0000255"; TOPO_DOM 171..196; /note="Extracellular"; /evidence="ECO:0000255"; TOPO_DOM 225..246; /note="Cytoplasmic"; /evidence="ECO:0000255"; TOPO_DOM …
Homo sapiens (Human)	OPSR_HUMAN	Long-wave-sensitive opsin 1 (Red cone photoreceptor pigment) (Red-sensitive opsin) (ROP)	OPN1LW RCP	364	TRANSMEM 53..77; /note="Helical; Name=1"; /evidence="ECO:0000255"; TRANSMEM 90..115; /note="Helical; Name=2"; /evidence="ECO:0000255"; TRANSMEM 130..149; /note="Helical; Name=3"; /evidence="ECO:0000255"; TRANSMEM 169..192; /note="Helical; Name=4"; /evidence="ECO:0000255"; TRANSMEM 219..246; /note="Helical; Name=5"; /evidence="ECO:0000255"; TRANSMEM 269..292; /note="Helical; Name=6"; /evidence="EC…		SUBCELLULAR LOCATION: Membrane; Multi-pass membrane protein.	TOPO_DOM 1..52; /note="Extracellular"; TOPO_DOM 78..89; /note="Cytoplasmic"; TOPO_DOM 116..129; /note="Extracellular"; TOPO_DOM 150..168; /note="Cytoplasmic"; TOPO_DOM 193..218; /note="Extracellular"; TOPO_DOM 247..268; /note="Cytoplasmic"; TOPO_DOM 293..300; /note="Extracellular"; TOPO_DOM 326..364; /note="Cytoplasmic"
Homo sapiens (Human)	OPSD_HUMAN	Rhodopsin (Opsin-2)	RHO OPN2	348	TRANSMEM 37..61; /note="Helical; Name=1"; /evidence="ECO:0000269|PubMed:26200343, ECO:0000269|PubMed:28753425"; TRANSMEM 74..96; /note="Helical; Name=2"; /evidence="ECO:0000269|PubMed:26200343, ECO:0000269|PubMed:28753425"; TRANSMEM 111..133; /note="Helical; Name=3"; /evidence="ECO:0000269|PubMed:26200343, ECO:0000269|PubMed:28753425"; TRANSMEM 153..173; /note="Helical; Name=4"; /evidence="ECO:00…		SUBCELLULAR LOCATION: Membrane {ECO:0000269|PubMed:12566452, ECO:0000269|PubMed:19934218, ECO:0000269|PubMed:25664179, ECO:0000269|PubMed:26200343, ECO:0000269|PubMed:28753425}; Multi-pass membrane protein {ECO:0000269|PubMed:19934218, ECO:0000269|PubMed:26200343, ECO:0000269|PubMed:28753425}. Cell projection, cilium, photoreceptor outer segment {ECO:0000269|PubMed:25664179}. Note=Synthesized in …	TOPO_DOM 1..36; /note="Extracellular"; /evidence="ECO:0000269|PubMed:26200343, ECO:0000269|PubMed:28753425"; TOPO_DOM 62..73; /note="Cytoplasmic"; /evidence="ECO:0000269|PubMed:26200343, ECO:0000269|PubMed:28753425"; TOPO_DOM 97..110; /note="Extracellular"; /evidence="ECO:0000269|PubMed:26200343, ECO:0000269|PubMed:28753425"; TOPO_DOM 134..152; /note="Cytoplasmic"; /evidence="ECO:0000269|PubMed:2…
Homo sapiens (Human)	OPSG3_HUMAN	Medium-wave-sensitive opsin 3 (Green cone photoreceptor pigment) (Green-sensitive opsin) (GOP) (opsin 1 cone pigments medium-wave-sensitive 3)	OPN1MW3	364	TRANSMEM 53..77; /note="Helical; Name=1"; /evidence="ECO:0000255"; TRANSMEM 90..115; /note="Helical; Name=2"; /evidence="ECO:0000255"; TRANSMEM 130..149; /note="Helical; Name=3"; /evidence="ECO:0000255"; TRANSMEM 169..192; /note="Helical; Name=4"; /evidence="ECO:0000255"; TRANSMEM 219..246; /note="Helical; Name=5"; /evidence="ECO:0000255"; TRANSMEM 269..292; /note="Helical; Name=6"; /evidence="EC…		SUBCELLULAR LOCATION: Cell membrane {ECO:0000250|UniProtKB:P04001}; Multi-pass membrane protein {ECO:0000255}.	TOPO_DOM 1..52; /note="Extracellular"; /evidence="ECO:0000305"; TOPO_DOM 78..89; /note="Cytoplasmic"; /evidence="ECO:0000305"; TOPO_DOM 116..129; /note="Extracellular"; /evidence="ECO:0000305"; TOPO_DOM 150..168; /note="Cytoplasmic"; /evidence="ECO:0000305"; TOPO_DOM 193..218; /note="Extracellular"; /evidence="ECO:0000305"; TOPO_DOM 247..268; /note="Cytoplasmic"; /evidence="ECO:0000305"; TOPO_DOM…
Homo sapiens (Human)	RGR_HUMAN	RPE-retinal G protein-coupled receptor	RGR	291	TRANSMEM 16..36; /note="Helical; Name=1"; /evidence="ECO:0000255"; TRANSMEM 53..73; /note="Helical; Name=2"; /evidence="ECO:0000255"; TRANSMEM 92..112; /note="Helical; Name=3"; /evidence="ECO:0000255"; TRANSMEM 131..151; /note="Helical; Name=4"; /evidence="ECO:0000255"; TRANSMEM 176..196; /note="Helical; Name=5"; /evidence="ECO:0000255"; TRANSMEM 220..240; /note="Helical; Name=6"; /evidence="ECO:…		SUBCELLULAR LOCATION: Membrane; Multi-pass membrane protein.	TOPO_DOM 1..15; /note="Extracellular"; /evidence="ECO:0000255"; TOPO_DOM 37..52; /note="Cytoplasmic"; /evidence="ECO:0000255"; TOPO_DOM 74..91; /note="Extracellular"; /evidence="ECO:0000255"; TOPO_DOM 113..130; /note="Cytoplasmic"; /evidence="ECO:0000255"; TOPO_DOM 152..175; /note="Extracellular"; /evidence="ECO:0000255"; TOPO_DOM 197..219; /note="Cytoplasmic"; /evidence="ECO:0000255"; TOPO_DOM 2…
Homo sapiens (Human)	OPN5_HUMAN	Opsin-5 (G-protein coupled receptor 136) (G-protein coupled receptor PGR12) (Neuropsin) (Transmembrane protein 13)	OPN5 GPR136 PGR12 TMEM13	354	TRANSMEM 34..54; /note="Helical; Name=1"; /evidence="ECO:0000255"; TRANSMEM 75..95; /note="Helical; Name=2"; /evidence="ECO:0000255"; TRANSMEM 109..129; /note="Helical; Name=3"; /evidence="ECO:0000255"; TRANSMEM 151..171; /note="Helical; Name=4"; /evidence="ECO:0000255"; TRANSMEM 198..218; /note="Helical; Name=5"; /evidence="ECO:0000255"; TRANSMEM 253..273; /note="Helical; Name=6"; /evidence="ECO…		SUBCELLULAR LOCATION: Cell membrane {ECO:0000305}; Multi-pass membrane protein {ECO:0000255}.	TOPO_DOM 1..33; /note="Extracellular"; /evidence="ECO:0000255"; TOPO_DOM 55..74; /note="Cytoplasmic"; /evidence="ECO:0000255"; TOPO_DOM 96..108; /note="Extracellular"; /evidence="ECO:0000255"; TOPO_DOM 130..150; /note="Cytoplasmic"; /evidence="ECO:0000255"; TOPO_DOM 172..197; /note="Extracellular"; /evidence="ECO:0000255"; TOPO_DOM 219..252; /note="Cytoplasmic"; /evidence="ECO:0000255"; TOPO_DOM …
Homo sapiens (Human)	OPN3_HUMAN	Opsin-3 (Encephalopsin) (Panopsin)	OPN3 ECPN	402	TRANSMEM 41..65; /note="Helical; Name=1"; /evidence="ECO:0000255"; TRANSMEM 78..102; /note="Helical; Name=2"; /evidence="ECO:0000255"; TRANSMEM 118..137; /note="Helical; Name=3"; /evidence="ECO:0000255"; TRANSMEM 154..177; /note="Helical; Name=4"; /evidence="ECO:0000255"; TRANSMEM 202..229; /note="Helical; Name=5"; /evidence="ECO:0000255"; TRANSMEM 256..279; /note="Helical; Name=6"; /evidence="EC…		SUBCELLULAR LOCATION: Cell membrane {ECO:0000269|PubMed:30168605, ECO:0000269|PubMed:31097585, ECO:0000269|PubMed:31380578, ECO:0000269|PubMed:31730232}; Multi-pass membrane protein {ECO:0000255}. Cytoplasm {ECO:0000269|PubMed:30168605}.	TOPO_DOM 1..40; /note="Extracellular"; /evidence="ECO:0000255"; TOPO_DOM 66..77; /note="Cytoplasmic"; /evidence="ECO:0000255"; TOPO_DOM 103..117; /note="Extracellular"; /evidence="ECO:0000255"; TOPO_DOM 138..153; /note="Cytoplasmic"; /evidence="ECO:0000255"; TOPO_DOM 178..201; /note="Extracellular"; /evidence="ECO:0000255"; TOPO_DOM 230..255; /note="Cytoplasmic"; /evidence="ECO:0000255"; TOPO_DOM…
Homo sapiens (Human)	OPN4_HUMAN	Melanopsin (Opsin-4)	OPN4 MOP	478	TRANSMEM 73..93; /note="Helical; Name=1"; /evidence="ECO:0000255"; TRANSMEM 108..128; /note="Helical; Name=2"; /evidence="ECO:0000255"; TRANSMEM 145..165; /note="Helical; Name=3"; /evidence="ECO:0000255"; TRANSMEM 189..209; /note="Helical; Name=4"; /evidence="ECO:0000255"; TRANSMEM 239..259; /note="Helical; Name=5"; /evidence="ECO:0000255"; TRANSMEM 297..317; /note="Helical; Name=6"; /evidence="E…		SUBCELLULAR LOCATION: Cell membrane {ECO:0000250|UniProtKB:Q9QXZ9}; Multi-pass membrane protein {ECO:0000255}. Cell projection, axon {ECO:0000250|UniProtKB:Q9QXZ9}. Cell projection, dendrite {ECO:0000250|UniProtKB:Q9QXZ9}. Perikaryon {ECO:0000250|UniProtKB:Q9QXZ9}.	TOPO_DOM 1..72; /note="Extracellular"; /evidence="ECO:0000255"; TOPO_DOM 94..107; /note="Cytoplasmic"; /evidence="ECO:0000255"; TOPO_DOM 129..144; /note="Extracellular"; /evidence="ECO:0000255"; TOPO_DOM 166..188; /note="Cytoplasmic"; /evidence="ECO:0000255"; TOPO_DOM 210..238; /note="Extracellular"; /evidence="ECO:0000255"; TOPO_DOM 260..296; /note="Cytoplasmic"; /evidence="ECO:0000255"; TOPO_DO…
Armadillidium nasatum	A0A5N5SGQ7_9CRUS	Chitin-binding type-2 domain-containing protein	Anas_09711	272					HG2
Armadillidium nasatum	A0A5N5SJS1_9CRUS	Chitin-binding type-2 domain-containing protein	Anas_05607	305
Armadillidium nasatum	A0A5N5SM09_9CRUS	Chitin-binding type-2 domain-containing protein	Anas_08337	296	TRANSMEM 47..72; /note="Helical"; /evidence="ECO:0000256|SAM:Phobius"
Armadillidium nasatum	A0A5N5SMC6_9CRUS	Chitin-binding type-2 domain-containing protein	Anas_08336	267
Armadillidium nasatum	A0A5N5T7N7_9CRUS	Chitin-binding type-2 domain-containing protein	Anas_13948	397
Armadillidium nasatum	A0A5N5TAR3_9CRUS	Chitin-binding type-2 domain-containing protein	Anas_13073	289
Armadillidium nasatum	A0A5N5TN24_9CRUS	Chitin-binding type-2 domain-containing protein	Anas_06460	270
Armadillidium nasatum	A0A5N5TN62_9CRUS	Chitin-binding type-2 domain-containing protein	Anas_06461	406
Contracted HG shared in Armadillidium and Hexapoda(Fruit fly and Armadillidium as examples)
Organism	Entry Name	Protein names	Gene Names	Length	Transmembrane	Intramembrane	Subcellular location [CC]	Topological domain
Armadillidium nasatum	A0A5N5SP15_9CRUS	Lactosylceramide 4-alpha-galactosyltransferase	A4galt_1 Anas_13510	337	TRANSMEM 12..32; /note="Helical"; /evidence="ECO:0000256|SAM:Phobius"		SUBCELLULAR LOCATION: Golgi apparatus membrane {ECO:0000256|ARBA:ARBA00004323}; Single-pass type II membrane protein {ECO:0000256|ARBA:ARBA00004323}. Membrane {ECO:0000256|ARBA:ARBA00004606}; Single-pass type II membrane protein {ECO:0000256|ARBA:ARBA00004606}.
Armadillidium nasatum	A0A5N5SSX6_9CRUS	Lactosylceramide 4-alpha-galactosyltransferase	A4galt_2 Anas_08871	291	TRANSMEM 12..32; /note="Helical"; /evidence="ECO:0000256|SAM:Phobius"		SUBCELLULAR LOCATION: Golgi apparatus membrane {ECO:0000256|ARBA:ARBA00004323}; Single-pass type II membrane protein {ECO:0000256|ARBA:ARBA00004323}. Membrane {ECO:0000256|ARBA:ARBA00004606}; Single-pass type II membrane protein {ECO:0000256|ARBA:ARBA00004606}.
Armadillidium nasatum	A0A5N5TKG5_9CRUS	Alpha 1,4-glycosyltransferase domain-containing protein	Anas_00667	258			SUBCELLULAR LOCATION: Golgi apparatus membrane {ECO:0000256|ARBA:ARBA00004323}; Single-pass type II membrane protein {ECO:0000256|ARBA:ARBA00004323}. Membrane {ECO:0000256|ARBA:ARBA00004606}; Single-pass type II membrane protein {ECO:0000256|ARBA:ARBA00004606}.
Armadillidium nasatum	A0A5N5TKG7_9CRUS	Alpha 1,4-glycosyltransferase domain-containing protein	Anas_00666	306	TRANSMEM 12..30; /note="Helical"; /evidence="ECO:0000256|SAM:Phobius"		SUBCELLULAR LOCATION: Golgi apparatus membrane {ECO:0000256|ARBA:ARBA00004323}; Single-pass type II membrane protein {ECO:0000256|ARBA:ARBA00004323}. Membrane {ECO:0000256|ARBA:ARBA00004606}; Single-pass type II membrane protein {ECO:0000256|ARBA:ARBA00004606}.
Armadillidium nasatum	A0A5N5TKH9_9CRUS	Lactosylceramide 4-alpha-galactosyltransferase	A4galt_0 Anas_00665	337	TRANSMEM 12..32; /note="Helical"; /evidence="ECO:0000256|SAM:Phobius"		SUBCELLULAR LOCATION: Golgi apparatus membrane {ECO:0000256|ARBA:ARBA00004323}; Single-pass type II membrane protein {ECO:0000256|ARBA:ARBA00004323}. Membrane {ECO:0000256|ARBA:ARBA00004606}; Single-pass type II membrane protein {ECO:0000256|ARBA:ARBA00004606}.
Drosophila melanogaster (Fruit fly)	Q9VBL5_DROME	Alpha1,4-galactosyltransferase 2	alpha4GT2 Dmel\CG5878 CG5878 Dmel_CG5878	395			SUBCELLULAR LOCATION: Golgi apparatus membrane {ECO:0000256|ARBA:ARBA00004323}; Single-pass type II membrane protein {ECO:0000256|ARBA:ARBA00004323}. Membrane {ECO:0000256|ARBA:ARBA00004606}; Single-pass type II membrane protein {ECO:0000256|ARBA:ARBA00004606}.
Drosophila melanogaster (Fruit fly)	Q9VQK4_DROME	Alpha1,4-galactosyltransferase 1 (EC 2.4.1.-) (GH17972p)	alpha4GT1 alpha-4GT1 Dmel\CG17223 CG17223 Dmel_CG17223	369	TRANSMEM 12..30; /note="Helical"; /evidence="ECO:0000256|SAM:Phobius"		SUBCELLULAR LOCATION: Golgi apparatus membrane {ECO:0000256|ARBA:ARBA00004323}; Single-pass type II membrane protein {ECO:0000256|ARBA:ARBA00004323}. Membrane {ECO:0000256|ARBA:ARBA00004606}; Single-pass type II membrane protein {ECO:0000256|ARBA:ARBA00004606}.
Contracted HG shared in Hexapoda and Hexapoda (Homo sapiens as example)
Organism	Entry Name	Protein names	Gene Names	Length	Transmembrane	Intramembrane	Subcellular location [CC]	Topological domain
Homo sapiens (Human)	OTOL1_HUMAN	Otolin-1	OTOL1	477			SUBCELLULAR LOCATION: Secreted, extracellular space, extracellular matrix {ECO:0000250|UniProtKB:Q4ZJM7}. Note=Localized in both the surrounding otoconial matrix and otoconia. {ECO:0000250|UniProtKB:Q4ZJM7}.
Homo sapiens (Human)	C1T9B_HUMAN	Complement C1q and tumor necrosis factor-related protein 9B (C1q/TNF-related protein 9B) (CTRP9B) (Complement C1q and tumor necrosis factor-related protein 9-like)	C1QTNF9B	333			SUBCELLULAR LOCATION: Secreted {ECO:0000269|PubMed:19666007}. Note=Heteromeric complex formation with CTRP9A or ADIPOQ is required for secretion, otherwise, it is retained in the endoplasmic reticulum.
Homo sapiens (Human)	C1QRF_HUMAN	C1q-related factor (C1q and tumor necrosis factor-related protein 14) (C1q/TNF-related protein 14) (Complement component 1 Q subcomponent-like 1)	C1QL1 C1QRF CRF CTRP14	258			SUBCELLULAR LOCATION: Secreted.
Homo sapiens (Human)	C1QA_HUMAN	Complement C1q subcomponent subunit A	C1QA	245			SUBCELLULAR LOCATION: Secreted.
Homo sapiens (Human)	C1QB_HUMAN	Complement C1q subcomponent subunit B	C1QB	253			SUBCELLULAR LOCATION: Secreted.
Homo sapiens (Human)	C1QC_HUMAN	Complement C1q subcomponent subunit C	C1QC C1QG	245			SUBCELLULAR LOCATION: Secreted.
Homo sapiens (Human)	C1T9A_HUMAN	Complement C1q and tumor necrosis factor-related protein 9A (Complement C1q and tumor necrosis factor-related protein 9)	C1QTNF9 C1QTNF9A UNQ6503/PRO21380	333			SUBCELLULAR LOCATION: Secreted {ECO:0000250}.
Homo sapiens (Human)	CBLN1_HUMAN	Cerebellin-1 (Precerebellin) [Cleaved into: Cerebellin (CER); [des-Ser1]-cerebellin]	CBLN1	193			SUBCELLULAR LOCATION: Secreted {ECO:0000250|UniProtKB:Q9R171}. Postsynaptic cell membrane {ECO:0000250|UniProtKB:Q9R171}.
Homo sapiens (Human)	CO8A2_HUMAN	Collagen alpha-2(VIII) chain (Endothelial collagen)	COL8A2	703			SUBCELLULAR LOCATION: Secreted, extracellular space, extracellular matrix, basement membrane.
Homo sapiens (Human)	CO8A1_HUMAN	Collagen alpha-1(VIII) chain (Endothelial collagen) [Cleaved into: Vastatin]	COL8A1 C3orf7	744			SUBCELLULAR LOCATION: Secreted, extracellular space, extracellular matrix, basement membrane.
Homo sapiens (Human)	COAA1_HUMAN	Collagen alpha-1(X) chain	COL10A1	680			SUBCELLULAR LOCATION: Secreted, extracellular space, extracellular matrix {ECO:0000250}.
Homo sapiens (Human)	ADIPO_HUMAN	Adiponectin (30 kDa adipocyte complement-related protein) (Adipocyte complement-related 30 kDa protein) (ACRP30) (Adipocyte, C1q and collagen domain-containing protein) (Adipose most abundant gene transcript 1 protein) (apM-1) (Gelatin-binding protein)	ADIPOQ ACDC ACRP30 APM1 GBP28	244			SUBCELLULAR LOCATION: Secreted {ECO:0000269|PubMed:8947845}.
Homo sapiens (Human)	C1QL3_HUMAN	Complement C1q-like protein 3 (C1q and tumor necrosis factor-related protein 13) (C1q/TNF-related protein 13)	C1QL3 CTRP13	255			SUBCELLULAR LOCATION: Secreted {ECO:0000250}.
Homo sapiens (Human)	CBLN3_HUMAN	Cerebellin-3	CBLN3 UNQ755/PRO1486	205			SUBCELLULAR LOCATION: Endoplasmic reticulum {ECO:0000250}. Golgi apparatus, cis-Golgi network {ECO:0000250}. Secreted {ECO:0000250}. Synapse {ECO:0000250}. Note=In the absence of CBLN1, remains in the endoplasmic reticulum/cis-Golgi apparatus. Partial secretion depends on an association with CBLN1 and maybe CBLN4, but not on CBLN2 (By similarity). {ECO:0000250}.
Homo sapiens (Human)	C1QL2_HUMAN	Complement C1q-like protein 2 (C1q and tumor necrosis factor-related protein 10) (C1q/TNF-related protein 10)	C1QL2 CTRP10	287			SUBCELLULAR LOCATION: Secreted {ECO:0000250}.
Homo sapiens (Human)	C1QL4_HUMAN	Complement C1q-like protein 4 (C1q and tumor necrosis factor-related protein 11) (C1q/TNF-related protein 11)	C1QL4 CTRP11	238			SUBCELLULAR LOCATION: Secreted {ECO:0000250}.
Homo sapiens (Human)	CBLN2_HUMAN	Cerebellin-2	CBLN2 UNQ1892/PRO4338	224			SUBCELLULAR LOCATION: Secreted {ECO:0000250|UniProtKB:Q8BGU2}.
Homo sapiens (Human)	C1QT5_HUMAN	Complement C1q tumor necrosis factor-related protein 5	C1QTNF5 CTRP5 UNQ303/PRO344	243			SUBCELLULAR LOCATION: Secreted {ECO:0000305}.
Homo sapiens (Human)	C1QT7_HUMAN	Complement C1q tumor necrosis factor-related protein 7	C1QTNF7 CTRP7	289			SUBCELLULAR LOCATION: Secreted {ECO:0000305}.
Homo sapiens (Human)	C1QT4_HUMAN	Complement C1q tumor necrosis factor-related protein 4 (C1q/TNF-related protein 4)	C1QTNF4 CTRP4	329			SUBCELLULAR LOCATION: Secreted {ECO:0000269|PubMed:21658842}.
Homo sapiens (Human)	C1QT3_HUMAN	Complement C1q tumor necrosis factor-related protein 3 (Collagenous repeat-containing sequence 26 kDa protein) (CORS26) (Secretory protein CORS26)	C1QTNF3 CTRP3 UNQ753/PRO1484	246			SUBCELLULAR LOCATION: Secreted {ECO:0000305}.
Homo sapiens (Human)	C1QT2_HUMAN	Complement C1q tumor necrosis factor-related protein 2	C1QTNF2 CTRP2 UNQ6349/PRO21054	285			SUBCELLULAR LOCATION: Secreted {ECO:0000305}.
Homo sapiens (Human)	CBLN4_HUMAN	Cerebellin-4 (Cerebellin-like glycoprotein 1)	CBLN4 CBLNL1 UNQ718/PRO1382	201			SUBCELLULAR LOCATION: Secreted {ECO:0000250|UniProtKB:Q8BME9}. Synapse {ECO:0000250|UniProtKB:Q8BME9}. Note=Detected at GABAergic synapses. {ECO:0000250|UniProtKB:Q8BME9}.
No annotation of Contracted HG shared in Tardigrada and Onychophora (Uncharacterized)
