# Supplementary material for: Convergent genome evolution shaped the emergence of terrestrial animals
Source: Nature. 2025 Nov 12;649(8097):638–46. doi: 10.1038/s41586-025-09722-4 (PMC12804077; doi:10.1038/s41586-025-09722-4)
Supplement: Supplementary file 4 — Supplementary Tables 1–22. [file 41586_2025_9722_MOESM4_ESM.zip › 2025-04-08524C-s4/supplementary_table_11.xlsx]

## Sheet: go terms
Enriched GO terms in semi-terrestrial group (p < 0.01)									Enriched GO terms in fully terrestrial group (p < 0.01)
## Biological Process									## Biological Process
GO:0042067	establishment of ommatidial planar polarity								GO:1990535	neuron projection maintenance
GO:0017144	xenobiotic metabolic process								GO:0098737	protein insertion into plasma membrane
GO:0007351	tripartite regional subdivision								GO:1902430	negative regulation of amyloid-beta formation
GO:0008643	carbohydrate transport								GO:1902938	regulation of intracellular calcium activated chloride channel activity
GO:0030707	follicle cell of egg chamber development								GO:1902951	negative regulation of dendritic spine maintenance
GO:0002066	columnar/cuboidal epithelial cell development								GO:1903795	regulation of inorganic anion transmembrane transport
GO:0048707	instar larval or pupal morphogenesis								GO:0006878	intracellular copper ion homeostasis
GO:0001745	compound eye morphogenesis								GO:0032700	negative regulation of interleukin-17 production
GO:0048749	compound eye development								GO:0046007	negative regulation of activated T cell proliferation
GO:0050829	defense response to Gram-negative bacterium								GO:0090023	positive regulation of neutrophil chemotaxis
GO:0006367	transcription initiation at RNA polymerase II promoter								GO:0002827	positive regulation of T-helper 1 type immune response
GO:0007224	smoothened signaling pathway								GO:0097062	dendritic spine maintenance
GO:0016335	morphogenesis of larval imaginal disc epithelium								GO:0002839	positive regulation of immune response to tumor cell
GO:0040025	vulval development								GO:0006710	androgen catabolic process
GO:0048066	developmental pigmentation								GO:0048247	lymphocyte chemotaxis
GO:0090136	epithelial cell-cell adhesion								GO:0071498	cellular response to fluid shear stress
GO:1903538	regulation of meiotic cell cycle process involved in oocyte maturation								GO:2000501	regulation of natural killer cell chemotaxis
GO:2000010	positive regulation of protein localization to cell surface
GO:0002168	instar larval development								## Cellular Component
GO:0007350	blastoderm segmentation								GO:0005605	basement membrane
GO:0030431	sleep								GO:0016234	inclusion body
GO:0000398	mRNA splicing, via spliceosome								GO:0043083	synaptic cleft
GO:0007552	metamorphosis
GO:0006366	transcription by RNA polymerase II								## Molecular Function
GO:0046661	male sex differentiation								GO:0031802	type 5 metabotropic glutamate receptor binding
GO:0090132	epithelium migration								GO:1903136	cuprous ion binding
GO:0000122	negative regulation of transcription by RNA polymerase II								GO:0050840	extracellular matrix binding
GO:0010467	gene expression								GO:0001540	amyloid-beta binding
GO:0040024	dauer larval development								GO:0043008	ATP-dependent protein binding
GO:0007143	female meiotic nuclear division								GO:1903135	cupric ion binding
GO:0007465	R7 cell fate commitment								GO:0008009	chemokine activity
GO:0007474	imaginal disc-derived wing vein specification
GO:0008293	torso signaling pathway
GO:0035545	determination of left/right asymmetry in nervous system
GO:0040038	polar body extrusion after meiotic divisions
GO:0042177	negative regulation of protein catabolic process
GO:0045466	R7 cell differentiation
GO:0046534	positive regulation of photoreceptor cell differentiation
GO:0140014	mitotic nuclear division
GO:0018996	molting cycle, collagen and cuticulin-based cuticle
GO:0055002	striated muscle cell development
GO:0007446	imaginal disc growth
GO:0031581	hemidesmosome assembly
GO:0061063	positive regulation of nematode larval development
GO:0018105	peptidyl-serine phosphorylation
GO:0007472	wing disc morphogenesis
GO:0007476	imaginal disc-derived wing morphogenesis
GO:0048477	oogenesis
GO:0000070	mitotic sister chromatid segregation
GO:0000956	nuclear-transcribed mRNA catabolic process
GO:0002385	mucosal immune response
GO:0006403	RNA localization
GO:0007440	foregut morphogenesis
GO:0016236	macroautophagy
GO:0032091	negative regulation of protein binding
GO:0032436	positive regulation of proteasomal ubiquitin-dependent protein catabolic process
GO:0032527	protein exit from endoplasmic reticulum
GO:0034605	cellular response to heat
GO:0045743	positive regulation of fibroblast growth factor receptor signaling pathway
GO:0051968	positive regulation of synaptic transmission, glutamatergic
GO:0007442	hindgut morphogenesis
GO:0016525	negative regulation of angiogenesis
GO:0035265	organ growth
GO:0038083	peptidyl-tyrosine autophosphorylation
GO:0045138	nematode male tail tip morphogenesis
GO:0050832	defense response to fungus
GO:0061525	hindgut development
GO:0007140	male meiotic nuclear division
GO:0040018	positive regulation of multicellular organism growth
GO:0050830	defense response to Gram-positive bacterium
GO:0007427	epithelial cell migration, open tracheal system
GO:0007478	leg disc morphogenesis
GO:0022613	ribonucleoprotein complex biogenesis
GO:0034620	cellular response to unfolded protein
GO:0035218	leg disc development
GO:0040026	positive regulation of vulval development
GO:0045132	meiotic chromosome segregation
GO:0035220	wing disc development
GO:0048737	imaginal disc-derived appendage development
GO:0051321	meiotic cell cycle
GO:0060348	bone development
GO:0008340	determination of adult lifespan
GO:0008544	epidermis development
GO:0018107	peptidyl-threonine phosphorylation
GO:0031331	positive regulation of cellular catabolic process
GO:0001841	neural tube formation
GO:0001843	neural tube closure
GO:0006342	heterochromatin formation
GO:0006888	endoplasmic reticulum to Golgi vesicle-mediated transport
GO:0007638	mechanosensory behavior
GO:0010470	regulation of gastrulation
GO:0010623	programmed cell death involved in cell development
GO:0014020	primary neural tube formation
GO:0016540	protein autoprocessing
GO:0016579	protein deubiquitination
GO:0030713	follicle cell of egg chamber stalk formation
GO:0031623	receptor internalization
GO:0031641	regulation of myelination
GO:0040019	positive regulation of embryonic development
GO:0042059	negative regulation of epidermal growth factor receptor signaling pathway
GO:0042078	germ-line stem cell division
GO:0042338	cuticle development involved in collagen and cuticulin-based cuticle molting cycle
GO:0042661	regulation of mesodermal cell fate specification
GO:0045814	negative regulation of gene expression, epigenetic
GO:0051607	defense response to virus
GO:0060070	canonical Wnt signaling pathway
GO:0060914	heart formation
GO:0097501	stress response to metal ion
GO:1905902	regulation of mesoderm formation
GO:2000274	regulation of epithelial cell migration, open tracheal system
GO:0001709	cell fate determination
GO:0008356	asymmetric cell division
GO:0009994	oocyte differentiation
GO:0048599	oocyte development
GO:0055123	digestive system development
GO:0007098	centrosome cycle
GO:0043277	apoptotic cell clearance
GO:0000086	G2/M transition of mitotic cell cycle
GO:0007210	serotonin receptor signaling pathway
GO:0007367	segment polarity determination
GO:0030239	myofibril assembly
GO:0035335	peptidyl-tyrosine dephosphorylation
GO:0051781	positive regulation of cell division
GO:0001701	in utero embryonic development
GO:0060079	excitatory postsynaptic potential
GO:0048667	cell morphogenesis involved in neuron differentiation
GO:0008406	gonad development
GO:0042063	gliogenesis
GO:0045137	development of primary sexual characteristics
GO:0048546	digestive tract morphogenesis
GO:0198738	cell-cell signaling by wnt
GO:0007298	border follicle cell migration
GO:0006006	glucose metabolic process
GO:0006283	transcription-coupled nucleotide-excision repair
GO:0006413	translational initiation
GO:0006919	activation of cysteine-type endopeptidase activity involved in apoptotic process
GO:0007096	regulation of exit from mitosis
GO:0007219	Notch signaling pathway
GO:0007591	molting cycle, chitin-based cuticle
GO:0007614	short-term memory
GO:0008355	olfactory learning
GO:0015739	sialic acid transport
GO:0016126	sterol biosynthetic process
GO:0016333	morphogenesis of follicular epithelium
GO:0030322	stabilization of membrane potential
GO:0032288	myelin assembly
GO:0035017	cuticle pattern formation
GO:0035210	prepupal development
GO:0040032	post-embryonic body morphogenesis
GO:0045467	R7 cell development
GO:0045494	photoreceptor cell maintenance
GO:0045678	positive regulation of R7 cell differentiation
GO:0048384	retinoic acid receptor signaling pathway
GO:0048662	negative regulation of smooth muscle cell proliferation
GO:0070328	triglyceride homeostasis
GO:0098754	detoxification
GO:1902653	secondary alcohol biosynthetic process
GO:1990834	response to odorant
GO:0001738	morphogenesis of a polarized epithelium
GO:0097164	ammonium ion metabolic process
GO:0007589	body fluid secretion
GO:0031397	negative regulation of protein ubiquitination
GO:0045747	positive regulation of Notch signaling pathway
GO:0051494	negative regulation of cytoskeleton organization
GO:0071383	cellular response to steroid hormone stimulus
GO:0010256	endomembrane system organization
GO:0099565	chemical synaptic transmission, postsynaptic
GO:0035150	regulation of tube size
GO:0016319	mushroom body development
GO:0048738	cardiac muscle tissue development
GO:0050975	sensory perception of touch
GO:1905039	carboxylic acid transmembrane transport
GO:0000077	DNA damage checkpoint signaling
GO:0006302	double-strand break repair
GO:0006855	xenobiotic transmembrane transport
GO:0007567	parturition
GO:0018393	internal peptidyl-lysine acetylation
GO:0045793	positive regulation of cell size
GO:0048864	stem cell development
GO:0060041	retina development in camera-type eye
GO:0071300	cellular response to retinoic acid
GO:0003007	heart morphogenesis
GO:0007269	neurotransmitter secretion
GO:0007424	open tracheal system development
GO:0032869	cellular response to insulin stimulus
GO:0048806	genitalia development
GO:0007422	peripheral nervous system development
GO:0051091	positive regulation of DNA-binding transcription factor activity
GO:0071805	potassium ion transmembrane transport
GO:1904063	negative regulation of cation transmembrane transport
GO:0007369	gastrulation
GO:0071456	cellular response to hypoxia
GO:0001746	Bolwig's organ morphogenesis
GO:0002244	hematopoietic progenitor cell differentiation
GO:0003032	detection of oxygen
GO:0003399	cytoneme morphogenesis
GO:0007158	neuron cell-cell adhesion
GO:0007280	pole cell migration
GO:0007314	oocyte anterior/posterior axis specification
GO:0007386	compartment pattern specification
GO:0007418	ventral midline development
GO:0007458	progression of morphogenetic furrow involved in compound eye morphogenesis
GO:0007473	wing disc proximal/distal pattern formation
GO:0007487	analia development
GO:0007506	gonadal mesoderm development
GO:0008358	maternal determination of anterior/posterior axis, embryo
GO:0010165	response to X-ray
GO:0010501	RNA secondary structure unwinding
GO:0010611	regulation of cardiac muscle hypertrophy
GO:0016334	establishment or maintenance of polarity of follicular epithelium
GO:0016336	establishment or maintenance of polarity of larval imaginal disc epithelium
GO:0021960	anterior commissure morphogenesis
GO:0030948	negative regulation of vascular endothelial growth factor receptor signaling pathway
GO:0031076	embryonic camera-type eye development
GO:0031146	SCF-dependent proteasomal ubiquitin-dependent protein catabolic process
GO:0031503	protein-containing complex localization
GO:0032873	negative regulation of stress-activated MAPK cascade
GO:0035023	regulation of Rho protein signal transduction
GO:0035070	salivary gland histolysis
GO:0035073	pupariation
GO:0035076	ecdysone receptor-mediated signaling pathway
GO:0035078	induction of programmed cell death by ecdysone
GO:0035206	regulation of hemocyte proliferation
GO:0035217	labial disc development
GO:0035224	genital disc anterior/posterior pattern formation
GO:0035231	cytoneme assembly
GO:0035232	germ cell attraction
GO:0035288	anterior head segmentation
GO:0035289	posterior head segmentation
GO:0035290	trunk segmentation
GO:0035307	positive regulation of protein dephosphorylation
GO:0036503	ERAD pathway
GO:0040027	negative regulation of vulval development
GO:0042738	xenobiotic catabolic process
GO:0043114	regulation of vascular permeability
GO:0043171	peptide catabolic process
GO:0043407	negative regulation of MAP kinase activity
GO:0043654	recognition of apoptotic cell
GO:0044091	membrane biogenesis
GO:0045599	negative regulation of fat cell differentiation
GO:0045778	positive regulation of ossification
GO:0045839	negative regulation of mitotic nuclear division
GO:0045987	positive regulation of smooth muscle contraction
GO:0046331	lateral inhibition
GO:0046928	regulation of neurotransmitter secretion
GO:0048099	anterior/posterior lineage restriction, imaginal disc
GO:0048100	wing disc anterior/posterior pattern formation
GO:0048102	autophagic cell death
GO:0048194	Golgi vesicle budding
GO:0050857	positive regulation of antigen receptor-mediated signaling pathway
GO:0050891	multicellular organismal-level water homeostasis
GO:0051053	negative regulation of DNA metabolic process
GO:0051703	biological process involved in intraspecies interaction between organisms
GO:0055034	Bolwig's organ development
GO:0060047	heart contraction
GO:0060147	regulation of post-transcriptional gene silencing
GO:0060173	limb development
GO:0060283	negative regulation of oocyte development
GO:0060573	cell fate specification involved in pattern specification
GO:0060966	regulation of gene silencing by regulatory ncRNA
GO:0071243	cellular response to arsenic-containing substance
GO:0071276	cellular response to cadmium ion
GO:0071390	cellular response to ecdysone
GO:0071688	striated muscle myosin thick filament assembly
GO:0071696	ectodermal placode development
GO:0071697	ectodermal placode morphogenesis
GO:0090114	COPII-coated vesicle budding
GO:0090444	regulation of nematode larval development, heterochronic
GO:0097011	cellular response to granulocyte macrophage colony-stimulating factor stimulus
GO:0097065	anterior head development
GO:0097191	extrinsic apoptotic signaling pathway
GO:1900038	negative regulation of cellular response to hypoxia
GO:1900194	negative regulation of oocyte maturation
GO:1902600	proton transmembrane transport
GO:1902742	apoptotic process involved in development
GO:1903133	negative regulation of tube lumen cavitation
GO:1904778	positive regulation of protein localization to cell cortex
GO:1905278	positive regulation of epithelial tube formation
GO:1905880	negative regulation of oogenesis
GO:2001024	negative regulation of response to drug
GO:0007030	Golgi organization
GO:0009152	purine ribonucleotide biosynthetic process
GO:0030336	negative regulation of cell migration
GO:0035418	protein localization to synapse
GO:0040040	thermosensory behavior
GO:0046068	cGMP metabolic process
GO:1902904	negative regulation of supramolecular fiber organization
GO:0001889	liver development
GO:0007605	sensory perception of sound
GO:0051650	establishment of vesicle localization
GO:0061008	hepaticobiliary system development
GO:1902476	chloride transmembrane transport
GO:0007127	meiosis I
GO:0007308	oocyte construction
GO:0007492	endoderm development
GO:0009950	dorsal/ventral axis specification
GO:0042737	xenobiotic catabolic process
GO:0046627	negative regulation of insulin receptor signaling pathway
GO:0046716	muscle cell cellular homeostasis
GO:0050821	protein stabilization
GO:0051447	negative regulation of meiotic cell cycle
GO:0090218	positive regulation of lipid kinase activity
GO:0090263	positive regulation of canonical Wnt signaling pathway
GO:1903670	regulation of sprouting angiogenesis
GO:2000114	regulation of establishment of cell polarity
GO:0001895	retina homeostasis
GO:0002225	positive regulation of antimicrobial peptide production
GO:0007291	sperm individualization
GO:0007460	R8 cell fate commitment
GO:0007588	excretion
GO:0009101	glycoprotein biosynthetic process
GO:0015917	aminophospholipid transport
GO:0034728	nucleosome organization
GO:0035277	spiracle morphogenesis, open tracheal system
GO:0043666	regulation of phosphoprotein phosphatase activity
GO:0045464	R8 cell fate specification
GO:0045465	R8 cell differentiation
GO:0071294	cellular response to zinc ion
GO:0071333	cellular response to glucose stimulus
GO:1900150	regulation of defense response to fungus
GO:0000278	mitotic cell cycle
GO:0007015	actin filament organization
GO:0021954	central nervous system neuron development
GO:0046677	response to antibiotic
GO:0000132	establishment of mitotic spindle orientation
GO:0006633	fatty acid biosynthetic process
GO:0009187	cyclic nucleotide metabolic process
GO:0035215	genital disc development
GO:0045187	regulation of circadian sleep/wake cycle, sleep
GO:0097237	cellular response to toxic substance
GO:0030866	cortical actin cytoskeleton organization
GO:0002067	glandular epithelial cell differentiation
GO:0002923	regulation of humoral immune response mediated by circulating immunoglobulin
GO:0006360	transcription by RNA polymerase I
GO:0006368	transcription elongation by RNA polymerase II
GO:0006370	7-methylguanosine mRNA capping
GO:0006414	translational elongation
GO:0006431	methionyl-tRNA aminoacylation
GO:0006661	phosphatidylinositol biosynthetic process
GO:0006672	ceramide metabolic process
GO:0006686	sphingomyelin biosynthetic process
GO:0006688	glycosphingolipid biosynthetic process
GO:0006839	mitochondrial transport
GO:0006891	intra-Golgi vesicle-mediated transport
GO:0006929	substrate-dependent cell migration
GO:0006997	nucleus organization
GO:0007006	mitochondrial membrane organization
GO:0007080	mitotic metaphase chromosome alignment
GO:0007168	receptor guanylyl cyclase signaling pathway
GO:0007315	pole plasm assembly
GO:0007379	segment specification
GO:0008333	endosome to lysosome transport
GO:0008362	chitin-based embryonic cuticle biosynthetic process
GO:0008543	fibroblast growth factor receptor signaling pathway
GO:0008589	regulation of smoothened signaling pathway
GO:0009062	fatty acid catabolic process
GO:0009312	oligosaccharide biosynthetic process
GO:0010002	cardioblast differentiation
GO:0010884	positive regulation of lipid storage
GO:0010922	positive regulation of phosphatase activity
GO:0010988	regulation of low-density lipoprotein particle clearance
GO:0016052	carbohydrate catabolic process
GO:0016318	ommatidial rotation
GO:0016325	oocyte microtubule cytoskeleton organization
GO:0016999	antibiotic metabolic process
GO:0018990	ecdysis, chitin-based cuticle
GO:0021536	diencephalon development
GO:0023019	signal transduction involved in regulation of gene expression
GO:0030437	ascospore formation
GO:0030512	negative regulation of transforming growth factor beta receptor signaling pathway
GO:0030514	negative regulation of BMP signaling pathway
GO:0030953	astral microtubule organization
GO:0031128	developmental induction
GO:0031638	zymogen activation
GO:0032465	regulation of cytokinesis
GO:0032532	regulation of microvillus length
GO:0032781	positive regulation of ATP-dependent activity
GO:0032888	regulation of mitotic spindle elongation
GO:0032922	circadian regulation of gene expression
GO:0033013	tetrapyrrole metabolic process
GO:0033189	response to vitamin A
GO:0033619	membrane protein proteolysis
GO:0033688	regulation of osteoblast proliferation
GO:0034198	cellular response to amino acid starvation
GO:0034498	early endosome to Golgi transport
GO:0035195	miRNA-mediated post-transcriptional gene silencing
GO:0035722	interleukin-12-mediated signaling pathway
GO:0036498	IRE1-mediated unfolded protein response
GO:0042100	B cell proliferation
GO:0043001	Golgi to plasma membrane protein transport
GO:0043457	regulation of cellular respiration
GO:0043622	cortical microtubule organization
GO:0045060	negative thymic T cell selection
GO:0045723	positive regulation of fatty acid biosynthetic process
GO:0045948	positive regulation of translational initiation
GO:0046329	negative regulation of JNK cascade
GO:0046459	short-chain fatty acid metabolic process
GO:0046579	positive regulation of Ras protein signal transduction
GO:0048048	embryonic eye morphogenesis
GO:0048691	positive regulation of axon extension involved in regeneration
GO:0050855	regulation of B cell receptor signaling pathway
GO:0050976	detection of mechanical stimulus involved in sensory perception of touch
GO:0051168	nuclear export
GO:0051304	chromosome separation
GO:0051443	positive regulation of ubiquitin-protein transferase activity
GO:0060042	retina morphogenesis in camera-type eye
GO:0060048	cardiac muscle contraction
GO:0060236	regulation of mitotic spindle organization
GO:0060350	endochondral bone morphogenesis
GO:0060443	mammary gland morphogenesis
GO:0060788	ectodermal placode formation
GO:0070373	negative regulation of ERK1 and ERK2 cascade
GO:0071349	cellular response to interleukin-12
GO:0071554	cell wall organization or biogenesis
GO:0071732	cellular response to nitric oxide
GO:0071870	cellular response to catecholamine stimulus
GO:0072499	photoreceptor cell axon guidance
GO:0090188	negative regulation of pancreatic juice secretion
GO:0090307	mitotic spindle assembly
GO:0090329	regulation of DNA-templated DNA replication
GO:1900078	positive regulation of cellular response to insulin stimulus
GO:1900101	regulation of endoplasmic reticulum unfolded protein response
GO:1901046	positive regulation of egg-laying behavior
GO:1902253	regulation of intrinsic apoptotic signaling pathway by p53 class mediator
GO:1902474	positive regulation of protein localization to synapse
GO:1903361	protein localization to basolateral plasma membrane
GO:1903363	negative regulation of protein catabolic process
GO:1903726	negative regulation of phospholipid metabolic process
GO:1903793	positive regulation of monoatomic anion transport
GO:1903845	negative regulation of cellular response to transforming growth factor beta stimulus
GO:1904747	positive regulation of apoptotic process involved in development
GO:1905268	negative regulation of chromatin organization
GO:1905485	positive regulation of motor neuron migration
GO:1990090	cellular response to nerve growth factor stimulus
GO:2000648	positive regulation of stem cell proliferation
GO:2001238	positive regulation of extrinsic apoptotic signaling pathway
GO:0010876	lipid localization
GO:0001707	mesoderm formation
GO:0010332	response to gamma radiation
GO:0016032	viral process
GO:0021915	neural tube development
GO:0040015	negative regulation of multicellular organism growth
GO:0048332	mesoderm morphogenesis
GO:0007431	salivary gland development
GO:0035272	exocrine system development
GO:0043583	ear development
GO:0048839	inner ear development
GO:1902115	regulation of organelle assembly
GO:0021953	central nervous system neuron differentiation
GO:0032413	negative regulation of ion transmembrane transporter activity
GO:0048813	dendrite morphogenesis
GO:0001556	oocyte maturation
GO:0007040	lysosome organization
GO:0007179	transforming growth factor beta receptor signaling pathway
GO:0007304	chorion-containing eggshell formation
GO:0007405	neuroblast proliferation
GO:0031016	pancreas development
GO:0032414	positive regulation of ion transmembrane transporter activity
GO:0036445	neuronal stem cell division
GO:0043507	positive regulation of JUN kinase activity
GO:0043536	positive regulation of blood vessel endothelial cell migration
GO:0046580	negative regulation of Ras protein signal transduction
GO:0050885	neuromuscular process controlling balance
GO:0050909	sensory perception of taste
GO:0055057	neuroblast division
GO:1901605	alpha-amino acid metabolic process
GO:0006486	protein glycosylation
GO:0007271	synaptic transmission, cholinergic
GO:0010970	transport along microtubule
GO:0016322	neuron remodeling
GO:0030279	negative regulation of ossification
GO:0032505	reproduction of a single-celled organism
GO:0032506	cytokinetic process
GO:0034121	regulation of toll-like receptor signaling pathway
GO:0035152	regulation of tube architecture, open tracheal system
GO:0040010	positive regulation of growth rate
GO:0043588	skin development
GO:0045333	cellular respiration
GO:0045668	negative regulation of osteoblast differentiation
GO:0048706	embryonic skeletal system development
GO:0050893	sensory processing
GO:0090090	negative regulation of canonical Wnt signaling pathway
GO:1900544	positive regulation of purine nucleotide metabolic process
GO:1903779	regulation of cardiac conduction
GO:1905881	positive regulation of oogenesis
GO:0061564	axon development
GO:0015748	organophosphate ester transport
GO:0019935	cyclic-nucleotide-mediated signaling
GO:0016567	protein ubiquitination
GO:0035315	hair cell differentiation
GO:0034614	cellular response to reactive oxygen species
GO:0035264	multicellular organism growth
GO:0035270	endocrine system development
GO:0043051	regulation of nematode pharyngeal pumping
GO:0048581	negative regulation of post-embryonic development
GO:0050953	sensory perception of light stimulus
GO:0002283	neutrophil activation involved in immune response
GO:0002446	neutrophil mediated immunity
GO:0043312	neutrophil degranulation
GO:0045471	response to ethanol
GO:0007517	muscle organ development
GO:0050728	negative regulation of inflammatory response
GO:0060259	regulation of feeding behavior
GO:0000045	autophagosome assembly
GO:0000303	response to superoxide
GO:0000381	regulation of alternative mRNA splicing, via spliceosome
GO:0000413	protein peptidyl-prolyl isomerization
GO:0000422	autophagy of mitochondrion
GO:0001662	behavioral fear response
GO:0001756	somitogenesis
GO:0001837	epithelial to mesenchymal transition
GO:0001881	receptor recycling
GO:0001915	negative regulation of T cell mediated cytotoxicity
GO:0002029	desensitization of G protein-coupled receptor signaling pathway
GO:0002181	cytoplasmic translation
GO:0002260	lymphocyte homeostasis
GO:0002573	myeloid leukocyte differentiation
GO:0002762	negative regulation of myeloid leukocyte differentiation
GO:0002933	lipid hydroxylation
GO:0003341	cilium movement
GO:0003386	amphid sensory organ development
GO:0003387	neuron differentiation involved in amphid sensory organ development
GO:0003388	neuron development involved in amphid sensory organ development
GO:0003391	amphid sensory organ dendrite retrograde extension
GO:0003401	axis elongation
GO:0003417	growth plate cartilage development
GO:0005977	glycogen metabolic process
GO:0006294	nucleotide-excision repair, preincision complex assembly
GO:0006306	DNA methylation
GO:0006312	mitotic recombination
GO:0006353	DNA-templated transcription termination
GO:0006361	transcription initiation at RNA polymerase I promoter
GO:0006404	RNA import into nucleus
GO:0006626	protein targeting to mitochondrion
GO:0006749	glutathione metabolic process
GO:0006767	water-soluble vitamin metabolic process
GO:0006835	dicarboxylic acid transport
GO:0006879	intracellular iron ion homeostasis
GO:0006904	vesicle docking involved in exocytosis
GO:0006907	pinocytosis
GO:0006991	response to sterol depletion
GO:0007029	endoplasmic reticulum organization
GO:0007112	male meiosis cytokinesis
GO:0007131	reciprocal meiotic recombination
GO:0007318	pole plasm protein localization
GO:0007488	histoblast morphogenesis
GO:0007564	regulation of chitin-based cuticle tanning
GO:0007630	jump response
GO:0008103	oocyte microtubule cytoskeleton polarization
GO:0008586	imaginal disc-derived wing vein morphogenesis
GO:0008608	attachment of spindle microtubules to kinetochore
GO:0009253	peptidoglycan catabolic process
GO:0009414	response to water deprivation
GO:0009451	RNA modification
GO:0009649	entrainment of circadian clock
GO:0009812	flavonoid metabolic process
GO:0009988	cell-cell recognition
GO:0009997	negative regulation of cardioblast cell fate specification
GO:0010154	fruit development
GO:0010430	fatty acid omega-oxidation
GO:0010446	response to alkaline pH
GO:0010660	regulation of muscle cell apoptotic process
GO:0010669	epithelial structure maintenance
GO:0010745	negative regulation of macrophage derived foam cell differentiation
GO:0010753	positive regulation of cGMP-mediated signaling
GO:0010839	negative regulation of keratinocyte proliferation
GO:0010867	positive regulation of triglyceride biosynthetic process
GO:0010875	positive regulation of cholesterol efflux
GO:0010887	negative regulation of cholesterol storage
GO:0015721	bile acid and bile salt transport
GO:0016072	rRNA metabolic process
GO:0016242	negative regulation of macroautophagy
GO:0016332	establishment or maintenance of polarity of embryonic epithelium
GO:0016545	male courtship behavior, veined wing vibration
GO:0019229	regulation of vasoconstriction
GO:0021545	cranial nerve development
GO:0021903	rostrocaudal neural tube patterning
GO:0021983	pituitary gland development
GO:0022011	myelination in peripheral nervous system
GO:0030260	symbiont entry into host
GO:0030447	filamentous growth
GO:0030730	sequestering of triglyceride
GO:0031018	endocrine pancreas development
GO:0031124	mRNA 3'-end processing
GO:0031145	anaphase-promoting complex-dependent catabolic process
GO:0031424	keratinization
GO:0031953	negative regulation of protein autophosphorylation
GO:0031998	regulation of fatty acid beta-oxidation
GO:0032088	negative regulation of NF-kappaB transcription factor activity
GO:0032222	regulation of synaptic transmission, cholinergic
GO:0032308	positive regulation of prostaglandin secretion
GO:0032456	endocytic recycling
GO:0032479	regulation of type I interferon production
GO:0032508	DNA duplex unwinding
GO:0032722	positive regulation of chemokine production
GO:0032731	positive regulation of interleukin-1 beta production
GO:0032963	collagen metabolic process
GO:0033007	negative regulation of mast cell activation involved in immune response
GO:0033048	negative regulation of mitotic sister chromatid segregation
GO:0033119	negative regulation of RNA splicing
GO:0033194	response to hydroperoxide
GO:0033227	dsRNA transport
GO:0034145	positive regulation of toll-like receptor 4 signaling pathway
GO:0034379	very-low-density lipoprotein particle assembly
GO:0034394	protein localization to cell surface
GO:0034453	microtubule anchoring
GO:0034629	protein-containing complex localization
GO:0034644	cellular response to UV
GO:0035053	dorsal vessel heart proper cell fate commitment
GO:0035054	embryonic heart tube anterior/posterior pattern specification
GO:0035116	embryonic hindlimb morphogenesis
GO:0035180	larval wandering behavior
GO:0035188	hatching
GO:0035193	larval central nervous system remodeling
GO:0035196	miRNA processing
GO:0035672	oligopeptide transmembrane transport
GO:0035810	positive regulation of urine volume
GO:0035814	negative regulation of renal sodium excretion
GO:0035815	positive regulation of renal sodium excretion
GO:0035825	homologous recombination
GO:0035872	nucleotide-binding domain, leucine rich repeat containing receptor signaling pathway
GO:0036378	calcitriol biosynthetic process from calciol
GO:0038066	p38MAPK cascade
GO:0038183	bile acid signaling pathway
GO:0040021	hermaphrodite germ-line sex determination
GO:0043031	negative regulation of macrophage activation
GO:0043124	negative regulation of canonical NF-kappaB signal transduction
GO:0043268	positive regulation of potassium ion transport
GO:0043537	negative regulation of blood vessel endothelial cell migration
GO:0043648	dicarboxylic acid metabolic process
GO:0044409	symbiont entry into host
GO:0044550	secondary metabolite biosynthetic process
GO:0045070	positive regulation of viral genome replication
GO:0045175	basal protein localization
GO:0045186	zonula adherens assembly
GO:0045200	establishment of neuroblast polarity
GO:0045217	cell-cell junction maintenance
GO:0045433	male courtship behavior, veined wing generated song production
GO:0045588	positive regulation of gamma-delta T cell differentiation
GO:0045669	positive regulation of osteoblast differentiation
GO:0045670	regulation of osteoclast differentiation
GO:0045815	transcription initiation-coupled chromatin remodeling
GO:0045842	positive regulation of mitotic metaphase/anaphase transition
GO:0045947	negative regulation of translational initiation
GO:0045992	negative regulation of embryonic development
GO:0046037	GMP metabolic process
GO:0046456	icosanoid biosynthetic process
GO:0046710	GDP metabolic process
GO:0046856	phosphatidylinositol dephosphorylation
GO:0046940	nucleoside monophosphate phosphorylation
GO:0048008	platelet-derived growth factor receptor signaling pathway
GO:0048015	phosphatidylinositol-mediated signaling
GO:0048082	regulation of adult chitin-containing cuticle pigmentation
GO:0048207	vesicle targeting, rough ER to cis-Golgi
GO:0048208	COPII vesicle coating
GO:0048255	mRNA stabilization
GO:0048260	positive regulation of receptor-mediated endocytosis
GO:0048261	negative regulation of receptor-mediated endocytosis
GO:0048304	positive regulation of isotype switching to IgG isotypes
GO:0048316	seed development
GO:0048521	negative regulation of behavior
GO:0048539	bone marrow development
GO:0048550	negative regulation of pinocytosis
GO:0048682	sprouting of injured axon
GO:0048704	embryonic skeletal system morphogenesis
GO:0048708	astrocyte differentiation
GO:0048857	neural nucleus development
GO:0050673	epithelial cell proliferation
GO:0050686	negative regulation of mRNA processing
GO:0051006	positive regulation of lipoprotein lipase activity
GO:0051660	establishment of centrosome localization
GO:0051806	symbiont entry into host
GO:0051828	symbiont entry into host
GO:0051899	membrane depolarization
GO:0051954	positive regulation of amine transport
GO:0055012	ventricular cardiac muscle cell differentiation
GO:0060059	embryonic retina morphogenesis in camera-type eye
GO:0060297	regulation of sarcomere organization
GO:0060304	regulation of phosphatidylinositol dephosphorylation
GO:0060336	negative regulation of type II interferon-mediated signaling pathway
GO:0060416	response to growth hormone
GO:0060444	branching involved in mammary gland duct morphogenesis
GO:0060525	prostate glandular acinus development
GO:0060603	mammary gland duct morphogenesis
GO:0060612	adipose tissue development
GO:0060687	regulation of branching involved in prostate gland morphogenesis
GO:0060706	cell differentiation involved in embryonic placenta development
GO:0060964	regulation of miRNA-mediated gene silencing
GO:0060976	coronary vasculature development
GO:0061053	somite development
GO:0061154	endothelial tube morphogenesis
GO:0061462	protein localization to lysosome
GO:0062033	positive regulation of mitotic sister chromatid segregation
GO:0070828	heterochromatin organization
GO:0070830	bicellular tight junction assembly
GO:0070922	RISC complex assembly
GO:0071073	positive regulation of phospholipid biosynthetic process
GO:0071359	cellular response to dsRNA
GO:0071404	cellular response to low-density lipoprotein particle stimulus
GO:0071475	cellular hyperosmotic salinity response
GO:0071479	cellular response to ionizing radiation
GO:0071897	DNA biosynthetic process
GO:0072325	vulval cell fate commitment
GO:0072327	vulval cell fate specification
GO:0072599	establishment of protein localization to endoplasmic reticulum
GO:0090045	positive regulation of deacetylase activity
GO:0090108	positive regulation of high-density lipoprotein particle assembly
GO:0090187	positive regulation of pancreatic juice secretion
GO:0090311	regulation of protein deacetylation
GO:0090340	positive regulation of secretion of lysosomal enzymes
GO:0090341	negative regulation of secretion of lysosomal enzymes
GO:0093002	response to nematicide
GO:0097009	energy homeostasis
GO:0097104	postsynaptic membrane assembly
GO:0097105	presynaptic membrane assembly
GO:0097499	protein localization to non-motile cilium
GO:0098743	cell aggregation
GO:0098815	modulation of excitatory postsynaptic potential
GO:0099054	presynapse assembly
GO:0099068	postsynapse assembly
GO:1900087	positive regulation of G1/S transition of mitotic cell cycle
GO:1900408	negative regulation of cellular response to oxidative stress
GO:1901224	positive regulation of non-canonical NF-kappaB signal transduction
GO:1902036	regulation of hematopoietic stem cell differentiation
GO:1902305	regulation of sodium ion transmembrane transport
GO:1903409	reactive oxygen species biosynthetic process
GO:1903753	negative regulation of p38MAPK cascade
GO:1903861	positive regulation of dendrite extension
GO:1904350	regulation of protein catabolic process in the vacuole
GO:1904801	positive regulation of neuron remodeling
GO:1905445	positive regulation of clathrin coat assembly
GO:1905789	positive regulation of detection of mechanical stimulus involved in sensory perception of touch
GO:1905792	positive regulation of mechanosensory behavior
GO:1905949	negative regulation of calcium ion import across plasma membrane
GO:2000035	regulation of stem cell division
GO:2000050	regulation of non-canonical Wnt signaling pathway
GO:2000294	positive regulation of defecation
GO:2000311	regulation of AMPA receptor activity
GO:2000382	positive regulation of mesoderm development
GO:2000643	positive regulation of early endosome to late endosome transport
GO:0003073	regulation of systemic arterial blood pressure
GO:0003382	epithelial cell morphogenesis
GO:0007443	Malpighian tubule morphogenesis
GO:0018991	egg-laying behavior
GO:0042446	hormone biosynthetic process
GO:0043297	apical junction assembly
GO:0045475	locomotor rhythm
GO:0048619	embryonic hindgut morphogenesis
GO:0051591	response to cAMP
GO:0060193	positive regulation of lipase activity
GO:0072002	Malpighian tubule development
GO:0072089	stem cell proliferation
GO:0097327	response to antineoplastic agent
GO:0000082	G1/S transition of mitotic cell cycle
GO:0001892	embryonic placenta development
GO:0003205	cardiac chamber development
GO:0006457	protein folding
GO:0006479	protein methylation
GO:0006911	phagocytosis, engulfment
GO:0006949	syncytium formation
GO:0007306	egg chorion assembly
GO:0007398	ectoderm development
GO:0007586	digestion
GO:0008630	intrinsic apoptotic signaling pathway in response to DNA damage
GO:0010389	regulation of G2/M transition of mitotic cell cycle
GO:0016202	regulation of striated muscle tissue development
GO:0031112	positive regulation of microtubule polymerization or depolymerization
GO:0031113	regulation of microtubule polymerization
GO:0045167	asymmetric protein localization involved in cell fate determination
GO:0048567	ectodermal digestive tract morphogenesis
GO:0048593	camera-type eye morphogenesis
GO:0048611	embryonic ectodermal digestive tract development
GO:0048613	embryonic ectodermal digestive tract morphogenesis
GO:0050805	negative regulation of synaptic transmission
GO:0050852	T cell receptor signaling pathway
GO:0051492	regulation of stress fiber assembly
GO:0090175	regulation of establishment of planar polarity
GO:1901074	regulation of engulfment of apoptotic cell
GO:2001028	positive regulation of endothelial cell chemotaxis
## Cellular Component
GO:0015629	actin cytoskeleton
GO:0034399	nuclear periphery
GO:0005776	autophagosome
GO:0005759	mitochondrial matrix
GO:0043230	extracellular organelle
GO:0031672	A band
GO:0098592	cytoplasmic side of apical plasma membrane
GO:0005730	nucleolus
GO:0005813	centrosome
GO:0015630	microtubule cytoskeleton
GO:0150034	distal axon
GO:0031234	extrinsic component of cytoplasmic side of plasma membrane
GO:0005814	centriole
GO:0031430	M band
GO:0031594	neuromuscular junction
GO:0001650	fibrillar center
GO:0005802	trans-Golgi network
GO:0001917	photoreceptor inner segment
GO:0005795	Golgi stack
GO:0005811	lipid droplet
GO:0031143	pseudopodium
GO:0035869	ciliary transition zone
GO:0043186	P granule
GO:0060293	germ plasm
GO:1904813	ficolin-1-rich granule lumen
GO:0005925	focal adhesion
GO:0044304	main axon
GO:0055120	striated muscle dense body
GO:0070062	extracellular exosome
GO:0005938	cell cortex
GO:0097730	non-motile cilium
GO:0005819	spindle
GO:0032153	cell division site
GO:0043679	axon terminus
GO:0001772	immunological synapse
GO:0005793	endoplasmic reticulum-Golgi intermediate compartment
GO:0030056	hemidesmosome
GO:0048475	coated membrane
GO:0060102	collagen and cuticulin-based cuticle extracellular matrix
GO:0060106	cortical layer of collagen and cuticulin-based cuticle extracellular matrix
GO:0005700	polytene chromosome
GO:0000794	condensed nuclear chromosome
GO:0042582	azurophil granule
GO:0045178	basal part of cell
GO:0000932	P-body
GO:0005743	mitochondrial inner membrane
GO:0010494	cytoplasmic stress granule
GO:0043195	terminal bouton
GO:0099568	cytoplasmic region
GO:0045211	postsynaptic membrane
GO:0030426	growth cone
GO:0000123	histone acetyltransferase complex
GO:0000775	chromosome, centromeric region
GO:0005581	collagen trimer
GO:0005643	nuclear pore
GO:0005859	muscle myosin complex
GO:0005863	striated muscle myosin thick filament
GO:0005935	cellular bud neck
GO:0008232	activator ecdysone receptor complex
GO:0030673	axolemma
GO:0060107	annuli extracellular matrix
GO:0060108	annular furrow extracellular matrix
GO:0071013	catalytic step 2 spliceosome
GO:0097546	ciliary base
GO:0098591	external side of apical plasma membrane
GO:1904949	ATPase complex
GO:0005765	lysosomal membrane
GO:0030665	clathrin-coated vesicle membrane
GO:0035578	azurophil granule lumen
GO:0051286	cell tip
GO:0055029	nuclear DNA-directed RNA polymerase complex
GO:0030424	axon
GO:0008076	voltage-gated potassium channel complex
GO:0101002	ficolin-1-rich granule
GO:0000152	nuclear ubiquitin ligase complex
GO:0000324	fungal-type vacuole
GO:0000502	proteasome complex
GO:0000791	euchromatin
GO:0005628	prospore membrane
GO:0005818	aster
GO:0005881	cytoplasmic microtubule
GO:0005905	clathrin-coated pit
GO:0016442	RISC complex
GO:0019005	SCF ubiquitin ligase complex
GO:0035323	male germline ring canal
GO:0035580	specific granule lumen
GO:0042764	ascospore-type prospore
GO:0043073	germ cell nucleus
GO:0043219	lateral loop
GO:0097014	ciliary plasm
GO:0016328	lateral plasma membrane
GO:0032009	early phagosome
GO:0032154	cleavage furrow
GO:0001891	phagocytic cup
GO:0005903	brush border
GO:0042734	presynaptic membrane
GO:0043209	myelin sheath
GO:0045334	clathrin-coated endocytic vesicle
GO:0000307	cyclin-dependent protein kinase holoenzyme complex
GO:0005933	cellular bud
GO:0012506	vesicle membrane
GO:0016324	apical plasma membrane
GO:0032809	neuronal cell body membrane
GO:0055037	recycling endosome
GO:0030016	myofibril
GO:0030017	sarcomere
GO:0000407	phagophore assembly site
GO:0000792	heterochromatin
GO:0005684	U2-type spliceosomal complex
GO:0005703	polytene chromosome puff
GO:0005720	heterochromatin
GO:0005758	mitochondrial intermembrane space
GO:0005797	Golgi medial cisterna
GO:0005801	cis-Golgi network
GO:0005828	kinetochore microtubule
GO:0005892	acetylcholine-gated channel complex
GO:0005930	axoneme
GO:0008231	repressor ecdysone receptor complex
GO:0009277	fungal-type cell wall
GO:0009506	plasmodesma
GO:0014704	intercalated disc
GO:0016327	apicolateral plasma membrane
GO:0016363	nuclear matrix
GO:0030128	clathrin coat of endocytic vesicle
GO:0031588	nucleotide-activated protein kinase complex
GO:0031904	endosome lumen
GO:0035062	omega speckle
GO:0042718	yolk granule
GO:0043218	compact myelin
GO:0043220	Schmidt-Lanterman incisure
GO:0045169	fusome
GO:0055044	symplast
GO:0060417	yolk
GO:0070864	sperm individualization complex
GO:0097386	glial cell projection
GO:0098888	extrinsic component of presynaptic membrane
GO:0098890	extrinsic component of postsynaptic membrane
GO:0030666	endocytic vesicle membrane
GO:0030863	cortical cytoskeleton
## Molecular Function
GO:1990239	steroid hormone binding
GO:0004715	non-membrane spanning protein tyrosine kinase activity
GO:0016887	ATP hydrolysis activity
GO:0003713	transcription coactivator activity
GO:0003924	GTPase activity
GO:0001228	DNA-binding transcription activator activity, RNA polymerase II-specific
GO:0042623	ATP hydrolysis activity
GO:0004879	nuclear receptor activity
GO:0019855	calcium channel inhibitor activity
GO:0043021	ribonucleoprotein complex binding
GO:0004860	protein kinase inhibitor activity
GO:0008528	G protein-coupled peptide receptor activity
GO:0003697	single-stranded DNA binding
GO:0008094	ATP-dependent activity, acting on DNA
GO:0031435	mitogen-activated protein kinase kinase kinase binding
GO:0001077	DNA-binding transcription activator activity, RNA polymerase II-specific
GO:0015459	potassium channel regulator activity
GO:0019825	oxygen binding
GO:0000287	magnesium ion binding
GO:0022839	monoatomic ion-gated channel activity
GO:0005525	GTP binding
GO:0032550	purine ribonucleoside binding
GO:0003724	RNA helicase activity
GO:0004004	RNA helicase activity
GO:0004197	cysteine-type endopeptidase activity
GO:0004708	MAP kinase kinase activity
GO:0005109	frizzled binding
GO:0005112	Notch binding
GO:0015020	glucuronosyltransferase activity
GO:0015136	sialic acid transmembrane transporter activity
GO:0022841	potassium ion leak channel activity
GO:0035251	UDP-glucosyltransferase activity
GO:0042329	structural constituent of collagen and cuticulin-based cuticle
GO:0046965	nuclear retinoid X receptor binding
GO:0005524	ATP binding
GO:0052689	carboxylic ester hydrolase activity
GO:0008270	zinc ion binding
GO:0015271	outward rectifier potassium channel activity
GO:0031625	ubiquitin protein ligase binding
GO:0003707	nuclear steroid receptor activity
GO:0004722	protein serine/threonine phosphatase activity
GO:0004884	nuclear receptor activity
GO:0005113	patched binding
GO:0005119	smoothened binding
GO:0005124	scavenger receptor binding
GO:0015078	proton transmembrane transporter activity
GO:0016015	morphogen activity
GO:0016790	thiolester hydrolase activity
GO:0019826	oxygen sensor activity
GO:0032036	myosin heavy chain binding
GO:0043621	protein self-association
GO:0070006	metalloaminopeptidase activity
GO:0097602	cullin family protein binding
GO:0005254	chloride channel activity
GO:0001085	RNA polymerase II-specific DNA-binding transcription factor binding
GO:0009975	cyclase activity
GO:0016849	phosphorus-oxygen lyase activity
GO:0043492	ATPase-coupled transmembrane transporter activity
GO:0005001	transmembrane receptor protein tyrosine phosphatase activity
GO:0005504	fatty acid binding
GO:0008013	beta-catenin binding
GO:0015405	ATPase-coupled transmembrane transporter activity
GO:0042626	ATPase-coupled transmembrane transporter activity
GO:0004714	transmembrane receptor protein tyrosine kinase activity
GO:0001046	core promoter sequence-specific DNA binding
GO:0001972	retinoic acid binding
GO:0003708	nuclear receptor activity
GO:0003730	mRNA 3'-UTR binding
GO:0003746	translation elongation factor activity
GO:0004825	methionine-tRNA ligase activity
GO:0005080	protein kinase C binding
GO:0005506	iron ion binding
GO:0008138	protein tyrosine/serine/threonine phosphatase activity
GO:0008143	poly(A) binding
GO:0008266	poly(U) RNA binding
GO:0016891	RNA endonuclease activity, producing 5'-phosphomonoesters
GO:0017151	DEAD/H-box RNA helicase binding
GO:0019841	retinol binding
GO:0019888	protein phosphatase regulator activity
GO:0019894	kinesin binding
GO:0030145	manganese ion binding
GO:0032266	phosphatidylinositol-3-phosphate binding
GO:0034191	apolipoprotein A-I receptor binding
GO:0043394	proteoglycan binding
GO:0047493	ceramide cholinephosphotransferase activity
GO:0051019	mitogen-activated protein kinase binding
GO:0070491	DNA-binding transcription factor binding
GO:0080025	phosphatidylinositol-3,5-bisphosphate binding
GO:0001786	phosphatidylserine binding
GO:0061630	ubiquitin protein ligase activity
GO:0001099	basal RNA polymerase II transcription machinery binding
GO:0001223	transcription coactivator binding
GO:0015238	xenobiotic transmembrane transporter activity
GO:0016765	transferase activity, transferring alkyl or aryl (other than methyl) groups
GO:0017046	peptide hormone binding
GO:0046982	protein heterodimerization activity
GO:0051427	hormone receptor binding
GO:0004252	serine-type endopeptidase activity
GO:0003688	DNA replication origin binding
GO:0003743	translation initiation factor activity
GO:0003755	peptidyl-prolyl cis-trans isomerase activity
GO:0004180	carboxypeptidase activity
GO:0004222	metalloendopeptidase activity
GO:0004385	guanylate kinase activity
GO:0004438	phosphatidylinositol-3-phosphate phosphatase activity
GO:0004565	beta-galactosidase activity
GO:0004691	cAMP-dependent protein kinase activity
GO:0004707	MAP kinase activity
GO:0005310	dicarboxylic acid transmembrane transporter activity
GO:0008489	UDP-galactose:glucosylceramide beta-1,4-galactosyltransferase activity
GO:0010484	histone H3 acetyltransferase activity
GO:0010485	histone H4 acetyltransferase activity
GO:0015297	antiporter activity
GO:0015464	acetylcholine receptor activity
GO:0015562	efflux transmembrane transporter activity
GO:0016504	peptidase activator activity
GO:0016779	nucleotidyltransferase activity
GO:0016860	intramolecular oxidoreductase activity
GO:0016941	natriuretic peptide receptor activity
GO:0017025	TBP-class protein binding
GO:0022848	acetylcholine-gated monoatomic cation-selective channel activity
GO:0030343	vitamin D3 25-hydroxylase activity
GO:0030371	translation repressor activity
GO:0032052	bile acid binding
GO:0032810	sterol response element binding
GO:0034875	caffeine oxidase activity
GO:0035100	ecdysone binding
GO:0035197	siRNA binding
GO:0035198	miRNA binding
GO:0035591	signaling adaptor activity
GO:0035615	clathrin adaptor activity
GO:0035673	oligopeptide transmembrane transporter activity
GO:0036002	pre-mRNA binding
GO:0038181	bile acid receptor activity
GO:0042043	neurexin family protein binding
GO:0045294	alpha-catenin binding
GO:0046332	SMAD binding
GO:0046625	sphingolipid binding
GO:0048027	mRNA 5'-UTR binding
GO:0051287	NAD binding
GO:0051378	serotonin binding
GO:0052629	phosphatidylinositol-3,5-bisphosphate 3-phosphatase activity
GO:0061783	peptidoglycan muralytic activity
GO:0098744	1-phosphatidylinositol 4-kinase activator activity
GO:0101020	estrogen 16-alpha-hydroxylase activity
GO:0001227	DNA-binding transcription repressor activity, RNA polymerase II-specific
GO:0001965	G-protein alpha-subunit binding
GO:0051015	actin filament binding
GO:0071855	neuropeptide receptor binding
GO:0140030	modification-dependent protein binding

## Sheet: pfams
Enriched Pfams in semi-terrestrial group (p < 0.01)						Enriched Pfams in fully terrestrial group (p < 0.01)
ERAP1_C						Prion
Peptidase_M1						Prion_bPrPp
Neur_chan_LBD						TMEM40
Neur_chan_memb						Myb_DNA-bind_5
Ras
Y_phosphatase
Pkinase_Tyr
Ldl_recept_a
Hormone_recep
Peptidase_C1
zf-C4
fn3
MFS_1
BTB
EF-hand_5
COesterase
DDE_3
p450
EF-hand_1
Astacin
Lipase_2
Metallophos
Sugar_tr
UDPGT
SH2
CUB
EF-hand_6
Collagen
LIM
Lipase_GDSL_2
MAM
Pkinase
ShK
VWA
Guanylate_cyc
CH
DUF1768
HTH_Tnp_Tc3_2
Inhibitor_I29
MH1
MH2
PAN_1
Reprolysin
Hydrolase
AMP-binding
Ion_trans
Cation_ATPase_C
Cation_ATPase_N
Arf
DEAD
Forkhead
Frag1
Helicase_C
Ion_trans_2
Kunitz_BPTI
Nucleotid_trans
PAZ
PD40
Piwi
E1-E2_ATPase
ig
EGF
EGF_CA
LRR_8
PAX
C2
7TM_GPCR_Srsx
7TM_GPCR_Srt
7TM_GPCR_Srv
AA_permease_2
ABC_tran
Anticodon_1
ArgoN
CBM_14
CRAL_TRIO
CX
Clc-like
Col_cuticle_N
DB
DOMON
DUF1794
DUF2650
EB
F-box
GDNF
GST_C_3
Globin
Glyco_transf_92
Ground-like
Lipase_GDSL
Lustrin_cystein
Ly-6_related
MARVEL
Motile_Sperm
MtN3_slv
Neurensin
PG_binding_1
Patched
Peptidase_M23
Reeler
Ribosomal_L10
Sulfotransfer_2
TTR-52
TUDOR
LRR_5
PDZ
AAA
Ank_2
Cadherin
EF-hand_7
WD40
7TM_GPCR_Srx
ABC_membrane
AMPK1_CBM
APOBEC_N
ASC
ArgoL1
C1_1
CARD
COX14
CPG4
Calponin
DHHC
DSPc
DUF148
DUF5332
E1_DerP2_DerF2
EGF_2
GTP_EFTU
GTP_EFTU_D2
Glutaredoxin
HCO3_cotransp
HH_signal
Hint
Kelch_1
MIP
Moulting_cycle
Pepsin-I3
RGS
Sarcoglycan_1
Sarcoglycan_2
SelP_N
TIL
TIMP
TSP_1
UMP1
UPF0184
UPF0240
Ank_3
Ank_4
FLYWCH
Fibrinogen_C
NHL
SH3_1
ACBP
ARGLU
Acetyltransf_1
Acyl_transf_3
ArgoL2
ArgoMid
COX6C
Crust_neurohorm
DUF2462
DUF5346
F5_F8_type_C
FARP
FYVE
Gp-FAR-1
HSP70
MFP2b
MOZ_SAS
Methyltransf_21
NICE-3
PAP2_C
Peptidase_M10
Pro_isomerase
RCC1
RUN
SH3_2
Srg
bZIP_2
tRNA-synt_1g
wnt
