# Supplementary material for: Convergent genome evolution shaped the emergence of terrestrial animals
Source: Nature. 2025 Nov 12;649(8097):638–46. doi: 10.1038/s41586-025-09722-4 (PMC12804077; doi:10.1038/s41586-025-09722-4)
Supplement: Supplementary file 4 — Supplementary Tables 1–22. [file 41586_2025_9722_MOESM4_ESM.zip › 2025-04-08524C-s4/supplementary_table_12.xlsx]

## Sheet: ancestral - pc1
Statistical summary - PCA for GO terms hitting ancestral genes (remove Tetrapoda)
PC1 (Tukey test)
	diff	lwr	upr	p adj
Group10_hexapoda-Group1_bdelloidea	-34.0362	-84.8107	16.7384	0.416988
Group2_clitellata-Group1_bdelloidea	-33.3393	-93.4166	26.738	0.663583
Group2_clitellata-Group10_hexapoda	0.696892	-54.9239	56.3176	1
Group3_stylommatophora-Group1_bdelloidea	-41.4042	-101.482	18.673	0.380166
Group3_stylommatophora-Group10_hexapoda	-7.36806	-62.9888	48.2527	0.999979
Group3_stylommatophora-Group2_clitellata	-8.06495	-72.2903	56.1604	0.999987
Group4_nematoda-Group1_bdelloidea	52.4272	4.25823	100.596	0.0248575
Group4_nematoda-Group10_hexapoda	86.4634	43.9823	128.944	6.3e-06
Group4_nematoda-Group2_clitellata	85.7665	32.5137	139.019	0.0002651
Group4_nematoda-Group3_stylommatophora	93.8314	40.5786	147.084	6.89e-05
Group5_tardigrada-Group1_bdelloidea	9.20078	-58.9204	77.322	0.999976
Group5_tardigrada-Group10_hexapoda	43.237	-20.9884	107.462	0.411278
Group5_tardigrada-Group2_clitellata	42.5401	-29.266	114.346	0.582142
Group5_tardigrada-Group3_stylommatophora	50.605	-21.2011	122.411	0.351082
Group5_tardigrada-Group4_nematoda	-43.2264	-105.412	18.9595	0.368929
Group6_onychophora-Group1_bdelloidea	-45.2787	-133.223	42.6654	0.746529
Group6_onychophora-Group10_hexapoda	-11.2425	-96.2046	73.7196	0.99998
Group6_onychophora-Group2_clitellata	-11.9394	-102.768	78.8889	0.999981
Group6_onychophora-Group3_stylommatophora	-3.87447	-94.7028	86.9538	1
Group6_onychophora-Group4_nematoda	-97.7059	-181.137	-14.2748	0.012554
Group6_onychophora-Group5_tardigrada	-54.4795	-150.817	41.8585	0.640836
Group7_arachnida-Group1_bdelloidea	-30.2651	-83.0316	22.5014	0.623334
Group7_arachnida-Group10_hexapoda	3.77107	-43.8597	51.4018	1
Group7_arachnida-Group2_clitellata	3.07417	-54.3707	60.519	1
Group7_arachnida-Group3_stylommatophora	11.1391	-46.3057	68.584	0.999513
Group7_arachnida-Group4_nematoda	-82.6923	-127.535	-37.8494	3.34e-05
Group7_arachnida-Group5_tardigrada	-39.4659	-105.277	26.3455	0.566289
Group7_arachnida-Group6_onychophora	15.0136	-71.1537	101.181	0.999795
Group8_myriapoda-Group1_bdelloidea	-41.1874	-96.8081	14.4334	0.289325
Group8_myriapoda-Group10_hexapoda	-7.1512	-57.9258	43.6234	0.999965
Group8_myriapoda-Group2_clitellata	-7.84809	-67.9254	52.2292	0.999982
Group8_myriapoda-Group3_stylommatophora	0.216861	-59.8604	60.2941	1
Group8_myriapoda-Group4_nematoda	-93.6146	-141.784	-45.4456	1.4e-05
Group8_myriapoda-Group5_tardigrada	-50.3882	-118.509	17.7331	0.290658
Group8_myriapoda-Group6_onychophora	4.09133	-83.8528	92.0355	1
Group8_myriapoda-Group7_arachnida	-10.9223	-63.6887	41.8442	0.999183
Group9_armadillidium-Group1_bdelloidea	-22.9902	-110.934	64.9539	0.995188
Group9_armadillidium-Group10_hexapoda	11.0459	-73.9162	96.008	0.999982
Group9_armadillidium-Group2_clitellata	10.349	-80.4793	101.177	0.999994
Group9_armadillidium-Group3_stylommatophora	18.414	-72.4143	109.242	0.999306
Group9_armadillidium-Group4_nematoda	-75.4175	-158.849	8.01367	0.101742
Group9_armadillidium-Group5_tardigrada	-32.191	-128.529	64.1469	0.974107
Group9_armadillidium-Group6_onychophora	22.2885	-88.953	133.53	0.999368
Group9_armadillidium-Group7_arachnida	7.27486	-78.8924	93.4422	1
Group9_armadillidium-Group8_myriapoda	18.1971	-69.747	106.141	0.999185

## Sheet: ancestral - pc2
Statistical summary - PCA for GO terms hitting ancestral genes (remove Tetrapoda)
PC2 (Tukey test)
	diff	lwr	upr	p adj
Group10_hexapoda-Group1_bdelloidea	106.321	91.8812	120.761	0
Group2_clitellata-Group1_bdelloidea	82.894	65.8083	99.9798	0
Group2_clitellata-Group10_hexapoda	-23.4273	-39.2457	-7.60897	0.0008419
Group3_stylommatophora-Group1_bdelloidea	87.9518	70.866	105.038	0
Group3_stylommatophora-Group10_hexapoda	-18.3695	-34.1879	-2.55119	0.0136312
Group3_stylommatophora-Group2_clitellata	5.05778	-13.2077	23.3232	0.992721
Group4_nematoda-Group1_bdelloidea	103.423	89.7241	117.122	0
Group4_nematoda-Group10_hexapoda	-2.8982	-14.9797	9.18327	0.997453
Group4_nematoda-Group2_clitellata	20.5291	5.3842	35.674	0.0025591
Group4_nematoda-Group3_stylommatophora	15.4713	0.326424	30.6163	0.0423151
Group5_tardigrada-Group1_bdelloidea	57.1851	37.8117	76.5586	0
Group5_tardigrada-Group10_hexapoda	-49.1362	-67.4017	-30.8707	0
Group5_tardigrada-Group2_clitellata	-25.7089	-46.1303	-5.28748	0.0059399
Group5_tardigrada-Group3_stylommatophora	-30.7667	-51.1881	-10.3453	0.0006704
Group5_tardigrada-Group4_nematoda	-46.238	-63.9235	-28.5526	1e-07
Group6_onychophora-Group1_bdelloidea	94.3832	69.3722	119.394	0
Group6_onychophora-Group10_hexapoda	-11.9381	-36.1011	12.2248	0.786384
Group6_onychophora-Group2_clitellata	11.4892	-14.3421	37.3205	0.868329
Group6_onychophora-Group3_stylommatophora	6.43141	-19.3999	32.2627	0.996637
Group6_onychophora-Group4_nematoda	-9.03993	-32.7675	14.6876	0.942507
Group6_onychophora-Group5_tardigrada	37.1981	9.79989	64.5963	0.0025107
Group7_arachnida-Group1_bdelloidea	96.2452	81.2386	111.252	0
Group7_arachnida-Group10_hexapoda	-10.0761	-23.6222	3.46989	0.283936
Group7_arachnida-Group2_clitellata	13.3512	-2.98595	29.6883	0.182533
Group7_arachnida-Group3_stylommatophora	8.2934	-8.04373	24.6305	0.760661
Group7_arachnida-Group4_nematoda	-7.17794	-19.9311	5.57522	0.646603
Group7_arachnida-Group5_tardigrada	39.0601	20.3435	57.7766	4.1e-06
Group7_arachnida-Group6_onychophora	1.86199	-22.6437	26.3677	1
Group8_myriapoda-Group1_bdelloidea	103.689	87.8703	119.507	0
Group8_myriapoda-Group10_hexapoda	-2.63273	-17.0728	11.8074	0.999704
Group8_myriapoda-Group2_clitellata	20.7946	3.70881	37.8804	0.0085059
Group8_myriapoda-Group3_stylommatophora	15.7368	-1.34897	32.8226	0.0900493
Group8_myriapoda-Group4_nematoda	0.265462	-13.4336	13.9646	1
Group8_myriapoda-Group5_tardigrada	46.5035	27.13	65.8769	3e-07
Group8_myriapoda-Group6_onychophora	9.30539	-15.7056	34.3164	0.949931
Group8_myriapoda-Group7_arachnida	7.44341	-7.5632	22.45	0.782779
Group9_armadillidium-Group1_bdelloidea	98.4926	73.4816	123.504	0
Group9_armadillidium-Group10_hexapoda	-7.82879	-31.9917	16.3341	0.978774
Group9_armadillidium-Group2_clitellata	15.5985	-10.2327	41.4298	0.557164
Group9_armadillidium-Group3_stylommatophora	10.5407	-15.2905	36.372	0.915628
Group9_armadillidium-Group4_nematoda	-4.9306	-28.6581	18.7969	0.999157
Group9_armadillidium-Group5_tardigrada	41.3074	13.9092	68.7056	0.000664
Group9_armadillidium-Group6_onychophora	4.10934	-27.5274	35.746	0.999982
Group9_armadillidium-Group7_arachnida	2.24735	-22.2583	26.753	0.999999
Group9_armadillidium-Group8_myriapoda	-5.19606	-30.2071	19.815	0.999159

## Sheet: novel - pc1
Statistical summary - PCA for GO terms hitting novel genes (remove Bdelloidea)
PC1 (Tukey test)
	diff	lwr	upr	p adj
Group11_tetrapoda-Group10_hexapoda	-11.121	-32.227	9.98505	0.760808
Group2_clitellata-Group10_hexapoda	-12.0775	-44.6336	20.4785	0.962859
Group2_clitellata-Group11_tetrapoda	-0.956545	-29.2189	27.3058	1
Group3_stylommatophora-Group10_hexapoda	-43.3029	-75.859	-10.7468	0.0022066
Group3_stylommatophora-Group11_tetrapoda	-32.1819	-60.4443	-3.91955	0.0145809
Group3_stylommatophora-Group2_clitellata	-31.2254	-68.8179	6.3671	0.180889
Group4_nematoda-Group10_hexapoda	-94.4902	-119.355	-69.6251	0
Group4_nematoda-Group11_tetrapoda	-83.3693	-102.267	-64.4711	0
Group4_nematoda-Group2_clitellata	-82.4127	-113.583	-51.2427	0
Group4_nematoda-Group3_stylommatophora	-51.1873	-82.3574	-20.0173	7.62e-05
Group5_tardigrada-Group10_hexapoda	-40.5812	-78.1737	-2.98874	0.025082
Group5_tardigrada-Group11_tetrapoda	-29.4603	-63.4023	4.48176	0.139643
Group5_tardigrada-Group2_clitellata	-28.5037	-70.5334	13.526	0.437087
Group5_tardigrada-Group3_stylommatophora	2.72167	-39.308	44.7514	1
Group5_tardigrada-Group4_nematoda	53.909	17.5102	90.3078	0.0004475
Group6_onychophora-Group10_hexapoda	-138.688	-188.418	-88.9579	0
Group6_onychophora-Group11_tetrapoda	-127.567	-174.599	-80.5357	0
Group6_onychophora-Group2_clitellata	-126.611	-179.774	-73.4468	0
Group6_onychophora-Group3_stylommatophora	-95.3852	-148.549	-42.2214	1.38e-05
Group6_onychophora-Group4_nematoda	-44.1979	-93.032	4.63619	0.106404
Group6_onychophora-Group5_tardigrada	-98.1069	-154.496	-41.7182	2.55e-05
Group7_arachnida-Group10_hexapoda	6.37172	-21.5076	34.2511	0.998831
Group7_arachnida-Group11_tetrapoda	17.4927	-5.22567	40.211	0.266203
Group7_arachnida-Group2_clitellata	18.4492	-15.1745	52.073	0.717356
Group7_arachnida-Group3_stylommatophora	49.6746	16.0509	83.2984	0.0004658
Group7_arachnida-Group4_nematoda	100.862	74.6144	127.109	0
Group7_arachnida-Group5_tardigrada	46.9529	8.43211	85.4738	0.0067585
Group7_arachnida-Group6_onychophora	145.06	94.6242	195.495	0
Group8_myriapoda-Group10_hexapoda	1.99194	-27.7275	31.7114	1
Group8_myriapoda-Group11_tetrapoda	13.1129	-11.8293	38.0551	0.763078
Group8_myriapoda-Group2_clitellata	14.0695	-21.0951	49.234	0.94127
Group8_myriapoda-Group3_stylommatophora	45.2948	10.1303	80.4594	0.0033902
Group8_myriapoda-Group4_nematoda	96.4822	68.2878	124.677	0
Group8_myriapoda-Group5_tardigrada	42.5732	2.70031	82.446	0.0278637
Group8_myriapoda-Group6_onychophora	140.68	89.2044	192.156	0
Group8_myriapoda-Group7_arachnida	-4.37978	-35.2652	26.5056	0.999977
Group9_armadillidium-Group10_hexapoda	-28.1419	-77.8721	21.5883	0.681414
Group9_armadillidium-Group11_tetrapoda	-17.021	-64.0524	30.0105	0.968221
Group9_armadillidium-Group2_clitellata	-16.0644	-69.2282	37.0994	0.990556
Group9_armadillidium-Group3_stylommatophora	15.161	-38.0028	68.3248	0.993761
Group9_armadillidium-Group4_nematoda	66.3483	17.5142	115.182	0.0016417
Group9_armadillidium-Group5_tardigrada	12.4393	-43.9494	68.828	0.999116
Group9_armadillidium-Group6_onychophora	110.546	45.4341	175.658	4.09e-05
Group9_armadillidium-Group7_arachnida	-34.5136	-84.9493	15.922	0.424365
Group9_armadillidium-Group8_myriapoda	-30.1339	-81.6095	21.3418	0.639373

## Sheet: novel - pc2
Statistical summary - PCA for GO terms hitting novel genes (remove Bdelloidea)
PC2 (Tukey test)
	diff	lwr	upr	p adj
Group11_tetrapoda-Group10_hexapoda	-53.1935	-78.4633	-27.9236	4e-07
Group2_clitellata-Group10_hexapoda	-12.1688	-51.1475	26.81	0.988129
Group2_clitellata-Group11_tetrapoda	41.0247	7.18667	74.8627	0.0072033
Group3_stylommatophora-Group10_hexapoda	-16.0707	-55.0495	22.9081	0.930104
Group3_stylommatophora-Group11_tetrapoda	37.1228	3.28475	70.9608	0.0214027
Group3_stylommatophora-Group2_clitellata	-3.90192	-48.9107	41.1069	1
Group4_nematoda-Group10_hexapoda	-7.38738	-37.1579	22.3831	0.997789
Group4_nematoda-Group11_tetrapoda	45.8061	23.1797	68.4325	1e-06
Group4_nematoda-Group2_clitellata	4.78139	-32.5379	42.1007	0.99999
Group4_nematoda-Group3_stylommatophora	8.68331	-28.636	46.0026	0.998656
Group5_tardigrada-Group10_hexapoda	-13.2804	-58.2892	31.7284	0.992026
Group5_tardigrada-Group11_tetrapoda	39.9131	-0.725057	80.5513	0.0579757
Group5_tardigrada-Group2_clitellata	-1.1116	-51.433	49.2098	1
Group5_tardigrada-Group3_stylommatophora	2.79032	-47.531	53.1117	1
Group5_tardigrada-Group4_nematoda	-5.89299	-49.4726	37.6866	0.999985
Group6_onychophora-Group10_hexapoda	-59.8365	-119.378	-0.295469	0.0479612
Group6_onychophora-Group11_tetrapoda	-6.64303	-62.9529	49.6669	0.999995
Group6_onychophora-Group2_clitellata	-47.6677	-111.32	15.9843	0.301301
Group6_onychophora-Group3_stylommatophora	-43.7658	-107.418	19.8862	0.417645
Group6_onychophora-Group4_nematoda	-52.4491	-110.917	6.01901	0.112967
Group6_onychophora-Group5_tardigrada	-46.5561	-114.069	20.9571	0.413541
Group7_arachnida-Group10_hexapoda	4.69906	-28.6804	38.0785	0.999978
Group7_arachnida-Group11_tetrapoda	57.8925	30.6923	85.0928	3e-07
Group7_arachnida-Group2_clitellata	16.8678	-23.3893	57.1249	0.923396
Group7_arachnida-Group3_stylommatophora	20.7698	-19.4873	61.0268	0.781629
Group7_arachnida-Group4_nematoda	12.0864	-19.3392	43.5121	0.953619
Group7_arachnida-Group5_tardigrada	17.9794	-28.1409	64.0997	0.949674
Group7_arachnida-Group6_onychophora	64.5356	4.14993	124.921	0.0276169
Group8_myriapoda-Group10_hexapoda	1.20241	-34.3802	36.785	1
Group8_myriapoda-Group11_tetrapoda	54.3959	24.5331	84.2587	1.01e-05
Group8_myriapoda-Group2_clitellata	13.3712	-28.7307	55.473	0.986633
Group8_myriapoda-Group3_stylommatophora	17.2731	-24.8288	59.375	0.932049
Group8_myriapoda-Group4_nematoda	8.58979	-25.1668	42.3464	0.997323
Group8_myriapoda-Group5_tardigrada	14.4828	-33.2563	62.2218	0.990287
Group8_myriapoda-Group6_onychophora	61.0389	-0.591912	122.67	0.0541642
Group8_myriapoda-Group7_arachnida	-3.49665	-40.4751	33.4818	0.999999
Group9_armadillidium-Group10_hexapoda	-11.474	-71.015	48.0671	0.999702
Group9_armadillidium-Group11_tetrapoda	41.7195	-14.5904	98.0294	0.315294
Group9_armadillidium-Group2_clitellata	0.694806	-62.9572	64.3469	1
Group9_armadillidium-Group3_stylommatophora	4.59673	-59.0553	68.2488	1
Group9_armadillidium-Group4_nematoda	-4.08658	-62.5547	54.3816	1
Group9_armadillidium-Group5_tardigrada	1.80641	-65.7068	69.3196	1
Group9_armadillidium-Group6_onychophora	48.3625	-29.595	126.32	0.562308
Group9_armadillidium-Group7_arachnida	-16.173	-76.5587	44.2126	0.996067
Group9_armadillidium-Group8_myriapoda	-12.6764	-74.3072	48.9545	0.999494
