# Supplementary material for: Convergent genome evolution shaped the emergence of terrestrial animals
Source: Nature. 2025 Nov 12;649(8097):638–46. doi: 10.1038/s41586-025-09722-4 (PMC12804077; doi:10.1038/s41586-025-09722-4)
Supplement: Supplementary file 4 — Supplementary Tables 1–22. [file 41586_2025_9722_MOESM4_ESM.zip › 2025-04-08524C-s4/supplementary_table_13.xlsx]

## Sheet: novel loadings all pc
	PC1	PC2	PC3	PC4	PC5	PC6	PC7	PC8	PC9	PC10	PC11	PC12	PC13	PC14	PC15	PC16	PC17	PC18	PC19	PC20	PC21	PC22	PC23	PC24	PC25	PC26	PC27	PC28	PC29	PC30	PC31	PC32	PC33	PC34	PC35	PC36	PC37	PC38	PC39	PC40	PC41	PC42	PC43	PC44	PC45	PC46	PC47	PC48	PC49
GO.0000003	-0.0107138	-0.0173131	-0.00526286	0.00560866	-0.00512278	0.00412639	0.00363048	0.00153725	-0.00281147	0.0096652	0.021787	-0.0023462	0.0113028	-0.00489949	-0.00711962	0.00247168	-0.00305294	-0.000542056	-0.00442572	-0.00544076	0.00274574	-0.00032426	0.00389616	-0.00838921	-0.0118388	0.00878948	0.00400799	-0.0324375	-0.0139496	0.0230375	0.0047827	-0.00382155	0.00222195	0.0364914	-0.0124651	0.0153142	-0.0343838	-0.00769464	0.0115571	0.00758314	-0.0243194	-0.00809588	-0.000453585	-0.00241226	-0.00180659	-0.000127758	0.0569396	0.0109334	-0.000358007
GO.0000018	-0.00842208	-0.0164244	0.00185229	-0.00737254	-0.00621611	-0.00336694	0.00919709	-0.0051994	-0.0179305	-0.00887343	-0.0202151	0.0105218	0.00232455	0.0163203	-0.0269035	0.00559591	0.00395663	0.00336096	0.000773633	0.00797382	-0.00280876	0.00270995	0.0252673	0.00826967	0.003491	0.00206181	-0.010387	-0.000796929	-0.000334306	-0.00158641	0.00266202	0.00943472	0.0173303	-0.000997104	-0.00367295	0.000369128	-0.0006872	0.00550671	0.0085012	0.0119262	0.00436294	0.00236135	0.00513789	0.00944297	0.00625067	0.00158867	0.00233132	-0.0110141	0.0122583
GO.0000019	-0.00497745	0.00298805	-0.00268627	-0.0019348	-0.00458763	0.00817585	0.0451897	0.00357687	-0.0043873	-0.0128305	-0.00500206	-0.00129172	0.0016583	0.00371773	0.00368235	-0.00183469	-0.000827551	-0.000625164	-1.8321e-06	-0.00234925	-0.000560741	-0.000342202	-0.000602617	-0.00223245	0.000469413	-0.00345461	-0.000467496	0.00094463	0.00177393	-0.00124664	0.000411719	0.000206754	0.00119475	-0.000319302	-0.000146562	-0.000693395	-0.0010318	-0.00116455	0.000460432	0.000949016	-0.00085558	-0.000689301	2.25455e-05	0.000349493	0.000384945	0.000187621	-0.000610814	-0.000228673	0.000129441
GO.0000022	-0.00696186	0.0036453	-0.00498565	-0.00735294	-0.0157902	0.0133571	-0.00637773	-0.0199338	0.0330949	0.00195319	0.00205902	0.00713794	0.00613731	0.0191179	0.00688589	-0.00137355	0.00199517	0.00240401	-0.000721637	0.000343506	-4.40515e-05	-0.00228656	0.000665606	0.000129367	0.000580805	0.000395254	2.58804e-05	-0.000562489	0.000821599	0.000488615	-0.00035329	-0.000217292	-0.000368176	-0.000439597	0.000256687	-6.82231e-05	0.000315011	-0.00147416	0.000917469	-7.03446e-05	-0.000704025	-0.000450053	0.000227809	0.000339264	-9.82057e-07	0.00116997	-0.000174233	-0.000594508	-0.000394529
GO.0000023	-0.0108756	-0.00547611	0.0309682	-0.00826828	0.00379951	-0.00367449	-0.000407277	-0.000168033	0.00312781	-0.00253824	-0.0004941	-0.0001673	0.000818216	-0.00138711	0.000641242	0.000782934	-0.000202688	0.000997704	-0.000489535	-0.000560901	0.0024862	-2.85543e-07	0.000161073	-0.000846627	-0.000178347	-0.000995442	8.82846e-05	-0.000590987	0.000363378	-0.00050495	-1.07109e-05	-0.00042648	-7.53618e-06	0.000433928	0.00035195	-0.00052036	-2.93429e-05	-0.000338945	-0.000867446	-7.96062e-05	0.000334589	3.66456e-05	-0.000195435	-0.000562032	-8.35823e-05	0.000687141	-0.00040068	3.45872e-05	-0.000552046
GO.0000028	-0.0118897	-0.00275844	0.0212226	-0.00786388	-0.000885596	0.0104025	-0.009154	-0.0112309	-0.0258545	-0.00422764	-0.00197761	-0.000902122	-0.000412697	0.00731653	0.00869362	-0.00685896	2.14991e-05	-0.00270712	-0.000409626	-0.00173301	0.00134473	0.00168329	-0.000570833	-1.18091e-05	-0.000424862	0.000346874	-0.00034267	-0.00102429	0.000849609	-0.0015408	0.000408061	-0.00133614	0.000512229	0.00078117	-0.000544053	-0.00158686	0.000684052	2.14915e-05	-0.000518138	-0.000881329	0.000858873	0.00031732	-0.000476145	-0.000346846	0.000650438	0.00062859	-0.000523414	4.56067e-05	-0.000585069
GO.0000030	-0.00215672	0.00283037	0.000801053	0.00373332	-0.00349421	-0.00307859	0.00706222	0.00485671	-0.00321993	0.0517725	-0.0109274	-0.0100872	0.000866867	0.00679001	0.00617812	-0.00421009	0.0073595	-0.00957858	-0.000159284	0.000501182	0.00335889	-0.00160851	-0.000396053	0.00100942	0.000940559	-0.00188833	-0.00182111	0.00233276	0.00294187	-0.00171971	-8.00067e-05	-0.00107691	0.000240823	-0.00178001	-0.00316966	-0.000608959	-0.0017831	0.00282384	-0.00069091	0.00038038	6.66129e-05	0.000601852	-3.27337e-05	0.000691847	-0.000826286	-0.00111111	-2.95254e-05	-0.00111171	-0.000172652
GO.0000041	-0.0101924	-0.00357095	0.0234127	0.0145971	0.00167778	-0.00269974	-0.00160429	-0.00197345	0.00432757	-0.00798166	-0.00143977	-0.0012969	0.00188055	-0.000453027	0.00359714	0.000616972	-0.000506808	-0.00629133	-6.38265e-05	0.0263513	0.0353763	-0.00584755	0.000713922	-0.00348457	0.00147747	-0.00195677	-0.00100664	0.00656374	0.0017786	0.00401256	0.00345377	0.00260246	0.00021525	0.000601341	0.00091841	-0.0019836	-0.000549894	0.000713174	-0.000822798	-0.00169627	-0.000393507	0.00069919	-0.000270256	-0.00102061	0.000491852	0.000859615	0.000386353	-0.000428938	-0.000741515
GO.0000045	-0.00589972	0.0033735	-0.00267799	-0.000739292	-0.00580427	0.00393025	-0.00583336	0.0332987	0.00138762	0.0175169	-0.00441361	-0.00794729	-0.000526826	0.0107444	0.00440994	-0.00159424	0.0179367	-0.0387162	-0.0183352	-0.00348466	-0.00459035	-0.00318267	0.00287133	-0.00184441	0.000558632	-0.00105848	-0.00204589	0.0046082	0.000562373	0.00072269	-0.00141719	0.00201393	-0.000542274	-0.00177661	-0.00283519	-0.000697406	-0.000496702	0.0010124	6.76435e-05	-0.000784971	0.000733882	-0.00123079	-0.00107779	0.000713618	0.000480765	-0.00172521	0.000124331	-0.00157705	-0.000121621
GO.0000049	-0.0125023	-0.00133136	0.0167238	0.0105726	-0.00177637	0.00170672	-0.00863963	0.0238772	0.00498683	-0.0111311	-0.0011753	-5.08924e-05	0.00354049	0.00669418	0.00774342	-0.000707957	0.000590906	-0.011305	0.00659892	0.0196538	0.0283164	-0.00346151	0.000288844	-0.00302392	0.00206953	-0.000789125	-0.00112541	0.00561792	0.000971459	0.0038052	0.00238891	0.00243269	0.000393691	0.00043726	0.00054966	-0.00201235	-0.000685242	-0.000114441	0.000168026	-0.000968516	-0.000557719	-0.000163615	-0.000161366	-0.00125972	0.000195827	0.00053442	0.000407087	-0.000141396	-0.000415909
GO.0000060	-0.00341621	0.000634302	0.00254808	0.0272047	-0.00190663	-0.00109264	-0.00224894	-0.00302848	0.00326485	-0.00451884	-0.00521701	-0.00342937	0.000397178	0.000839088	-0.00123477	-0.000171218	0.00152489	0.00881107	-0.000395425	-0.0421215	-0.0486308	0.00771898	-5.81155e-06	0.000366824	0.0010182	0.000988562	0.00209799	0.00796692	0.000718711	9.75455e-05	0.000884725	0.00150144	-0.000978671	-0.000887284	-0.00107314	-0.00330925	-0.000328745	0.000811371	-2.46174e-06	0.00104891	0.000469992	-0.00208668	0.00102255	0.00171098	-0.000346327	-0.000280161	-0.000336397	-0.000273359	0.00162534
GO.0000062	-0.0116337	0.00380122	-0.0094695	-0.00578824	-0.0125909	-0.0215553	-0.010383	0.0264088	-0.00416044	-0.0108707	-0.000221118	0.000866771	0.00374132	0.00815018	0.00664409	-0.000841163	0.00257878	-0.00917156	0.00887883	-0.00341064	0.000122025	0.00273565	-9.87707e-05	-0.000478555	-0.000185342	0.00029312	-0.0011549	-0.000465793	-0.000378898	0.000539057	-0.00066996	0.000161421	0.000936057	-0.00013301	-0.000341727	-0.00127307	0.000235369	0.000251471	0.00132658	-0.000188627	0.000387585	-0.000991921	-0.000317412	-0.000255384	-0.000244503	-0.000321002	0.000343747	0.000250412	0.000465459
GO.0000070	-0.0189788	0.00405301	0.00363686	-0.0106879	0.00330035	0.0197971	0.00925359	-0.0172986	0.000140805	-0.00586766	-0.00392758	-0.00373184	-0.00112976	-0.0076854	7.1105e-05	-0.000511405	8.53367e-05	-0.00743811	0.012035	-0.00150388	-0.000487879	0.000448138	-0.000276826	9.57473e-06	0.000558854	-0.00179055	-0.000153544	-0.000153553	0.00164179	-0.00156492	-0.000527024	-0.00120352	0.00101121	-0.000218813	0.000327642	0.000206788	-0.000797346	0.000399329	-0.000686691	-0.000714011	0.000399413	-0.000921242	-0.000305192	0.00079261	-2.03142e-05	0.000511305	-0.000998263	-0.00125864	-0.000392596
GO.0000075	-0.0209238	0.00699135	-0.00122277	-0.0124611	-0.00308254	0.00550013	0.00230351	-0.00141991	-0.00180313	-0.0111511	-0.00525402	-0.00271161	-0.000208644	-0.00187103	0.00411103	-0.000856324	0.00140543	-0.0111454	0.0149603	-0.00289569	-0.00113664	0.00118788	-0.00106998	0.0005731	-0.00304006	-0.00358489	-0.00362373	-0.00636769	-0.00623632	0.0142882	0.00647805	0.00108776	-0.000674402	-0.000640951	0.00194996	-0.0106532	0.00843901	0.018775	-0.00794144	0.0122201	-0.0379401	-0.000120403	0.00501328	-0.00223655	-0.00155526	0.00102064	0.0505962	0.00615663	0.00135596
GO.0000076	-0.00606871	0.00524242	-0.00682688	-0.0024833	0.0265403	-0.000125642	-0.00127019	-0.00427204	0.00426001	-0.000184964	-0.0031506	0.000261281	-0.00190493	0.00193638	0.00202859	-2.46028e-05	0.00180385	-0.00137651	0.00148938	-0.000273878	-0.00207225	-0.00172253	-0.00176711	0.00139842	-0.00691078	-0.00386957	-0.00559801	-0.0123339	-0.0145836	0.0305644	0.0139941	0.00392998	-0.00402217	-0.000896799	0.00400072	-0.019926	0.0173557	0.035343	-0.015757	0.0250298	-0.0761205	0.00187279	0.0106721	-0.00543426	-0.00329223	0.00180622	0.100729	0.0133647	0.00341191
GO.0000077	-0.0175078	0.00553178	0.00328025	-0.010808	0.00332815	0.0176063	-0.0146934	-0.000463737	0.00305594	-0.0042456	-0.00369987	-0.00228731	-0.00163981	-0.0033279	0.00261623	-0.000572491	0.0011318	-0.011147	0.0161608	-0.00176644	-0.00167775	0.000845596	-0.00109544	0.00169539	-0.00288001	-0.00220146	-0.00339032	-0.00704645	-0.00775985	0.0164031	0.00709348	0.00123057	-0.00160535	-0.00054901	0.00227478	-0.0110955	0.00949474	0.020697	-0.00917172	0.0135888	-0.0421667	0.000195176	0.00577817	-0.00276534	-0.00188675	0.00111993	0.0562997	0.00693249	0.00132571
GO.0000079	-0.00509021	0.000232633	-0.00380494	0.00138425	-0.00833183	-0.0176163	0.00560295	0.000987284	-0.00677486	0.0318596	0.0179205	0.0120338	-0.0288788	0.000610813	0.0166745	0.0106999	0.0126414	-0.00343625	0.00172446	0.000380974	0.000877328	-0.0019492	0.000201141	0.00911288	-0.00364605	-0.00438522	-0.00339119	0.00794182	-0.00726425	-0.000826459	-0.00558377	0.00138034	0.00449187	-0.00569817	-0.0148967	0.000812466	-0.00249633	0.00411286	0.000452974	0.00182271	0.00355205	-0.012231	0.0109174	0.00719684	-0.00379929	-0.00756338	0.000847923	0.000837745	0.000820264
GO.0000082	-0.011923	0.000927113	0.0119567	0.00934565	-0.00628867	-0.0206301	0.00156463	-0.00215843	-0.00452972	0.0155445	0.00113011	0.024371	0.00254105	-0.00736299	0.00857141	-0.00265786	-4.01879e-05	0.0152663	0.0152243	-0.0197231	-0.0178462	0.0071039	-0.00165819	0.00109919	0.000123614	-0.00214045	-0.000836973	0.00291715	0.00171092	-0.00146946	0.00109125	-0.00112243	-0.000134321	-0.000462286	-0.000986086	-0.00270088	-0.000777758	0.00150443	-0.000500092	0.00092572	9.72283e-05	4.4881e-05	0.00179385	0.000744974	-0.00196213	6.20919e-05	0.000145785	0.000973615	0.00123143
GO.0000083	-0.00851246	0.00305826	-0.00343848	0.014916	-0.0095945	-0.0241841	0.000748116	-0.0034569	-0.00530605	0.0166153	-0.00861899	-0.00306622	0.00446568	0.00395154	0.00620687	-0.00294985	-0.00569519	0.0216375	0.0220649	-0.0242994	-0.0219498	0.00809185	-0.00277768	0.00217336	0.000760867	0.000139058	0.00046735	0.00242647	0.00207152	-0.00151129	0.00107025	-0.00153126	0.000841265	-0.000634268	-0.00118846	-0.00292263	-0.00105957	0.00217738	0.000466696	0.00142189	4.59166e-05	-0.000534373	0.00120111	0.000777882	-0.00148242	7.67839e-05	-4.13494e-05	0.000429125	0.00129749
GO.0000086	-0.0158698	0.00363873	0.00407658	-0.00383145	0.00673523	-0.0143071	0.0216112	-7.48706e-05	-0.00496822	0.023696	-0.0011543	0.016871	0.00125062	-0.00342865	0.0089481	-0.00303729	0.00937982	-0.00867179	-0.00107298	-0.00188788	0.00156894	-0.000144728	2.87475e-05	-0.00113583	-0.000462876	-0.0044798	-0.00260429	0.00189271	0.00261496	-0.00161659	5.75494e-05	-0.000589837	0.000265875	-0.00119906	-0.00173485	-0.00128723	-0.00131929	0.00104893	-0.000704487	-0.000273881	0.000134	0.000177792	0.000457346	0.000814905	-0.00126298	-0.000430567	-0.000380699	-0.000546246	0.00056435
GO.0000096	-0.0113131	-0.00177554	0.0201827	-0.00728116	-0.00056242	0.00321228	0.0319578	0.00243263	-0.000898801	-0.0109675	-0.00392219	-0.00104119	0.0017673	0.00166318	0.00308542	-0.00075056	-0.000735203	0.000265854	-0.000350651	-0.00207675	0.00137406	-0.000244408	-0.000315096	-0.0021973	0.000207712	-0.00317566	-0.000270614	0.000252368	0.00152523	-0.00124998	0.000286169	-0.000156802	0.000847226	8.17994e-05	0.00014657	-0.000866165	-0.00075726	-0.00107293	-0.000290455	0.000620432	-0.000371792	-0.00046575	-0.000123378	-0.000151673	0.00021506	0.000624252	-0.000721826	-0.000138504	-0.000301581
GO.0000097	-0.00497745	0.00298805	-0.00268627	-0.0019348	-0.00458763	0.00817585	0.0451897	0.00357687	-0.0043873	-0.0128305	-0.00500206	-0.00129172	0.0016583	0.00371773	0.00368235	-0.00183469	-0.000827551	-0.000625164	-1.8321e-06	-0.00234925	-0.000560741	-0.000342202	-0.000602617	-0.00223245	0.000469413	-0.00345461	-0.000467496	0.00094463	0.00177393	-0.00124664	0.000411719	0.000206754	0.00119475	-0.000319302	-0.000146562	-0.000693395	-0.0010318	-0.00116455	0.000460432	0.000949016	-0.00085558	-0.000689301	2.25455e-05	0.000349493	0.000384945	0.000187621	-0.000610814	-0.000228673	0.000129441
GO.0000098	-0.0108756	-0.00547611	0.0309682	-0.00826828	0.00379951	-0.00367449	-0.000407277	-0.000168033	0.00312781	-0.00253824	-0.0004941	-0.0001673	0.000818216	-0.00138711	0.000641242	0.000782934	-0.000202688	0.000997704	-0.000489535	-0.000560901	0.0024862	-2.85543e-07	0.000161073	-0.000846627	-0.000178347	-0.000995442	8.82846e-05	-0.000590987	0.000363378	-0.00050495	-1.07109e-05	-0.00042648	-7.53618e-06	0.000433928	0.00035195	-0.00052036	-2.93429e-05	-0.000338945	-0.000867446	-7.96062e-05	0.000334589	3.66456e-05	-0.000195435	-0.000562032	-8.35823e-05	0.000687141	-0.00040068	3.45872e-05	-0.000552046
GO.0000117	-0.00789071	0.0032581	-0.00599046	-0.00131563	-0.0102809	-0.0285641	0.00251263	-0.00203323	-0.00876799	0.0233849	-0.00673489	-0.00127313	0.00513501	0.00419581	0.00841227	-0.00345702	-0.00799846	0.0199661	0.0270547	0.000575205	0.00807127	0.00430981	-0.00336616	0.00237527	0.000196585	-0.000536736	-0.000930115	-0.00274123	0.0020006	-0.00190334	0.000667226	-0.00292942	0.00171915	-0.000136402	-0.0006762	-0.00118462	-0.00105103	0.00206291	0.000568023	0.000976724	-0.000279684	0.00084072	0.000727648	-0.000277155	-0.00155155	0.000293095	0.00018989	0.000715755	0.000414427
GO.0000118	0.0040523	-0.0214648	-0.00498178	-0.0027631	0.000237925	0.000439846	-0.000824836	0.000220876	0.0022493	-0.00205413	-0.0146751	0.00456077	0.00105621	-0.00193201	-0.00777392	-0.014338	0.000496731	0.000720462	0.000784943	-0.00664901	0.00739863	0.00617356	0.0133063	-0.0256815	-0.0364765	0.0131489	0.00852971	0.0134736	0.0156952	0.0139693	-0.0138577	-0.0230165	0.0247201	0.00428745	-0.00020253	0.0287163	0.0295033	-0.00470363	-0.0285035	-0.0212557	-0.00910357	-0.0314794	0.0091052	0.0245784	0.0228189	-0.0101073	0.00631019	0.00360079	-0.00403016
GO.0000120	-0.00696186	0.0036453	-0.00498565	-0.00735294	-0.0157902	0.0133571	-0.00637773	-0.0199338	0.0330949	0.00195319	0.00205902	0.00713794	0.00613731	0.0191179	0.00688589	-0.00137355	0.00199517	0.00240401	-0.000721637	0.000343506	-4.40515e-05	-0.00228656	0.000665606	0.000129367	0.000580805	0.000395254	2.58804e-05	-0.000562489	0.000821599	0.000488615	-0.00035329	-0.000217292	-0.000368176	-0.000439597	0.000256687	-6.82231e-05	0.000315011	-0.00147416	0.000917469	-7.03446e-05	-0.000704025	-0.000450053	0.000227809	0.000339264	-9.82057e-07	0.00116997	-0.000174233	-0.000594508	-0.000394529
GO.0000122	-0.0197671	-0.000778422	-0.00226953	0.00667623	-0.00609753	0.00453227	0.0022763	0.00150717	-0.00245363	0.00934104	-0.0205628	-0.00452073	0.00148375	-7.89399e-05	-0.00110206	0.0135388	0.00162646	0.00303753	-0.00592315	0.0147823	-0.00701885	0.0235388	0.0144285	-0.0186605	0.00997773	0.0157227	0.00368988	0.00426085	0.00554627	0.00226998	-0.000676996	0.00375691	0.000246915	0.00282211	0.0022379	0.00789069	-0.00863175	-0.0181852	-0.00133648	0.0152484	-0.0148647	0.00361606	0.013196	-0.000571367	0.00306516	-0.00836355	-0.00121821	-0.00245721	0.010676
GO.0000123	-0.0126934	0.00508143	-0.0105935	-0.00333326	0.0160297	0.00662036	-0.010132	0.0268719	0.00385482	-0.00210788	-0.000468704	-0.00275245	0.00173511	-0.00408174	0.00351899	-0.00180252	-0.00188083	0.0225539	-0.0240109	0.00257336	0.00146327	-0.00300692	-0.00226038	-0.00248025	-0.000168076	-0.00158459	-0.00309358	0.0024237	4.57374e-05	-0.000441129	-0.00231632	0.000676836	9.35156e-06	-0.000722024	0.000661603	-0.00208238	-0.000332231	-0.000353642	0.0004884	0.000970627	-0.000893387	0.000946168	0.000506949	2.72831e-05	-0.00104203	-0.000295996	0.000161863	0.00114244	0.000360113
GO.0000131	-0.00592571	-0.00376203	-0.00763505	-0.00444098	-0.00861472	-0.0261559	-0.00148158	-0.00474442	-0.00577057	-0.00633559	-0.00561203	0.00148662	0.00838432	-0.00177437	-0.00202659	-0.00166689	0.00297058	-0.00209485	-0.00151934	-0.00668637	0.00724092	-0.000131246	0.0120185	0.0417804	0.034001	-0.00492434	-0.0212629	0.00609595	-0.0388216	-0.000802266	-0.00863451	-0.0199022	0.014932	0.00435633	0.00810062	-0.0136723	-0.0164774	-0.00233892	0.00394341	0.00196612	0.00131821	-0.0129879	-0.00787326	-0.00239336	0.00672091	0.00640333	0.00197292	-0.00733826	-0.00892134
GO.0000132	-0.0181793	0.00206122	0.00153636	0.0108037	-0.000935543	-0.00352634	0.00956329	-0.0127626	0.0135099	-0.0113749	-0.0109286	-0.00304524	0.000975385	-0.0102454	-0.000566298	0.00601261	-0.000211092	-0.00642977	0.00927163	0.00409722	-0.00442508	0.00175123	0.00731938	-0.00138457	-0.0198151	0.0115228	-0.00600671	-0.0251121	-0.0172079	-0.0199648	-0.0168765	0.0122385	5.53019e-05	0.000440739	0.00952265	0.0127795	0.00915975	-0.00611102	-0.00180975	0.0016016	-0.000152581	0.00381105	-0.00752402	0.00160238	0.0055907	-0.00330051	0.00110648	0.000368147	-0.00968243
GO.0000137	-0.0108756	-0.00547611	0.0309682	-0.00826828	0.00379951	-0.00367449	-0.000407277	-0.000168033	0.00312781	-0.00253824	-0.0004941	-0.0001673	0.000818216	-0.00138711	0.000641242	0.000782934	-0.000202688	0.000997704	-0.000489535	-0.000560901	0.0024862	-2.85543e-07	0.000161073	-0.000846627	-0.000178347	-0.000995442	8.82846e-05	-0.000590987	0.000363378	-0.00050495	-1.07109e-05	-0.00042648	-7.53618e-06	0.000433928	0.00035195	-0.00052036	-2.93429e-05	-0.000338945	-0.000867446	-7.96062e-05	0.000334589	3.66456e-05	-0.000195435	-0.000562032	-8.35823e-05	0.000687141	-0.00040068	3.45872e-05	-0.000552046
GO.0000138	-0.00497745	0.00298805	-0.00268627	-0.0019348	-0.00458763	0.00817585	0.0451897	0.00357687	-0.0043873	-0.0128305	-0.00500206	-0.00129172	0.0016583	0.00371773	0.00368235	-0.00183469	-0.000827551	-0.000625164	-1.8321e-06	-0.00234925	-0.000560741	-0.000342202	-0.000602617	-0.00223245	0.000469413	-0.00345461	-0.000467496	0.00094463	0.00177393	-0.00124664	0.000411719	0.000206754	0.00119475	-0.000319302	-0.000146562	-0.000693395	-0.0010318	-0.00116455	0.000460432	0.000949016	-0.00085558	-0.000689301	2.25455e-05	0.000349493	0.000384945	0.000187621	-0.000610814	-0.000228673	0.000129441
GO.0000139	-0.00827733	-0.00954299	0.00193346	0.0114522	0.00589684	0.00333601	0.00797785	0.0131347	0.00347675	-0.000407775	0.00183642	0.00663151	0.0111085	-0.00862799	-0.00141235	-0.0191651	0.0109659	-0.00459815	-0.0227597	0.00590005	-0.00705012	-0.00317502	-0.00991408	0.0322397	0.0134488	-0.022095	0.00268019	-0.0291573	0.0190639	0.000794439	-0.0125961	0.0218546	0.010685	-0.00241542	-0.00338788	-0.0142349	0.0304704	-0.0350036	-0.000585341	-0.0196514	-0.0010314	-0.0164523	0.00155125	-0.0138193	-0.0230459	-0.0229151	0.00480385	-0.00766506	0.0510845
GO.0000146	0.000407232	0.0011347	0.000220458	0.000435077	-5.33809e-05	0.00186428	0.000242865	0.0002274	-0.00465305	0.00183711	0.00721042	0.00325136	0.0112266	0.0177253	-0.0355318	0.0324714	0.0126478	0.00702708	-0.00288242	0.00595273	0.00756685	0.0615467	-0.00621107	-0.00143922	-0.00268007	-0.0116979	-0.00785302	0.00205969	0.00230368	-0.0031171	0.00260638	0.00503308	-0.00176794	-0.00409642	0.00340797	0.00221471	-0.00714887	0.00863819	-0.00437377	0.00173136	-0.000207854	0.000886952	-0.00354567	0.000472345	0.00431202	0.00201629	0.0013629	-0.00407372	-0.00016663
GO.0000147	0.0010239	-0.00785808	-0.00180254	-0.000590742	0.000200506	0.000238113	3.18971e-05	-0.000291794	0.000158459	-0.0013861	-0.00753505	0.00259941	0.00989082	-0.00189052	-0.00402498	-0.00322537	0.00226392	-0.00048884	-0.00326156	-0.00809966	0.00854835	-0.00170871	0.0164706	0.0589588	0.0493537	-0.00591092	-0.0286802	0.00954917	-0.0547103	-0.00103253	-0.0119387	-0.0276257	0.0199803	0.0061917	0.0114778	-0.018017	-0.0238141	-0.00482386	0.00510563	0.00374969	0.000907239	-0.0180679	-0.0104837	-0.00370762	0.00940434	0.00912687	0.00243372	-0.0102733	-0.0128218
GO.0000149	-0.00601031	0.00269901	0.0155927	-0.00650565	0.000306549	0.00129402	0.0229874	0.00154462	-0.000404513	-0.00916751	-0.00661756	0.000438385	-0.00198068	0.0017111	0.00197419	-0.000622983	0.000209442	0.00118498	-0.00271861	0.00162035	0.00206749	0.00863443	0.00358048	-0.00630801	0.0343736	0.0356185	0.0597176	0.00113861	-0.011336	0.000685958	-0.0124199	0.00297193	-0.010156	0.0110985	-0.00904729	-0.00876152	0.00274425	0.00885847	-0.00303856	-0.00138695	0.00615422	0.00128176	0.00677073	-0.000889247	0.003833	-0.000788939	0.00589575	0.00111647	0.00393607
GO.0000150	-0.00696186	0.0036453	-0.00498565	-0.00735294	-0.0157902	0.0133571	-0.00637773	-0.0199338	0.0330949	0.00195319	0.00205902	0.00713794	0.00613731	0.0191179	0.00688589	-0.00137355	0.00199517	0.00240401	-0.000721637	0.000343506	-4.40515e-05	-0.00228656	0.000665606	0.000129367	0.000580805	0.000395254	2.58804e-05	-0.000562489	0.000821599	0.000488615	-0.00035329	-0.000217292	-0.000368176	-0.000439597	0.000256687	-6.82231e-05	0.000315011	-0.00147416	0.000917469	-7.03446e-05	-0.000704025	-0.000450053	0.000227809	0.000339264	-9.82057e-07	0.00116997	-0.000174233	-0.000594508	-0.000394529
GO.0000151	-0.0156369	0.00674831	-0.0102667	-0.00969472	-0.0208763	0.00507515	-0.0170044	-0.000631698	-0.0045098	-0.00710421	-0.00216403	-0.00298487	-0.000179159	-0.00475237	0.00196666	-0.000598436	0.00111466	-0.0136319	0.0185271	-0.00219974	-0.00100957	0.00280999	-2.30075e-05	0.00125803	0.000446842	-3.21917e-05	-0.000847944	-0.000338738	0.000466164	-0.000675015	-0.00095003	-0.00105457	0.00119763	-0.00029512	-0.000187569	-0.000189373	6.69428e-05	0.00187864	0.00021534	-0.000954008	0.000915524	-0.00107077	-0.00040818	0.000754705	-5.06982e-07	-0.000267191	8.14645e-05	-0.000678021	-0.000277765
GO.0000152	-0.010785	0.00299512	-0.00722577	-0.00598284	-0.0123548	-0.0133012	-0.0103677	-0.0156472	-0.0339702	-0.00776273	-0.00185984	-0.00115111	0.000329405	0.00788116	0.00908175	-0.00678287	0.00152114	-0.00516511	0.000747906	-0.002239	0.000711133	0.00277163	-0.000421097	0.000298315	-0.00151653	0.000351079	-0.00120169	-0.00132111	0.000811278	-0.00124588	0.000300935	-0.00121963	0.00119123	0.00040929	-0.000885461	-0.00203049	0.00122191	0.00136687	0.000400797	-0.00153427	0.00129089	0.00019696	-0.000728551	0.000306724	0.000719826	2.84043e-05	-1.31965e-06	1.39611e-05	3.7472e-05
GO.0000165	-0.0108434	-0.0103055	0.000718136	0.0103062	0.00484291	-0.00554359	-0.00739121	-0.00708398	-0.010625	-0.00656852	-0.00742996	5.80944e-05	0.00961751	0.00191474	-0.00460123	0.00455206	-0.022232	0.0064918	-0.0172854	0.0152062	-0.0143596	-0.0164489	0.0277915	-0.00873223	0.00511972	-0.0102533	-0.00348537	-0.0217653	-0.0305098	-0.0296052	0.0134265	-0.0261312	-0.00471486	-0.00533828	0.00616099	0.00928507	0.00647646	-0.00661748	-0.0118181	-0.00614674	-0.00121193	-0.0227494	-0.00135505	-0.00767786	-0.00640733	0.00744427	0.000483438	-0.00714605	-0.00626139
GO.0000166	-0.0168498	0.00334811	-0.000802041	0.0083397	-0.00574534	0.00394086	0.00405357	0.00247532	-0.00436325	0.0116057	0.00939955	0.00644927	-0.00129428	0.00252775	-0.0152249	0.00805519	-0.00648025	6.61362e-05	-0.00613412	0.00595249	-0.00234068	4.64979e-05	0.0123721	0.018442	-0.022847	0.0260736	0.0104473	-0.0131232	0.00652937	-0.0171642	-0.0159076	0.0218986	-0.0102131	0.00685182	0.0325242	-0.0152298	0.00945076	0.0256206	0.00463011	0.00374872	0.0229561	-0.00449875	0.000336678	-0.0154887	-0.0281953	0.0299759	-0.0040131	0.0421452	0.0241889
GO.0000182	-0.000323747	0.00227252	0.000623426	0.00303042	-0.00102719	0.000372776	0.00250427	0.00139809	-0.00385959	0.00775865	0.0175821	0.0578568	-0.00293963	-0.0211857	0.00726156	-0.00149037	0.0097995	-0.0049155	-0.00424542	-0.000591797	-0.00359246	0.00153823	0.000991273	-0.000481866	-0.000849162	-0.00384985	-0.00268509	0.0027466	-0.000201522	-8.95258e-05	0.000540707	0.000613187	-0.00171206	-0.000350907	-0.000454513	-0.000325978	0.000156208	-0.000123816	-0.00100287	-0.000344706	-0.000203306	0.000968571	0.00201578	0.00084352	-0.0016208	-0.000683997	0.000784893	0.00133219	0.000997522
GO.0000183	-0.0108756	-0.00547611	0.0309682	-0.00826828	0.00379951	-0.00367449	-0.000407277	-0.000168033	0.00312781	-0.00253824	-0.0004941	-0.0001673	0.000818216	-0.00138711	0.000641242	0.000782934	-0.000202688	0.000997704	-0.000489535	-0.000560901	0.0024862	-2.85543e-07	0.000161073	-0.000846627	-0.000178347	-0.000995442	8.82846e-05	-0.000590987	0.000363378	-0.00050495	-1.07109e-05	-0.00042648	-7.53618e-06	0.000433928	0.00035195	-0.00052036	-2.93429e-05	-0.000338945	-0.000867446	-7.96062e-05	0.000334589	3.66456e-05	-0.000195435	-0.000562032	-8.35823e-05	0.000687141	-0.00040068	3.45872e-05	-0.000552046
GO.0000184	-0.0108756	-0.00547611	0.0309682	-0.00826828	0.00379951	-0.00367449	-0.000407277	-0.000168033	0.00312781	-0.00253824	-0.0004941	-0.0001673	0.000818216	-0.00138711	0.000641242	0.000782934	-0.000202688	0.000997704	-0.000489535	-0.000560901	0.0024862	-2.85543e-07	0.000161073	-0.000846627	-0.000178347	-0.000995442	8.82846e-05	-0.000590987	0.000363378	-0.00050495	-1.07109e-05	-0.00042648	-7.53618e-06	0.000433928	0.00035195	-0.00052036	-2.93429e-05	-0.000338945	-0.000867446	-7.96062e-05	0.000334589	3.66456e-05	-0.000195435	-0.000562032	-8.35823e-05	0.000687141	-0.00040068	3.45872e-05	-0.000552046
GO.0000185	-0.00491342	-0.00307701	-0.00747503	-0.0017938	0.0214045	0.00038255	-0.00055507	-0.00342253	0.00358615	5.67098e-05	0.0034353	-0.00172383	0.0104318	-0.00245117	-0.000583453	-0.00493626	0.00388903	-0.000615804	-0.00117771	-0.00927924	0.00728106	-0.00149146	0.0159166	0.0218523	0.039934	0.0095593	-0.0260913	-0.00281419	-0.0407752	-0.0246729	0.0392855	-0.0151789	0.0148166	-0.0061281	-0.0110407	0.0047772	-0.000419363	0.00178551	0.00401633	0.00582723	0.00288664	-0.0398289	-0.0118766	-0.0194937	-0.00781054	0.0377235	0.00229421	-0.0443788	-0.0121161
GO.0000186	-0.0131828	-0.00184784	0.00842999	0.017484	0.0109426	0.0044655	-0.00480006	-0.00859384	-0.0132871	0.0085704	-0.00803248	0.000459799	0.010672	0.0126109	-0.0038648	0.00202346	0.000250436	0.0124734	0.0163444	-0.00410463	0.0035324	-0.025231	0.00878295	0.0194077	0.0212327	-0.00065317	-0.00779975	0.00852963	-0.0179426	0.000287695	-0.00228871	-0.0111286	0.00821626	0.0017129	0.00465991	-0.00848758	-0.0102535	-0.00126663	0.00105969	0.00098445	0.000377951	-0.00533968	-0.00290702	-0.000517119	0.00267528	0.00286219	0.000851749	-0.0026568	-0.00462423
GO.0000187	-0.0175414	0.00550885	0.000101086	-0.0100391	-0.00104989	0.00239126	-0.0101264	-0.0143438	-0.00570902	0.000248086	0.00542156	-0.000529373	0.00659975	-0.000773493	-0.0287194	0.0225049	-0.0188422	0.0085516	-0.0110346	0.00104329	0.00284732	-0.00456733	0.00123727	-0.00247886	-0.0011058	-0.00544982	-0.00238415	0.00278223	0.00301405	-0.00400924	-0.00219692	-0.000179663	0.000120164	-0.00291352	0.00102546	0.000605311	-0.000805268	0.00529435	-0.00310127	-0.000162357	0.000208755	0.00283965	0.000331212	0.00270886	0.00115935	-0.00103431	0.000800769	0.000649384	-0.00051897
GO.0000188	-0.00462019	0.00394796	-0.00262225	-0.00265954	-0.00647695	0.00952474	-0.00326675	-0.00286306	0.0023822	0.00136893	-0.00413168	-0.0136828	-0.0103692	-0.0524114	-0.0235027	0.0116581	-0.00344152	-0.0141133	0.0282572	0.00156686	-0.00169892	0.00214455	0.000384242	0.00241997	0.00105807	-0.00235683	0.000335133	0.00133017	-0.000114074	-0.00104328	-0.00133605	-0.000833776	0.000909918	-0.000670199	0.000932628	0.00314772	-0.00148859	0.00479785	-0.0024541	-0.000564124	0.00126328	-0.000873582	-0.000190138	0.00156766	-0.000652528	-0.00148918	0.000200733	-0.00124564	-0.000587997
GO.0000209	-0.0142478	-0.00124419	0.00878215	0.0142662	-0.0103577	0.012622	-0.0127194	0.00154823	0.00144893	-0.00667429	0.000545659	0.0257804	-0.00458798	0.0113723	0.00175161	-0.0197471	0.00557552	-0.00640707	0.00289211	-0.00621158	0.001129	0.000442527	-0.0139004	-0.0102295	0.00501589	-0.00461592	-0.00286969	0.00520221	-0.00309533	0.000670212	-0.00101046	0.0126101	0.010786	-0.001771	-0.00996758	-0.00395042	-0.000591309	0.00307366	0.00439629	0.00231455	0.0016716	0.00344313	0.0012641	0.00280522	0.00272989	-0.00193697	0.00123775	-0.00590875	0.01116
GO.0000212	-0.0108756	-0.00547611	0.0309682	-0.00826828	0.00379951	-0.00367449	-0.000407277	-0.000168033	0.00312781	-0.00253824	-0.0004941	-0.0001673	0.000818216	-0.00138711	0.000641242	0.000782934	-0.000202688	0.000997704	-0.000489535	-0.000560901	0.0024862	-2.85543e-07	0.000161073	-0.000846627	-0.000178347	-0.000995442	8.82846e-05	-0.000590987	0.000363378	-0.00050495	-1.07109e-05	-0.00042648	-7.53618e-06	0.000433928	0.00035195	-0.00052036	-2.93429e-05	-0.000338945	-0.000867446	-7.96062e-05	0.000334589	3.66456e-05	-0.000195435	-0.000562032	-8.35823e-05	0.000687141	-0.00040068	3.45872e-05	-0.000552046
GO.0000217	-0.00696186	0.0036453	-0.00498565	-0.00735294	-0.0157902	0.0133571	-0.00637773	-0.0199338	0.0330949	0.00195319	0.00205902	0.00713794	0.00613731	0.0191179	0.00688589	-0.00137355	0.00199517	0.00240401	-0.000721637	0.000343506	-4.40515e-05	-0.00228656	0.000665606	0.000129367	0.000580805	0.000395254	2.58804e-05	-0.000562489	0.000821599	0.000488615	-0.00035329	-0.000217292	-0.000368176	-0.000439597	0.000256687	-6.82231e-05	0.000315011	-0.00147416	0.000917469	-7.03446e-05	-0.000704025	-0.000450053	0.000227809	0.000339264	-9.82057e-07	0.00116997	-0.000174233	-0.000594508	-0.000394529
GO.0000226	-0.0164977	-0.00658061	-0.00215096	0.007826	-0.00520009	0.00240735	0.00431794	-0.000491493	0.000500212	0.0074001	0.000750172	-0.0112768	-0.015429	0.00456427	0.00459884	-0.00760069	0.00605554	-0.0103276	0.0135353	0.00642994	-0.00651911	0.000333722	-0.0132634	-0.00110527	-0.00364235	0.0182572	-0.0209036	-0.0269345	0.00554977	-0.00717813	-0.0250375	0.0232774	-0.0112658	-0.00401567	0.00649574	0.00322107	0.00061634	-0.0042469	-0.0047202	0.00692855	0.00632328	-0.0258566	0.0568743	0.0374726	0.00162661	0.00237747	-0.00710451	0.0376191	-0.0446633
GO.0000228	-0.0208298	0.00784517	-0.00106829	-0.00261819	-0.00441719	0.00645326	0.000226787	0.000332612	-0.00249102	-0.0100627	-0.00453995	-0.00467781	0.00325889	-0.00224476	-0.00917439	0.00934733	0.00345807	0.0112723	-0.00486429	-0.0115123	-0.0127746	0.0212907	-0.00394538	-0.00102105	-0.00375006	-0.00822814	-0.00670982	-0.00104255	-0.00436242	0.0112002	0.00607447	0.00332648	-0.00157377	-0.00248938	0.00281921	-0.0109275	0.00528368	0.0204515	-0.00878088	0.0123732	-0.0342445	0.000618499	0.00395152	-0.00107858	-0.000346165	0.00126336	0.0459854	0.00491973	0.00153094
GO.0000235	-0.0127292	-0.00130651	0.0185418	-0.0111477	-0.00855685	0.00690973	-0.00484194	-0.0143452	0.0258494	-0.000417505	0.00111676	0.00497442	0.00496363	0.0126531	0.00537154	-0.000421477	0.00127916	0.00242754	-0.000864321	-0.000155138	0.00174278	-0.00163195	0.000589938	-0.000511854	0.000287204	-0.000428309	8.14709e-05	-0.000823148	0.000845628	-1.16567e-05	-0.00025976	-0.000459411	-0.000268117	-4.04555e-06	0.000434338	-0.000420027	0.000203859	-0.00129388	3.56972e-05	-0.000107009	-0.000263638	-0.000295017	2.3103e-05	-0.000158973	-6.03472e-05	0.00132528	-0.000410272	-0.000399573	-0.000675498
GO.0000242	-0.00810757	0.00279471	-0.000351513	0.028569	-0.0112602	0.00714934	-0.00615638	-0.0150327	0.0231117	-0.00659431	-0.00275335	0.00121071	0.00491186	0.01218	0.00591116	-0.000860536	0.00177181	0.000824186	-0.000421679	-0.00252374	-0.000934099	-0.00162413	0.000881708	-0.00208208	0.00226302	-0.000213357	0.000367581	0.010112	0.00215806	0.00394874	0.00316533	0.00315095	-0.000610304	-0.000540004	6.97316e-05	-0.0033152	-0.000444022	0.000397303	0.000370217	-0.00077565	-0.000658745	-0.000937265	0.000627599	0.000695243	0.000250258	0.000827664	0.000253751	-0.000884287	0.000437443
GO.0000253	0.00300898	0.00466095	0.00161999	-0.00148955	0.00145458	-0.00123173	-0.00114845	-0.000462648	0.000688724	-0.00293072	-0.00606457	0.000674348	-0.00305197	0.00110227	0.00270199	-0.00134292	0.00108683	0.000236129	0.000861242	0.000920815	-0.00102556	-0.000336454	4.04573e-05	0.00340593	0.00433263	-0.00294528	-0.00121674	0.0133667	0.0120143	-0.0195568	-0.00852973	-0.000213601	0.00886387	-0.0493907	0.0255948	0.0407181	-0.0238056	0.0326774	0.097812	-0.0818548	-0.0665038	-2.07571e-05	0.0477078	-0.037458	0.0235151	-0.00223586	-0.0227167	-0.00156059	8.0337e-05
GO.0000270	-0.0134672	0.00693826	-0.0109254	-0.00678836	0.00532683	0.014117	-0.00742019	-0.0105264	0.0203717	0.00384602	-0.00148548	-0.00666201	-0.00239954	-0.0268682	-0.00964616	0.00477611	-0.00327001	0.0190487	-0.0126492	0.00503687	0.00111706	-0.00388918	-0.00117453	-0.000724644	-4.89926e-05	-0.00311417	-0.00226051	0.00233169	0.000836074	-0.00110649	-0.00249382	-0.000200375	9.76465e-05	-0.00115094	0.00137123	9.29826e-05	-0.00069108	0.00201387	-0.00110295	0.000146866	-0.00028945	0.000793477	0.000408948	0.00137039	-0.0010639	-0.000270767	7.76214e-05	-0.000132855	-0.000361068
GO.0000272	-0.0127384	-0.00195235	0.0189789	-0.00766927	-0.00112172	0.00214838	-0.00916926	0.030825	0.00395529	-0.00733563	-0.000338888	0.00111576	0.00299921	0.00758555	0.00625596	-0.000917252	0.00107914	-0.00671357	0.0077213	-0.00290465	0.000755622	0.00164732	-0.000248507	-0.00078868	0.000906327	0.000288915	-0.000295882	-0.000168973	-0.000340567	0.000244142	-0.000562834	4.49031e-05	0.000257057	0.00023887	-3.18759e-07	-0.000829435	-0.000302486	-0.00109391	0.000407642	0.000464314	-4.44308e-05	-0.000871561	-6.50045e-05	-0.000908954	-0.000313891	0.000279184	-0.000178348	0.000282058	-0.000157082
GO.0000278	-0.016746	0.00226291	-3.72825e-05	0.00864222	-0.00478261	0.00261054	0.0043944	-0.00057616	-0.00152541	0.00921777	-0.00124322	0.00559233	0.00912454	-0.00727773	0.0111816	-0.00493907	0.00783181	-0.0160674	0.00942755	0.00401383	-0.00751839	2.96072e-05	-0.0173882	0.013481	-0.012351	0.0159618	-0.00850734	-0.0297488	0.00252196	0.000225651	-0.00517351	0.0280059	-0.00413847	0.0073195	0.0389326	0.00805408	0.0232505	-0.000196404	-0.017079	0.00970082	-0.029756	-0.0269744	0.0188479	-0.00192421	-0.0114823	-0.0346526	0.0408106	0.0195286	-0.0208026
GO.0000280	-0.0217801	0.00762678	-0.00122081	-0.00271759	-0.00477118	0.00613524	0.000301381	0.000394771	-0.00115229	-0.0105751	-0.00684243	-0.00583161	-9.35477e-05	-0.00846654	0.00196003	-0.001015	-0.00167002	0.00976981	-0.00477257	-0.0143848	-0.0154248	0.0023682	-0.00185692	-0.00194594	-0.00417368	-0.00163198	-0.00328544	-0.0044956	-0.00889021	0.0240057	0.010835	0.00256369	0.000753756	-0.00291521	0.00301864	0.00779361	-0.0114681	-0.00711855	0.00818649	-0.0182942	0.0306013	0.003886	0.00159542	0.000842139	-0.000841923	0.00117225	0.00432084	0.000559106	-0.000539079
GO.0000281	-0.00670135	-0.00363091	-0.00796056	-0.00662138	-0.0130607	-0.00631048	0.0154055	-0.00927279	0.00831342	-0.00762913	0.00414723	-0.00134184	0.0161906	0.00534291	0.00609359	-0.00664382	0.00134273	-0.00162384	0.0010668	0.00982029	-0.0097696	-0.000181529	-0.0146911	0.0117488	-0.00583253	0.029468	-0.017188	-0.00253782	0.00782264	0.000175425	-0.00952302	0.0386037	-0.0299196	0.00293736	0.0264987	0.0256134	0.0243181	-0.0217361	-0.0185644	-0.0103286	-0.00900886	-0.0305023	0.0326844	0.0389595	0.0208839	-0.0438146	0.00452512	-4.60214e-05	-0.0374519
GO.0000282	-0.00932758	0.00258636	-0.00889643	-0.00563239	-0.0122723	-0.0368904	-0.00210804	-0.00635655	-0.00824474	-0.00749194	-0.000329069	-0.000516209	0.00185812	-0.000595901	0.00118513	0.000889558	0.00189875	-0.00244667	0.00113251	-0.00126994	0.00159835	0.0015248	0.000370899	-0.00041205	-0.0017081	-0.00098955	-0.00111545	-0.00100692	0.000309665	-9.1686e-05	-0.000160826	-0.000263203	0.000943944	-8.71872e-05	-0.000126464	-0.00114202	0.000724352	0.00154634	0.000420255	-0.000994571	0.000939972	-0.000132014	-0.000549132	0.000353814	1.36508e-05	-0.000153899	0.000330931	-9.75778e-06	0.00032032
GO.0000287	-0.0157222	0.00396356	0.00496711	-0.00473821	0.00501269	0.00521685	-0.00317629	0.0104202	0.0143095	0.0295161	0.00181268	0.0211463	0.00365543	0.00778871	0.01301	-0.00403706	0.0104365	-0.0106458	0.00271398	-0.00170636	0.000564239	-0.000609429	0.000184124	-0.000128602	0.000845702	-0.00198119	-0.00216143	0.00183425	0.001773	-0.000545824	-0.000495923	-0.00045827	-0.000590709	-0.00125204	-0.00166385	-0.000836633	-0.00122801	-0.000172366	-0.00011366	8.61095e-06	-0.000340625	-0.000177276	0.000801217	0.000384144	-0.00156565	-9.40669e-05	-0.000278023	-0.000544411	0.000359181
GO.0000288	-0.0148098	5.78148e-05	0.0114015	-0.00931352	-0.00768139	-0.0190494	0.0250986	-0.00173367	-0.00558985	-0.0134454	-0.00342607	-0.00116171	0.00254939	0.00102026	0.00323991	-9.53971e-05	0.000510808	-0.00121988	0.000377084	-0.00245849	0.0020725	0.000695367	-4.15494e-05	-0.00205328	-0.000833418	-0.00319926	-0.000879076	-0.00038422	0.00143917	-0.00108411	0.000141262	-0.000284031	0.00125343	1.61375e-05	4.64187e-05	-0.00138553	-0.000198084	2.51942e-05	7.78741e-06	-7.36127e-05	0.000246421	-0.000461498	-0.000424651	8.30897e-05	0.000185273	0.000423971	-0.000400268	-0.000119889	-6.01578e-05
GO.0000289	-0.0113131	-0.00177554	0.0201827	-0.00728116	-0.00056242	0.00321228	0.0319578	0.00243263	-0.000898801	-0.0109675	-0.00392219	-0.00104119	0.0017673	0.00166318	0.00308542	-0.00075056	-0.000735203	0.000265854	-0.000350651	-0.00207675	0.00137406	-0.000244408	-0.000315096	-0.0021973	0.000207712	-0.00317566	-0.000270614	0.000252368	0.00152523	-0.00124998	0.000286169	-0.000156802	0.000847226	8.17994e-05	0.00014657	-0.000866165	-0.00075726	-0.00107293	-0.000290455	0.000620432	-0.000371792	-0.00046575	-0.000123378	-0.000151673	0.00021506	0.000624252	-0.000721826	-0.000138504	-0.000301581
GO.0000290	-0.0144175	-0.00206219	0.015751	-0.00991985	-0.00604638	-0.0289481	-0.00179499	-0.0046561	-0.00365157	-0.00715778	-0.000587433	-0.000487769	0.0019099	-0.00141513	0.00130334	0.00119353	0.00121035	-0.00103401	0.000458843	-0.00130653	0.00291483	0.00108793	0.000379628	-0.000898222	-0.00134621	-0.00141654	-0.000733013	-0.0011403	0.0004803	-0.000425774	-0.000122413	-0.000492174	0.000668243	0.000247442	0.000160912	-0.00118632	0.000495975	0.000861623	-0.000319126	-0.000766559	0.000909558	-6.80575e-05	-0.000531341	-0.000148589	-4.99048e-05	0.000380535	-4.97745e-05	1.77189e-05	-0.000165365
GO.0000291	-0.00932758	0.00258636	-0.00889643	-0.00563239	-0.0122723	-0.0368904	-0.00210804	-0.00635655	-0.00824474	-0.00749194	-0.000329069	-0.000516209	0.00185812	-0.000595901	0.00118513	0.000889558	0.00189875	-0.00244667	0.00113251	-0.00126994	0.00159835	0.0015248	0.000370899	-0.00041205	-0.0017081	-0.00098955	-0.00111545	-0.00100692	0.000309665	-9.1686e-05	-0.000160826	-0.000263203	0.000943944	-8.71872e-05	-0.000126464	-0.00114202	0.000724352	0.00154634	0.000420255	-0.000994571	0.000939972	-0.000132014	-0.000549132	0.000353814	1.36508e-05	-0.000153899	0.000330931	-9.75778e-06	0.00032032
GO.0000302	-0.0131818	-0.00197793	0.0025886	0.0103623	0.002552	-0.00916584	-0.00359256	-0.0116755	0.0124108	-0.00473139	0.0126116	0.00110342	-0.0220086	0.022049	-0.0136219	0.0109875	-0.0136638	-0.000451728	-0.00249615	-0.00375488	0.00628577	0.0185899	-0.0129058	-0.00161869	0.00998212	0.00164813	0.011892	0.0102175	-0.0110663	-0.0043187	-0.0105381	0.0153101	0.00687929	-0.00229448	-0.0160597	-0.0150911	0.0108387	0.0377333	0.000835577	-0.0124595	0.0237703	-0.0101539	0.00276386	0.0153323	0.00514898	-0.00529711	0.00824737	-0.00583466	0.0114582
GO.0000303	-0.0156855	-0.0019455	0.0142847	-0.00732385	0.0282618	-0.00219295	-0.00107993	-0.00400421	0.00613483	-0.000577724	0.000127719	0.000155358	0.000950269	-9.43587e-06	0.00111283	0.000535328	0.0015988	-0.000175575	0.000469872	-0.000860534	0.00126034	-0.000591058	-9.47518e-05	-0.000802544	-0.000275516	-0.000176377	0.000225754	-0.000875324	0.000375197	-0.000142298	-0.000382339	-0.000371549	-7.14611e-05	0.000183642	0.00059715	-0.00014261	-0.000460084	-0.00113863	-0.000477373	-0.000589967	0.00025705	-0.000390093	-0.000214948	-0.000343447	-0.000552287	0.000807847	-0.00100931	-0.000642297	0.000145572
GO.0000305	-0.0115272	0.000758403	0.0124334	-0.00691758	0.0239332	-0.00233476	-0.000807686	-0.00326067	0.00552158	-0.00150232	-0.00266449	0.00110339	-0.00125398	0.000832831	0.00136478	0.000113917	0.00184708	0.000727876	-0.000246849	0.00202055	0.000762494	0.00321763	0.00128466	-0.000715363	0.0175058	0.0186783	0.0307356	0.000722896	-0.00591572	-0.00584265	-0.00896864	0.0033381	-0.0105067	0.00815851	0.00340425	-0.0258453	0.0245054	0.0535925	-0.00452533	-0.0302268	0.0370632	-0.00732332	-0.0100355	0.0129911	0.00498592	0.00207594	0.0115889	-0.000560319	0.00289989
GO.0000307	-0.0123729	0.000794507	0.0119553	0.00860827	-0.00709441	-0.0213501	0.00238342	-0.00127593	-0.00295565	0.0269362	-0.00991663	-0.00847476	0.00199155	0.00388762	0.00429542	-0.00204267	0.00628538	-0.00281455	1.13071e-05	-0.0200862	-0.0185022	0.00324606	-1.33885e-05	0.000242726	0.000208877	-0.00169167	-0.000687853	0.00447604	0.0025609	-0.00135096	0.000279152	-0.000323847	0.000137098	-0.00140945	-0.00245646	-0.00270523	-0.000990325	0.00277529	-0.000658467	0.000235814	0.000853557	-0.000621706	0.000107799	0.00114816	-0.000731058	-0.000605567	-0.000207838	-0.000838914	0.000534861
GO.0000322	-0.00215672	0.00283037	0.000801053	0.00373332	-0.00349421	-0.00307859	0.00706222	0.00485671	-0.00321993	0.0517725	-0.0109274	-0.0100872	0.000866867	0.00679001	0.00617812	-0.00421009	0.0073595	-0.00957858	-0.000159284	0.000501182	0.00335889	-0.00160851	-0.000396053	0.00100942	0.000940559	-0.00188833	-0.00182111	0.00233276	0.00294187	-0.00171971	-8.00067e-05	-0.00107691	0.000240823	-0.00178001	-0.00316966	-0.000608959	-0.0017831	0.00282384	-0.00069091	0.00038038	6.66129e-05	0.000601852	-3.27337e-05	0.000691847	-0.000826286	-0.00111111	-2.95254e-05	-0.00111171	-0.000172652
GO.0000323	-0.0142386	-0.00941751	-0.00440396	-0.00196909	-0.00505023	0.00408615	0.00340163	0.00279023	-0.00368412	0.00890857	0.0013944	-0.00842228	0.00140163	0.00499648	-0.0186418	-0.00317015	0.00888864	0.00519041	-0.00168074	0.02236	0.00759962	-8.99421e-05	0.00613717	0.018905	0.0467501	-0.00158383	0.0282822	-0.0094442	0.0270911	0.0164122	-0.00930673	0.0206136	-0.00361884	0.00707554	0.012775	0.00174514	0.00676087	0.00114158	-0.0160378	-0.0101984	0.00047176	-0.0141175	-0.00035213	-0.0159976	-0.0154206	-0.0157615	0.00167845	0.00253363	0.0169419
GO.0000324	-0.00215672	0.00283037	0.000801053	0.00373332	-0.00349421	-0.00307859	0.00706222	0.00485671	-0.00321993	0.0517725	-0.0109274	-0.0100872	0.000866867	0.00679001	0.00617812	-0.00421009	0.0073595	-0.00957858	-0.000159284	0.000501182	0.00335889	-0.00160851	-0.000396053	0.00100942	0.000940559	-0.00188833	-0.00182111	0.00233276	0.00294187	-0.00171971	-8.00067e-05	-0.00107691	0.000240823	-0.00178001	-0.00316966	-0.000608959	-0.0017831	0.00282384	-0.00069091	0.00038038	6.66129e-05	0.000601852	-3.27337e-05	0.000691847	-0.000826286	-0.00111111	-2.95254e-05	-0.00111171	-0.000172652
GO.0000325	-0.0108756	-0.00547611	0.0309682	-0.00826828	0.00379951	-0.00367449	-0.000407277	-0.000168033	0.00312781	-0.00253824	-0.0004941	-0.0001673	0.000818216	-0.00138711	0.000641242	0.000782934	-0.000202688	0.000997704	-0.000489535	-0.000560901	0.0024862	-2.85543e-07	0.000161073	-0.000846627	-0.000178347	-0.000995442	8.82846e-05	-0.000590987	0.000363378	-0.00050495	-1.07109e-05	-0.00042648	-7.53618e-06	0.000433928	0.00035195	-0.00052036	-2.93429e-05	-0.000338945	-0.000867446	-7.96062e-05	0.000334589	3.66456e-05	-0.000195435	-0.000562032	-8.35823e-05	0.000687141	-0.00040068	3.45872e-05	-0.000552046
GO.0000350	-0.012053	0.00311182	-0.00869207	-0.00338684	0.0219534	0.0134539	-0.00965264	-0.0149953	-0.0241838	-0.00118267	-0.00114468	-0.000507986	-0.000630225	0.00928685	0.00889124	-0.00744108	0.00190958	-0.00430667	0.000758934	-0.001793	-0.00094336	0.00109264	-0.000895476	0.000393994	-0.000445833	0.00159124	-0.00024292	-0.00105613	0.000706175	-0.000962407	4.10089e-05	-0.001099	0.000451523	0.00034549	-0.000449223	-0.000986788	0.000265848	-0.000633379	0.000242551	-0.00135768	0.000638381	-0.000125075	-0.000412159	0.000111866	0.000217444	0.000455716	-0.000960855	-0.000646055	0.000348408
GO.0000375	-0.0214944	0.00578252	-0.000694461	-0.00162246	-0.00362574	0.00435562	-0.0151498	-0.000692588	-0.00132486	-0.00565689	-0.00137499	-0.00455848	0.0040186	-0.00415368	-0.0117679	0.0106494	0.00396173	0.0125299	-0.00553553	-0.0116118	-0.0127373	0.0234768	-0.00326394	-0.0010957	-0.000903259	-0.00548709	-0.00423568	0.00431294	0.00183538	-0.00227354	-0.00059668	0.00155558	-0.000182311	-0.00218315	0.00130021	-0.00170171	-0.00260483	0.00475395	-0.00186317	0.000541684	0.000499969	-0.000208152	-0.000981968	0.00138465	0.000852547	0.000567289	0.000320084	-0.00144904	0.000203642
GO.0000377	-0.0214944	0.00578252	-0.000694461	-0.00162246	-0.00362574	0.00435562	-0.0151498	-0.000692588	-0.00132486	-0.00565689	-0.00137499	-0.00455848	0.0040186	-0.00415368	-0.0117679	0.0106494	0.00396173	0.0125299	-0.00553553	-0.0116118	-0.0127373	0.0234768	-0.00326394	-0.0010957	-0.000903259	-0.00548709	-0.00423568	0.00431294	0.00183538	-0.00227354	-0.00059668	0.00155558	-0.000182311	-0.00218315	0.00130021	-0.00170171	-0.00260483	0.00475395	-0.00186317	0.000541684	0.000499969	-0.000208152	-0.000981968	0.00138465	0.000852547	0.000567289	0.000320084	-0.00144904	0.000203642
GO.0000381	-0.0111045	0.00274989	-0.0109512	-0.00199462	0.0358037	0.000601522	-0.00110602	-0.00544305	0.00546891	0.00172868	0.000673073	0.000385002	0.000513394	0.00137389	0.000918169	-3.27804e-05	0.00244308	-0.00124374	0.00114797	-0.000644963	-0.000720092	-0.000827963	-0.000293849	-0.000277976	-0.000207734	0.000748285	0.000228064	-0.000635604	0.000162384	0.000305548	-0.00052506	-9.41709e-05	-9.26021e-05	-0.000176591	0.000484835	0.00032052	-0.000615372	-0.00125661	0.000198505	-0.000747113	2.56143e-05	-0.000583282	-0.000105772	8.07604e-05	-0.000690337	0.000444893	-0.00101367	-0.000934637	0.000756035
GO.0000390	-0.00578538	0.0016107	-0.00122902	-0.00275136	-0.0050405	0.0182515	-0.0124202	-0.0155698	-0.0393576	-0.00338595	-0.00227712	-0.00109684	-0.00139653	0.0116398	0.0115411	-0.0103944	0.000232815	-0.00479119	-8.44726e-05	-0.00186757	-0.000601836	0.00235908	-0.00096098	0.000830079	-0.000417011	0.00148152	-0.000568468	-0.000844343	0.000827178	-0.00165417	0.000582526	-0.00144586	0.000725321	0.000660725	-0.00111433	-0.0017033	0.000987904	0.000369061	0.00014138	-0.0011554	0.000868948	0.000408015	-0.000471786	7.59976e-05	0.00099504	0.000193701	-0.00033278	2.93214e-05	-0.000267811
GO.0000393	-0.012053	0.00311182	-0.00869207	-0.00338684	0.0219534	0.0134539	-0.00965264	-0.0149953	-0.0241838	-0.00118267	-0.00114468	-0.000507986	-0.000630225	0.00928685	0.00889124	-0.00744108	0.00190958	-0.00430667	0.000758934	-0.001793	-0.00094336	0.00109264	-0.000895476	0.000393994	-0.000445833	0.00159124	-0.00024292	-0.00105613	0.000706175	-0.000962407	4.10089e-05	-0.001099	0.000451523	0.00034549	-0.000449223	-0.000986788	0.000265848	-0.000633379	0.000242551	-0.00135768	0.000638381	-0.000125075	-0.000412159	0.000111866	0.000217444	0.000455716	-0.000960855	-0.000646055	0.000348408
GO.0000398	-0.0214944	0.00578252	-0.000694461	-0.00162246	-0.00362574	0.00435562	-0.0151498	-0.000692588	-0.00132486	-0.00565689	-0.00137499	-0.00455848	0.0040186	-0.00415368	-0.0117679	0.0106494	0.00396173	0.0125299	-0.00553553	-0.0116118	-0.0127373	0.0234768	-0.00326394	-0.0010957	-0.000903259	-0.00548709	-0.00423568	0.00431294	0.00183538	-0.00227354	-0.00059668	0.00155558	-0.000182311	-0.00218315	0.00130021	-0.00170171	-0.00260483	0.00475395	-0.00186317	0.000541684	0.000499969	-0.000208152	-0.000981968	0.00138465	0.000852547	0.000567289	0.000320084	-0.00144904	0.000203642
GO.0000400	-0.00696186	0.0036453	-0.00498565	-0.00735294	-0.0157902	0.0133571	-0.00637773	-0.0199338	0.0330949	0.00195319	0.00205902	0.00713794	0.00613731	0.0191179	0.00688589	-0.00137355	0.00199517	0.00240401	-0.000721637	0.000343506	-4.40515e-05	-0.00228656	0.000665606	0.000129367	0.000580805	0.000395254	2.58804e-05	-0.000562489	0.000821599	0.000488615	-0.00035329	-0.000217292	-0.000368176	-0.000439597	0.000256687	-6.82231e-05	0.000315011	-0.00147416	0.000917469	-7.03446e-05	-0.000704025	-0.000450053	0.000227809	0.000339264	-9.82057e-07	0.00116997	-0.000174233	-0.000594508	-0.000394529
GO.0000407	-0.00589972	0.0033735	-0.00267799	-0.000739292	-0.00580427	0.00393025	-0.00583336	0.0332987	0.00138762	0.0175169	-0.00441361	-0.00794729	-0.000526826	0.0107444	0.00440994	-0.00159424	0.0179367	-0.0387162	-0.0183352	-0.00348466	-0.00459035	-0.00318267	0.00287133	-0.00184441	0.000558632	-0.00105848	-0.00204589	0.0046082	0.000562373	0.00072269	-0.00141719	0.00201393	-0.000542274	-0.00177661	-0.00283519	-0.000697406	-0.000496702	0.0010124	6.76435e-05	-0.000784971	0.000733882	-0.00123079	-0.00107779	0.000713618	0.000480765	-0.00172521	0.000124331	-0.00157705	-0.000121621
GO.0000413	-0.0108756	-0.00547611	0.0309682	-0.00826828	0.00379951	-0.00367449	-0.000407277	-0.000168033	0.00312781	-0.00253824	-0.0004941	-0.0001673	0.000818216	-0.00138711	0.000641242	0.000782934	-0.000202688	0.000997704	-0.000489535	-0.000560901	0.0024862	-2.85543e-07	0.000161073	-0.000846627	-0.000178347	-0.000995442	8.82846e-05	-0.000590987	0.000363378	-0.00050495	-1.07109e-05	-0.00042648	-7.53618e-06	0.000433928	0.00035195	-0.00052036	-2.93429e-05	-0.000338945	-0.000867446	-7.96062e-05	0.000334589	3.66456e-05	-0.000195435	-0.000562032	-8.35823e-05	0.000687141	-0.00040068	3.45872e-05	-0.000552046
GO.0000422	-0.0102069	0.00633548	-0.00584184	-0.00568134	-0.0156327	0.0145984	-0.00916278	0.0122716	0.0192429	0.0143306	-0.00424615	-0.00909213	-0.00255577	-0.00937806	-0.00536701	0.00413975	0.0121811	-0.0339192	0.000947468	-0.00152862	-0.00420397	-0.00236638	0.00260887	-1.81184e-05	0.00124528	-0.0017714	-0.00128858	0.00371532	0.000769057	0.000235531	-0.00188989	0.000910708	-0.000112175	-0.00185087	-0.0014314	0.00108101	-0.000961393	0.00243862	-0.000741428	-0.000891889	0.0008164	-0.00156752	-0.000757261	0.00149479	1.03797e-05	-0.00140729	0.000103217	-0.00208263	-0.000592872
GO.0000428	-0.0140308	0.0029506	0.0103064	0.00485683	-0.0113812	0.0122947	0.0134674	-0.0113394	-0.00351163	0.0205137	-0.010509	-0.00519865	0.00353555	0.0173959	0.0120825	-0.00756446	0.00521989	-0.0026533	-0.00076728	-0.0183614	-0.0170764	0.00208028	-0.000519655	-0.000135471	0.00111765	-0.00169418	-0.000550893	0.0040775	0.00345466	-0.00209405	0.000561756	-0.000757028	0.000361657	-0.00121967	-0.00246951	-0.00286227	-0.00103538	0.000864869	-0.000127659	0.000490777	8.29981e-05	-0.000776045	0.000224171	0.00115454	-8.36024e-05	0.000160686	-0.00075934	-0.00103732	0.000119513
GO.0000463	-0.00578538	0.0016107	-0.00122902	-0.00275136	-0.0050405	0.0182515	-0.0124202	-0.0155698	-0.0393576	-0.00338595	-0.00227712	-0.00109684	-0.00139653	0.0116398	0.0115411	-0.0103944	0.000232815	-0.00479119	-8.44726e-05	-0.00186757	-0.000601836	0.00235908	-0.00096098	0.000830079	-0.000417011	0.00148152	-0.000568468	-0.000844343	0.000827178	-0.00165417	0.000582526	-0.00144586	0.000725321	0.000660725	-0.00111433	-0.0017033	0.000987904	0.000369061	0.00014138	-0.0011554	0.000868948	0.000408015	-0.000471786	7.59976e-05	0.00099504	0.000193701	-0.00033278	2.93214e-05	-0.000267811
GO.0000470	-0.00578538	0.0016107	-0.00122902	-0.00275136	-0.0050405	0.0182515	-0.0124202	-0.0155698	-0.0393576	-0.00338595	-0.00227712	-0.00109684	-0.00139653	0.0116398	0.0115411	-0.0103944	0.000232815	-0.00479119	-8.44726e-05	-0.00186757	-0.000601836	0.00235908	-0.00096098	0.000830079	-0.000417011	0.00148152	-0.000568468	-0.000844343	0.000827178	-0.00165417	0.000582526	-0.00144586	0.000725321	0.000660725	-0.00111433	-0.0017033	0.000987904	0.000369061	0.00014138	-0.0011554	0.000868948	0.000408015	-0.000471786	7.59976e-05	0.00099504	0.000193701	-0.00033278	2.93214e-05	-0.000267811
GO.0000502	-0.0159769	0.000444374	0.0100491	-0.0125002	-0.0142701	-0.0160021	-0.00523038	-0.0155613	0.016455	-0.00475042	0.000726857	0.00379613	0.00518368	0.0100778	0.00512405	0.000175821	0.00217097	0.000561704	-4.62634e-05	-0.000874762	0.00237639	-0.000448191	0.000704347	-0.000664196	-0.000767904	-0.000934993	-0.000588901	-0.00127062	0.000879063	-6.35314e-05	-0.000308673	-0.00053343	0.000334202	-5.46127e-05	0.000283587	-0.00101784	0.000594036	-0.000156901	0.00027659	-0.000673143	0.000335557	-0.000320786	-0.000303927	7.70735e-05	-4.17073e-05	0.00100173	-0.000143496	-0.000335052	-0.000368327
GO.0000578	-0.0221877	0.00769661	-0.000368507	0.00849292	-0.00591136	0.00539276	0.000999775	0.000686114	4.84199e-05	-0.00303377	-0.00841547	-0.0100368	-0.000802075	-0.00680889	0.00238806	-0.00115347	0.00716311	-0.00850519	-0.0167003	-0.000712325	-0.000741064	-0.00268067	8.05848e-05	0.000602979	-0.0069595	-0.00326535	-0.00183572	-0.0238445	-0.000675839	-0.0116776	-0.0111318	-0.00723583	0.00358067	-0.00339392	-0.000537052	0.00159188	0.000550863	0.00118993	-0.00171193	0.00139791	0.00330061	0.00043815	-9.29179e-05	0.0011743	-0.00125472	-0.00175455	0.000322979	-0.00171324	-0.000571655
GO.0000706	-0.00827441	0.0047729	-0.00499209	-0.00366674	-0.00845525	0.0115677	-0.0112098	0.0289018	0.0034232	-0.00454737	-0.00293475	-0.00852921	-0.00498443	-0.0288266	-0.0109737	0.00684352	-0.00123216	-0.0174972	0.0282356	-0.00138623	-0.00223099	0.00317792	-8.92487e-05	0.00154244	0.00178867	-0.000682607	-0.000119725	0.00120201	-0.000681288	-0.000140026	-0.00150863	-0.000245753	0.000911775	-0.000549062	0.000414067	0.00178819	-0.00134384	0.00257183	-0.000724635	0.00011855	0.000618306	-0.00152112	-6.12246e-05	0.000610843	-0.000719905	-0.00127389	0.000250834	-0.000631546	-0.000182738
GO.0000707	-0.00696186	0.0036453	-0.00498565	-0.00735294	-0.0157902	0.0133571	-0.00637773	-0.0199338	0.0330949	0.00195319	0.00205902	0.00713794	0.00613731	0.0191179	0.00688589	-0.00137355	0.00199517	0.00240401	-0.000721637	0.000343506	-4.40515e-05	-0.00228656	0.000665606	0.000129367	0.000580805	0.000395254	2.58804e-05	-0.000562489	0.000821599	0.000488615	-0.00035329	-0.000217292	-0.000368176	-0.000439597	0.000256687	-6.82231e-05	0.000315011	-0.00147416	0.000917469	-7.03446e-05	-0.000704025	-0.000450053	0.000227809	0.000339264	-9.82057e-07	0.00116997	-0.000174233	-0.000594508	-0.000394529
GO.0000710	-0.00497745	0.00298805	-0.00268627	-0.0019348	-0.00458763	0.00817585	0.0451897	0.00357687	-0.0043873	-0.0128305	-0.00500206	-0.00129172	0.0016583	0.00371773	0.00368235	-0.00183469	-0.000827551	-0.000625164	-1.8321e-06	-0.00234925	-0.000560741	-0.000342202	-0.000602617	-0.00223245	0.000469413	-0.00345461	-0.000467496	0.00094463	0.00177393	-0.00124664	0.000411719	0.000206754	0.00119475	-0.000319302	-0.000146562	-0.000693395	-0.0010318	-0.00116455	0.000460432	0.000949016	-0.00085558	-0.000689301	2.25455e-05	0.000349493	0.000384945	0.000187621	-0.000610814	-0.000228673	0.000129441
GO.0000712	-0.0121018	0.00685025	-0.00754225	-0.00741812	-0.0165714	0.0194081	0.0118804	0.0124149	0.0172287	-0.00887008	-0.00362809	-0.0031397	0.000417002	-0.00902922	-0.00247301	0.00328154	-0.000287456	-0.0116933	0.0199739	-0.00203028	-0.00191859	0.000938174	-3.19205e-05	2.99984e-05	0.00182892	-0.00206505	-0.000313359	0.00106265	0.000843753	-0.000490691	-0.00105704	-0.000182503	0.00108205	-0.000785883	0.000354995	0.00089689	-0.00133693	0.000496315	0.00018639	0.000537256	-0.000356445	-0.00168196	8.46204e-05	0.000794332	-0.000321305	-0.000219832	-0.000222943	-0.000878374	-0.000267991
GO.0000713	-0.00497745	0.00298805	-0.00268627	-0.0019348	-0.00458763	0.00817585	0.0451897	0.00357687	-0.0043873	-0.0128305	-0.00500206	-0.00129172	0.0016583	0.00371773	0.00368235	-0.00183469	-0.000827551	-0.000625164	-1.8321e-06	-0.00234925	-0.000560741	-0.000342202	-0.000602617	-0.00223245	0.000469413	-0.00345461	-0.000467496	0.00094463	0.00177393	-0.00124664	0.000411719	0.000206754	0.00119475	-0.000319302	-0.000146562	-0.000693395	-0.0010318	-0.00116455	0.000460432	0.000949016	-0.00085558	-0.000689301	2.25455e-05	0.000349493	0.000384945	0.000187621	-0.000610814	-0.000228673	0.000129441
GO.0000724	-0.00896154	0.00162651	0.0160959	-0.010061	-0.00623645	0.00523742	-0.0043869	-0.0121423	0.0215985	-0.00151324	-0.00207208	0.00408864	0.00221892	0.0112161	0.0055589	-0.000348363	0.00110403	0.00159772	-0.00016002	2.57514e-05	0.00015198	-0.00227767	-0.000797357	0.000894169	-0.00533673	-0.00398226	-0.00468066	-0.0104697	-0.0114178	0.0250007	0.0116281	0.0029157	-0.00348143	-0.000638583	0.00337006	-0.016957	0.0148339	0.0288011	-0.0130737	0.0209798	-0.0629681	0.0016434	0.00887684	-0.00465723	-0.00235706	0.00231921	0.0832755	0.0112351	0.00181059
GO.0000725	-0.00896154	0.00162651	0.0160959	-0.010061	-0.00623645	0.00523742	-0.0043869	-0.0121423	0.0215985	-0.00151324	-0.00207208	0.00408864	0.00221892	0.0112161	0.0055589	-0.000348363	0.00110403	0.00159772	-0.00016002	2.57514e-05	0.00015198	-0.00227767	-0.000797357	0.000894169	-0.00533673	-0.00398226	-0.00468066	-0.0104697	-0.0114178	0.0250007	0.0116281	0.0029157	-0.00348143	-0.000638583	0.00337006	-0.016957	0.0148339	0.0288011	-0.0130737	0.0209798	-0.0629681	0.0016434	0.00887684	-0.00465723	-0.00235706	0.00231921	0.0832755	0.0112351	0.00181059
GO.0000726	-0.0134184	0.000680626	0.0137016	-0.0103254	-0.00975043	0.0105033	0.0225874	-0.00971906	0.0187237	-0.00789027	-0.00202153	0.00334002	0.00506616	0.0126148	0.00659278	-0.00142643	0.000567516	0.00163301	-0.000713419	-0.00150955	0.00110654	-0.00154625	0.00013178	-0.00173485	0.000512785	-0.0023848	-0.000207809	-0.000122831	0.00174026	-0.000742809	2.80652e-05	-0.000257029	0.000481713	-0.00019113	0.000271766	-0.000753986	-0.000438835	-0.00175129	0.00030022	0.000469965	-0.000720484	-0.00064855	3.23006e-05	7.4532e-05	0.000176667	0.0012026	-0.000697377	-0.000463806	-0.000480591
GO.0000729	-0.00827441	0.0047729	-0.00499209	-0.00366674	-0.00845525	0.0115677	-0.0112098	0.0289018	0.0034232	-0.00454737	-0.00293475	-0.00852921	-0.00498443	-0.0288266	-0.0109737	0.00684352	-0.00123216	-0.0174972	0.0282356	-0.00138623	-0.00223099	0.00317792	-8.92487e-05	0.00154244	0.00178867	-0.000682607	-0.000119725	0.00120201	-0.000681288	-0.000140026	-0.00150863	-0.000245753	0.000911775	-0.000549062	0.000414067	0.00178819	-0.00134384	0.00257183	-0.000724635	0.00011855	0.000618306	-0.00152112	-6.12246e-05	0.000610843	-0.000719905	-0.00127389	0.000250834	-0.000631546	-0.000182738
GO.0000730	-0.00696186	0.0036453	-0.00498565	-0.00735294	-0.0157902	0.0133571	-0.00637773	-0.0199338	0.0330949	0.00195319	0.00205902	0.00713794	0.00613731	0.0191179	0.00688589	-0.00137355	0.00199517	0.00240401	-0.000721637	0.000343506	-4.40515e-05	-0.00228656	0.000665606	0.000129367	0.000580805	0.000395254	2.58804e-05	-0.000562489	0.000821599	0.000488615	-0.00035329	-0.000217292	-0.000368176	-0.000439597	0.000256687	-6.82231e-05	0.000315011	-0.00147416	0.000917469	-7.03446e-05	-0.000704025	-0.000450053	0.000227809	0.000339264	-9.82057e-07	0.00116997	-0.000174233	-0.000594508	-0.000394529
GO.0000746	-0.00312461	0.00271022	0.00333352	0.0352297	-0.00174697	-0.000959094	-0.00262466	-0.00322652	0.00438473	-0.0090873	-0.00567732	-0.00284283	-5.32624e-05	0.00124255	0.00184828	-0.000102792	0.00174056	-0.0017882	-0.00206215	-0.00066776	-0.000602493	-3.78715e-05	-0.000265233	0.00504459	-0.0123749	0.000639508	0.00204301	-0.0502931	-0.00461263	-0.0191688	-0.0173359	-0.0138636	0.00536908	-0.00398782	0.000370291	0.00584057	0.00184973	-0.00114887	-0.00209509	0.00385325	0.00515746	0.0011499	0.000948447	-8.14745e-05	-0.00230252	-0.00209618	0.00101034	-0.00165802	-0.000340991
GO.0000747	-0.00312461	0.00271022	0.00333352	0.0352297	-0.00174697	-0.000959094	-0.00262466	-0.00322652	0.00438473	-0.0090873	-0.00567732	-0.00284283	-5.32624e-05	0.00124255	0.00184828	-0.000102792	0.00174056	-0.0017882	-0.00206215	-0.00066776	-0.000602493	-3.78715e-05	-0.000265233	0.00504459	-0.0123749	0.000639508	0.00204301	-0.0502931	-0.00461263	-0.0191688	-0.0173359	-0.0138636	0.00536908	-0.00398782	0.000370291	0.00584057	0.00184973	-0.00114887	-0.00209509	0.00385325	0.00515746	0.0011499	0.000948447	-8.14745e-05	-0.00230252	-0.00209618	0.00101034	-0.00165802	-0.000340991
GO.0000749	-0.00312461	0.00271022	0.00333352	0.0352297	-0.00174697	-0.000959094	-0.00262466	-0.00322652	0.00438473	-0.0090873	-0.00567732	-0.00284283	-5.32624e-05	0.00124255	0.00184828	-0.000102792	0.00174056	-0.0017882	-0.00206215	-0.00066776	-0.000602493	-3.78715e-05	-0.000265233	0.00504459	-0.0123749	0.000639508	0.00204301	-0.0502931	-0.00461263	-0.0191688	-0.0173359	-0.0138636	0.00536908	-0.00398782	0.000370291	0.00584057	0.00184973	-0.00114887	-0.00209509	0.00385325	0.00515746	0.0011499	0.000948447	-8.14745e-05	-0.00230252	-0.00209618	0.00101034	-0.00165802	-0.000340991
GO.0000750	-0.00312461	0.00271022	0.00333352	0.0352297	-0.00174697	-0.000959094	-0.00262466	-0.00322652	0.00438473	-0.0090873	-0.00567732	-0.00284283	-5.32624e-05	0.00124255	0.00184828	-0.000102792	0.00174056	-0.0017882	-0.00206215	-0.00066776	-0.000602493	-3.78715e-05	-0.000265233	0.00504459	-0.0123749	0.000639508	0.00204301	-0.0502931	-0.00461263	-0.0191688	-0.0173359	-0.0138636	0.00536908	-0.00398782	0.000370291	0.00584057	0.00184973	-0.00114887	-0.00209509	0.00385325	0.00515746	0.0011499	0.000948447	-8.14745e-05	-0.00230252	-0.00209618	0.00101034	-0.00165802	-0.000340991
GO.0000768	-0.010544	0.00226808	-0.00386009	0.0317205	0.0190845	-0.000352747	-0.00305586	-0.00651009	0.00686373	-0.00672636	-0.00356849	-0.00276098	0.0016042	0.001744	0.00240128	-7.1972e-05	0.00203525	-0.00132121	0.000677914	-0.0031051	-0.00133171	-0.000766268	0.000317412	-0.00232166	0.00179924	-5.72424e-06	0.000486494	0.010069	0.00177035	0.00384107	0.00306431	0.00322336	-0.000448228	-0.000385318	0.000203915	-0.00308656	-0.00099122	0.000525254	-5.26365e-05	-0.00117369	-0.000229613	-0.00101562	0.000431406	0.000543206	-0.000155181	0.000401212	-0.000239955	-0.00108433	0.00111414
GO.0000775	-0.0122979	0.00598707	-0.00970691	-0.00920142	-0.0203141	-0.00823903	-0.00691216	-0.0171464	0.0160165	-0.00245245	-0.00141256	-0.00415291	-0.00139614	-0.0199318	-0.00907603	0.00657197	0.000266076	-0.00832573	0.0168609	0.000376664	-8.50628e-05	0.000813278	0.000835602	0.00125703	-4.07116e-05	-0.00173569	-0.000443719	-0.000140707	0.000598253	-0.000380149	-0.00108816	-0.000772979	0.000873796	-0.000703997	0.000625108	0.00113951	-0.000264213	0.00286427	-0.000656591	-0.000958108	0.00088176	-0.00085613	-0.000300812	0.00132963	-0.000376329	-0.000278252	0.00021022	-0.00108801	-0.000389472
GO.0000776	-0.00932758	0.00258636	-0.00889643	-0.00563239	-0.0122723	-0.0368904	-0.00210804	-0.00635655	-0.00824474	-0.00749194	-0.000329069	-0.000516209	0.00185812	-0.000595901	0.00118513	0.000889558	0.00189875	-0.00244667	0.00113251	-0.00126994	0.00159835	0.0015248	0.000370899	-0.00041205	-0.0017081	-0.00098955	-0.00111545	-0.00100692	0.000309665	-9.1686e-05	-0.000160826	-0.000263203	0.000943944	-8.71872e-05	-0.000126464	-0.00114202	0.000724352	0.00154634	0.000420255	-0.000994571	0.000939972	-0.000132014	-0.000549132	0.000353814	1.36508e-05	-0.000153899	0.000330931	-9.75778e-06	0.00032032
GO.0000779	-0.00826523	0.00541874	-0.00542918	-0.00714515	-0.0158904	0.016329	-0.00688253	-0.0162684	0.0253173	0.00237075	-0.0014791	-0.00467056	-0.00302001	-0.023759	-0.0118581	0.0073393	-0.00103215	-0.00835604	0.01965	0.00136328	-0.00124383	-0.000101341	0.000749196	0.00181927	0.00116954	-0.00139983	0.000257628	0.000547836	0.000504907	-0.000395825	-0.00120555	-0.000750067	0.0003866	-0.000791977	0.000848724	0.0021976	-0.000837498	0.00237186	-0.00109658	-0.000452772	0.000399099	-0.000944578	2.68829e-05	0.00136082	-0.000466361	-0.000227792	1.89107e-05	-0.00131318	-0.000701154
GO.0000781	-0.0108756	-0.00547611	0.0309682	-0.00826828	0.00379951	-0.00367449	-0.000407277	-0.000168033	0.00312781	-0.00253824	-0.0004941	-0.0001673	0.000818216	-0.00138711	0.000641242	0.000782934	-0.000202688	0.000997704	-0.000489535	-0.000560901	0.0024862	-2.85543e-07	0.000161073	-0.000846627	-0.000178347	-0.000995442	8.82846e-05	-0.000590987	0.000363378	-0.00050495	-1.07109e-05	-0.00042648	-7.53618e-06	0.000433928	0.00035195	-0.00052036	-2.93429e-05	-0.000338945	-0.000867446	-7.96062e-05	0.000334589	3.66456e-05	-0.000195435	-0.000562032	-8.35823e-05	0.000687141	-0.00040068	3.45872e-05	-0.000552046
GO.0000785	-0.0138444	-0.00924403	-0.00455778	-0.00448422	-0.00360291	0.005506	-0.000392356	0.000424881	-0.000517806	-0.00983712	-0.0157264	-0.000107822	0.00299768	-0.00368631	-0.0143692	-0.003134	0.00258738	0.010463	-0.00501972	-0.0148083	-0.00396944	0.026203	0.00855691	-0.0244006	-0.0226892	0.0169979	0.0192546	0.00725295	0.00199881	0.0328734	-0.00398547	-0.0145462	0.0185231	0.0019951	-0.00292684	0.0367614	0.00211524	-0.0270018	-0.0163461	-0.0182033	0.00406495	-0.0170783	0.0155254	0.0134576	0.0176804	-0.00767296	0.00644251	0.002809	-0.00271577
GO.0000786	-0.0111045	0.00274989	-0.0109512	-0.00199462	0.0358037	0.000601522	-0.00110602	-0.00544305	0.00546891	0.00172868	0.000673073	0.000385002	0.000513394	0.00137389	0.000918169	-3.27804e-05	0.00244308	-0.00124374	0.00114797	-0.000644963	-0.000720092	-0.000827963	-0.000293849	-0.000277976	-0.000207734	0.000748285	0.000228064	-0.000635604	0.000162384	0.000305548	-0.00052506	-9.41709e-05	-9.26021e-05	-0.000176591	0.000484835	0.00032052	-0.000615372	-0.00125661	0.000198505	-0.000747113	2.56143e-05	-0.000583282	-0.000105772	8.07604e-05	-0.000690337	0.000444893	-0.00101367	-0.000934637	0.000756035
GO.0000790	-0.0223797	0.00657035	-0.00156488	-0.00220898	-0.00502442	0.00692409	0.000458855	0.000524637	-0.00273959	-0.00973008	-0.00299284	-0.00482494	0.00442669	-0.00276489	-0.0101168	0.00965445	0.00354325	0.0118704	-0.00533685	-0.0119769	-0.0124657	0.0225175	-0.0033473	-0.0018004	-0.000714269	-0.00644108	-0.00423902	0.00447254	0.00236061	-0.00260723	-0.000437959	0.00156849	0.000222503	-0.00221099	0.00120455	-0.00187158	-0.00285499	0.00419462	-0.00164261	0.000838521	0.000196775	-0.000430425	-0.0009391	0.0014513	0.000950169	0.000609406	0.000104956	-0.0014731	0.000239458
GO.0000791	-0.0127384	-0.00195235	0.0189789	-0.00766927	-0.00112172	0.00214838	-0.00916926	0.030825	0.00395529	-0.00733563	-0.000338888	0.00111576	0.00299921	0.00758555	0.00625596	-0.000917252	0.00107914	-0.00671357	0.0077213	-0.00290465	0.000755622	0.00164732	-0.000248507	-0.00078868	0.000906327	0.000288915	-0.000295882	-0.000168973	-0.000340567	0.000244142	-0.000562834	4.49031e-05	0.000257057	0.00023887	-3.18759e-07	-0.000829435	-0.000302486	-0.00109391	0.000407642	0.000464314	-4.44308e-05	-0.000871561	-6.50045e-05	-0.000908954	-0.000313891	0.000279184	-0.000178348	0.000282058	-0.000157082
GO.0000792	-0.0108756	-0.00547611	0.0309682	-0.00826828	0.00379951	-0.00367449	-0.000407277	-0.000168033	0.00312781	-0.00253824	-0.0004941	-0.0001673	0.000818216	-0.00138711	0.000641242	0.000782934	-0.000202688	0.000997704	-0.000489535	-0.000560901	0.0024862	-2.85543e-07	0.000161073	-0.000846627	-0.000178347	-0.000995442	8.82846e-05	-0.000590987	0.000363378	-0.00050495	-1.07109e-05	-0.00042648	-7.53618e-06	0.000433928	0.00035195	-0.00052036	-2.93429e-05	-0.000338945	-0.000867446	-7.96062e-05	0.000334589	3.66456e-05	-0.000195435	-0.000562032	-8.35823e-05	0.000687141	-0.00040068	3.45872e-05	-0.000552046
GO.0000793	-0.0215195	0.00811773	-0.00097742	-0.00153578	-0.00508881	0.00483928	0.00196515	0.00139122	-0.00229375	0.00233862	-0.00980686	-0.00613637	0.00135822	-0.00587562	0.00571554	-0.00298336	-0.00485426	0.018824	0.00793643	-0.0127635	-0.0120823	0.00288361	-0.00358287	0.000650701	-0.00224488	-0.00437602	-0.00423592	-0.0026221	-0.00430107	0.011375	0.00558693	0.000462129	-0.000530309	-0.00120082	0.00145429	-0.0118095	0.00688184	0.0180974	-0.007248	0.0125771	-0.0346073	0.000755074	0.0056022	-0.00147057	-0.00244398	0.000794832	0.0455246	0.00656138	0.00166877
GO.0000794	-0.0161337	0.00939779	-0.00923186	0.00193038	-0.00186064	0.0211648	0.00107279	0.00264229	0.000739864	-0.00828812	-0.00737538	-0.00615218	-0.00137225	-0.00818441	0.00190376	-0.00186864	-0.00130874	0.0105825	-0.00462707	-0.0143483	-0.0184737	0.00104407	-0.00236012	-0.000167931	-0.00254309	-0.00425892	-0.00429439	-0.00133129	-0.00594725	0.0138524	0.00590867	0.0021503	-0.00145844	-0.00142915	0.00183956	-0.0124078	0.00823033	0.019299	-0.00807198	0.0135868	-0.038644	0.000405577	0.0059618	-0.00130028	-0.00191639	0.000492145	0.0509104	0.0069565	0.00185407
GO.0000795	-0.00497745	0.00298805	-0.00268627	-0.0019348	-0.00458763	0.00817585	0.0451897	0.00357687	-0.0043873	-0.0128305	-0.00500206	-0.00129172	0.0016583	0.00371773	0.00368235	-0.00183469	-0.000827551	-0.000625164	-1.8321e-06	-0.00234925	-0.000560741	-0.000342202	-0.000602617	-0.00223245	0.000469413	-0.00345461	-0.000467496	0.00094463	0.00177393	-0.00124664	0.000411719	0.000206754	0.00119475	-0.000319302	-0.000146562	-0.000693395	-0.0010318	-0.00116455	0.000460432	0.000949016	-0.00085558	-0.000689301	2.25455e-05	0.000349493	0.000384945	0.000187621	-0.000610814	-0.000228673	0.000129441
GO.0000803	-0.0127292	-0.00130651	0.0185418	-0.0111477	-0.00855685	0.00690973	-0.00484194	-0.0143452	0.0258494	-0.000417505	0.00111676	0.00497442	0.00496363	0.0126531	0.00537154	-0.000421477	0.00127916	0.00242754	-0.000864321	-0.000155138	0.00174278	-0.00163195	0.000589938	-0.000511854	0.000287204	-0.000428309	8.14709e-05	-0.000823148	0.000845628	-1.16567e-05	-0.00025976	-0.000459411	-0.000268117	-4.04555e-06	0.000434338	-0.000420027	0.000203859	-0.00129388	3.56972e-05	-0.000107009	-0.000263638	-0.000295017	2.3103e-05	-0.000158973	-6.03472e-05	0.00132528	-0.000410272	-0.000399573	-0.000675498
GO.0000805	-0.0108756	-0.00547611	0.0309682	-0.00826828	0.00379951	-0.00367449	-0.000407277	-0.000168033	0.00312781	-0.00253824	-0.0004941	-0.0001673	0.000818216	-0.00138711	0.000641242	0.000782934	-0.000202688	0.000997704	-0.000489535	-0.000560901	0.0024862	-2.85543e-07	0.000161073	-0.000846627	-0.000178347	-0.000995442	8.82846e-05	-0.000590987	0.000363378	-0.00050495	-1.07109e-05	-0.00042648	-7.53618e-06	0.000433928	0.00035195	-0.00052036	-2.93429e-05	-0.000338945	-0.000867446	-7.96062e-05	0.000334589	3.66456e-05	-0.000195435	-0.000562032	-8.35823e-05	0.000687141	-0.00040068	3.45872e-05	-0.000552046
GO.0000806	-0.0108756	-0.00547611	0.0309682	-0.00826828	0.00379951	-0.00367449	-0.000407277	-0.000168033	0.00312781	-0.00253824	-0.0004941	-0.0001673	0.000818216	-0.00138711	0.000641242	0.000782934	-0.000202688	0.000997704	-0.000489535	-0.000560901	0.0024862	-2.85543e-07	0.000161073	-0.000846627	-0.000178347	-0.000995442	8.82846e-05	-0.000590987	0.000363378	-0.00050495	-1.07109e-05	-0.00042648	-7.53618e-06	0.000433928	0.00035195	-0.00052036	-2.93429e-05	-0.000338945	-0.000867446	-7.96062e-05	0.000334589	3.66456e-05	-0.000195435	-0.000562032	-8.35823e-05	0.000687141	-0.00040068	3.45872e-05	-0.000552046
GO.0000819	-0.017879	0.00470046	0.00365091	-0.00878203	0.00267523	0.0186639	0.00965694	-0.0156182	-0.00141384	-0.0023807	0.00336736	0.0196779	-0.00223371	-0.0156711	0.0029743	-0.00107508	0.00400389	-0.00892461	0.00955533	-0.00164344	-0.00189483	0.00103507	0.00013805	-0.000184002	0.000182615	-0.00321618	-0.00121881	0.000956237	0.00145474	-0.0014994	-0.000276364	-0.000880014	0.00026013	-0.000345154	0.000124414	6.28589e-05	-0.000683142	0.000323879	-0.00104379	-0.00080579	0.000292128	-0.000473711	0.000521771	0.00107904	-0.000668027	0.000204285	-0.000619295	-0.000643646	3.22817e-05
GO.0000820	-0.00697473	0.00274029	-0.00437316	-0.00247866	-0.00537138	0.00668502	-0.0124416	0.0433631	0.00241473	-0.00774116	1.92165e-05	0.00173081	0.00338458	0.0120167	0.00812522	-0.00206828	0.00171489	-0.0104054	0.0113094	-0.00350939	-0.00142735	0.00230867	-0.000509306	-0.000258549	0.00144838	0.0014003	-0.000502903	0.000354205	-0.000840614	0.000847066	-0.000777988	0.000489402	0.00036775	-9.91995e-05	-0.000352397	-0.000641926	-0.00039453	-0.00119395	0.00143867	0.000730248	-0.00039685	-0.00125796	0.000104344	-0.000711683	-0.000356273	-0.00029592	0.000150761	0.00036066	0.000331926
GO.0000902	-0.0147802	-0.014897	-0.00520775	0.00571363	-0.00600146	0.0042077	0.00389479	0.00230583	-0.00337145	0.0105137	0.00476833	0.00733007	-0.00550832	0.000931688	-0.0119327	0.0123403	-0.00537825	0.00104298	-0.00667923	0.00322455	-0.000671806	0.000771099	-0.00502995	0.0108349	0.0248078	0.0292493	0.0174918	0.0117506	-0.00724787	-0.00921903	0.0162839	-0.00838043	-0.0234057	-0.00726279	-0.0235188	0.0203406	0.0238297	0.0141437	-0.00164398	0.00149995	0.00098845	0.0327795	-0.00357548	0.00975805	0.00634006	0.0110515	-0.000231663	-0.00461172	0.0101025
GO.0000904	-0.0176292	-0.00692607	-0.00340764	0.00731543	-0.00618441	0.00400831	0.00405072	0.00226911	-0.00218864	0.0117772	0.00309012	0.00776254	-0.00715356	-0.000720207	-0.0126012	-0.00429176	-0.0110133	-0.00217399	-0.00773158	0.00880762	-0.00499733	0.0199506	0.00988715	-0.00296211	0.0182107	0.0219306	-0.0381804	0.0104453	-0.00790962	-0.00826722	0.0129822	-0.0140831	0.0129222	0.00059578	0.00604921	0.0164283	0.0210313	0.00729358	-0.0031128	0.00290889	-0.000201772	0.0091601	0.00432627	-0.00131257	-0.00904032	-0.00213621	-0.00125278	-0.00987784	0.0282766
GO.0000910	-0.0169842	-0.000995784	-0.00206603	-0.0107809	-0.00248773	0.004168	0.00567776	-0.0127264	-0.00288772	-0.00627748	0.000851325	-0.00797465	0.00937593	-0.0154186	0.000566431	-0.00501592	-0.00160439	0.0086468	-0.00703173	0.0101818	-0.0065507	-0.00108805	-0.013051	0.00896751	-0.00511132	0.0218256	-0.0154355	-0.000863687	0.00694882	-0.00140764	-0.00894213	0.0304543	-0.0237031	0.00214028	0.0218895	0.0200068	0.0193742	-0.0157696	-0.0161855	-0.00860846	-0.00682707	-0.0237978	0.0263111	0.0319948	0.016459	-0.0355774	0.00351543	9.20247e-05	-0.0305497
GO.0000912	-0.0113949	0.000305165	0.0122967	-0.00870884	-0.00861841	0.0086173	0.0207398	-0.00821695	0.0164738	-0.0068348	0.00815747	-0.000324241	0.0088944	0.0113743	0.000427664	-0.0125418	4.20604e-05	0.000379486	0.000150914	0.018324	-0.0155842	-0.000489871	-0.0154936	0.0166167	-0.00430332	0.0221898	-0.00857215	0.00409354	0.0140381	0.00558737	0.0014243	-0.00997911	-0.00743927	-0.00176334	0.00334393	0.000518589	-0.00031494	-0.00305115	0.00144732	0.00368499	-0.00146992	-0.00432041	-0.000415684	0.00107598	0.00047686	0.0043436	-0.000388508	0.000385608	0.000244186
GO.0000915	-0.00663662	0.00356977	-0.00414931	-0.00509785	-0.012092	0.0120172	0.0239608	-0.00929935	0.0170024	-0.00632449	0.00962075	-0.000272456	0.00969179	0.0138252	0.000112001	-0.0148052	0.000167316	-0.000152754	0.000460525	0.021288	-0.0192867	-0.000560124	-0.0178156	0.0195034	-0.00481706	0.0259652	-0.00985636	0.0050296	0.0158424	0.00668757	0.00163535	-0.0111628	-0.00850427	-0.00227204	0.00361764	0.000899185	-0.000342956	-0.00329042	0.00216556	0.00426155	-0.00187802	-0.00496305	-0.000360497	0.00156122	0.000594569	0.00456388	-0.000208702	0.000420699	0.00060397
GO.0000920	0.0010239	-0.00785808	-0.00180254	-0.000590742	0.000200506	0.000238113	3.18971e-05	-0.000291794	0.000158459	-0.0013861	-0.00753505	0.00259941	0.00989082	-0.00189052	-0.00402498	-0.00322537	0.00226392	-0.00048884	-0.00326156	-0.00809966	0.00854835	-0.00170871	0.0164706	0.0589588	0.0493537	-0.00591092	-0.0286802	0.00954917	-0.0547103	-0.00103253	-0.0119387	-0.0276257	0.0199803	0.0061917	0.0114778	-0.018017	-0.0238141	-0.00482386	0.00510563	0.00374969	0.000907239	-0.0180679	-0.0104837	-0.00370762	0.00940434	0.00912687	0.00243372	-0.0102733	-0.0128218
GO.0000921	-0.012508	0.00542251	-0.00974456	-0.00877517	-0.0192029	-0.00903237	0.0215872	-0.0133588	0.0120351	-0.0108038	-0.00192447	0.00313481	0.00567777	0.0130801	0.00691266	-0.00136372	0.00180346	-0.000392775	0.000240576	-0.00192657	0.000584351	-0.000649286	0.000255188	-0.00147926	-0.000386929	-0.00238133	-0.000915779	-0.00036746	0.00170867	-0.00049975	-6.02238e-05	-0.000160999	0.00104132	-0.00049762	-9.60964e-06	-0.00111961	4.44521e-06	-0.000642477	0.00105757	-6.81656e-05	-0.000364433	-0.000747746	-0.000175724	0.00061318	0.000233854	0.000707946	-0.000267086	-0.000489887	3.24846e-05
GO.0000922	-0.0141353	0.0015571	0.00910664	-0.00937074	-0.0130047	-0.0137991	-0.00328524	-0.0128865	0.0124022	-0.000163698	0.00967657	0.0330702	0.00302054	-0.00208302	0.00821407	-0.000612657	0.00693721	-0.00203655	-0.00222353	-0.00106913	0.000230391	0.000399134	0.00112555	-0.0008285	-0.00110805	-0.00279715	-0.00189561	0.000301441	0.00066495	-0.000101582	8.16585e-06	-0.000151071	-0.000588181	-0.000228192	1.42235e-05	-0.00105754	0.000599699	-0.000200849	-0.00027387	-0.000765792	0.000188838	0.000217592	0.000770828	0.000501142	-0.000869915	0.000524104	0.000278147	0.000392102	0.000190914
GO.0000930	0.00198844	-0.00712008	-0.00146256	-0.0012825	0.000270556	0.000191791	2.99505e-05	-0.000655658	0.000291296	-0.000284617	-0.00587381	-0.000118614	0.0073862	-0.0031622	0.00520114	0.00209044	-0.00216959	-0.00114905	0.00244456	0.00536408	-0.00441926	0.00299321	0.0203218	-0.0200028	-0.0330337	0.0330456	-0.0260458	0.00838057	-0.0355679	-0.0175527	-0.0309881	0.054495	-0.0289641	0.0048346	0.0207843	-0.0185458	-0.0166869	-0.00352698	0.00996384	0.0146736	0.00406273	0.00295755	0.042171	0.00969992	-0.0138202	0.0711031	-0.0230666	0.0837069	0.0293414
GO.0000932	-0.0158219	0.00565362	0.00482968	-0.0120976	-0.0155903	0.00300989	0.00775023	-0.0167552	-0.00509701	-0.0103703	-0.00644918	-0.00364772	-0.0015112	-0.00746487	0.00134908	-0.000612678	-6.5157e-05	-0.00748178	0.0116527	-0.0013083	0.000387368	0.00162419	-0.00016419	-9.71528e-05	0.0020269	-0.00333176	-0.00137083	0.00509993	0.00457118	-0.00524025	-0.00179889	-0.000353344	0.00416144	-0.0125942	0.00486519	0.00482286	-0.00740308	-0.00564338	-0.00633968	0.00602128	0.0047666	-0.000527033	-0.0277031	0.0429319	-0.0364472	0.00209012	-0.00362984	0.00382573	0.00394762
GO.0000956	-0.0209944	0.00347001	0.000950422	-0.0119608	0.000818932	-7.66245e-05	0.00974972	-0.0187945	-0.00440938	-0.00966166	-0.0022994	0.00190575	0.00410569	0.0145007	0.0106418	-0.00512222	0.0023719	-0.00244275	0.000420896	-0.00271853	0.000923927	0.000182777	-0.000282539	-0.00120302	-0.000625552	-0.00120511	-0.000774648	-0.00115424	0.00182322	-0.00115747	-2.38244e-05	-0.000959217	0.00102578	3.08179e-05	-0.000125834	-0.00162997	0.000150181	-0.000992885	0.000544036	-0.000898318	0.00026098	-0.000603721	-0.000458904	0.000272874	0.000264927	0.00108304	-0.000942515	-0.000729467	-3.67755e-06
GO.0000959	-0.0090258	0.00417905	-0.00343006	0.0114308	-0.012837	0.0126005	0.0217443	-0.0111478	0.0186112	-0.0114828	-0.00262693	0.00246795	0.00565358	0.0138731	0.00880312	-0.0018389	0.000388243	-0.00472567	-0.00019019	0.020868	0.0273379	-0.00636526	0.000530701	-0.00361083	0.00194025	-0.00282657	-0.00114129	0.00598193	0.00277868	0.00315817	0.00288714	0.00238949	0.000667979	-0.000205949	0.000614693	-0.0017767	-0.000857522	-0.000764823	0.000642464	-0.000834403	-0.00143837	-0.000115409	3.94527e-05	-0.000105508	0.00068035	0.00110279	9.23547e-05	-0.000858005	-0.000442357
GO.0000960	-0.00696186	0.0036453	-0.00498565	-0.00735294	-0.0157902	0.0133571	-0.00637773	-0.0199338	0.0330949	0.00195319	0.00205902	0.00713794	0.00613731	0.0191179	0.00688589	-0.00137355	0.00199517	0.00240401	-0.000721637	0.000343506	-4.40515e-05	-0.00228656	0.000665606	0.000129367	0.000580805	0.000395254	2.58804e-05	-0.000562489	0.000821599	0.000488615	-0.00035329	-0.000217292	-0.000368176	-0.000439597	0.000256687	-6.82231e-05	0.000315011	-0.00147416	0.000917469	-7.03446e-05	-0.000704025	-0.000450053	0.000227809	0.000339264	-9.82057e-07	0.00116997	-0.000174233	-0.000594508	-0.000394529
GO.0000961	-0.00696186	0.0036453	-0.00498565	-0.00735294	-0.0157902	0.0133571	-0.00637773	-0.0199338	0.0330949	0.00195319	0.00205902	0.00713794	0.00613731	0.0191179	0.00688589	-0.00137355	0.00199517	0.00240401	-0.000721637	0.000343506	-4.40515e-05	-0.00228656	0.000665606	0.000129367	0.000580805	0.000395254	2.58804e-05	-0.000562489	0.000821599	0.000488615	-0.00035329	-0.000217292	-0.000368176	-0.000439597	0.000256687	-6.82231e-05	0.000315011	-0.00147416	0.000917469	-7.03446e-05	-0.000704025	-0.000450053	0.000227809	0.000339264	-9.82057e-07	0.00116997	-0.000174233	-0.000594508	-0.000394529
GO.0000963	-0.00696186	0.0036453	-0.00498565	-0.00735294	-0.0157902	0.0133571	-0.00637773	-0.0199338	0.0330949	0.00195319	0.00205902	0.00713794	0.00613731	0.0191179	0.00688589	-0.00137355	0.00199517	0.00240401	-0.000721637	0.000343506	-4.40515e-05	-0.00228656	0.000665606	0.000129367	0.000580805	0.000395254	2.58804e-05	-0.000562489	0.000821599	0.000488615	-0.00035329	-0.000217292	-0.000368176	-0.000439597	0.000256687	-6.82231e-05	0.000315011	-0.00147416	0.000917469	-7.03446e-05	-0.000704025	-0.000450053	0.000227809	0.000339264	-9.82057e-07	0.00116997	-0.000174233	-0.000594508	-0.000394529
GO.0000965	-0.00696186	0.0036453	-0.00498565	-0.00735294	-0.0157902	0.0133571	-0.00637773	-0.0199338	0.0330949	0.00195319	0.00205902	0.00713794	0.00613731	0.0191179	0.00688589	-0.00137355	0.00199517	0.00240401	-0.000721637	0.000343506	-4.40515e-05	-0.00228656	0.000665606	0.000129367	0.000580805	0.000395254	2.58804e-05	-0.000562489	0.000821599	0.000488615	-0.00035329	-0.000217292	-0.000368176	-0.000439597	0.000256687	-6.82231e-05	0.000315011	-0.00147416	0.000917469	-7.03446e-05	-0.000704025	-0.000450053	0.000227809	0.000339264	-9.82057e-07	0.00116997	-0.000174233	-0.000594508	-0.000394529
GO.0000976	-0.0150692	-0.00849507	-0.00388661	0.00422343	-0.00451996	0.00458438	0.000620873	0.000662901	-0.000806911	-0.00131295	-0.0183955	-0.000884017	0.00487253	-0.00172259	-0.0102235	-0.00460722	-0.00106633	0.0158453	0.00493684	-0.00411522	0.0112027	0.024951	0.00733631	-0.0242262	-0.0213263	0.0164195	0.0186054	0.00903032	0.00320956	0.0334786	-0.00236004	-0.0143336	0.0188036	0.00205559	-0.00286612	0.0356401	0.00131051	-0.0260069	-0.0161524	-0.0179969	0.00343193	-0.0163008	0.0157334	0.012889	0.0171199	-0.00730508	0.00660935	0.00288031	-0.00274796
GO.0000977	-0.0184924	-0.00268934	-0.00267345	0.00576169	-0.00520758	0.00453666	0.00088228	0.000694184	-0.00164092	-0.000156915	-0.0221965	0.00136896	-0.00372566	0.00155487	-0.00957539	0.00302885	-0.00573425	0.0156827	0.00469729	0.0130457	-0.00373428	0.0247828	0.0018738	-0.0246391	0.00900543	0.0143179	0.00163481	-0.00588358	-0.00713671	0.0226618	0.00751279	0.0133328	0.00894741	0.000483216	-0.00126538	0.0161565	-0.0180843	-0.0233027	0.00923635	0.00229954	0.0117738	0.0105145	0.0148325	0.000420289	0.00463432	-0.00841752	0.00344821	-0.00557678	0.0178689
GO.0000978	-0.0141138	-0.00688467	0.00172965	0.00841453	-0.0130541	-0.00029745	-0.0111975	0.00229766	-0.00269497	0.00295651	-0.0204048	0.00563128	-0.00067516	0.0159427	-0.00421241	0.000191787	-0.00574544	0.0214127	-0.00265926	0.0139501	-0.00386844	0.0229651	0.000635161	-0.0235957	-0.00165322	0.00434828	-0.0175902	-0.00660268	-0.00410861	0.0209885	0.0114086	0.0145294	0.00991346	-0.00148346	0.00507071	0.0080947	-0.00765745	-0.00349914	0.00995638	-0.0114886	0.0274612	0.0073827	0.00693811	0.00705492	0.00586887	-0.00730602	0.0066967	-0.00596512	0.0180136
GO.0000980	-0.018969	0.00874743	-0.0125703	0.00334081	-0.00557289	0.000785565	0.00721114	0.0075806	0.0102024	0.00397744	-0.00679084	-0.00575157	0.00338563	-0.0107758	0.0033305	0.000224432	-0.00619762	0.01593	0.00902212	0.0152274	0.0211236	-0.00279503	-0.00262279	-0.0016616	0.00156737	-0.00382552	-0.00294552	0.00424798	0.00270139	0.000327867	0.000205349	9.90915e-05	0.00161205	-0.000879525	0.000777108	-0.00182954	-0.00179728	0.00208669	9.54249e-05	0.000373632	-0.00111539	0.00061914	0.000634109	0.000377275	-0.00124102	0.000105758	0.000324191	8.6885e-05	-5.3042e-05
GO.0000981	-0.0166505	-0.000799811	-0.00130708	0.00625724	-0.00360958	0.00235416	-0.0121063	-0.000522037	-0.000785762	0.00307679	-0.0160133	-0.0013668	0.00239996	-0.00201936	-0.00356806	0.0103391	-0.0034707	0.0158804	0.00421032	0.00706368	0.00170412	0.024397	0.00167417	-0.0223367	0.00245702	0.00366626	0.0171885	0.000631071	0.00195219	0.0334508	0.0105072	-0.0368847	-0.0143902	-0.00581473	-0.00265517	0.0129672	-0.0231366	-0.0247621	0.0107712	0.000266849	0.0124521	-0.0308435	-0.00707443	-0.0144631	0.00405088	-0.0144193	0.00485438	0.0197948	0.00716047
GO.0000982	-0.0166927	-0.00113154	9.39417e-05	0.00944739	-0.00063134	-0.00581663	-0.0081394	0.00546371	0.0104873	0.00475311	-0.0131263	0.00263879	0.00555135	0.0114008	0.000901129	0.0128838	-0.00368317	0.023492	-0.00330105	0.0117827	-0.00248654	0.0222597	0.00620078	-0.0144026	0.00676202	-0.00477156	-0.010522	-0.00946228	0.0134353	0.0309715	0.0196939	-0.0123552	0.0043026	-0.00335813	0.00573555	0.00147999	-0.016045	-0.00132704	0.00703253	-0.0143912	0.0301958	0.000439679	0.0142182	0.00450678	-0.00345844	-0.0034271	0.00499543	-0.00373496	0.0188574
GO.0000983	-0.00783928	0.004657	-0.00541537	-0.00548931	-0.0100091	-0.0116023	-0.00867356	-0.0131735	-0.0281844	-0.00681794	-0.0030994	-0.000564536	-0.00141331	0.00624109	0.00675231	-0.00535687	0.00156973	-0.00399326	-0.00156993	-0.00101021	0.00209458	0.00865663	0.00264509	-0.00510408	0.0201611	0.0248218	0.0369855	-0.00143881	-0.00732913	0.00651331	-0.00553964	-0.0011211	-0.000884666	0.00495674	-0.0141105	0.0147472	-0.0201147	-0.0423882	0.00122623	0.0263784	-0.0284421	0.00901402	0.0171036	-0.0139135	-0.000641069	-0.00280357	-0.00508358	0.00143359	0.00200143
GO.0000987	-0.0141138	-0.00688467	0.00172965	0.00841453	-0.0130541	-0.00029745	-0.0111975	0.00229766	-0.00269497	0.00295651	-0.0204048	0.00563128	-0.00067516	0.0159427	-0.00421241	0.000191787	-0.00574544	0.0214127	-0.00265926	0.0139501	-0.00386844	0.0229651	0.000635161	-0.0235957	-0.00165322	0.00434828	-0.0175902	-0.00660268	-0.00410861	0.0209885	0.0114086	0.0145294	0.00991346	-0.00148346	0.00507071	0.0080947	-0.00765745	-0.00349914	0.00995638	-0.0114886	0.0274612	0.0073827	0.00693811	0.00705492	0.00586887	-0.00730602	0.0066967	-0.00596512	0.0180136
GO.0000988	-0.0106054	0.00429689	-0.00750916	-0.0025421	-0.0116323	-0.0196097	-0.00524661	0.023828	-0.00580605	0.0147201	-0.00553935	-3.13013e-05	0.0062227	0.0105256	0.0117119	-0.00406559	-0.00558344	0.0103355	0.028949	-0.00158996	0.00581256	0.00490982	-0.00307381	0.00180555	0.00101387	0.000381217	-0.00106235	-0.0020509	0.00115442	-0.00107047	9.23353e-05	-0.00212648	0.00163315	-0.000170761	-0.000764559	-0.00135387	-0.00109826	0.000997963	0.00131429	0.00123447	-0.00046391	-4.69711e-05	0.00066107	-0.000646992	-0.00148827	6.7515e-05	0.000245169	0.000802018	0.000536776
GO.0000989	-0.0106054	0.00429689	-0.00750916	-0.0025421	-0.0116323	-0.0196097	-0.00524661	0.023828	-0.00580605	0.0147201	-0.00553935	-3.13013e-05	0.0062227	0.0105256	0.0117119	-0.00406559	-0.00558344	0.0103355	0.028949	-0.00158996	0.00581256	0.00490982	-0.00307381	0.00180555	0.00101387	0.000381217	-0.00106235	-0.0020509	0.00115442	-0.00107047	9.23353e-05	-0.00212648	0.00163315	-0.000170761	-0.000764559	-0.00135387	-0.00109826	0.000997963	0.00131429	0.00123447	-0.00046391	-4.69711e-05	0.00066107	-0.000646992	-0.00148827	6.7515e-05	0.000245169	0.000802018	0.000536776
GO.0000992	0.00220601	0.00430399	0.00125266	-0.00109075	0.000706319	-0.00050226	-0.000229557	-0.000162199	0.000108853	-0.000698082	-0.00433836	0.000231346	-0.00233414	0.000620348	0.000698599	0.00046301	-0.00299201	0.000725297	-0.00118957	-0.00127091	-0.0013105	0.00109881	-0.00173993	-0.00187584	-0.0130583	0.00272939	-0.00499228	-0.0248447	-0.0314488	0.0767216	0.0364254	0.00801869	-0.000174187	-0.00620909	0.00885025	0.0312103	-0.0329881	-0.0253013	0.0251135	-0.0556669	0.0910058	0.0138362	0.00405789	-0.00135515	-0.00106426	0.00370484	0.0140105	0.0020229	-0.00250224
GO.0000993	-0.013035	-0.000142048	0.0129182	0.00878949	-0.00643481	-0.023034	0.000444658	-0.00310882	-0.00303077	0.0132217	-0.00778977	-0.00276687	0.00432515	0.0027416	0.00575648	-0.00217649	-0.0050836	0.019431	0.0190399	-0.0215337	-0.0179125	0.00707467	-0.00234574	0.00146484	0.000573526	-0.000390297	0.000454008	0.0018176	0.00199802	-0.001581	0.000930224	-0.0015581	0.000731654	-0.000331414	-0.000858105	-0.00282288	-0.000941483	0.00172942	-3.80207e-05	0.00120224	0.000212198	-0.000448366	0.000949647	0.000391103	-0.00133908	0.000420476	-0.00024219	0.000392975	0.000850535
GO.0000994	-0.000323747	0.00227252	0.000623426	0.00303042	-0.00102719	0.000372776	0.00250427	0.00139809	-0.00385959	0.00775865	0.0175821	0.0578568	-0.00293963	-0.0211857	0.00726156	-0.00149037	0.0097995	-0.0049155	-0.00424542	-0.000591797	-0.00359246	0.00153823	0.000991273	-0.000481866	-0.000849162	-0.00384985	-0.00268509	0.0027466	-0.000201522	-8.95258e-05	0.000540707	0.000613187	-0.00171206	-0.000350907	-0.000454513	-0.000325978	0.000156208	-0.000123816	-0.00100287	-0.000344706	-0.000203306	0.000968571	0.00201578	0.00084352	-0.0016208	-0.000683997	0.000784893	0.00133219	0.000997522
GO.0001006	0.00220601	0.00430399	0.00125266	-0.00109075	0.000706319	-0.00050226	-0.000229557	-0.000162199	0.000108853	-0.000698082	-0.00433836	0.000231346	-0.00233414	0.000620348	0.000698599	0.00046301	-0.00299201	0.000725297	-0.00118957	-0.00127091	-0.0013105	0.00109881	-0.00173993	-0.00187584	-0.0130583	0.00272939	-0.00499228	-0.0248447	-0.0314488	0.0767216	0.0364254	0.00801869	-0.000174187	-0.00620909	0.00885025	0.0312103	-0.0329881	-0.0253013	0.0251135	-0.0556669	0.0910058	0.0138362	0.00405789	-0.00135515	-0.00106426	0.00370484	0.0140105	0.0020229	-0.00250224
GO.0001011	0.00220601	0.00430399	0.00125266	-0.00109075	0.000706319	-0.00050226	-0.000229557	-0.000162199	0.000108853	-0.000698082	-0.00433836	0.000231346	-0.00233414	0.000620348	0.000698599	0.00046301	-0.00299201	0.000725297	-0.00118957	-0.00127091	-0.0013105	0.00109881	-0.00173993	-0.00187584	-0.0130583	0.00272939	-0.00499228	-0.0248447	-0.0314488	0.0767216	0.0364254	0.00801869	-0.000174187	-0.00620909	0.00885025	0.0312103	-0.0329881	-0.0253013	0.0251135	-0.0556669	0.0910058	0.0138362	0.00405789	-0.00135515	-0.00106426	0.00370484	0.0140105	0.0020229	-0.00250224
GO.0001012	-0.0184924	-0.00268934	-0.00267345	0.00576169	-0.00520758	0.00453666	0.00088228	0.000694184	-0.00164092	-0.000156915	-0.0221965	0.00136896	-0.00372566	0.00155487	-0.00957539	0.00302885	-0.00573425	0.0156827	0.00469729	0.0130457	-0.00373428	0.0247828	0.0018738	-0.0246391	0.00900543	0.0143179	0.00163481	-0.00588358	-0.00713671	0.0226618	0.00751279	0.0133328	0.00894741	0.000483216	-0.00126538	0.0161565	-0.0180843	-0.0233027	0.00923635	0.00229954	0.0117738	0.0105145	0.0148325	0.000420289	0.00463432	-0.00841752	0.00344821	-0.00557678	0.0178689
GO.0001013	-0.00696186	0.0036453	-0.00498565	-0.00735294	-0.0157902	0.0133571	-0.00637773	-0.0199338	0.0330949	0.00195319	0.00205902	0.00713794	0.00613731	0.0191179	0.00688589	-0.00137355	0.00199517	0.00240401	-0.000721637	0.000343506	-4.40515e-05	-0.00228656	0.000665606	0.000129367	0.000580805	0.000395254	2.58804e-05	-0.000562489	0.000821599	0.000488615	-0.00035329	-0.000217292	-0.000368176	-0.000439597	0.000256687	-6.82231e-05	0.000315011	-0.00147416	0.000917469	-7.03446e-05	-0.000704025	-0.000450053	0.000227809	0.000339264	-9.82057e-07	0.00116997	-0.000174233	-0.000594508	-0.000394529
GO.0001016	0.00134323	0.00469316	0.00133882	0.0013842	-0.000228982	-9.24033e-05	0.00162329	0.000881964	-0.00267661	0.00503859	0.00945103	0.0414531	-0.00376349	-0.0146759	0.00568056	-0.00073315	0.00485799	-0.00299023	-0.00387854	-0.00132927	-0.00349887	0.00188186	-0.000534258	-0.00168251	-0.0099247	-0.000799582	-0.00547876	-0.0157697	-0.0225864	0.0546865	0.0263799	0.00615991	-0.00134607	-0.00468137	0.0059914	0.0220398	-0.0234296	-0.018144	0.017206	-0.0399712	0.0647988	0.0105651	0.00433432	-0.00036511	-0.00191613	0.00215574	0.0105584	0.00239428	-0.0010738
GO.0001030	-0.000323747	0.00227252	0.000623426	0.00303042	-0.00102719	0.000372776	0.00250427	0.00139809	-0.00385959	0.00775865	0.0175821	0.0578568	-0.00293963	-0.0211857	0.00726156	-0.00149037	0.0097995	-0.0049155	-0.00424542	-0.000591797	-0.00359246	0.00153823	0.000991273	-0.000481866	-0.000849162	-0.00384985	-0.00268509	0.0027466	-0.000201522	-8.95258e-05	0.000540707	0.000613187	-0.00171206	-0.000350907	-0.000454513	-0.000325978	0.000156208	-0.000123816	-0.00100287	-0.000344706	-0.000203306	0.000968571	0.00201578	0.00084352	-0.0016208	-0.000683997	0.000784893	0.00133219	0.000997522
GO.0001031	-0.000323747	0.00227252	0.000623426	0.00303042	-0.00102719	0.000372776	0.00250427	0.00139809	-0.00385959	0.00775865	0.0175821	0.0578568	-0.00293963	-0.0211857	0.00726156	-0.00149037	0.0097995	-0.0049155	-0.00424542	-0.000591797	-0.00359246	0.00153823	0.000991273	-0.000481866	-0.000849162	-0.00384985	-0.00268509	0.0027466	-0.000201522	-8.95258e-05	0.000540707	0.000613187	-0.00171206	-0.000350907	-0.000454513	-0.000325978	0.000156208	-0.000123816	-0.00100287	-0.000344706	-0.000203306	0.000968571	0.00201578	0.00084352	-0.0016208	-0.000683997	0.000784893	0.00133219	0.000997522
GO.0001032	0.00134323	0.00469316	0.00133882	0.0013842	-0.000228982	-9.24033e-05	0.00162329	0.000881964	-0.00267661	0.00503859	0.00945103	0.0414531	-0.00376349	-0.0146759	0.00568056	-0.00073315	0.00485799	-0.00299023	-0.00387854	-0.00132927	-0.00349887	0.00188186	-0.000534258	-0.00168251	-0.0099247	-0.000799582	-0.00547876	-0.0157697	-0.0225864	0.0546865	0.0263799	0.00615991	-0.00134607	-0.00468137	0.0059914	0.0220398	-0.0234296	-0.018144	0.017206	-0.0399712	0.0647988	0.0105651	0.00433432	-0.00036511	-0.00191613	0.00215574	0.0105584	0.00239428	-0.0010738
GO.0001046	-0.0116245	0.00444706	-0.00990659	-0.00926665	-0.0200261	-0.0167939	-0.00605565	-0.0187615	0.0177336	-0.00395259	0.00123454	0.00472543	0.00570573	0.0132177	0.00575967	-0.000345388	0.00277879	-3.04419e-05	0.00029321	-0.000661122	0.00110918	-0.000543609	0.000739674	-0.000201729	-0.000804465	-0.000424104	-0.000777546	-0.00111997	0.000807297	0.000283258	-0.000366886	-0.000342892	0.000410882	-0.000375926	9.29303e-05	-0.000863661	0.000741714	5.15029e-05	0.000954632	-0.00075995	0.000168378	-0.000415377	-0.000229304	0.000494597	9.04073e-06	0.000725096	0.000111823	-0.000431219	-5.29571e-05
GO.0001047	-0.00952333	-0.00173799	-0.0094507	-0.00787921	-0.0168478	-0.0140992	-0.00521215	-0.0150936	0.0159135	-0.00356151	-0.00410341	0.00844558	-0.00726095	0.0157495	-0.0146567	-0.0223664	0.00239323	0.000435768	0.00134083	-0.00383391	0.00544687	-0.00178602	-0.0216872	-0.0135362	0.00486669	-0.00615477	-0.00331066	-0.00393008	-0.00639033	-0.00184941	-0.00523477	0.016616	0.0180795	-0.00290114	-0.0145604	-0.00165868	-0.000287217	0.00517911	0.00741936	0.00424588	0.0030404	0.00585443	0.000293385	0.00428018	0.00462633	-0.00318196	0.00164302	-0.00968687	0.0165624
GO.0001067	-0.0151068	-0.00786435	-0.00370858	0.00501458	-0.00477821	0.00466865	0.00128387	0.00103203	-0.0018292	0.000751515	-0.0136677	0.0144823	0.00407629	-0.00734277	-0.00826245	-0.00498819	0.00153927	0.0144891	0.00379366	-0.00425916	0.0102128	0.0252793	0.00757599	-0.0242764	-0.0214833	0.0153445	0.0178327	0.00973067	0.00314574	0.0333474	-0.00220888	-0.0141247	0.0182886	0.00195581	-0.00297761	0.0354391	0.00134779	-0.0259563	-0.0163669	-0.0180307	0.00336692	-0.0159913	0.0162182	0.0130716	0.0166346	-0.00746326	0.00679656	0.00322482	-0.00247425
GO.0001076	-0.0106054	0.00429689	-0.00750916	-0.0025421	-0.0116323	-0.0196097	-0.00524661	0.023828	-0.00580605	0.0147201	-0.00553935	-3.13013e-05	0.0062227	0.0105256	0.0117119	-0.00406559	-0.00558344	0.0103355	0.028949	-0.00158996	0.00581256	0.00490982	-0.00307381	0.00180555	0.00101387	0.000381217	-0.00106235	-0.0020509	0.00115442	-0.00107047	9.23353e-05	-0.00212648	0.00163315	-0.000170761	-0.000764559	-0.00135387	-0.00109826	0.000997963	0.00131429	0.00123447	-0.00046391	-4.69711e-05	0.00066107	-0.000646992	-0.00148827	6.7515e-05	0.000245169	0.000802018	0.000536776
GO.0001077	-0.0182289	0.00597323	0.00181249	0.0107133	-0.000614866	-0.00630905	-0.00818919	0.00572592	0.0107158	0.00552465	-0.00417933	-0.000363331	0.00940265	0.0122024	-0.00212335	0.00811504	-0.000646823	0.0254925	-0.00273058	0.00167044	0.00698418	0.0202702	-0.00495034	-0.00286347	-0.00402643	-0.00459103	-0.00623177	-0.00196773	-0.00741042	0.0254654	0.0137999	0.00500952	-0.000187466	-0.0040695	0.00430203	0.00735576	-0.0143196	-0.00467903	0.00737606	-0.0174383	0.0293672	0.00531769	0.00108849	-0.000201575	-0.000118746	0.00257432	0.00531517	-0.000191439	-0.00042804
GO.0001078	-0.00493012	-0.00872197	-0.00695864	-0.0019874	-0.00749464	-0.0203854	0.0011003	-0.00134127	-0.00565637	0.01612	-0.0199244	0.00396903	-0.0017043	0.00288918	0.0108146	0.00611136	-0.0108037	0.0135725	0.0182957	0.0171536	-0.0090346	0.00832707	0.0153764	-0.0174822	0.0174385	-0.00112665	-0.00830608	-0.0144518	0.0348986	0.0101174	0.0114776	-0.0300935	0.00858148	0.000674398	0.00227881	-0.00977484	-0.00497048	0.00652915	0.000559377	0.00401295	0.00399651	-0.00687681	0.0221539	0.00749949	-0.00660445	-0.00937836	0.00012663	-0.00531186	0.031873
GO.0001079	-0.00697473	0.00274029	-0.00437316	-0.00247866	-0.00537138	0.00668502	-0.0124416	0.0433631	0.00241473	-0.00774116	1.92165e-05	0.00173081	0.00338458	0.0120167	0.00812522	-0.00206828	0.00171489	-0.0104054	0.0113094	-0.00350939	-0.00142735	0.00230867	-0.000509306	-0.000258549	0.00144838	0.0014003	-0.000502903	0.000354205	-0.000840614	0.000847066	-0.000777988	0.000489402	0.00036775	-9.91995e-05	-0.000352397	-0.000641926	-0.00039453	-0.00119395	0.00143867	0.000730248	-0.00039685	-0.00125796	0.000104344	-0.000711683	-0.000356273	-0.00029592	0.000150761	0.00036066	0.000331926
GO.0001080	-0.00697473	0.00274029	-0.00437316	-0.00247866	-0.00537138	0.00668502	-0.0124416	0.0433631	0.00241473	-0.00774116	1.92165e-05	0.00173081	0.00338458	0.0120167	0.00812522	-0.00206828	0.00171489	-0.0104054	0.0113094	-0.00350939	-0.00142735	0.00230867	-0.000509306	-0.000258549	0.00144838	0.0014003	-0.000502903	0.000354205	-0.000840614	0.000847066	-0.000777988	0.000489402	0.00036775	-9.91995e-05	-0.000352397	-0.000641926	-0.00039453	-0.00119395	0.00143867	0.000730248	-0.00039685	-0.00125796	0.000104344	-0.000711683	-0.000356273	-0.00029592	0.000150761	0.00036066	0.000331926
GO.0001085	-0.0195274	0.00695866	-0.0108502	0.0125112	-0.00473171	0.00390876	-0.0158233	-0.00470386	0.000741616	-0.0101175	-0.0040597	-0.004209	0.000886267	-0.00275049	0.0031478	-0.000533978	0.00221797	-0.0119588	0.015534	-0.00379063	-0.00167962	0.00179679	0.000185498	-0.000468767	0.0015219	-2.99164e-05	-0.000377943	0.00620316	0.00151906	0.00192157	0.00119763	0.00121479	0.000687523	-0.000488437	-2.16352e-05	-0.00214045	-0.000583275	0.00186889	0.00014161	-0.00153266	0.00059831	-0.0015261	-5.50264e-05	0.00096455	-0.000100269	4.04364e-05	-8.80198e-05	-0.00125026	0.000490571
GO.0001098	-0.013035	-0.000142048	0.0129182	0.00878949	-0.00643481	-0.023034	0.000444658	-0.00310882	-0.00303077	0.0132217	-0.00778977	-0.00276687	0.00432515	0.0027416	0.00575648	-0.00217649	-0.0050836	0.019431	0.0190399	-0.0215337	-0.0179125	0.00707467	-0.00234574	0.00146484	0.000573526	-0.000390297	0.000454008	0.0018176	0.00199802	-0.001581	0.000930224	-0.0015581	0.000731654	-0.000331414	-0.000858105	-0.00282288	-0.000941483	0.00172942	-3.80207e-05	0.00120224	0.000212198	-0.000448366	0.000949647	0.000391103	-0.00133908	0.000420476	-0.00024219	0.000392975	0.000850535
GO.0001099	-0.013035	-0.000142048	0.0129182	0.00878949	-0.00643481	-0.023034	0.000444658	-0.00310882	-0.00303077	0.0132217	-0.00778977	-0.00276687	0.00432515	0.0027416	0.00575648	-0.00217649	-0.0050836	0.019431	0.0190399	-0.0215337	-0.0179125	0.00707467	-0.00234574	0.00146484	0.000573526	-0.000390297	0.000454008	0.0018176	0.00199802	-0.001581	0.000930224	-0.0015581	0.000731654	-0.000331414	-0.000858105	-0.00282288	-0.000941483	0.00172942	-3.80207e-05	0.00120224	0.000212198	-0.000448366	0.000949647	0.000391103	-0.00133908	0.000420476	-0.00024219	0.000392975	0.000850535
GO.0001100	-0.00932758	0.00258636	-0.00889643	-0.00563239	-0.0122723	-0.0368904	-0.00210804	-0.00635655	-0.00824474	-0.00749194	-0.000329069	-0.000516209	0.00185812	-0.000595901	0.00118513	0.000889558	0.00189875	-0.00244667	0.00113251	-0.00126994	0.00159835	0.0015248	0.000370899	-0.00041205	-0.0017081	-0.00098955	-0.00111545	-0.00100692	0.000309665	-9.1686e-05	-0.000160826	-0.000263203	0.000943944	-8.71872e-05	-0.000126464	-0.00114202	0.000724352	0.00154634	0.000420255	-0.000994571	0.000939972	-0.000132014	-0.000549132	0.000353814	1.36508e-05	-0.000153899	0.000330931	-9.75778e-06	0.00032032
GO.0001101	-0.00904735	-0.0110191	-0.00124806	0.00634123	0.00335367	-0.00647952	-0.00768866	0.00819872	0.00479468	-0.00958609	-0.00581684	-0.00824372	-0.0185304	-0.0127539	-0.0019646	-0.00178936	-0.0014104	0.00938896	-0.000880495	0.00868692	-0.00701306	0.00124592	0.0210555	0.00851491	0.00964411	-0.0187329	-0.0158027	-0.0140053	-0.0278519	0.0257559	0.0425673	0.0275767	-0.000755034	0.0238051	-0.0202776	0.0213737	0.0139037	0.018625	0.020031	0.0095713	-0.0152625	-0.02303	0.0138183	0.03511	0.00175184	-2.11706e-05	0.00035363	0.00199006	0.0102565
GO.0001102	-0.0134268	0.0037357	-0.00469558	0.0209293	-0.0120932	-0.00610954	-0.0144247	0.00734289	-0.0181061	-0.0147613	-0.00433185	-0.00230429	0.00281455	0.0114489	0.0111536	-0.00541639	0.00225886	-0.00865956	0.0057412	-0.00523933	-0.000917234	0.00265539	-0.000123468	-0.00163011	0.00120294	0.000526767	-0.00073737	0.00755083	0.0014601	0.00247374	0.00249808	0.00202259	0.0006351	-1.95792e-06	-0.000804059	-0.00420568	0.000115065	0.00133341	0.000795231	-0.00123916	0.000462587	-0.000987131	-3.5898e-05	0.000260523	0.000501066	-8.75075e-06	0.000350447	-0.000245582	0.000707189
GO.0001109	-0.00215672	0.00283037	0.000801053	0.00373332	-0.00349421	-0.00307859	0.00706222	0.00485671	-0.00321993	0.0517725	-0.0109274	-0.0100872	0.000866867	0.00679001	0.00617812	-0.00421009	0.0073595	-0.00957858	-0.000159284	0.000501182	0.00335889	-0.00160851	-0.000396053	0.00100942	0.000940559	-0.00188833	-0.00182111	0.00233276	0.00294187	-0.00171971	-8.00067e-05	-0.00107691	0.000240823	-0.00178001	-0.00316966	-0.000608959	-0.0017831	0.00282384	-0.00069091	0.00038038	6.66129e-05	0.000601852	-3.27337e-05	0.000691847	-0.000826286	-0.00111111	-2.95254e-05	-0.00111171	-0.000172652
GO.0001111	-0.00215672	0.00283037	0.000801053	0.00373332	-0.00349421	-0.00307859	0.00706222	0.00485671	-0.00321993	0.0517725	-0.0109274	-0.0100872	0.000866867	0.00679001	0.00617812	-0.00421009	0.0073595	-0.00957858	-0.000159284	0.000501182	0.00335889	-0.00160851	-0.000396053	0.00100942	0.000940559	-0.00188833	-0.00182111	0.00233276	0.00294187	-0.00171971	-8.00067e-05	-0.00107691	0.000240823	-0.00178001	-0.00316966	-0.000608959	-0.0017831	0.00282384	-0.00069091	0.00038038	6.66129e-05	0.000601852	-3.27337e-05	0.000691847	-0.000826286	-0.00111111	-2.95254e-05	-0.00111171	-0.000172652
GO.0001158	-0.0230889	0.0067978	-0.00170709	-0.000584911	-0.00556533	0.00558518	0.00239027	0.00176167	-0.00264533	0.00170208	-0.0072013	-0.00573822	0.00293696	-0.00654376	0.00713955	-0.00299635	-0.00571914	0.0134615	0.00814885	0.013267	0.0201552	-0.00179751	-0.00269119	-0.00154153	0.00125045	-0.00337435	-0.00288294	0.00344846	0.00289406	-0.00041662	0.000380433	-0.00053251	0.00172946	-0.000448163	0.000464244	-0.00243247	-0.00134191	0.00193901	-0.00015381	-6.62769e-05	-0.000629905	0.000720563	0.000363774	0.000186747	-0.000843403	0.000391379	5.52014e-05	0.000101621	-0.000322318
GO.0001161	-0.010785	0.00299512	-0.00722577	-0.00598284	-0.0123548	-0.0133012	-0.0103677	-0.0156472	-0.0339702	-0.00776273	-0.00185984	-0.00115111	0.000329405	0.00788116	0.00908175	-0.00678287	0.00152114	-0.00516511	0.000747906	-0.002239	0.000711133	0.00277163	-0.000421097	0.000298315	-0.00151653	0.000351079	-0.00120169	-0.00132111	0.000811278	-0.00124588	0.000300935	-0.00121963	0.00119123	0.00040929	-0.000885461	-0.00203049	0.00122191	0.00136687	0.000400797	-0.00153427	0.00129089	0.00019696	-0.000728551	0.000306724	0.000719826	2.84043e-05	-1.31965e-06	1.39611e-05	3.7472e-05
GO.0001162	-0.00578538	0.0016107	-0.00122902	-0.00275136	-0.0050405	0.0182515	-0.0124202	-0.0155698	-0.0393576	-0.00338595	-0.00227712	-0.00109684	-0.00139653	0.0116398	0.0115411	-0.0103944	0.000232815	-0.00479119	-8.44726e-05	-0.00186757	-0.000601836	0.00235908	-0.00096098	0.000830079	-0.000417011	0.00148152	-0.000568468	-0.000844343	0.000827178	-0.00165417	0.000582526	-0.00144586	0.000725321	0.000660725	-0.00111433	-0.0017033	0.000987904	0.000369061	0.00014138	-0.0011554	0.000868948	0.000408015	-0.000471786	7.59976e-05	0.00099504	0.000193701	-0.00033278	2.93214e-05	-0.000267811
GO.0001163	-0.00696186	0.0036453	-0.00498565	-0.00735294	-0.0157902	0.0133571	-0.00637773	-0.0199338	0.0330949	0.00195319	0.00205902	0.00713794	0.00613731	0.0191179	0.00688589	-0.00137355	0.00199517	0.00240401	-0.000721637	0.000343506	-4.40515e-05	-0.00228656	0.000665606	0.000129367	0.000580805	0.000395254	2.58804e-05	-0.000562489	0.000821599	0.000488615	-0.00035329	-0.000217292	-0.000368176	-0.000439597	0.000256687	-6.82231e-05	0.000315011	-0.00147416	0.000917469	-7.03446e-05	-0.000704025	-0.000450053	0.000227809	0.000339264	-9.82057e-07	0.00116997	-0.000174233	-0.000594508	-0.000394529
GO.0001164	-0.00696186	0.0036453	-0.00498565	-0.00735294	-0.0157902	0.0133571	-0.00637773	-0.0199338	0.0330949	0.00195319	0.00205902	0.00713794	0.00613731	0.0191179	0.00688589	-0.00137355	0.00199517	0.00240401	-0.000721637	0.000343506	-4.40515e-05	-0.00228656	0.000665606	0.000129367	0.000580805	0.000395254	2.58804e-05	-0.000562489	0.000821599	0.000488615	-0.00035329	-0.000217292	-0.000368176	-0.000439597	0.000256687	-6.82231e-05	0.000315011	-0.00147416	0.000917469	-7.03446e-05	-0.000704025	-0.000450053	0.000227809	0.000339264	-9.82057e-07	0.00116997	-0.000174233	-0.000594508	-0.000394529
GO.0001188	-0.00696186	0.0036453	-0.00498565	-0.00735294	-0.0157902	0.0133571	-0.00637773	-0.0199338	0.0330949	0.00195319	0.00205902	0.00713794	0.00613731	0.0191179	0.00688589	-0.00137355	0.00199517	0.00240401	-0.000721637	0.000343506	-4.40515e-05	-0.00228656	0.000665606	0.000129367	0.000580805	0.000395254	2.58804e-05	-0.000562489	0.000821599	0.000488615	-0.00035329	-0.000217292	-0.000368176	-0.000439597	0.000256687	-6.82231e-05	0.000315011	-0.00147416	0.000917469	-7.03446e-05	-0.000704025	-0.000450053	0.000227809	0.000339264	-9.82057e-07	0.00116997	-0.000174233	-0.000594508	-0.000394529
GO.0001190	-0.00697473	0.00274029	-0.00437316	-0.00247866	-0.00537138	0.00668502	-0.0124416	0.0433631	0.00241473	-0.00774116	1.92165e-05	0.00173081	0.00338458	0.0120167	0.00812522	-0.00206828	0.00171489	-0.0104054	0.0113094	-0.00350939	-0.00142735	0.00230867	-0.000509306	-0.000258549	0.00144838	0.0014003	-0.000502903	0.000354205	-0.000840614	0.000847066	-0.000777988	0.000489402	0.00036775	-9.91995e-05	-0.000352397	-0.000641926	-0.00039453	-0.00119395	0.00143867	0.000730248	-0.00039685	-0.00125796	0.000104344	-0.000711683	-0.000356273	-0.00029592	0.000150761	0.00036066	0.000331926
GO.0001191	-0.00789071	0.0032581	-0.00599046	-0.00131563	-0.0102809	-0.0285641	0.00251263	-0.00203323	-0.00876799	0.0233849	-0.00673489	-0.00127313	0.00513501	0.00419581	0.00841227	-0.00345702	-0.00799846	0.0199661	0.0270547	0.000575205	0.00807127	0.00430981	-0.00336616	0.00237527	0.000196585	-0.000536736	-0.000930115	-0.00274123	0.0020006	-0.00190334	0.000667226	-0.00292942	0.00171915	-0.000136402	-0.0006762	-0.00118462	-0.00105103	0.00206291	0.000568023	0.000976724	-0.000279684	0.00084072	0.000727648	-0.000277155	-0.00155155	0.000293095	0.00018989	0.000715755	0.000414427
GO.0001199	-0.0140663	0.00573639	-0.010209	-0.00683557	0.00606549	0.0186045	-0.0121271	-0.0170605	-0.00109183	0.00140096	-0.000531824	-0.000190059	0.00221442	0.00606825	0.00837409	-0.00656373	-0.00138059	0.0238423	-0.0272231	0.00327082	0.0016812	-0.00377886	-0.00186627	-0.0015422	-0.000807513	-0.00114041	-0.00272516	0.00121351	0.00132009	-0.00142062	-0.00150725	-0.00051512	2.72311e-06	-0.000466556	0.00031864	-0.00240151	0.000582387	-0.000263507	0.0002317	-0.00015718	-0.000492224	0.0014525	0.000264118	0.000603352	-0.00021669	0.000594606	-0.000196722	0.000522759	-0.000196421
GO.0001205	-0.00789071	0.0032581	-0.00599046	-0.00131563	-0.0102809	-0.0285641	0.00251263	-0.00203323	-0.00876799	0.0233849	-0.00673489	-0.00127313	0.00513501	0.00419581	0.00841227	-0.00345702	-0.00799846	0.0199661	0.0270547	0.000575205	0.00807127	0.00430981	-0.00336616	0.00237527	0.000196585	-0.000536736	-0.000930115	-0.00274123	0.0020006	-0.00190334	0.000667226	-0.00292942	0.00171915	-0.000136402	-0.0006762	-0.00118462	-0.00105103	0.00206291	0.000568023	0.000976724	-0.000279684	0.00084072	0.000727648	-0.000277155	-0.00155155	0.000293095	0.00018989	0.000715755	0.000414427
GO.0001207	-0.010199	-0.00345523	0.0239181	0.0135135	0.00135081	-0.00340194	-0.00189554	-0.00228111	0.00456196	-0.0050361	-0.00407558	-0.00256667	0.000867334	-0.000391083	-0.000423553	0.000436535	0.000943552	0.00699978	-0.000631529	-0.0304592	-0.0329299	0.00550825	0.000110798	-0.000342399	0.000599342	-4.90982e-06	0.00156018	0.00526364	0.000772205	-0.000290733	0.000623718	0.000767118	-0.000703781	-0.000323526	-0.000514659	-0.0027329	-0.00025554	0.000337134	-0.000620787	0.00069172	0.000574169	-0.00146295	0.000590251	0.000819919	-0.000306793	0.000290431	-0.000525996	-0.000170393	0.000765926
GO.0001221	-0.0141353	0.0015571	0.00910664	-0.00937074	-0.0130047	-0.0137991	-0.00328524	-0.0128865	0.0124022	-0.000163698	0.00967657	0.0330702	0.00302054	-0.00208302	0.00821407	-0.000612657	0.00693721	-0.00203655	-0.00222353	-0.00106913	0.000230391	0.000399134	0.00112555	-0.0008285	-0.00110805	-0.00279715	-0.00189561	0.000301441	0.00066495	-0.000101582	8.16585e-06	-0.000151071	-0.000588181	-0.000228192	1.42235e-05	-0.00105754	0.000599699	-0.000200849	-0.00027387	-0.000765792	0.000188838	0.000217592	0.000770828	0.000501142	-0.000869915	0.000524104	0.000278147	0.000392102	0.000190914
GO.0001222	-0.0116245	0.00444706	-0.00990659	-0.00926665	-0.0200261	-0.0167939	-0.00605565	-0.0187615	0.0177336	-0.00395259	0.00123454	0.00472543	0.00570573	0.0132177	0.00575967	-0.000345388	0.00277879	-3.04419e-05	0.00029321	-0.000661122	0.00110918	-0.000543609	0.000739674	-0.000201729	-0.000804465	-0.000424104	-0.000777546	-0.00111997	0.000807297	0.000283258	-0.000366886	-0.000342892	0.000410882	-0.000375926	9.29303e-05	-0.000863661	0.000741714	5.15029e-05	0.000954632	-0.00075995	0.000168378	-0.000415377	-0.000229304	0.000494597	9.04073e-06	0.000725096	0.000111823	-0.000431219	-5.29571e-05
GO.0001223	-0.0141353	0.0015571	0.00910664	-0.00937074	-0.0130047	-0.0137991	-0.00328524	-0.0128865	0.0124022	-0.000163698	0.00967657	0.0330702	0.00302054	-0.00208302	0.00821407	-0.000612657	0.00693721	-0.00203655	-0.00222353	-0.00106913	0.000230391	0.000399134	0.00112555	-0.0008285	-0.00110805	-0.00279715	-0.00189561	0.000301441	0.00066495	-0.000101582	8.16585e-06	-0.000151071	-0.000588181	-0.000228192	1.42235e-05	-0.00105754	0.000599699	-0.000200849	-0.00027387	-0.000765792	0.000188838	0.000217592	0.000770828	0.000501142	-0.000869915	0.000524104	0.000278147	0.000392102	0.000190914
GO.0001224	-0.00977093	0.00500167	-0.00779798	-0.00585491	-0.0171089	-0.0136217	-0.00351798	-0.0146402	0.0123454	0.00130562	0.0113582	0.0379226	0.00297353	-0.00156664	0.00901774	-0.00116121	0.00805369	-0.0029161	-0.00225526	-0.000892934	-0.00119873	0.000456679	0.00119262	-0.000449664	-0.00116244	-0.00261379	-0.00222004	0.000692359	0.000546822	0.000180797	1.56393e-05	7.80424e-05	-0.000668303	-0.000516208	-0.000190729	-0.000903519	0.000703166	-3.03747e-05	0.000196942	-0.000829059	1.91979e-05	0.000227319	0.000996582	0.000903739	-0.000945812	0.00019531	0.000553789	0.000428126	0.00054304
GO.0001225	-0.00977093	0.00500167	-0.00779798	-0.00585491	-0.0171089	-0.0136217	-0.00351798	-0.0146402	0.0123454	0.00130562	0.0113582	0.0379226	0.00297353	-0.00156664	0.00901774	-0.00116121	0.00805369	-0.0029161	-0.00225526	-0.000892934	-0.00119873	0.000456679	0.00119262	-0.000449664	-0.00116244	-0.00261379	-0.00222004	0.000692359	0.000546822	0.000180797	1.56393e-05	7.80424e-05	-0.000668303	-0.000516208	-0.000190729	-0.000903519	0.000703166	-3.03747e-05	0.000196942	-0.000829059	1.91979e-05	0.000227319	0.000996582	0.000903739	-0.000945812	0.00019531	0.000553789	0.000428126	0.00054304
GO.0001227	-0.0071395	-0.00712924	-0.00685551	-0.00307272	-0.00910972	-0.00993484	-0.00477445	-0.00844231	-0.0233871	0.0129863	-0.0190523	0.00307525	-0.00218782	0.00801511	0.0151272	0.000692127	-0.00964929	0.010033	0.0164846	0.014625	-0.00843913	0.00861623	0.013441	-0.0154036	0.0155559	-0.000329496	-0.00776567	-0.0134443	0.0319029	0.00836935	0.0106366	-0.0278505	0.00808725	0.000915939	0.00154059	-0.00961923	-0.00403031	0.00606823	0.000570864	0.00308772	0.00401302	-0.00602132	0.0197893	0.00680848	-0.00550272	-0.00838014	-4.01833e-05	-0.00478381	0.0286619
GO.0001228	-0.0193621	0.00831865	0.000765844	0.00788439	-0.00399652	0.00237359	-0.0123784	-0.000528262	-0.00157404	0.00423358	-0.0066093	-0.00465378	0.00415255	-0.00140582	-0.00598745	0.0079535	-0.00141046	0.0177452	0.00497405	0.00187494	0.00648886	0.0232893	-0.00316247	-0.0044153	0.00763563	0.00827704	0.0139586	-0.00183884	-0.01074	0.0264609	0.00942152	0.00383883	-0.000642444	-0.0013346	-0.0030665	0.0157296	-0.0242751	-0.0253409	0.00652621	-0.0021513	0.0122537	0.00933963	0.0100025	-0.00704881	-0.000646055	0.000495723	0.00219343	0.000191846	0.000370224
GO.0001306	-0.0111045	0.00274989	-0.0109512	-0.00199462	0.0358037	0.000601522	-0.00110602	-0.00544305	0.00546891	0.00172868	0.000673073	0.000385002	0.000513394	0.00137389	0.000918169	-3.27804e-05	0.00244308	-0.00124374	0.00114797	-0.000644963	-0.000720092	-0.000827963	-0.000293849	-0.000277976	-0.000207734	0.000748285	0.000228064	-0.000635604	0.000162384	0.000305548	-0.00052506	-9.41709e-05	-9.26021e-05	-0.000176591	0.000484835	0.00032052	-0.000615372	-0.00125661	0.000198505	-0.000747113	2.56143e-05	-0.000583282	-0.000105772	8.07604e-05	-0.000690337	0.000444893	-0.00101367	-0.000934637	0.000756035
GO.0001411	-0.00932758	0.00258636	-0.00889643	-0.00563239	-0.0122723	-0.0368904	-0.00210804	-0.00635655	-0.00824474	-0.00749194	-0.000329069	-0.000516209	0.00185812	-0.000595901	0.00118513	0.000889558	0.00189875	-0.00244667	0.00113251	-0.00126994	0.00159835	0.0015248	0.000370899	-0.00041205	-0.0017081	-0.00098955	-0.00111545	-0.00100692	0.000309665	-9.1686e-05	-0.000160826	-0.000263203	0.000943944	-8.71872e-05	-0.000126464	-0.00114202	0.000724352	0.00154634	0.000420255	-0.000994571	0.000939972	-0.000132014	-0.000549132	0.000353814	1.36508e-05	-0.000153899	0.000330931	-9.75778e-06	0.00032032
GO.0001501	-0.0159033	0.000922169	-0.00134365	-0.00140358	-0.00404504	0.00339288	0.00338392	0.000218028	-0.00452729	0.00907083	-0.0197874	5.62958e-05	0.00322016	0.010176	-0.00917552	0.020978	0.00629708	-0.0108117	0.0125824	0.0253931	0.00273178	0.00359649	0.0172471	-0.0183129	0.00822999	0.0149001	0.00293465	-0.000245078	0.00278525	0.00858359	0.00469762	0.00268371	0.00200676	0.00166954	-0.00141032	-0.0195	0.0200224	-0.04073	0.00758269	0.00773389	-0.0268894	0.00557721	0.0125257	0.00537675	-0.00181659	-0.00778207	-0.0410372	-0.00729144	0.00970131
GO.0001502	-0.00578538	0.0016107	-0.00122902	-0.00275136	-0.0050405	0.0182515	-0.0124202	-0.0155698	-0.0393576	-0.00338595	-0.00227712	-0.00109684	-0.00139653	0.0116398	0.0115411	-0.0103944	0.000232815	-0.00479119	-8.44726e-05	-0.00186757	-0.000601836	0.00235908	-0.00096098	0.000830079	-0.000417011	0.00148152	-0.000568468	-0.000844343	0.000827178	-0.00165417	0.000582526	-0.00144586	0.000725321	0.000660725	-0.00111433	-0.0017033	0.000987904	0.000369061	0.00014138	-0.0011554	0.000868948	0.000408015	-0.000471786	7.59976e-05	0.00099504	0.000193701	-0.00033278	2.93214e-05	-0.000267811
GO.0001503	-0.00467325	-0.0248721	-0.00300402	-0.00847071	0.00663589	-0.00549191	-0.00521197	-0.00803052	-0.00873881	-0.00603125	-0.00898548	-0.000576064	0.00353609	-0.00166905	0.0114671	0.0031008	0.0050893	-0.00265309	0.000585737	-0.010448	0.00777728	-0.000776446	-0.0186351	0.0105042	-0.0042256	-0.00389813	0.00719871	0.00324072	0.00557688	0.000706403	-0.000617051	0.00313501	0.029078	0.00748401	0.00278971	-0.0102192	0.0357564	-0.0313984	-0.00969235	-0.0287698	-0.00740264	0.0175666	0.0115154	0.0145676	0.00562782	0.0114813	0.00397326	-0.00208624	-0.0101036
GO.0001505	-0.0143827	-0.00207358	-0.00214827	-0.0080281	-0.00364555	0.00177922	0.00810929	-0.0083408	-0.00365174	0.0156976	0.00366968	-0.00741166	-0.0240984	0.00575479	-0.0168383	0.00194346	-0.0138291	0.00365718	-0.0100955	0.0147038	-0.00376364	0.0195629	-0.0202023	-0.00271066	0.0132244	0.0182374	0.0269109	0.00933376	-0.00175678	-0.00247294	-0.00348957	-0.0194676	-0.0116037	-0.00319041	-0.0128751	-0.00930611	-0.00775092	0.0107339	-0.00935212	-0.00398287	0.00292864	-0.00986478	0.012986	0.00468299	-0.00160193	0.00410687	0.00180078	0.0222177	-0.0441947
GO.0001508	-0.0010303	0.00471198	0.00334844	0.0275261	-0.000824615	-0.000371377	-0.00243686	-0.0025676	0.0016943	-0.00745732	-0.00349485	-0.000561028	0.00364941	0.0101051	-0.0149086	0.0148343	0.00766114	0.00196843	-0.00263234	0.00301929	0.00224106	0.0278277	-0.00440659	0.00493102	-0.0130705	-0.0101886	-0.00818928	-0.0369609	0.00153467	-0.0228766	-0.00970943	-0.00947862	-0.00375885	0.0545372	-0.0134663	0.0190245	-0.0137921	0.00692624	0.0133812	-0.00818522	-0.00695687	-0.00414837	-0.00753371	0.0163612	-0.014547	-0.000265381	0.00197561	-0.00482309	-0.00228177
GO.0001516	-0.0129018	0.00391792	-0.0109358	-0.00319224	0.0217173	0.00519985	-0.0096679	0.0270606	0.00562595	-0.00429065	0.000494034	0.0015099	0.00278169	0.00955587	0.00645358	-0.00149937	0.00296722	-0.00831312	0.00888986	-0.00296464	-0.00153247	0.00105667	-0.00057315	-0.000382877	0.000885356	0.00153328	-0.000196132	-0.000200813	-0.000484001	0.000822533	-0.000929886	0.000282047	0.000196352	-0.000196811	9.45108e-05	-0.000229363	-0.00072069	-0.00174878	0.00116833	-1.20353e-05	-0.000264923	-0.00131396	-1.01898e-06	-0.000450241	-0.000746886	0.00010631	-0.000615789	-0.000409604	0.000776395
GO.0001523	-0.00691833	-0.0136408	-0.00853767	0.0127227	0.00467599	-0.00563877	-0.0070844	-0.00922907	-0.0104794	-0.00937909	-0.0257898	0.00870933	-0.00309613	0.0105483	-0.0143924	-0.00568807	0.00209234	-0.000713877	0.00115236	0.005454	-0.00520691	-0.0166066	0.0183318	0.0104971	-0.0115518	0.00126122	0.00348148	-0.0171495	-0.00912691	-0.0216778	-0.00244801	-0.0172586	0.00418847	-0.0196313	0.00695683	0.0132013	-0.0106336	0.00664248	0.0244692	-0.0255104	-0.0185125	-0.0046185	0.0173023	-0.00813389	0.00494275	-0.00271826	-0.00594042	0.00319836	0.00259783
GO.0001525	-0.00846225	-0.0180454	-0.00199092	0.00916636	0.00315994	-0.00872813	-0.00350322	0.0101916	0.000832544	0.0123864	0.000769079	0.00325186	0.0157556	-0.0128896	0.0266891	0.00978928	0.00708173	0.0031162	-0.0107646	-0.000473094	-0.00186418	-0.0016983	-0.00922836	-0.00863135	0.00533701	-0.0194625	0.00445869	0.0132877	-0.0064604	0.0112292	-0.018933	-0.0110739	0.0170647	0.00848373	0.0175385	0.01782	0.0194889	-0.0072746	-0.0131219	-0.0109565	-0.00647288	-0.0166423	-0.0172424	0.0038686	0.0204401	-0.00587788	0.00218783	0.013449	-0.0172695
GO.0001539	-0.0108756	-0.00547611	0.0309682	-0.00826828	0.00379951	-0.00367449	-0.000407277	-0.000168033	0.00312781	-0.00253824	-0.0004941	-0.0001673	0.000818216	-0.00138711	0.000641242	0.000782934	-0.000202688	0.000997704	-0.000489535	-0.000560901	0.0024862	-2.85543e-07	0.000161073	-0.000846627	-0.000178347	-0.000995442	8.82846e-05	-0.000590987	0.000363378	-0.00050495	-1.07109e-05	-0.00042648	-7.53618e-06	0.000433928	0.00035195	-0.00052036	-2.93429e-05	-0.000338945	-0.000867446	-7.96062e-05	0.000334589	3.66456e-05	-0.000195435	-0.000562032	-8.35823e-05	0.000687141	-0.00040068	3.45872e-05	-0.000552046
GO.0001540	0.00761923	-0.0267837	-0.00575605	-0.00325854	0.000720505	-0.000319688	0.000590509	-0.000407399	0.00252853	-0.00152204	0.0237228	-0.0109743	0.00459243	-0.00337473	0.00527434	-0.00964043	-0.0135071	-0.00478318	0.000843273	-0.00410831	-0.000541824	0.000132221	0.00181832	0.00109377	-0.00229149	0.00461961	-0.00384317	0.000708227	0.00150517	-0.00971576	0.00918989	0.0080087	0.00701444	0.00146137	0.00489633	-0.0114145	-0.014009	0.000382722	-0.0145932	-0.00849802	-0.00190496	0.0128616	0.0138685	0.00223157	-0.00175633	0.00891042	0.00088422	-0.00519135	0.00185849
GO.0001541	-0.00900939	0.0025665	-0.00326156	0.0279573	0.0166583	0.000650238	-0.00254689	-0.00557492	0.00360835	-0.00493626	0.000587772	-0.000742048	0.00717551	0.0106395	-0.0161717	0.0166345	0.00828321	0.00245832	-0.000889492	0.000346185	0.0027267	0.0309786	-0.00291634	-0.00276993	0.000194955	-0.00602032	-0.00361284	0.00986263	0.00273244	0.00175542	0.00401942	0.00540634	-0.001301	-0.00244336	0.00193073	-0.00155977	-0.00454273	0.00490117	-0.0022951	-0.00013587	-0.000307637	-0.000431883	-0.00144607	0.000717822	0.00208165	0.0013876	0.000491035	-0.00304283	0.000888421
GO.0001546	-0.0111045	0.00274989	-0.0109512	-0.00199462	0.0358037	0.000601522	-0.00110602	-0.00544305	0.00546891	0.00172868	0.000673073	0.000385002	0.000513394	0.00137389	0.000918169	-3.27804e-05	0.00244308	-0.00124374	0.00114797	-0.000644963	-0.000720092	-0.000827963	-0.000293849	-0.000277976	-0.000207734	0.000748285	0.000228064	-0.000635604	0.000162384	0.000305548	-0.00052506	-9.41709e-05	-9.26021e-05	-0.000176591	0.000484835	0.00032052	-0.000615372	-0.00125661	0.000198505	-0.000747113	2.56143e-05	-0.000583282	-0.000105772	8.07604e-05	-0.000690337	0.000444893	-0.00101367	-0.000934637	0.000756035
GO.0001553	0.00225156	-0.00399738	-0.000863474	-0.000728878	0.000374339	4.42135e-05	-5.30465e-05	-0.000405118	0.000337107	-0.000618862	0.0123696	-0.00697127	0.0121264	-0.00612754	0.00664353	-0.000585289	0.00406063	-0.000464778	-0.000456553	-0.0145962	0.0101221	-0.00349677	-0.00903416	-0.0086841	0.0363004	0.00778932	-0.0134083	-0.0267194	0.00166669	-0.032908	0.0723988	0.0246102	-0.0332944	-0.0151641	-0.0108316	0.0401859	0.0369362	-0.00416486	0.0102913	0.0153351	0.00240093	-0.0454589	0.0104377	0.0322983	0.0307904	0.00706605	0.00169432	0.0269409	0.00436275
GO.0001556	-0.0127561	0.00526456	-0.00925254	-0.00560685	0.00266425	0.0172581	0.00953629	-0.011509	-0.00245202	-0.00187566	0.0126812	-0.00258032	-0.0167634	0.0135342	0.00447698	-0.00187121	-0.0277821	0.0132638	-0.0248376	-0.00600205	0.00557863	-0.00316472	0.00929535	0.00204458	0.0019262	-0.00137553	-0.00690328	0.00284312	0.00340921	-0.00208497	-0.00509783	-0.00234962	-0.0113179	0.00206586	0.0157664	0.000166741	0.00493376	-0.00585822	-0.00346119	-0.00338199	-0.00422824	0.00189938	-0.00762483	-0.00338577	0.00134443	-0.00154454	-7.83796e-05	-0.00370146	0.0164055
GO.0001558	-0.0133934	-0.0202058	-0.00537758	0.00581315	-0.0052836	0.00391185	0.00454306	-1.95355e-05	-0.0029925	0.00907313	0.00534064	0.00630965	0.0014898	0.0022502	-0.00566855	0.0111556	0.0170277	-0.00739578	0.013002	-0.00514555	0.00233102	-0.00271973	-0.0151757	0.0121393	-0.00649936	0.00737783	-0.000681178	0.0149336	0.0160056	0.0147071	-0.0120217	-0.00799507	0.0126839	0.00391416	0.0167112	0.0209774	0.0178308	-0.00310981	-0.0102242	-0.00498642	-0.00554142	-0.0133034	-0.0223159	0.00505991	0.0210436	2.12322e-05	0.00381266	0.00343266	-0.000827156
GO.0001562	-0.00341621	0.000634302	0.00254808	0.0272047	-0.00190663	-0.00109264	-0.00224894	-0.00302848	0.00326485	-0.00451884	-0.00521701	-0.00342937	0.000397178	0.000839088	-0.00123477	-0.000171218	0.00152489	0.00881107	-0.000395425	-0.0421215	-0.0486308	0.00771898	-5.81155e-06	0.000366824	0.0010182	0.000988562	0.00209799	0.00796692	0.000718711	9.75455e-05	0.000884725	0.00150144	-0.000978671	-0.000887284	-0.00107314	-0.00330925	-0.000328745	0.000811371	-2.46174e-06	0.00104891	0.000469992	-0.00208668	0.00102255	0.00171098	-0.000346327	-0.000280161	-0.000336397	-0.000273359	0.00162534
GO.0001568	-0.00820153	-0.0229313	-0.00322122	0.00900098	0.00270409	-0.00875405	-0.00307939	0.0107875	0.00181498	0.0123054	0.00422815	0.00360968	-0.0022696	-0.00782947	0.0153695	-0.00289422	0.00924597	0.00662999	-0.00931822	-0.00722942	0.00614115	-0.00147405	-0.00163987	0.000339163	-0.00193804	-0.0219342	0.0104667	0.0127278	0.0012998	0.0128387	-0.0169597	0.00104971	0.0170113	0.00652652	0.0135582	0.0218043	0.024315	-0.00545124	-0.00825285	-0.00615306	-0.00495137	-0.00997641	-0.0205441	0.00380736	0.0195562	-0.000984404	0.00241446	0.00507564	-0.00170626
GO.0001569	-0.00503028	0.00181481	0.00287602	0.0351219	-0.00322854	-0.00255121	0.000905283	-0.00124596	0.00127006	0.0159362	-0.00932146	-0.00373308	0.00444149	0.00474446	0.00809733	-0.00342503	-0.00711041	0.0173046	0.0216342	-0.00150481	0.0048038	0.00237589	-0.00250217	4.17871e-05	0.00308805	-0.000306184	0.000241838	0.00877586	0.00314154	0.00214662	0.00401761	0.00101923	0.000467925	-0.000342597	-0.000564158	-0.00357972	-0.00192154	0.00205503	5.15879e-05	0.000655653	-0.00102802	9.79637e-05	0.00141628	5.91935e-05	-0.00103593	0.000471625	0.000318091	6.10063e-05	0.000822644
GO.0001570	-0.0104094	-0.00256998	0.0207945	0.0280307	0.000261395	-0.00286766	-0.0026449	-0.00340762	0.00548683	-0.00923591	-0.00425495	-0.00308581	0.00178348	0.000120135	0.00223841	0.000407785	0.000479158	-2.92161e-06	-0.00028517	-0.00305566	0.000554053	-0.000279475	0.000584971	-0.00265611	0.00181653	-0.00103128	0.000404283	0.0100953	0.00188857	0.00336438	0.00336682	0.00302791	-0.000398197	-2.62464e-05	0.00012576	-0.00358112	-0.000646551	0.00106497	-0.000679568	-0.000781097	-4.78918e-05	-0.000651017	0.000378672	0.000165152	0.000201677	0.000543689	0.000120568	-0.000514289	0.0003448
GO.0001578	-0.00692561	-0.00666304	0.0154683	0.0212995	0.000382484	-0.0021396	-0.00206902	-0.00311749	0.00452218	-0.00747826	-0.0071825	-0.00251387	0.00621518	-0.00196307	0.00515239	0.00168244	-0.00103359	-0.0007501	0.00136571	0.00107803	-0.00243851	0.00172727	0.0136872	-0.015115	-0.0200636	0.0206915	-0.0166311	0.0134256	-0.021656	-0.00876649	-0.0175082	0.0378558	-0.019164	0.00312559	0.0136256	-0.0148972	-0.0113702	-0.00145438	0.00594777	0.00893264	0.00260617	0.00141068	0.0277436	0.00644304	-0.00883481	0.0467026	-0.0149163	0.0540696	0.0193674
GO.0001582	0.00220601	0.00430399	0.00125266	-0.00109075	0.000706319	-0.00050226	-0.000229557	-0.000162199	0.000108853	-0.000698082	-0.00433836	0.000231346	-0.00233414	0.000620348	0.000698599	0.00046301	-0.00299201	0.000725297	-0.00118957	-0.00127091	-0.0013105	0.00109881	-0.00173993	-0.00187584	-0.0130583	0.00272939	-0.00499228	-0.0248447	-0.0314488	0.0767216	0.0364254	0.00801869	-0.000174187	-0.00620909	0.00885025	0.0312103	-0.0329881	-0.0253013	0.0251135	-0.0556669	0.0910058	0.0138362	0.00405789	-0.00135515	-0.00106426	0.00370484	0.0140105	0.0020229	-0.00250224
GO.0001587	-0.00497745	0.00298805	-0.00268627	-0.0019348	-0.00458763	0.00817585	0.0451897	0.00357687	-0.0043873	-0.0128305	-0.00500206	-0.00129172	0.0016583	0.00371773	0.00368235	-0.00183469	-0.000827551	-0.000625164	-1.8321e-06	-0.00234925	-0.000560741	-0.000342202	-0.000602617	-0.00223245	0.000469413	-0.00345461	-0.000467496	0.00094463	0.00177393	-0.00124664	0.000411719	0.000206754	0.00119475	-0.000319302	-0.000146562	-0.000693395	-0.0010318	-0.00116455	0.000460432	0.000949016	-0.00085558	-0.000689301	2.25455e-05	0.000349493	0.000384945	0.000187621	-0.000610814	-0.000228673	0.000129441
GO.0001591	0.00241765	-0.00228374	-0.000395957	-0.000647382	0.000520299	0.000115048	0.000473067	-0.000291073	0.000730876	-0.000605417	0.0164886	-0.0081123	0.0125485	-0.00498708	0.00303901	-0.00653641	0.00568881	0.000608295	0.000973078	-0.0161032	0.012032	0.00263774	0.010474	-0.0255154	0.010704	0.0276706	-0.0200318	0.00316869	-0.0174506	-0.0231828	0.0489209	-0.0313912	0.029102	-0.00326687	-0.0278404	0.0525539	0.0615902	0.0211553	-0.00968953	-0.00344048	0.00445125	0.0342094	0.0199058	-0.016204	-0.0474568	0.00959896	-0.0115119	0.00521243	0.00922113
GO.0001594	-0.00340696	0.000472146	0.0018399	0.0287232	-0.00144845	-0.000108646	-0.00184081	-0.00259736	0.00293641	-0.00864644	-0.00152345	-0.00165004	0.00181699	0.000752286	0.00439942	8.1627e-05	-0.000507502	-0.00981374	0.000400095	0.0374869	0.0470866	-0.00819388	0.000839345	-0.00403629	0.00224873	-0.00174658	-0.00149888	0.00978874	0.00212898	0.00612775	0.00485048	0.0040733	0.000309166	0.000408731	0.000935016	-0.00225925	-0.000741222	0.00133831	-0.000285539	-0.00229738	-0.00088601	0.000943128	-0.000183274	-0.000868148	0.000772814	0.000517436	0.000942075	-0.000635657	-0.000487038
GO.0001618	-0.0102145	0.00541325	-0.00519737	-0.00750696	-0.0160608	0.0241922	-0.0129772	-0.0225651	-0.00228233	-3.75398e-05	-0.00255829	-0.0044944	-0.00331034	-0.0127355	-0.00298523	-6.46046e-05	-0.000713731	-0.00970464	0.0161451	2.51697e-05	-0.00137908	0.00130396	5.22664e-05	0.00198758	0.000718633	-0.000282346	-0.000122013	-4.50882e-05	0.000902624	-0.00129911	-0.000650963	-0.00146855	0.000745214	-0.000264118	4.41016e-05	0.000809395	-0.000109206	0.00217186	-0.000820609	-0.0010527	0.000839988	-0.000538515	-0.000255321	0.00116624	0.000200869	-7.3814e-05	-0.000180137	-0.00106503	-0.000735377
GO.0001637	-0.00497745	0.00298805	-0.00268627	-0.0019348	-0.00458763	0.00817585	0.0451897	0.00357687	-0.0043873	-0.0128305	-0.00500206	-0.00129172	0.0016583	0.00371773	0.00368235	-0.00183469	-0.000827551	-0.000625164	-1.8321e-06	-0.00234925	-0.000560741	-0.000342202	-0.000602617	-0.00223245	0.000469413	-0.00345461	-0.000467496	0.00094463	0.00177393	-0.00124664	0.000411719	0.000206754	0.00119475	-0.000319302	-0.000146562	-0.000693395	-0.0010318	-0.00116455	0.000460432	0.000949016	-0.00085558	-0.000689301	2.25455e-05	0.000349493	0.000384945	0.000187621	-0.000610814	-0.000228673	0.000129441
GO.0001649	0.000153913	-0.0263379	-0.00986646	-0.0044477	0.00901267	0.00619428	-0.00447233	-0.00638893	-0.00778766	-0.00292718	-0.00788578	-0.000319122	0.00358895	-0.00134371	0.0118157	0.00209833	0.00404526	-0.00243611	-0.000221536	-0.0108189	0.00694724	-0.00187691	-0.0187856	0.0104121	-0.00323854	-0.00174074	0.00973376	0.00248984	0.00441225	0.00313229	-0.00173371	0.00452098	0.02795	0.00812768	0.00799226	0.0147625	0.0130201	-0.00362481	-0.0237694	-0.017651	-0.00753686	0.0160052	0.00868921	0.0132863	0.0087731	0.00835011	-0.00138416	-0.00241732	-0.0109471
GO.0001650	-0.0158349	0.00939114	-0.0124478	-0.00719912	-0.00315228	-0.00256797	-0.00878419	0.00761092	0.0115566	0.0116423	-0.00644	-0.00429564	0.000927283	-0.0124606	0.000724975	0.000688414	-0.00565881	0.0212316	0.00891044	0.00444048	0.00438463	0.00268092	-0.00196546	0.000593799	0.012027	0.0100659	0.0173106	0.00132575	-0.00264743	-0.00518732	-0.00734433	0.000829224	-0.00560019	0.00419547	0.00239109	-0.017358	0.0147974	0.0372137	-0.00262482	-0.0182349	0.0232014	-0.00395175	-0.00561724	0.00913388	0.00176054	0.000751558	0.00820731	0.000398379	0.00186847
GO.0001652	-0.00578538	0.0016107	-0.00122902	-0.00275136	-0.0050405	0.0182515	-0.0124202	-0.0155698	-0.0393576	-0.00338595	-0.00227712	-0.00109684	-0.00139653	0.0116398	0.0115411	-0.0103944	0.000232815	-0.00479119	-8.44726e-05	-0.00186757	-0.000601836	0.00235908	-0.00096098	0.000830079	-0.000417011	0.00148152	-0.000568468	-0.000844343	0.000827178	-0.00165417	0.000582526	-0.00144586	0.000725321	0.000660725	-0.00111433	-0.0017033	0.000987904	0.000369061	0.00014138	-0.0011554	0.000868948	0.000408015	-0.000471786	7.59976e-05	0.00099504	0.000193701	-0.00033278	2.93214e-05	-0.000267811
GO.0001653	-0.0188595	-1.56287e-06	0.00166933	0.0101977	-0.00211155	0.0147958	0.00444064	0.00158267	0.00239253	0.0115033	-0.0146672	-0.00513553	-0.00545456	0.00426702	-0.00489903	-0.0157417	0.00416724	-0.0134163	0.0127498	-0.00599499	0.00371894	-0.000985889	-0.019361	-0.0100275	-0.00570176	-0.0104344	0.00807825	0.0113624	-0.00985228	-0.00725606	0.0063775	-0.0087121	-0.00803291	-0.00570232	-0.00549123	-0.00475478	-0.00869365	-0.000816683	-0.0106304	-0.0115978	-0.00417031	-0.0053483	-0.00313352	-0.00286864	-0.00326753	-0.00395654	-0.00116158	0.00782795	-0.000499887
GO.0001654	-0.0159125	-0.000177804	-0.00157534	0.00693847	-0.00581606	0.00373869	0.00401525	0.00251655	-0.0035642	0.0105201	0.0211217	0.000235674	0.00162548	0.00033663	-0.0236274	-0.0179966	0.0145687	0.00728119	0.000787603	0.00252478	0.00147078	0.0030298	0.0141648	-0.00995253	-0.00544204	0.00630574	0.0202415	0.0147813	-0.0047867	-0.0112622	0.024136	-0.0134271	-0.00997509	-0.00925169	-0.02265	0.00792018	-0.0125321	-0.00894893	-0.00646066	0.00678947	-0.012646	0.03059	0.000682373	-0.0177077	-0.0175399	-0.0353672	0.00354315	-0.00661154	-0.00284225
GO.0001655	-0.0164773	-0.0126659	-0.0048765	0.00597417	-0.00551523	0.00480628	0.00223116	0.000629614	-0.00120948	0.00151826	0.000877757	0.0056838	-0.00913972	-0.0124253	0.0260532	0.0180841	-8.15023e-05	0.012692	0.00663462	0.000382677	-0.00115838	-0.000400005	-0.0155246	-0.00989573	-0.000150702	-0.00215362	0.000341792	0.00601952	0.00573472	-0.00224285	0.00535562	-0.00524001	-0.0124983	0.00510406	0.0208962	0.0137604	0.0193617	-0.000925406	-0.00403711	-0.00386203	-0.00394375	0.0365072	-0.0125896	-0.0130991	-0.014537	-0.0148348	-0.0076073	0.0345651	0.0124875
GO.0001656	-0.00694054	-0.0068318	0.015978	0.0108286	0.000559484	-0.00210541	0.000280292	-0.00118622	0.00352651	-0.00493244	0.0194866	-0.00869956	-0.0333958	0.00671496	0.0138222	0.0166374	0.00349806	0.00202769	0.00374051	0.0200419	0.0251501	-0.00697054	0.000340929	0.00816562	-0.00267688	-0.00282728	-0.00153148	0.011692	-0.00961791	0.00323118	-0.00435487	0.00412903	0.00577112	-0.00490206	-0.0146459	0.000740085	-0.00256218	0.002687	0.000748561	0.0013813	0.00355551	-0.015049	0.012186	0.00679348	-0.00278655	-0.0072324	0.000744215	0.000818065	-0.000102467
GO.0001657	-0.0103875	-0.00371954	0.0116279	0.00701013	-0.00365666	0.00956239	0.0142645	-0.0061228	-0.0157941	-0.0110506	0.0131091	-0.00826655	-0.0276955	0.012167	0.0180276	0.00861723	0.00265806	-0.000630754	0.00307764	0.0148827	0.0204438	-0.00494055	-0.000385613	0.00619878	-0.00220651	-0.00319901	-0.00171878	0.00977846	-0.00689478	0.00144844	-0.00320044	0.00290755	0.00562754	-0.0039356	-0.012735	-0.000409962	-0.00215224	0.00189677	0.000880982	0.0010618	0.00296628	-0.0126513	0.00995455	0.00583888	-0.00172939	-0.0058589	0.00021566	0.000595818	-0.000144567
GO.0001658	-0.00774812	-0.00553806	0.0136505	-0.00493636	-0.00105475	0.00215465	0.0244644	0.0019887	-0.000239491	-0.00708398	0.0176978	-0.0085153	-0.0334774	0.00823985	0.0134535	0.015652	0.00333348	0.00675265	0.00353383	-0.000442724	0.000648825	-0.00293304	-0.000400558	0.0090932	-0.00359184	-0.00370558	-0.00100112	0.00714415	-0.00980048	-0.000560884	-0.00663737	0.00214077	0.00622651	-0.00527643	-0.015202	0.00154528	-0.0027116	0.00139997	0.00113216	0.00305067	0.00357116	-0.0158885	0.0122919	0.00741961	-0.002986	-0.007402	-5.43135e-05	0.00102734	0.00021454
GO.0001662	-0.0127384	-0.00195235	0.0189789	-0.00766927	-0.00112172	0.00214838	-0.00916926	0.030825	0.00395529	-0.00733563	-0.000338888	0.00111576	0.00299921	0.00758555	0.00625596	-0.000917252	0.00107914	-0.00671357	0.0077213	-0.00290465	0.000755622	0.00164732	-0.000248507	-0.00078868	0.000906327	0.000288915	-0.000295882	-0.000168973	-0.000340567	0.000244142	-0.000562834	4.49031e-05	0.000257057	0.00023887	-3.18759e-07	-0.000829435	-0.000302486	-0.00109391	0.000407642	0.000464314	-4.44308e-05	-0.000871561	-6.50045e-05	-0.000908954	-0.000313891	0.000279184	-0.000178348	0.000282058	-0.000157082
GO.0001664	-0.0107956	-0.0215346	-0.00627623	0.00343298	-0.00374752	0.00515908	6.63445e-05	-0.000647708	0.00104671	-0.0140931	0.0173719	-0.0164071	0.00985059	-0.0086545	0.00156618	-0.00723468	0.00837044	0.00859733	0.00315108	-0.00347175	-0.000375003	-0.0193587	0.00517032	-0.00634813	-0.0116996	0.00513917	-0.00336479	-0.0196021	0.00167145	-0.0109771	-0.010457	-0.00709546	0.00945218	-0.0031395	0.00281851	-0.00385259	-0.00797036	0.000760132	5.19602e-05	0.00540562	0.00501229	-0.0135	-0.0106336	-0.00372107	0.00853285	-0.00016669	0.00547892	0.00396697	-0.00082052
GO.0001666	-0.0170513	-0.0029398	-0.00226473	0.00749867	-0.00508841	0.00438558	0.00164582	0.000961503	-0.0033501	0.00130535	-0.00631797	0.0107492	0.00135917	-0.00760361	0.0116161	0.0157138	-0.0037533	0.0141629	0.00834899	0.0228497	-0.0210327	-0.0146539	0.01218	-0.0120577	-0.0044427	-0.0132944	-0.00224739	-0.032541	-0.0100453	0.0135177	-0.0103453	0.00919875	0.00950519	-0.0103369	-0.0230123	0.017845	-0.00481847	-0.00491938	-0.00170088	-0.0229858	0.0237345	0.0123228	-0.00726075	-0.006093	-0.00552084	0.00315498	0.00173977	0.00761077	-0.00145584
GO.0001667	-0.0209578	0.00620021	-0.000649017	0.00832044	-0.00641907	0.00410648	0.00337306	0.00181432	-0.00268559	0.011296	-0.00751683	0.00809039	0.00268873	-0.0115095	0.00593026	-0.00400005	0.0059768	0.000114875	-0.00708709	-0.0032146	0.00420681	0.00182403	0.00557071	0.0125459	0.0260942	0.00584338	0.00712034	0.0105875	-0.0168505	0.00314009	-0.00598628	-0.00732087	0.00532857	0.00265973	-0.00440563	-0.000400309	-0.0188281	-0.0204307	0.00111933	0.0144891	-0.0144988	-0.000715527	0.00648831	-0.00673297	0.0011252	0.000706088	-0.00163294	-0.00265662	-0.00243836
GO.0001669	-0.00367328	-0.0207716	-0.0109857	-0.00684441	-0.0119327	-0.00139334	0.010592	-0.00628638	0.00828469	0.0026954	-0.00651391	-0.00651433	-0.0153022	-0.00739406	0.000126254	0.00628937	0.0100004	-0.0142441	-0.00157816	-0.00921376	0.00647621	-0.00199479	-0.00269832	0.00734736	-0.00690395	-0.00376947	0.00485402	0.0121001	-0.00754646	0.00235692	0.000443995	-0.0151397	0.00578894	0.00471689	0.0185876	0.0192419	0.0266292	0.00509332	0.0325381	0.0325534	0.012243	-0.0044394	-0.0104537	0.00250235	0.0033816	-0.0295306	-0.000666409	0.0332924	0.00969729
GO.0001672	-0.00601217	0.00143677	0.0171459	-0.00212247	-0.000200855	-0.00436614	0.0047614	0.00332982	-0.000655845	0.0356419	-0.010359	-0.00723566	-0.000154878	0.00449844	0.00514078	-0.002393	0.00366031	-0.0060161	-0.000978207	-0.000580814	0.00302491	-0.000594174	-0.00109727	-0.000672584	-0.00612882	-0.000469055	-0.00383399	-0.0113986	-0.0138649	0.037953	0.0186675	0.00312808	8.00861e-05	-0.00425234	0.00244798	0.0153426	-0.0182631	-0.01115	0.01197	-0.0283919	0.0470171	0.00756741	0.00196257	-0.000487325	-0.00118565	0.0014578	0.0069772	0.00025693	-0.00169499
GO.0001673	-0.00497745	0.00298805	-0.00268627	-0.0019348	-0.00458763	0.00817585	0.0451897	0.00357687	-0.0043873	-0.0128305	-0.00500206	-0.00129172	0.0016583	0.00371773	0.00368235	-0.00183469	-0.000827551	-0.000625164	-1.8321e-06	-0.00234925	-0.000560741	-0.000342202	-0.000602617	-0.00223245	0.000469413	-0.00345461	-0.000467496	0.00094463	0.00177393	-0.00124664	0.000411719	0.000206754	0.00119475	-0.000319302	-0.000146562	-0.000693395	-0.0010318	-0.00116455	0.000460432	0.000949016	-0.00085558	-0.000689301	2.25455e-05	0.000349493	0.000384945	0.000187621	-0.000610814	-0.000228673	0.000129441
GO.0001674	-0.00129254	0.00198699	0.000620499	0.00144269	-0.00276213	-0.00117757	0.0042673	0.00329831	-0.00047026	0.0322875	-0.006204	-0.0128673	-0.00412282	0.00303934	-0.00194558	-0.000165726	0.0234198	-0.0438476	-0.0370024	-0.00137366	-0.0050051	-0.00676854	0.0045329	-0.00232602	-0.000665571	-0.00288354	-0.00236401	0.00610325	0.00162867	0.000165638	-0.00120792	0.00233271	-0.00112764	-0.00239037	-0.00362055	-0.000335348	-0.000301497	0.00261263	-0.00134389	-0.00183023	0.00142524	-0.000466739	-0.00161465	0.00171167	0.00102997	-0.00212161	2.34643e-05	-0.00257058	-0.000502353
GO.0001676	-0.0106314	-0.00182382	0.00615692	0.016865	0.0084498	0.00027065	-0.00281081	0.012676	0.000769753	0.00794778	0.00481792	0.0209544	0.00573854	0.0128536	-0.0284566	-0.00745412	0.00842359	0.00930297	0.0153514	0.00760226	-0.00163535	0.000200174	-0.00886049	0.01999	-0.0194935	0.00772942	0.00547245	-0.0244566	0.0153861	-0.00694933	-0.00348034	0.00213604	0.00689846	-0.0097135	-0.0145793	0.0078796	0.00124053	0.00722037	0.00627942	0.0135824	0.00593996	0.00742911	0.00384334	0.00497725	-0.00314198	0.00750054	0.00134172	-0.00586025	0.00607563
GO.0001678	-0.0102094	0.00390336	-0.00859601	-0.0011007	0.00889778	-0.0192095	0.00317358	-0.00236654	-0.003425	0.0312598	0.0018864	-0.0108819	0.00798395	0.00403273	0.00582778	-0.0110743	0.00529508	-0.00821039	0.00326116	0.0124516	-0.00956561	0.00192375	0.0128886	-0.00552303	0.00456459	-0.0340045	0.0123816	0.000481935	-0.00935957	-0.000419273	-0.0064503	0.0061625	0.00198423	-0.00077833	-0.0020977	0.00683016	0.0065672	0.000366225	0.00111906	-0.000281752	0.00159742	0.00201828	5.46355e-05	0.00172815	-0.000268282	0.000176322	-0.00232704	0.000389299	-0.00129411
GO.0001700	-0.0113977	0.00143952	0.00257825	0.00950313	0.00118325	-0.00632482	0.0109926	-0.00911691	0.00794881	-0.00588749	0.037389	0.00652977	0.00777474	0.00657553	-0.00519079	-0.0092496	-0.00971687	-0.00341754	0.00279514	0.00167529	-0.00942143	-0.0168326	0.0233819	-0.012771	0.0034682	0.00862438	-0.0113565	0.00895733	-0.0020524	-0.00949112	0.0173466	-0.0130498	-0.00179706	-0.0032632	-0.00579954	9.71947e-05	0.00364751	0.00556115	-0.000801865	-0.00221947	0.00174891	0.0283965	-0.00575556	-0.0106358	-0.0124064	-0.0416583	0.00695573	-0.0138166	8.9543e-05
GO.0001701	-0.0174208	0.00158396	0.000567778	0.00339351	5.05166e-05	-0.00246529	0.0078838	0.00990435	-0.0142279	0.0145741	0.00975421	0.00458342	-0.0178578	0.00202104	0.0202119	0.00509207	0.00860443	0.00986494	-0.0120585	-0.0140245	-0.0126983	-0.000913527	-0.00843851	0.00642432	-0.00296247	-0.0059492	0.00317109	0.00776164	0.000154966	-0.00336211	0.000284905	0.00927089	0.0205129	0.004605	0.0115861	-0.00727993	-0.00232474	0.00220555	0.00475321	0.00820174	0.00561816	-0.0169488	-0.00136845	-0.0245451	-0.0281335	-0.00891889	-0.0019263	0.0181579	0.00545697
GO.0001702	-0.0111045	0.00274989	-0.0109512	-0.00199462	0.0358037	0.000601522	-0.00110602	-0.00544305	0.00546891	0.00172868	0.000673073	0.000385002	0.000513394	0.00137389	0.000918169	-3.27804e-05	0.00244308	-0.00124374	0.00114797	-0.000644963	-0.000720092	-0.000827963	-0.000293849	-0.000277976	-0.000207734	0.000748285	0.000228064	-0.000635604	0.000162384	0.000305548	-0.00052506	-9.41709e-05	-9.26021e-05	-0.000176591	0.000484835	0.00032052	-0.000615372	-0.00125661	0.000198505	-0.000747113	2.56143e-05	-0.000583282	-0.000105772	8.07604e-05	-0.000690337	0.000444893	-0.00101367	-0.000934637	0.000756035
GO.0001703	-0.00313828	0.00325828	-0.0018624	-0.00116759	-0.00289452	0.00525722	0.0323611	0.00253242	-0.00336906	-0.00652592	0.00370934	0.00201241	0.00148698	0.00772847	-0.00385049	0.00440457	-0.0510604	-0.0162613	-0.0100491	-0.0101816	0.00213977	-0.000633776	-0.000132062	0.000949003	3.41957e-05	-0.0031608	-0.00102016	0.00335443	0.00317906	-0.00379514	-0.00222856	-0.000909679	0.000820477	-0.00101104	-0.00316743	-0.00110789	0.00271482	0.000575372	0.000129745	0.000694518	-0.00159482	0.000606172	0.00269738	0.00180728	0.000973949	-0.000948093	-0.000306475	0.00136091	0.00052001
GO.0001704	-0.013085	0.00398983	0.0106186	0.0133932	-0.0111004	0.0128644	-0.00852039	-0.0156433	0.00176347	0.00598179	-0.00774017	-0.00950022	-0.00362694	-0.00713104	-0.00168825	0.000308247	0.00891582	-0.0226713	-0.00520511	-0.00193256	-0.00145442	0.00219809	0.00405092	-0.00475305	0.0151569	0.0138495	0.0237236	0.00855166	-0.00273392	0.00624354	-0.00243378	0.00181165	-0.00140447	0.001881	-0.00987114	0.00865584	-0.0141918	-0.0249292	-0.000897435	0.0159149	-0.0179373	0.00475378	0.0108605	-0.00761114	-0.000145432	-0.00231968	-0.00329992	-0.00107403	0.000826554
GO.0001706	-0.00946435	0.00447357	-0.00165575	0.0236107	-0.0131755	0.0111486	-0.00706243	-0.0146156	0.0214319	-0.00506156	-0.00453189	-0.00597743	-0.00103758	-0.0163019	-0.00691737	0.00524246	-0.000220582	-0.00653676	0.0141618	-0.00140083	-0.00169032	-0.000317225	0.000968474	-0.000575996	0.00252267	-0.00139847	0.000493713	0.00952509	0.00182816	0.00291595	0.00208047	0.00232617	-6.56984e-05	-0.000816763	0.000540544	-0.0012799	-0.00115368	0.00281452	-0.000938266	-0.000968245	7.36561e-05	-0.00126868	0.000450945	0.00141398	-0.00011674	-4.21299e-05	0.000325079	-0.00141368	8.01014e-05
GO.0001707	-0.013085	0.00398983	0.0106186	0.0133932	-0.0111004	0.0128644	-0.00852039	-0.0156433	0.00176347	0.00598179	-0.00774017	-0.00950022	-0.00362694	-0.00713104	-0.00168825	0.000308247	0.00891582	-0.0226713	-0.00520511	-0.00193256	-0.00145442	0.00219809	0.00405092	-0.00475305	0.0151569	0.0138495	0.0237236	0.00855166	-0.00273392	0.00624354	-0.00243378	0.00181165	-0.00140447	0.001881	-0.00987114	0.00865584	-0.0141918	-0.0249292	-0.000897435	0.0159149	-0.0179373	0.00475378	0.0108605	-0.00761114	-0.000145432	-0.00231968	-0.00329992	-0.00107403	0.000826554
GO.0001708	-0.0213292	0.00792992	-0.00108889	-0.00160766	-0.00508407	0.00587164	0.00110343	0.000733441	-0.00249934	-0.00774052	-0.000410045	0.0131629	-0.00121054	-0.0153751	0.00361399	-0.00148519	0.0026849	0.00778369	-0.00680706	-0.0132505	-0.0148437	0.00593171	0.000725498	-0.00437007	0.0116488	0.00975883	0.0184031	0.00436015	-0.00291174	0.00259041	-0.00426678	2.85549e-05	-0.000790748	0.00160302	-0.00742314	0.00637882	-0.0119974	-0.0226456	-1.08612e-05	0.0153112	-0.0159997	0.00446703	0.0106009	-0.00624884	-0.00167216	-0.00183279	-0.00287399	0.00109881	0.00168894
GO.0001709	-0.0200384	0.0066546	0.00236704	0.0104218	-0.00127042	0.0184201	0.000342688	0.00174853	0.00295646	-0.0114891	-0.00676527	-0.00620472	-9.74528e-05	-0.00805017	0.00279123	-0.00146705	-0.000827423	0.0063931	-0.00579047	0.000124225	0.000348068	-0.00110079	-0.00154896	0.00155346	-0.00660451	-0.002179	-0.00079097	-0.0270379	-0.00136431	-0.0124342	-0.0113733	-0.00837922	0.00386635	-0.00278081	0.00067829	0.00218412	0.00044444	-0.000121807	-0.00151136	0.00242714	0.00271909	0.000665199	0.00062252	0.000559413	-0.00168124	-0.00110602	0.000225093	-0.000960513	-0.00054681
GO.0001710	-0.00801328	0.00664633	-0.00407214	-0.00705171	-0.0138907	0.020592	-0.0114588	-0.0199717	-0.0021593	-0.000400193	-0.00360643	-0.00359363	-0.00436732	-0.0113571	-0.00325049	0.000147514	-0.000347686	-0.00825439	0.0122044	0.000752141	0.000113138	0.0067115	0.00266176	-0.00293976	0.0193482	0.0212022	0.0330961	-0.000345433	-0.00620336	0.0054566	-0.00562937	-0.00138532	-0.000980296	0.0038079	-0.0116604	0.0150644	-0.0185625	-0.0361466	6.58348e-05	0.0232482	-0.025063	0.00726831	0.0152557	-0.0113661	-0.000903563	-0.0025362	-0.00460119	0.000312177	0.00107992
GO.0001711	-0.00826523	0.00541874	-0.00542918	-0.00714515	-0.0158904	0.016329	-0.00688253	-0.0162684	0.0253173	0.00237075	-0.0014791	-0.00467056	-0.00302001	-0.023759	-0.0118581	0.0073393	-0.00103215	-0.00835604	0.01965	0.00136328	-0.00124383	-0.000101341	0.000749196	0.00181927	0.00116954	-0.00139983	0.000257628	0.000547836	0.000504907	-0.000395825	-0.00120555	-0.000750067	0.0003866	-0.000791977	0.000848724	0.0021976	-0.000837498	0.00237186	-0.00109658	-0.000452772	0.000399099	-0.000944578	2.68829e-05	0.00136082	-0.000466361	-0.000227792	1.89107e-05	-0.00131318	-0.000701154
GO.0001714	-0.00826523	0.00541874	-0.00542918	-0.00714515	-0.0158904	0.016329	-0.00688253	-0.0162684	0.0253173	0.00237075	-0.0014791	-0.00467056	-0.00302001	-0.023759	-0.0118581	0.0073393	-0.00103215	-0.00835604	0.01965	0.00136328	-0.00124383	-0.000101341	0.000749196	0.00181927	0.00116954	-0.00139983	0.000257628	0.000547836	0.000504907	-0.000395825	-0.00120555	-0.000750067	0.0003866	-0.000791977	0.000848724	0.0021976	-0.000837498	0.00237186	-0.00109658	-0.000452772	0.000399099	-0.000944578	2.68829e-05	0.00136082	-0.000466361	-0.000227792	1.89107e-05	-0.00131318	-0.000701154
GO.0001725	-0.00985973	-0.00378746	0.0171127	-0.00593569	-0.00136864	0.00830952	-0.0063384	-0.00873415	-0.0208843	-0.00246308	0.0145468	-0.00597452	-0.0287197	0.0125983	0.00733607	-0.00452404	0.00287396	0.00338234	0.00260077	-0.00559351	0.00561551	0.00158354	0.0154255	0.003975	0.00337437	0.00217494	-0.00646392	-0.000820905	0.00157758	0.000420471	-0.00359051	-0.00321332	-0.0168804	0.00504493	0.0249545	0.00259689	0.00490668	-0.00875937	-0.0058826	-0.00608629	-0.00362502	0.000890356	-0.0141166	-0.0074383	0.00195584	-0.00164919	-6.89113e-05	-0.00711846	0.0234095
GO.0001726	-0.00848403	-0.018465	0.00191221	0.0117588	0.00970838	0.00130726	-0.00617494	0.0096065	0.0062213	-0.00858697	-0.00896001	-0.00121299	0.00234507	0.000522687	0.0201879	0.0194112	0.00194386	-0.00493102	0.00254471	-0.000680641	-0.00427137	-0.00374859	-0.0198255	0.0108721	0.0265604	-0.0174098	0.000770805	0.000328467	-7.48204e-05	0.00475151	0.00897938	-0.0249009	-0.0250187	-0.00967095	-0.0136629	-0.00833999	-0.0138063	-0.000543329	0.000869552	-0.00358418	-0.00254558	0.00961593	-0.00670792	0.0141997	0.0194948	0.00563611	-0.00173955	-0.00190708	-0.00486364
GO.0001736	-0.0220966	0.007001	-0.000583705	0.00808274	-0.00641517	0.00437231	0.00285027	0.00167309	-0.00142868	0.00997915	-0.00621525	-0.0120582	0.00379789	-0.00593446	0.00622476	-0.00442268	0.00296441	0.00184528	-0.003927	-0.00328064	0.00348078	-0.00135832	0.0022446	-0.0085971	0.00699041	0.00287427	-0.00759242	0.00327771	-0.00114727	-0.0129095	0.0244909	0.00126874	0.00256495	-0.00643995	-0.0104095	0.00454996	0.00582943	0.00561439	-8.65781e-05	0.00181213	0.00121746	-0.0151269	-0.00278456	-0.00780951	-0.00729137	0.0163136	0.000713641	-0.0204261	-0.00256256
GO.0001737	-0.00775982	0.00299982	0.000326699	0.0282266	-0.00590767	0.00221432	-0.00630642	0.0211013	0.0041887	0.00585239	-0.00664643	-0.00833857	0.000758954	0.00856046	0.00480503	-0.00119484	0.013448	-0.0284136	-0.0132095	-0.00489414	-0.00410174	-0.00253756	0.00249764	-0.00321595	0.00208246	-0.0011525	-0.00116615	0.0124509	0.00186957	0.00372193	0.00192796	0.00431784	-0.000735024	-0.00152627	-0.002114	-0.00336597	-0.000908111	0.00183493	-9.93539e-05	-0.00120762	0.000314893	-0.00147491	-0.000345059	0.00094762	0.000565737	-0.00112113	0.000401042	-0.00160382	0.0004977
GO.0001738	-0.0177426	0.00429975	-0.000535322	0.00711053	-0.00552736	0.00328158	0.00384528	0.00154727	-0.000537634	0.00890018	0.0206134	-0.0218673	0.0029221	-0.00502643	0.00514361	-0.0194405	0.00570353	0.00370742	0.00135868	0.00576611	-0.00511779	0.00250415	0.0174141	-0.0108458	0.00356284	0.00672523	-0.014363	0.00911239	-0.00150913	-0.00965999	0.0165633	-0.0125584	-0.000748972	-0.00316045	-0.00592693	-0.00147239	0.00140346	0.00774735	-0.000631762	-0.00162884	0.00213521	0.0261802	-0.00736942	-0.0110612	-0.0120324	-0.0393973	0.00643318	-0.0152996	-0.000496277
GO.0001741	-0.00696186	0.0036453	-0.00498565	-0.00735294	-0.0157902	0.0133571	-0.00637773	-0.0199338	0.0330949	0.00195319	0.00205902	0.00713794	0.00613731	0.0191179	0.00688589	-0.00137355	0.00199517	0.00240401	-0.000721637	0.000343506	-4.40515e-05	-0.00228656	0.000665606	0.000129367	0.000580805	0.000395254	2.58804e-05	-0.000562489	0.000821599	0.000488615	-0.00035329	-0.000217292	-0.000368176	-0.000439597	0.000256687	-6.82231e-05	0.000315011	-0.00147416	0.000917469	-7.03446e-05	-0.000704025	-0.000450053	0.000227809	0.000339264	-9.82057e-07	0.00116997	-0.000174233	-0.000594508	-0.000394529
GO.0001742	-0.00578538	0.0016107	-0.00122902	-0.00275136	-0.0050405	0.0182515	-0.0124202	-0.0155698	-0.0393576	-0.00338595	-0.00227712	-0.00109684	-0.00139653	0.0116398	0.0115411	-0.0103944	0.000232815	-0.00479119	-8.44726e-05	-0.00186757	-0.000601836	0.00235908	-0.00096098	0.000830079	-0.000417011	0.00148152	-0.000568468	-0.000844343	0.000827178	-0.00165417	0.000582526	-0.00144586	0.000725321	0.000660725	-0.00111433	-0.0017033	0.000987904	0.000369061	0.00014138	-0.0011554	0.000868948	0.000408015	-0.000471786	7.59976e-05	0.00099504	0.000193701	-0.00033278	2.93214e-05	-0.000267811
GO.0001744	-0.00726344	0.00385384	-0.00457217	-0.000235787	-0.0100977	-0.0242341	0.0045806	0.000264163	-0.00750283	0.0382627	-0.00919949	-0.0086171	0.00180728	0.0052456	0.00578881	-0.00294662	0.00718217	-0.0093333	0.000534802	-0.000333847	0.00370833	-0.000428878	-0.000108271	0.000589581	-0.000229433	-0.00213829	-0.00215694	0.00133036	0.00260671	-0.00147124	-0.000160527	-0.00104235	0.000753652	-0.00151829	-0.0026867	-0.00117355	-0.00104354	0.00323677	-0.000322253	-0.000271455	0.000607738	0.000418381	-0.000349946	0.000778288	-0.000672966	-0.00100625	0.000170301	-0.000921971	4.61004e-05
GO.0001745	-0.0227236	0.00773381	-0.000406541	0.00915164	-0.00684833	0.00454418	0.00357631	0.00212648	-0.00275285	0.0124273	-0.00472302	0.00744578	0.000656209	-0.0112972	0.00779885	-0.00330806	0.00537873	0.00013226	-0.00525941	-0.0013108	0.000990041	-0.000888109	-0.000781481	-0.00216095	0.000995454	-0.00485301	-0.00354771	0.00830725	0.00331163	-0.000329145	0.000415577	0.000871582	0.000419006	-0.00152095	-0.00114857	-0.00344619	-0.0013762	0.0027884	-0.000859605	-0.000405191	-6.04921e-05	0.000176422	0.000769185	0.00147611	-0.00106046	-0.000584653	0.000194992	-0.000369112	0.000352801
GO.0001746	-0.019332	0.00818097	-0.0143137	-0.00963598	-0.00493544	0.00620649	-0.016578	0.000386884	-0.00223087	-0.00446076	-0.0021927	-0.00514073	-0.000328436	-0.0116886	0.000837978	-0.000915017	-0.00100618	0.00776869	-0.00490189	0.00126068	0.000697356	-0.000548875	-0.00135487	-0.000500437	-0.00030914	-0.00166736	-0.00263601	0.00121627	0.000769694	-0.00122156	-0.00208467	-0.000644433	0.000891736	-0.000706328	0.000429838	-0.00132402	-1.04953e-05	0.00185714	-5.7899e-05	-0.000454141	0.000340043	0.000224687	-4.85722e-05	0.000954289	-0.000567237	-0.000313412	0.000120075	4.87982e-05	-0.00012723
GO.0001748	-0.00289651	0.00106127	-0.000845551	-0.00229496	-0.00331936	0.0128897	-0.00877033	-0.0111712	-0.0277511	-0.00259196	0.0074401	-0.0050041	0.00423621	0.00570096	0.00974517	-0.011082	0.00152588	-0.00292988	1.90457e-05	-0.00635136	0.00281857	0.00168407	0.00708248	-0.0147692	0.0130847	0.0163402	-0.0117595	-0.0103781	-0.00995763	-0.0305985	0.0569772	0.000332489	0.00430305	-0.0112566	-0.0227283	0.0172095	0.0176296	0.006769	0.00118895	0.00410325	0.00345691	-0.0347254	-0.00719024	-0.0210103	-0.0149854	0.0390794	0.00153282	-0.0458279	-0.00628178
GO.0001750	-0.0118282	0.001204	0.00799413	-0.00314871	0.0139782	0.00116901	0.0220407	0.000961749	-0.00183444	0.0122382	0.00538631	-0.00231212	0.0120904	0.0122356	-0.012873	0.00157929	3.02012e-05	0.0147902	0.0154399	0.0182722	-0.00586758	0.0285024	-0.0181497	0.0146471	-0.00421909	0.0137208	-0.0104941	0.00304556	0.0134609	0.00213662	0.0026976	-0.00774647	-0.0062061	-0.00315416	0.0039897	0.00132476	-0.00466233	0.00182685	-0.000814573	0.0045318	-0.00157082	-0.00271378	-0.00133541	0.000669711	0.00101142	0.00441139	-0.000127125	-0.00113518	0.000736124
GO.0001751	-0.0230046	0.00688133	-0.000791309	0.00796918	-0.00564665	0.00618778	0.00058003	4.75245e-05	-0.00144879	-0.0103006	-4.20558e-05	0.0124196	0.000300435	-0.0149928	0.00543588	-0.00158688	0.00234766	0.00447165	-0.00547816	-0.00160994	-0.000474336	-0.000209735	-0.000645567	-0.00273695	0.000625109	-0.0042673	-0.00292024	0.00771152	0.00216422	0.000430424	0.000474738	0.00140682	0.000333256	-0.000800006	0.000221461	-0.00336132	-0.000645857	0.00166544	-0.000594656	-0.000599627	-9.39635e-05	-8.6022e-05	0.000826517	0.00124482	-0.000745387	-0.000114458	0.000219126	0.00011327	0.000450392
GO.0001752	-0.0193197	0.00926375	-0.0136331	-0.00828199	-0.00646893	0.00867138	0.00226961	0.0021423	-0.0049826	-0.00584571	0.00256171	0.0157675	-0.000757784	-0.0168242	0.00470083	-0.00202294	0.00232913	0.0049977	-0.00594559	7.47186e-05	-0.000869635	-6.29797e-05	-0.0010799	-0.00142938	-0.000415309	-0.00413533	-0.00351047	0.00242625	0.00126009	-0.0015818	-0.00153379	-0.000284642	0.00061646	-0.000877708	0.000170323	-0.00155983	-0.00032518	0.00120776	-0.000247734	-0.000191041	-7.56176e-05	0.000303029	0.000691257	0.00128951	-0.000956424	-0.00046121	0.000170897	0.000441859	0.0002918
GO.0001754	-0.0168842	0.00414525	-0.000612332	0.00662244	-0.00447271	0.0050922	0.00186936	0.000115543	-0.00164333	-0.0084991	0.0316979	-0.00107117	0.00487675	-0.0086126	-0.00506264	-0.00924721	0.00905732	0.0080008	-0.000549663	0.00705369	-0.00532022	0.0205629	0.0161248	-0.0117677	0.00222314	0.0031594	-0.0165702	0.0095373	-0.00206751	-0.00988021	0.0174641	-0.0105807	-0.00180407	-0.00370024	-0.00388304	-0.000714526	0.000161387	0.00900693	-0.0018502	-0.00139291	0.00199577	0.0264599	-0.00777958	-0.0109654	-0.0109686	-0.0385988	0.00703823	-0.0156268	-0.000199762
GO.0001755	-0.0112802	-0.00632126	0.0119212	-0.00852302	-0.00486528	-0.0237179	-0.0014606	-0.004009	-0.00291629	-0.0067144	-0.00491583	0.00112682	0.00739128	-0.00227819	-0.0012931	-0.000913315	0.00232903	-0.0011397	-0.0015401	-0.00584055	0.00742995	-0.000108336	0.00999995	0.0339359	0.0279175	-0.00464392	-0.0174722	0.00467648	-0.0317816	-0.000958181	-0.00712255	-0.0166535	0.012302	0.00384554	0.00688323	-0.0115743	-0.0135973	-0.002127	0.00273983	0.00157358	0.00128321	-0.0106826	-0.0066038	-0.00230307	0.00548997	0.00568153	0.00139035	-0.00602758	-0.00767732
GO.0001756	-0.012053	0.00311182	-0.00869207	-0.00338684	0.0219534	0.0134539	-0.00965264	-0.0149953	-0.0241838	-0.00118267	-0.00114468	-0.000507986	-0.000630225	0.00928685	0.00889124	-0.00744108	0.00190958	-0.00430667	0.000758934	-0.001793	-0.00094336	0.00109264	-0.000895476	0.000393994	-0.000445833	0.00159124	-0.00024292	-0.00105613	0.000706175	-0.000962407	4.10089e-05	-0.001099	0.000451523	0.00034549	-0.000449223	-0.000986788	0.000265848	-0.000633379	0.000242551	-0.00135768	0.000638381	-0.000125075	-0.000412159	0.000111866	0.000217444	0.000455716	-0.000960855	-0.000646055	0.000348408
GO.0001758	0.00300898	0.00466095	0.00161999	-0.00148955	0.00145458	-0.00123173	-0.00114845	-0.000462648	0.000688724	-0.00293072	-0.00606457	0.000674348	-0.00305197	0.00110227	0.00270199	-0.00134292	0.00108683	0.000236129	0.000861242	0.000920815	-0.00102556	-0.000336454	4.04573e-05	0.00340593	0.00433263	-0.00294528	-0.00121674	0.0133667	0.0120143	-0.0195568	-0.00852973	-0.000213601	0.00886387	-0.0493907	0.0255948	0.0407181	-0.0238056	0.0326774	0.097812	-0.0818548	-0.0665038	-2.07571e-05	0.0477078	-0.037458	0.0235151	-0.00223586	-0.0227167	-0.00156059	8.0337e-05
GO.0001759	-0.0108756	-0.00547611	0.0309682	-0.00826828	0.00379951	-0.00367449	-0.000407277	-0.000168033	0.00312781	-0.00253824	-0.0004941	-0.0001673	0.000818216	-0.00138711	0.000641242	0.000782934	-0.000202688	0.000997704	-0.000489535	-0.000560901	0.0024862	-2.85543e-07	0.000161073	-0.000846627	-0.000178347	-0.000995442	8.82846e-05	-0.000590987	0.000363378	-0.00050495	-1.07109e-05	-0.00042648	-7.53618e-06	0.000433928	0.00035195	-0.00052036	-2.93429e-05	-0.000338945	-0.000867446	-7.96062e-05	0.000334589	3.66456e-05	-0.000195435	-0.000562032	-8.35823e-05	0.000687141	-0.00040068	3.45872e-05	-0.000552046
GO.0001763	-0.0153446	-2.60709e-05	0.00422265	0.0157401	0.00517419	-0.0124702	0.0167376	-0.0029919	-0.00170876	0.00529569	0.0126189	0.0120397	-0.0200967	0.00127355	0.0170454	0.00829227	0.00295101	0.0117387	0.014416	-0.00204918	0.00232203	0.000197392	-0.00137102	0.00573397	-0.00155585	-0.00408642	-0.00176631	0.0103453	-0.0046497	0.00092788	-0.00215139	0.00212722	0.00416443	-0.00396205	-0.0105874	-0.00146227	-0.0028614	0.00220696	0.000658817	0.00171542	0.00206057	-0.0105388	0.00956876	0.00546598	-0.00341138	-0.004836	0.000185815	0.000860788	0.00134502
GO.0001764	-0.0156481	-0.00727456	0.00314978	0.0133442	0.00617088	-0.00857754	-0.00687277	-0.0113031	-0.0104596	-0.00870224	-0.00161794	-0.000856818	-0.0274505	0.0121159	-0.00496076	-0.014128	0.00191028	0.000493697	0.00279587	-0.00183504	0.00055543	0.00253001	0.00358099	-0.0169367	0.0156958	-0.00250309	-0.0100316	-0.00271139	0.0130004	0.00655479	0.000512962	-0.00128675	0.00411044	0.00278801	0.0107239	-0.00576448	0.0010404	0.00168425	0.00304248	0.00241567	0.00211726	0.00641985	-0.000778192	0.000958452	0.00337801	0.0109238	-0.00122908	0.00663318	-0.0350033
GO.0001771	-0.00497745	0.00298805	-0.00268627	-0.0019348	-0.00458763	0.00817585	0.0451897	0.00357687	-0.0043873	-0.0128305	-0.00500206	-0.00129172	0.0016583	0.00371773	0.00368235	-0.00183469	-0.000827551	-0.000625164	-1.8321e-06	-0.00234925	-0.000560741	-0.000342202	-0.000602617	-0.00223245	0.000469413	-0.00345461	-0.000467496	0.00094463	0.00177393	-0.00124664	0.000411719	0.000206754	0.00119475	-0.000319302	-0.000146562	-0.000693395	-0.0010318	-0.00116455	0.000460432	0.000949016	-0.00085558	-0.000689301	2.25455e-05	0.000349493	0.000384945	0.000187621	-0.000610814	-0.000228673	0.000129441
GO.0001772	-0.0114902	0.00626939	-0.00592547	-0.00755835	-0.0164012	0.0253558	0.0118914	-0.0178897	-0.00425151	-0.00663054	-0.00480891	-0.00459374	-0.00204154	-0.00922307	-0.000716487	-0.000999922	-0.00104957	-0.00880636	0.014115	-0.00118603	-0.0014941	0.000964099	-0.000264181	0.000589793	0.000869693	-0.00202329	-0.000347074	0.000446327	0.00170137	-0.00177688	-0.000357431	-0.00117765	0.00126592	-0.000395114	-3.68067e-05	0.000351106	-0.000626056	0.00130005	-0.000480705	-0.000432384	0.000294455	-0.000825284	-0.000211637	0.00119937	0.000373569	3.19422e-05	-0.000471589	-0.00104876	-0.000576388
GO.0001775	-0.0107125	-0.0199638	-0.005718	-0.00224531	-0.00270421	0.00211454	0.00392825	0.00265632	-0.00458906	0.00368468	0.0148409	0.0112394	0.007546	0.0118173	-0.00260268	0.00475922	-0.00993755	0.0187247	-0.00185206	-0.00746202	-0.013607	0.00205375	-0.00927581	0.00981913	0.0032116	-0.00264374	0.0209046	0.0130915	0.00648613	0.00948227	-0.0219477	-0.00397702	0.00868872	0.00809136	0.0176393	0.0124556	0.0360353	0.0197347	-0.010643	-0.0168407	0.0108798	-0.0140249	-0.0250106	0.0119671	0.0238043	0.00136858	0.00844634	0.00681803	-7.21579e-05
GO.0001776	-0.0120622	-0.00213135	0.0118999	-0.00602107	0.0236005	-0.00225403	-0.000801108	-0.00335998	0.005005	-0.000168078	0.0112978	-0.00526217	0.00878484	-0.000954368	0.00196864	-0.0106174	-0.000595686	-0.000477561	0.00330722	0.0157727	-0.01436	0.00286495	0.0165251	-0.00808189	0.00590515	-0.0415105	0.017889	-0.00106763	-0.014246	0.000643295	-0.00801445	0.00859572	0.00175474	0.000787827	0.000237165	0.00951724	0.00934299	-0.00297233	0.00122925	-0.000132177	0.00161203	0.00215913	0.000304193	0.00107969	0.000284055	0.00163369	-0.00335293	0.00143532	-0.00200964
GO.0001778	0.00297215	0.00552116	0.00145648	-0.00174723	0.000987843	-0.00141647	-5.64537e-05	-0.000289047	0.000337427	-0.00175494	-0.00526151	0.00164957	-0.00451604	0.000711435	-0.000345687	-0.000114002	0.00102586	0.00137863	-0.00342217	0.00432543	0.00149516	0.0122271	0.00528401	-0.00655681	0.0474952	0.0526062	0.0831454	0.00132777	-0.0172571	0.00220193	-0.0175222	0.00428118	-0.0149416	0.0153205	-0.0127022	-0.0112929	0.00456566	0.0133665	-0.00392639	-0.0025452	0.00891248	0.00224454	0.00951965	-0.0010824	0.0051043	-0.00171912	0.00890381	0.00168792	0.00576397
GO.0001779	-0.0108756	-0.00547611	0.0309682	-0.00826828	0.00379951	-0.00367449	-0.000407277	-0.000168033	0.00312781	-0.00253824	-0.0004941	-0.0001673	0.000818216	-0.00138711	0.000641242	0.000782934	-0.000202688	0.000997704	-0.000489535	-0.000560901	0.0024862	-2.85543e-07	0.000161073	-0.000846627	-0.000178347	-0.000995442	8.82846e-05	-0.000590987	0.000363378	-0.00050495	-1.07109e-05	-0.00042648	-7.53618e-06	0.000433928	0.00035195	-0.00052036	-2.93429e-05	-0.000338945	-0.000867446	-7.96062e-05	0.000334589	3.66456e-05	-0.000195435	-0.000562032	-8.35823e-05	0.000687141	-0.00040068	3.45872e-05	-0.000552046
GO.0001782	-0.0111045	0.00274989	-0.0109512	-0.00199462	0.0358037	0.000601522	-0.00110602	-0.00544305	0.00546891	0.00172868	0.000673073	0.000385002	0.000513394	0.00137389	0.000918169	-3.27804e-05	0.00244308	-0.00124374	0.00114797	-0.000644963	-0.000720092	-0.000827963	-0.000293849	-0.000277976	-0.000207734	0.000748285	0.000228064	-0.000635604	0.000162384	0.000305548	-0.00052506	-9.41709e-05	-9.26021e-05	-0.000176591	0.000484835	0.00032052	-0.000615372	-0.00125661	0.000198505	-0.000747113	2.56143e-05	-0.000583282	-0.000105772	8.07604e-05	-0.000690337	0.000444893	-0.00101367	-0.000934637	0.000756035
GO.0001786	-0.0159064	0.0101566	-0.0121533	-0.00955992	-0.00394514	0.00487312	-0.0149568	0.000202331	-0.00183837	-0.00490361	-0.00463309	-0.00379564	-0.00257767	-0.010166	0.000579914	-0.000881564	-0.000387688	0.0076922	-0.00614327	0.00332083	0.00138345	0.00568398	0.00144992	-0.00376373	0.0237205	0.02508	0.0396389	0.00176615	-0.00802678	1.26218e-05	-0.0107311	0.00158294	-0.00674684	0.00710526	-0.00603124	-0.00689845	0.00229754	0.00842631	-0.00203611	-0.00169502	0.0048096	0.00133647	0.00476645	0.000312395	0.00206837	-0.00115088	0.00460714	0.000896832	0.00279792
GO.0001803	0.000579779	0.00157777	7.64967e-05	0.000298656	0.000531548	-0.000808915	0.000157902	-2.81993e-05	-0.000333762	0.00368576	0.0101999	0.0041117	0.000425406	0.00711216	-0.00907804	0.00800681	-0.0707233	-0.0221618	-0.0140799	-0.0119182	0.00355919	-0.000545907	0.000417558	0.00356228	-0.000421495	-0.000974614	-0.000962048	0.00375593	0.00268089	-0.00407148	-0.00353459	-0.00148149	-4.50194e-05	-0.00109747	-0.00429195	-0.000859083	0.00483607	0.00197082	-0.00027862	2.42098e-05	-0.00137923	0.00153873	0.00375728	0.00218305	0.000979847	-0.00151618	0.000181351	0.00213571	0.000599248
GO.0001805	0.000579779	0.00157777	7.64967e-05	0.000298656	0.000531548	-0.000808915	0.000157902	-2.81993e-05	-0.000333762	0.00368576	0.0101999	0.0041117	0.000425406	0.00711216	-0.00907804	0.00800681	-0.0707233	-0.0221618	-0.0140799	-0.0119182	0.00355919	-0.000545907	0.000417558	0.00356228	-0.000421495	-0.000974614	-0.000962048	0.00375593	0.00268089	-0.00407148	-0.00353459	-0.00148149	-4.50194e-05	-0.00109747	-0.00429195	-0.000859083	0.00483607	0.00197082	-0.00027862	2.42098e-05	-0.00137923	0.00153873	0.00375728	0.00218305	0.000979847	-0.00151618	0.000181351	0.00213571	0.000599248
GO.0001810	0.000579779	0.00157777	7.64967e-05	0.000298656	0.000531548	-0.000808915	0.000157902	-2.81993e-05	-0.000333762	0.00368576	0.0101999	0.0041117	0.000425406	0.00711216	-0.00907804	0.00800681	-0.0707233	-0.0221618	-0.0140799	-0.0119182	0.00355919	-0.000545907	0.000417558	0.00356228	-0.000421495	-0.000974614	-0.000962048	0.00375593	0.00268089	-0.00407148	-0.00353459	-0.00148149	-4.50194e-05	-0.00109747	-0.00429195	-0.000859083	0.00483607	0.00197082	-0.00027862	2.42098e-05	-0.00137923	0.00153873	0.00375728	0.00218305	0.000979847	-0.00151618	0.000181351	0.00213571	0.000599248
GO.0001812	0.000579779	0.00157777	7.64967e-05	0.000298656	0.000531548	-0.000808915	0.000157902	-2.81993e-05	-0.000333762	0.00368576	0.0101999	0.0041117	0.000425406	0.00711216	-0.00907804	0.00800681	-0.0707233	-0.0221618	-0.0140799	-0.0119182	0.00355919	-0.000545907	0.000417558	0.00356228	-0.000421495	-0.000974614	-0.000962048	0.00375593	0.00268089	-0.00407148	-0.00353459	-0.00148149	-4.50194e-05	-0.00109747	-0.00429195	-0.000859083	0.00483607	0.00197082	-0.00027862	2.42098e-05	-0.00137923	0.00153873	0.00375728	0.00218305	0.000979847	-0.00151618	0.000181351	0.00213571	0.000599248
GO.0001816	-0.00831557	-0.0142007	0.000633103	-0.00706895	0.00977383	0.00352565	0.00951323	0.0136267	0.00378328	-0.00905492	-0.0252315	0.00953654	-0.00572465	0.00666985	-0.00611218	-0.010305	-0.00159403	-0.00263208	0.000904523	0.00674921	-0.00283102	0.0103635	0.0256926	0.00786647	0.0261797	0.0290437	0.0276527	-0.000399181	-0.00966402	0.00135212	-0.00634217	0.0109247	0.0105937	0.00762573	-0.0107431	-0.00579384	0.00292099	0.00761003	0.00908635	0.0109955	0.00756027	0.00113821	0.01054	0.00760469	0.00676077	0.00138714	0.00531022	-0.0104251	0.0154893
GO.0001817	-0.00850019	-0.0225131	-0.00471064	0.00574905	-0.00102225	-0.00101216	-0.00973161	-0.000126291	0.00221092	0.000898988	0.0188261	-0.0129627	0.0107488	0.00422609	0.0164314	-0.015802	-0.0156717	0.0123223	-0.000887877	-0.00670393	0.00621524	0.000725951	0.000593655	-0.00229755	-0.0121999	0.00552495	-0.00577291	-0.019809	0.00245003	-0.0120554	-0.0104941	-0.00788445	0.00908347	-0.00261783	0.000609141	-0.00584041	-0.00638016	0.000881597	0.00113373	0.00597488	0.0039408	-0.01323	-0.00934104	-0.00453697	0.00840561	0.000940627	0.00528689	0.00409111	-0.000251327
GO.0001818	-0.0053085	-0.0243677	-0.00328774	0.00726525	0.00447147	-0.00933399	-0.00438996	0.00934012	0.0035033	0.00187452	0.0192549	-0.0143635	0.00986343	-0.00423623	0.0111492	-0.0122868	-0.0164473	0.0132388	0.000286671	-0.00708688	0.00611399	0.000580919	0.00100355	-0.00578171	-0.00547384	0.00440887	-0.00627158	0.00863297	0.00481644	-0.00109372	-0.000904797	0.000531761	0.00616847	-0.000933725	0.000619975	-0.00938716	-0.00771823	0.0022562	0.00170196	0.00408577	0.00135307	-0.0137606	-0.00927982	-0.00428693	0.00911881	0.00157254	0.00501012	0.00466465	0.000391152
GO.0001819	-0.00511775	-0.0214227	-0.000342568	0.00681759	-0.009161	-0.00217027	-0.0070376	-0.0103566	-0.000505804	0.00139789	-0.00469392	-0.00632817	0.0222418	-0.0038026	0.011118	-0.0172464	-0.000252569	0.0179592	-0.00353993	-0.0101452	0.0126602	0.00107868	0.00449918	-0.0131847	-0.00125758	-0.0112286	-0.00267362	-0.0258208	-0.00338639	-0.010211	-0.0121119	-0.00272593	-0.0129714	-0.0019572	0.00506029	0.00973721	0.0165002	0.00393074	0.0115408	0.0148889	0.0106107	-0.00896363	0.00120991	-0.0292815	-0.0357547	0.0124245	-0.000485972	-0.00686226	-0.0016408
GO.0001821	-0.00751071	0.00308832	-0.00776042	-0.00121028	0.0259297	-0.000148001	-0.000676602	-0.00390442	0.00366456	0.00386387	0.00775925	0.00320895	0.00066995	0.00605585	-0.00582308	0.00569046	-0.0487264	-0.0167028	-0.00922855	-0.00896539	0.00202605	-0.000980427	8.8282e-05	0.00234376	-0.000449033	-0.000161514	-0.000523788	0.00222674	0.00202903	-0.00268746	-0.00289707	-0.00112443	-9.821e-05	-0.000909199	-0.00271685	-0.000384331	0.00301199	0.000509676	-5.71721e-05	-0.000515881	-0.000965975	0.00068183	0.00260581	0.00161551	0.000206602	-0.000764497	-0.000593959	0.000857113	0.000967162
GO.0001822	-0.0100028	-0.0154325	0.00131878	0.010303	0.00662285	0.00811404	0.00733932	-0.00487133	-0.00801846	-0.00873275	6.0994e-05	-0.0086935	-0.0120098	-0.00214983	0.0243337	0.0183928	-3.23772e-05	0.014743	-0.0133794	0.00281501	-0.00401035	-0.00196025	-0.00266227	-0.0120757	0.00985538	0.00552912	-0.0146864	0.00202772	0.0101507	0.00577118	-0.00590463	0.00487248	-0.0134173	0.000383886	-0.00188456	0.021655	0.0282604	0.0030188	0.00441006	0.00231801	-0.00194568	0.0547785	-0.00234979	0.0195727	0.0146315	-0.0108459	-0.00529378	0.00777717	0.0180276
GO.0001823	-0.0103875	-0.00371954	0.0116279	0.00701013	-0.00365666	0.00956239	0.0142645	-0.0061228	-0.0157941	-0.0110506	0.0131091	-0.00826655	-0.0276955	0.012167	0.0180276	0.00861723	0.00265806	-0.000630754	0.00307764	0.0148827	0.0204438	-0.00494055	-0.000385613	0.00619878	-0.00220651	-0.00319901	-0.00171878	0.00977846	-0.00689478	0.00144844	-0.00320044	0.00290755	0.00562754	-0.0039356	-0.012735	-0.000409962	-0.00215224	0.00189677	0.000880982	0.0010618	0.00296628	-0.0126513	0.00995455	0.00583888	-0.00172939	-0.0058589	0.00021566	0.000595818	-0.000144567
GO.0001824	-0.0141006	0.000394508	0.00558522	0.00697107	0.00895673	-0.0174807	0.000828383	-0.00420948	-0.00167574	0.0141361	0.00277646	0.0201851	0.00425033	-0.00687471	0.0103732	0.000234773	0.00137627	0.0116802	0.0129223	-0.0189546	-0.0151751	0.00456926	-0.0106812	0.00316768	-0.000688391	-0.00336238	0.00833875	0.000351824	0.00703077	-0.0031487	0.00715467	0.00944693	0.0221235	0.0114255	0.0287886	-0.0085809	-0.00123903	0.000205421	0.00522291	0.00856662	0.00440878	-0.010658	-0.010994	-0.0388421	-0.0349214	-0.00448659	-0.00303252	0.0228536	0.00712269
GO.0001825	-0.00669365	0.00402177	-0.00457045	0.000698028	-0.00907727	-0.0233222	0.00354368	-0.000853437	-0.00949624	0.0238362	0.00479012	0.0329788	0.00250316	-0.00900219	0.0112039	-0.0037257	-0.000828535	0.0135643	0.0198006	0.000126001	0.00453916	0.00445669	-0.00219125	0.00167421	-0.00033741	-0.00270662	-0.00234579	-0.000643823	0.00153029	-0.00162132	0.000867916	-0.00205368	0.000409927	-0.000318801	-0.000824618	-0.00116804	-0.000774347	0.00162735	-0.000121687	0.000602244	-0.000350079	0.00126255	0.00178527	0.000267689	-0.002232	-0.000160729	0.000618129	0.00137342	0.000928242
GO.0001826	-0.000323747	0.00227252	0.000623426	0.00303042	-0.00102719	0.000372776	0.00250427	0.00139809	-0.00385959	0.00775865	0.0175821	0.0578568	-0.00293963	-0.0211857	0.00726156	-0.00149037	0.0097995	-0.0049155	-0.00424542	-0.000591797	-0.00359246	0.00153823	0.000991273	-0.000481866	-0.000849162	-0.00384985	-0.00268509	0.0027466	-0.000201522	-8.95258e-05	0.000540707	0.000613187	-0.00171206	-0.000350907	-0.000454513	-0.000325978	0.000156208	-0.000123816	-0.00100287	-0.000344706	-0.000203306	0.000968571	0.00201578	0.00084352	-0.0016208	-0.000683997	0.000784893	0.00133219	0.000997522
GO.0001827	-0.000323747	0.00227252	0.000623426	0.00303042	-0.00102719	0.000372776	0.00250427	0.00139809	-0.00385959	0.00775865	0.0175821	0.0578568	-0.00293963	-0.0211857	0.00726156	-0.00149037	0.0097995	-0.0049155	-0.00424542	-0.000591797	-0.00359246	0.00153823	0.000991273	-0.000481866	-0.000849162	-0.00384985	-0.00268509	0.0027466	-0.000201522	-8.95258e-05	0.000540707	0.000613187	-0.00171206	-0.000350907	-0.000454513	-0.000325978	0.000156208	-0.000123816	-0.00100287	-0.000344706	-0.000203306	0.000968571	0.00201578	0.00084352	-0.0016208	-0.000683997	0.000784893	0.00133219	0.000997522
GO.0001828	-0.000323747	0.00227252	0.000623426	0.00303042	-0.00102719	0.000372776	0.00250427	0.00139809	-0.00385959	0.00775865	0.0175821	0.0578568	-0.00293963	-0.0211857	0.00726156	-0.00149037	0.0097995	-0.0049155	-0.00424542	-0.000591797	-0.00359246	0.00153823	0.000991273	-0.000481866	-0.000849162	-0.00384985	-0.00268509	0.0027466	-0.000201522	-8.95258e-05	0.000540707	0.000613187	-0.00171206	-0.000350907	-0.000454513	-0.000325978	0.000156208	-0.000123816	-0.00100287	-0.000344706	-0.000203306	0.000968571	0.00201578	0.00084352	-0.0016208	-0.000683997	0.000784893	0.00133219	0.000997522
GO.0001829	-0.00789071	0.0032581	-0.00599046	-0.00131563	-0.0102809	-0.0285641	0.00251263	-0.00203323	-0.00876799	0.0233849	-0.00673489	-0.00127313	0.00513501	0.00419581	0.00841227	-0.00345702	-0.00799846	0.0199661	0.0270547	0.000575205	0.00807127	0.00430981	-0.00336616	0.00237527	0.000196585	-0.000536736	-0.000930115	-0.00274123	0.0020006	-0.00190334	0.000667226	-0.00292942	0.00171915	-0.000136402	-0.0006762	-0.00118462	-0.00105103	0.00206291	0.000568023	0.000976724	-0.000279684	0.00084072	0.000727648	-0.000277155	-0.00155155	0.000293095	0.00018989	0.000715755	0.000414427
GO.0001831	-0.00789071	0.0032581	-0.00599046	-0.00131563	-0.0102809	-0.0285641	0.00251263	-0.00203323	-0.00876799	0.0233849	-0.00673489	-0.00127313	0.00513501	0.00419581	0.00841227	-0.00345702	-0.00799846	0.0199661	0.0270547	0.000575205	0.00807127	0.00430981	-0.00336616	0.00237527	0.000196585	-0.000536736	-0.000930115	-0.00274123	0.0020006	-0.00190334	0.000667226	-0.00292942	0.00171915	-0.000136402	-0.0006762	-0.00118462	-0.00105103	0.00206291	0.000568023	0.000976724	-0.000279684	0.00084072	0.000727648	-0.000277155	-0.00155155	0.000293095	0.00018989	0.000715755	0.000414427
GO.0001832	-0.0131527	0.00408793	-0.00863762	0.0120155	0.0100224	-0.0208352	8.53477e-05	-0.00582134	-0.00182692	0.0154159	-0.00718959	-0.00248286	0.0041684	0.00416136	0.00589889	-0.00259595	-0.0037231	0.0182784	0.019882	-0.0215769	-0.0195613	0.00664906	-0.00257967	0.00175725	0.000558415	0.000506364	0.000525885	0.00179465	0.00189466	-0.00116422	0.000665735	-0.00138722	0.000687911	-0.000645355	-0.000789773	-0.00239048	-0.00124283	0.00125753	0.000510114	0.000858995	5.33169e-05	-0.000767145	0.000995754	0.000721641	-0.00165109	0.000295906	-0.0005574	-0.00010542	0.00152318
GO.0001833	-0.00341621	0.000634302	0.00254808	0.0272047	-0.00190663	-0.00109264	-0.00224894	-0.00302848	0.00326485	-0.00451884	-0.00521701	-0.00342937	0.000397178	0.000839088	-0.00123477	-0.000171218	0.00152489	0.00881107	-0.000395425	-0.0421215	-0.0486308	0.00771898	-5.81155e-06	0.000366824	0.0010182	0.000988562	0.00209799	0.00796692	0.000718711	9.75455e-05	0.000884725	0.00150144	-0.000978671	-0.000887284	-0.00107314	-0.00330925	-0.000328745	0.000811371	-2.46174e-06	0.00104891	0.000469992	-0.00208668	0.00102255	0.00171098	-0.000346327	-0.000280161	-0.000336397	-0.000273359	0.00162534
GO.0001834	-0.00789071	0.0032581	-0.00599046	-0.00131563	-0.0102809	-0.0285641	0.00251263	-0.00203323	-0.00876799	0.0233849	-0.00673489	-0.00127313	0.00513501	0.00419581	0.00841227	-0.00345702	-0.00799846	0.0199661	0.0270547	0.000575205	0.00807127	0.00430981	-0.00336616	0.00237527	0.000196585	-0.000536736	-0.000930115	-0.00274123	0.0020006	-0.00190334	0.000667226	-0.00292942	0.00171915	-0.000136402	-0.0006762	-0.00118462	-0.00105103	0.00206291	0.000568023	0.000976724	-0.000279684	0.00084072	0.000727648	-0.000277155	-0.00155155	0.000293095	0.00018989	0.000715755	0.000414427
GO.0001836	-0.00932758	0.00258636	-0.00889643	-0.00563239	-0.0122723	-0.0368904	-0.00210804	-0.00635655	-0.00824474	-0.00749194	-0.000329069	-0.000516209	0.00185812	-0.000595901	0.00118513	0.000889558	0.00189875	-0.00244667	0.00113251	-0.00126994	0.00159835	0.0015248	0.000370899	-0.00041205	-0.0017081	-0.00098955	-0.00111545	-0.00100692	0.000309665	-9.1686e-05	-0.000160826	-0.000263203	0.000943944	-8.71872e-05	-0.000126464	-0.00114202	0.000724352	0.00154634	0.000420255	-0.000994571	0.000939972	-0.000132014	-0.000549132	0.000353814	1.36508e-05	-0.000153899	0.000330931	-9.75778e-06	0.00032032
GO.0001837	-0.0184134	-8.22585e-05	0.00654053	-0.0093487	0.0160745	-0.0235042	-0.00212986	-0.00703868	0.000207013	-0.00488247	-8.8278e-05	-0.000175565	0.00187602	-0.000358252	0.00161418	0.000964385	0.0024344	-0.00158369	0.00105333	-0.00145612	0.00197878	0.000409671	0.00014005	-0.000903772	-0.00123168	-0.00072736	-0.000469988	-0.00131362	0.000491351	-0.000171201	-0.000409698	-0.000461018	0.000496278	0.000100072	0.00041777	-0.000789207	4.68381e-05	-2.89499e-05	-0.000146263	-0.00107118	0.000764689	-0.000399143	-0.00050012	-7.49634e-05	-0.000447146	0.000575283	-0.000637202	-0.000535097	0.000308369
GO.0001838	-0.0172859	0.00269136	0.004235	-0.00794723	0.00840223	-0.0146832	-0.00121714	-0.00535587	0.00105141	0.0117754	-0.00486981	-0.0124691	-0.00524903	-0.0232123	-0.0105441	0.0060988	0.0112006	-0.0281688	-0.0032297	-0.00106009	-0.00155096	-0.00182399	0.00239421	-0.000670022	-0.000790293	-0.00300809	-0.00131337	0.00241494	0.0010914	-0.000542783	-0.00150498	0.000332098	0.000290767	-0.00134237	-0.000918438	0.000682933	-0.00079437	0.00341871	-0.00187936	-0.00195783	0.00185243	-0.000937652	-0.0012331	0.00146379	-0.000177793	-0.00122266	-0.000399038	-0.00219487	-0.000262881
GO.0001841	-0.0172859	0.00269136	0.004235	-0.00794723	0.00840223	-0.0146832	-0.00121714	-0.00535587	0.00105141	0.0117754	-0.00486981	-0.0124691	-0.00524903	-0.0232123	-0.0105441	0.0060988	0.0112006	-0.0281688	-0.0032297	-0.00106009	-0.00155096	-0.00182399	0.00239421	-0.000670022	-0.000790293	-0.00300809	-0.00131337	0.00241494	0.0010914	-0.000542783	-0.00150498	0.000332098	0.000290767	-0.00134237	-0.000918438	0.000682933	-0.00079437	0.00341871	-0.00187936	-0.00195783	0.00185243	-0.000937652	-0.0012331	0.00146379	-0.000177793	-0.00122266	-0.000399038	-0.00219487	-0.000262881
GO.0001843	-0.0172859	0.00269136	0.004235	-0.00794723	0.00840223	-0.0146832	-0.00121714	-0.00535587	0.00105141	0.0117754	-0.00486981	-0.0124691	-0.00524903	-0.0232123	-0.0105441	0.0060988	0.0112006	-0.0281688	-0.0032297	-0.00106009	-0.00155096	-0.00182399	0.00239421	-0.000670022	-0.000790293	-0.00300809	-0.00131337	0.00241494	0.0010914	-0.000542783	-0.00150498	0.000332098	0.000290767	-0.00134237	-0.000918438	0.000682933	-0.00079437	0.00341871	-0.00187936	-0.00195783	0.00185243	-0.000937652	-0.0012331	0.00146379	-0.000177793	-0.00122266	-0.000399038	-0.00219487	-0.000262881
GO.0001845	0.00268905	0.00521771	0.00133004	-0.00118412	0.000782748	-7.09432e-05	9.63123e-05	-0.000104479	-0.00245856	-0.000365876	-9.55904e-05	0.00327178	0.00288087	0.0110113	-0.0211827	0.0190039	0.0082842	0.00526914	-0.00451571	0.00706592	0.00568264	0.0462754	0.000701894	-0.00625035	0.0375676	0.0364761	0.0639067	0.0023057	-0.0128678	-1.8549e-05	-0.0129083	0.00648857	-0.0133541	0.0102173	-0.00846431	-0.0080046	-0.000441703	0.0160967	-0.00580839	-0.00107938	0.00722309	0.00237152	0.00576039	-0.000614271	0.00674285	-0.000230971	0.00813977	-0.00100481	0.00465245
GO.0001865	0.00351384	-0.0229974	-0.00540052	-0.00244054	5.92161e-05	0.000561842	-0.000925826	-3.09899e-05	0.00162533	-0.00239889	-0.0132908	0.00405559	0.00391217	-0.00325047	-0.00450197	-0.00732634	0.00161443	-0.00068563	-0.00240507	-0.0101142	0.00822972	-0.00145628	-0.00413577	0.0241543	0.0359593	-0.0139009	-0.000739282	-0.0229999	0.0404436	0.0168712	0.00176992	0.027055	0.0166932	0.00346767	0.00504137	-0.000382033	0.00249202	-0.00337517	-0.01543	-0.0116162	-0.00145168	-0.0219766	0.00418712	-0.0203351	-0.0258497	-0.0212167	-0.00197421	0.00606074	0.00719795
GO.0001868	0.00225156	-0.00399738	-0.000863474	-0.000728878	0.000374339	4.42135e-05	-5.30465e-05	-0.000405118	0.000337107	-0.000618862	0.0123696	-0.00697127	0.0121264	-0.00612754	0.00664353	-0.000585289	0.00406063	-0.000464778	-0.000456553	-0.0145962	0.0101221	-0.00349677	-0.00903416	-0.0086841	0.0363004	0.00778932	-0.0134083	-0.0267194	0.00166669	-0.032908	0.0723988	0.0246102	-0.0332944	-0.0151641	-0.0108316	0.0401859	0.0369362	-0.00416486	0.0102913	0.0153351	0.00240093	-0.0454589	0.0104377	0.0322983	0.0307904	0.00706605	0.00169432	0.0269409	0.00436275
GO.0001869	0.00225156	-0.00399738	-0.000863474	-0.000728878	0.000374339	4.42135e-05	-5.30465e-05	-0.000405118	0.000337107	-0.000618862	0.0123696	-0.00697127	0.0121264	-0.00612754	0.00664353	-0.000585289	0.00406063	-0.000464778	-0.000456553	-0.0145962	0.0101221	-0.00349677	-0.00903416	-0.0086841	0.0363004	0.00778932	-0.0134083	-0.0267194	0.00166669	-0.032908	0.0723988	0.0246102	-0.0332944	-0.0151641	-0.0108316	0.0401859	0.0369362	-0.00416486	0.0102913	0.0153351	0.00240093	-0.0454589	0.0104377	0.0322983	0.0307904	0.00706605	0.00169432	0.0269409	0.00436275
GO.0001871	0.00229986	-0.0214122	-0.00499358	-0.00201359	-0.000274006	0.000580832	-0.00048431	-0.000221235	0.0011137	-0.000977985	-0.0151474	0.00293885	-0.00993713	-0.00121549	0.0188259	0.0258891	-0.00476138	-0.00104066	0.000235223	0.0206133	-0.0184883	0.00108336	-0.00938397	-0.0191125	-0.0248274	0.00198799	0.009747	0.0115242	-0.0142655	-0.0101388	0.009354	-0.024011	-0.0151562	-0.00321482	0.00333134	-0.00450755	-0.00599802	0.00127336	0.00998063	0.0124588	0.00369908	0.0105492	0.019807	0.021333	0.00953125	-0.00215001	0.00231717	-0.0423196	-0.0227449
GO.0001878	-0.00172966	0.00197921	0.000502015	0.0037888	-0.0021343	-0.00313646	0.00562898	0.00350738	-0.00404182	0.0402612	-0.00910852	-0.00126782	0.00533755	0.00647548	0.010603	-0.00573387	-0.013107	0.0304251	0.0367792	0.00207597	0.00971191	0.00451454	-0.00508789	0.00374051	0.00198357	0.000237423	-0.000187915	-0.00283436	0.00249377	-0.00257546	0.00109581	-0.00384178	0.0014651	-0.000103953	-0.000821094	-0.000517985	-0.00219716	0.00134442	0.000375715	0.00236325	-0.00133189	0.00131011	0.00156878	-0.00074219	-0.00218784	0.000564612	-6.48382e-05	0.00101274	0.000260416
GO.0001881	-0.00697473	0.00274029	-0.00437316	-0.00247866	-0.00537138	0.00668502	-0.0124416	0.0433631	0.00241473	-0.00774116	1.92165e-05	0.00173081	0.00338458	0.0120167	0.00812522	-0.00206828	0.00171489	-0.0104054	0.0113094	-0.00350939	-0.00142735	0.00230867	-0.000509306	-0.000258549	0.00144838	0.0014003	-0.000502903	0.000354205	-0.000840614	0.000847066	-0.000777988	0.000489402	0.00036775	-9.91995e-05	-0.000352397	-0.000641926	-0.00039453	-0.00119395	0.00143867	0.000730248	-0.00039685	-0.00125796	0.000104344	-0.000711683	-0.000356273	-0.00029592	0.000150761	0.00036066	0.000331926
GO.0001882	-0.0175968	0.00726459	0.00209511	0.0123892	-0.00266794	-0.00456101	-0.00531202	0.00352192	0.00989098	0.0176343	0.00239271	0.0125818	0.00372478	-0.00202057	-0.00957133	0.0130806	-0.00935747	-0.0187542	0.00480127	-0.00338416	0.00348966	0.0192935	-0.00153823	0.00378842	-0.00693653	-0.00607982	-0.00352308	-0.0228744	0.000539837	-0.0129305	-0.0101352	-0.00680847	0.00235331	-0.00485009	-0.00110203	0.00342618	-0.000917114	0.00445588	-0.00322118	0.0020705	0.00261021	0.000896876	0.000943763	0.00165081	-0.000970049	-0.00151144	0.000947934	-0.00225465	0.000147456
GO.0001883	-0.0175968	0.00726459	0.00209511	0.0123892	-0.00266794	-0.00456101	-0.00531202	0.00352192	0.00989098	0.0176343	0.00239271	0.0125818	0.00372478	-0.00202057	-0.00957133	0.0130806	-0.00935747	-0.0187542	0.00480127	-0.00338416	0.00348966	0.0192935	-0.00153823	0.00378842	-0.00693653	-0.00607982	-0.00352308	-0.0228744	0.000539837	-0.0129305	-0.0101352	-0.00680847	0.00235331	-0.00485009	-0.00110203	0.00342618	-0.000917114	0.00445588	-0.00322118	0.0020705	0.00261021	0.000896876	0.000943763	0.00165081	-0.000970049	-0.00151144	0.000947934	-0.00225465	0.000147456
GO.0001885	-0.0126855	0.00613268	-0.00876796	0.0109698	0.00688042	-0.0127464	-0.00657892	0.0130611	-1.29884e-05	-0.007141	0.00578435	0.0248565	0.0009971	-0.00304749	0.00936307	-0.0011584	0.00740345	-0.0132147	0.00266909	0.0149733	0.0186105	-0.00138713	4.87524e-05	0.00290297	-0.0100088	-0.00110985	-0.00115594	-0.0394007	-0.00390988	-0.0135809	-0.0133948	-0.0104166	0.00411671	-0.00282893	0.000537015	0.00490276	0.001432	-0.00162398	-0.00107265	0.00177542	0.00370992	0.00130042	0.000880019	-0.000549391	-0.00266424	-0.00170106	0.000987866	-0.000769539	8.59313e-05
GO.0001886	-0.0145808	0.00380807	-0.0141637	-0.00544282	0.0167926	-0.0258966	-0.00229363	-0.00842048	-0.0019809	-0.00411281	0.000245489	-9.36329e-05	0.00169237	0.000555191	0.00150096	0.000611417	0.00309843	-0.00263356	0.0016274	-0.00136652	0.000626744	0.000497278	5.49846e-05	-0.000492419	-0.00136719	-0.000172172	-0.000633263	-0.00117214	0.000336866	0.000152617	-0.000489465	-0.000255031	0.000607538	-0.000188238	0.000255742	-0.000586244	7.7771e-05	0.000206753	0.000441562	-0.00124291	0.000689066	-0.000510452	-0.000467355	0.000310123	-0.000482899	0.000207661	-0.000487216	-0.000673943	0.000768113
GO.0001887	-0.0108756	-0.00547611	0.0309682	-0.00826828	0.00379951	-0.00367449	-0.000407277	-0.000168033	0.00312781	-0.00253824	-0.0004941	-0.0001673	0.000818216	-0.00138711	0.000641242	0.000782934	-0.000202688	0.000997704	-0.000489535	-0.000560901	0.0024862	-2.85543e-07	0.000161073	-0.000846627	-0.000178347	-0.000995442	8.82846e-05	-0.000590987	0.000363378	-0.00050495	-1.07109e-05	-0.00042648	-7.53618e-06	0.000433928	0.00035195	-0.00052036	-2.93429e-05	-0.000338945	-0.000867446	-7.96062e-05	0.000334589	3.66456e-05	-0.000195435	-0.000562032	-8.35823e-05	0.000687141	-0.00040068	3.45872e-05	-0.000552046
GO.0001889	-0.0175675	-0.000787261	0.00065561	0.010657	-0.000183368	-0.0020935	-0.00893153	0.00631847	-0.0110177	0.00412568	0.00923673	-0.0102635	-0.0200376	-0.00104313	-0.0134481	-0.00297008	-0.000592431	0.0203304	0.0133389	0.0111334	-0.00635537	-0.0213924	-0.0193365	0.00708311	-0.000326845	0.0095626	-0.00616683	0.0103665	-0.000430839	0.00264667	-0.00538048	0.00374238	0.00881945	-0.00638767	-0.013856	-0.000408472	-0.00287053	0.00552655	0.00373288	0.00580295	0.00344382	-0.0065382	0.00809363	0.00819989	-0.00050348	-0.00581613	0.00167778	-0.0021713	0.00913845
GO.0001890	-0.00710281	-0.0245809	-0.00492345	-0.00692773	0.00436305	-0.00820001	-0.00381376	0.0114947	0.00134678	0.00539005	-0.00244022	-0.00431733	-0.00649298	-0.00242928	0.0128173	0.0033911	0.000438374	0.0201867	-6.49226e-05	-0.0101718	0.0133929	-0.00184053	-0.0122945	0.0110196	-0.00121354	-0.002577	0.00465057	0.00267173	0.00516998	0.00303044	-0.00427559	0.00278346	0.0188206	0.00928276	0.0195507	0.0145224	0.0135988	-0.00668974	-0.0247798	-0.0177761	-0.0097634	0.0161714	0.00246694	0.00892338	0.00773891	0.00685022	-0.000732793	-0.00452156	0.000750313
GO.0001891	-0.0110734	0.00552469	-0.00350771	0.0209821	-0.0113279	-0.0121172	0.0181033	0.00247053	-0.00491427	0.0166139	-0.0115619	-0.0111394	0.00240163	-0.00244372	0.0054577	-0.00316266	0.00202043	0.0130142	-0.0209709	0.000391759	0.00353812	-0.00325939	-0.00119861	-0.00343576	0.000728725	-0.00508199	-0.00341206	0.0101569	0.00392817	0.000230049	0.00129688	0.001908	0.00061964	-0.00173438	-0.00154582	-0.00459559	-0.00137392	0.00333876	-0.000473419	0.000362874	-0.000555023	0.000932415	0.000452573	0.00127857	-0.000423625	-0.000776147	0.000569636	-7.56256e-05	0.00034856
GO.0001892	-0.00982132	-0.00426909	0.00967755	-0.00441594	-0.00551273	-0.0204403	0.00274325	-0.00118828	-0.00388488	0.0147795	0.0139239	-0.00791927	-0.0276636	0.00844586	0.015915	0.0127384	-0.00181035	0.0193828	0.0207994	0.00106553	0.00609912	0.00031473	-0.00227256	0.0107952	-0.00333405	-0.00209162	-0.00129236	0.00422959	-0.00837322	-0.00116628	-0.00575155	-6.90156e-05	0.00618743	-0.00470591	-0.0141018	0.000946711	-0.0026538	0.00314776	0.00117834	0.00295012	0.00344063	-0.0134825	0.0115645	0.00635837	-0.00388533	-0.00658153	0.0003582	0.00149986	0.000403353
GO.0001893	0.00200079	-0.0258974	-0.00839192	-0.0041386	-0.00231007	0.00383305	-0.0052197	0.0143905	0.0022856	-0.00398	-0.00784718	-0.00157289	0.00454515	-0.0074865	0.00968599	0.00422831	0.00164982	0.0107052	-0.0126169	-0.00864931	0.00825196	-0.00355196	-0.0194465	0.00911852	-0.00308107	-0.00337449	0.00825115	0.00428609	0.00410286	0.00321669	-0.00273337	0.00532312	0.027799	0.00768551	0.00835792	0.0140487	0.0129274	-0.00318043	-0.0236853	-0.0164125	-0.0082394	0.016687	0.00913428	0.0132313	0.00837388	0.00789309	-0.000625135	-0.00132791	-0.0111291
GO.0001894	-0.00902487	-0.0121568	-0.000871868	0.0071012	0.00271558	-0.00350178	0.00553035	0.00451832	-0.00821299	-0.00334423	0.0172971	-0.0141199	0.00211886	0.00639224	0.0215881	-0.00991293	0.0026713	0.00535792	0.0172295	0.00354479	-0.00436185	0.00725405	0.0109567	-0.0116315	-0.0140643	0.009426	0.03116	0.0140515	0.0166488	-0.0022874	0.0231327	-0.0402688	0.0188899	0.00452735	0.00322885	-0.0193779	0.00754327	0.0350748	0.0159752	0.00524823	0.0253759	-0.0104288	-0.0283306	-0.00832869	0.00780245	-0.00848321	0.0175609	-0.0213206	0.00269731
GO.0001895	-0.0189681	0.00326025	0.00149536	-0.00705869	0.00379037	-0.0041963	0.0091826	0.00887687	-0.016962	0.00307535	0.00105299	-0.00322958	0.00789333	0.012834	0.00996036	-0.015273	-0.00330424	0.00373615	0.0194147	0.0113821	-0.00821303	0.00424364	-0.0141077	0.0135514	-0.002971	0.0172708	-0.00713115	0.00134585	0.0111381	0.00272806	0.00126312	-0.00921336	-0.00404546	-0.00105807	0.00163371	-0.000987014	-0.000916724	-0.00138141	0.00169232	0.00281304	-0.000775355	-0.00310597	-0.000185348	0.000306508	-0.000491021	0.00303915	-0.000571804	0.000682253	0.000859202
GO.0001906	0.00235069	-0.0262428	0.00330081	-0.00455433	0.00118864	-0.00148086	0.000725448	0.000285322	0.00167401	0.00775986	-0.00639478	-0.00266659	0.0188282	-0.00565787	0.00385925	-0.0153871	-0.0010404	0.00777343	0.0126621	-0.00896776	0.0106061	0.00345585	0.00916351	-0.0111971	0.000678134	-0.0159869	-0.00380165	0.00129416	-0.00186573	0.0123218	-0.0308971	-0.00384429	-0.0340415	-0.00370238	-0.0069024	0.00653803	0.00956395	0.00194169	0.00878732	0.0065579	0.00469552	0.0102497	0.0123912	0.00465368	-0.00765258	0.00201332	-3.42956e-05	-0.00472889	-0.00301666
GO.0001909	-0.00899542	-0.00249547	0.0224579	-0.00319666	0.00118834	-0.00486046	0.00372633	0.00238304	-0.000652258	0.02692	-0.00685266	-0.00102414	0.00439291	0.00363118	0.00802414	-0.00353311	-0.0094981	0.0224241	0.0258972	0.00108119	0.00870486	0.00322148	-0.00351589	0.00206515	0.00128825	-0.00054094	-7.10988e-05	-0.00244441	0.00203893	-0.00219826	0.000774351	-0.00304593	0.00104015	0.000235478	-0.000334792	-0.000740988	-0.00158888	0.000717529	-0.000350912	0.00162966	-0.0007117	0.00096108	0.000980055	-0.000930725	-0.00162094	0.000893281	-0.000332205	0.0007474	-0.000208114
GO.0001910	0.00484848	-0.0246146	-0.00588305	-0.00401626	-0.000780235	0.00624364	-0.00424414	-0.00475759	-0.0120944	-0.0029498	1.92133e-05	-0.00067039	0.0236373	0.00474151	-0.013308	0.000869658	0.00873816	0.0013347	0.00354561	-0.00839953	0.00687471	-0.000555204	0.00534678	-0.012333	-0.00054892	-0.0184906	0.00237181	0.00126472	0.00221425	0.0101583	-0.025372	0.00521127	-0.0184098	0.00300739	0.0149316	0.00338636	0.00791398	0.00347937	0.0108629	0.0114105	0.00818167	0.0038406	0.00228367	-0.0214957	-0.0283286	-0.00204975	-0.00123694	0.0105474	0.000792337
GO.0001911	-0.00289181	0.00220599	-0.000358423	-0.0013115	-0.00320779	0.0122546	-0.00735073	-0.00850389	-0.0298049	-0.000245508	0.0054057	0.00470303	0.0121458	0.0263983	-0.0335511	0.0271232	0.0122891	0.00664493	0.00360166	0.00410001	-0.000930237	-0.00389589	0.00288939	-0.00474234	-0.000467434	-0.0039671	-0.000299791	0.000796199	0.00219776	-0.00280828	0.00129529	0.00120055	-0.000431559	-0.00319769	0.00256753	0.00240621	-0.00383233	0.00483257	-0.00358658	0.000173398	0.000747694	0.00307352	-0.00167628	0.00187865	0.00265363	-0.000871457	0.00120762	-1.42105e-05	-0.000685902
GO.0001912	0.00484848	-0.0246146	-0.00588305	-0.00401626	-0.000780235	0.00624364	-0.00424414	-0.00475759	-0.0120944	-0.0029498	1.92133e-05	-0.00067039	0.0236373	0.00474151	-0.013308	0.000869658	0.00873816	0.0013347	0.00354561	-0.00839953	0.00687471	-0.000555204	0.00534678	-0.012333	-0.00054892	-0.0184906	0.00237181	0.00126472	0.00221425	0.0101583	-0.025372	0.00521127	-0.0184098	0.00300739	0.0149316	0.00338636	0.00791398	0.00347937	0.0108629	0.0114105	0.00818167	0.0038406	0.00228367	-0.0214957	-0.0283286	-0.00204975	-0.00123694	0.0105474	0.000792337
GO.0001914	0.00449527	-0.0246594	-0.00601416	-0.00407165	-0.000936145	0.00653112	-0.00433744	-0.0047863	-0.0122154	-0.00313176	-0.00530348	0.00188501	0.0201159	0.00524868	-0.013968	0.00613932	0.00975313	0.00150904	0.00219955	-0.0163389	0.0142806	-0.00215605	-0.00248506	-0.0089522	-0.00347186	0.000959468	-0.00601878	0.00144457	0.00916298	0.00991865	-0.0220153	0.00104035	-0.0194936	0.00274084	0.0152323	-0.00115502	0.00338546	0.00448848	0.0102218	0.0113793	0.00761411	0.00270703	0.0020822	-0.0224021	-0.0290206	-0.00253469	-5.28371e-05	0.00973982	0.00181466
GO.0001915	-0.00289181	0.00220599	-0.000358423	-0.0013115	-0.00320779	0.0122546	-0.00735073	-0.00850389	-0.0298049	-0.000245508	0.0054057	0.00470303	0.0121458	0.0263983	-0.0335511	0.0271232	0.0122891	0.00664493	0.00360166	0.00410001	-0.000930237	-0.00389589	0.00288939	-0.00474234	-0.000467434	-0.0039671	-0.000299791	0.000796199	0.00219776	-0.00280828	0.00129529	0.00120055	-0.000431559	-0.00319769	0.00256753	0.00240621	-0.00383233	0.00483257	-0.00358658	0.000173398	0.000747694	0.00307352	-0.00167628	0.00187865	0.00265363	-0.000871457	0.00120762	-1.42105e-05	-0.000685902
GO.0001916	0.00449527	-0.0246594	-0.00601416	-0.00407165	-0.000936145	0.00653112	-0.00433744	-0.0047863	-0.0122154	-0.00313176	-0.00530348	0.00188501	0.0201159	0.00524868	-0.013968	0.00613932	0.00975313	0.00150904	0.00219955	-0.0163389	0.0142806	-0.00215605	-0.00248506	-0.0089522	-0.00347186	0.000959468	-0.00601878	0.00144457	0.00916298	0.00991865	-0.0220153	0.00104035	-0.0194936	0.00274084	0.0152323	-0.00115502	0.00338546	0.00448848	0.0102218	0.0113793	0.00761411	0.00270703	0.0020822	-0.0224021	-0.0290206	-0.00253469	-5.28371e-05	0.00973982	0.00181466
GO.0001917	-0.0132057	0.00521248	-0.00883288	-0.00405177	0.00963712	0.0165232	0.00903983	0.0121467	-0.0188157	-0.00947039	0.000289581	0.00138333	0.00714572	0.0215832	-0.00523166	0.00842516	0.00752874	-0.00466205	0.0044067	-0.00112317	0.00197696	0.0302079	-0.00398371	-0.00156886	-0.00064416	-0.00535125	-0.00425587	0.00087245	0.0019629	-0.00225954	0.00106704	0.00194555	0.000198437	-0.00187198	0.00105865	-0.000233787	-0.00380949	0.00250422	-0.000991433	0.000700396	-0.000262733	-0.000573827	-0.00185598	0.00012396	0.00215742	0.00118269	-0.000206017	-0.00225107	0.000363623
GO.0001919	-0.0108756	-0.00547611	0.0309682	-0.00826828	0.00379951	-0.00367449	-0.000407277	-0.000168033	0.00312781	-0.00253824	-0.0004941	-0.0001673	0.000818216	-0.00138711	0.000641242	0.000782934	-0.000202688	0.000997704	-0.000489535	-0.000560901	0.0024862	-2.85543e-07	0.000161073	-0.000846627	-0.000178347	-0.000995442	8.82846e-05	-0.000590987	0.000363378	-0.00050495	-1.07109e-05	-0.00042648	-7.53618e-06	0.000433928	0.00035195	-0.00052036	-2.93429e-05	-0.000338945	-0.000867446	-7.96062e-05	0.000334589	3.66456e-05	-0.000195435	-0.000562032	-8.35823e-05	0.000687141	-0.00040068	3.45872e-05	-0.000552046
GO.0001921	-0.0108756	-0.00547611	0.0309682	-0.00826828	0.00379951	-0.00367449	-0.000407277	-0.000168033	0.00312781	-0.00253824	-0.0004941	-0.0001673	0.000818216	-0.00138711	0.000641242	0.000782934	-0.000202688	0.000997704	-0.000489535	-0.000560901	0.0024862	-2.85543e-07	0.000161073	-0.000846627	-0.000178347	-0.000995442	8.82846e-05	-0.000590987	0.000363378	-0.00050495	-1.07109e-05	-0.00042648	-7.53618e-06	0.000433928	0.00035195	-0.00052036	-2.93429e-05	-0.000338945	-0.000867446	-7.96062e-05	0.000334589	3.66456e-05	-0.000195435	-0.000562032	-8.35823e-05	0.000687141	-0.00040068	3.45872e-05	-0.000552046
GO.0001932	-0.0123863	-0.0206236	-0.00617998	0.00640464	-0.00568329	0.00471912	0.00390002	0.00181209	-0.00286231	0.0104188	0.0246817	-0.00247568	0.0136271	-0.00542673	-0.00688539	0.00206708	-0.00229604	-0.00070766	-0.00299945	-0.00550739	0.00325473	-0.00291792	0.00399223	-0.00595489	-0.0134463	-0.000171743	-0.00784299	-0.0176714	0.0044717	-0.0147744	-0.0114639	-0.00688313	0.00927405	-0.00580104	0.00132109	-0.00411578	-0.0100161	0.00514142	-0.00192452	0.00643021	0.00491581	-0.0133398	-0.0108532	-0.00268994	0.00998415	-0.000700972	0.00661237	0.00364524	-0.000532473
GO.0001933	-0.0120642	-0.0203191	-0.00613904	0.00533494	-0.00507203	0.00546152	0.00224865	0.000916767	-0.0016218	-0.00132454	0.0260221	-0.00167494	0.00968069	-0.00638973	-0.00982696	0.00447319	0.000898919	-0.00970914	-0.013867	-0.00267449	-0.0025771	-0.00446428	0.00399677	-0.000976304	-0.00919555	-0.00153386	-0.00655406	-0.0197127	0.00176987	-0.0220426	0.000233562	0.00310578	0.00987962	-0.00341012	0.0061931	-0.00917621	-0.0165994	0.00372673	-0.0192719	-0.00749045	0.00104981	0.0158302	0.0146488	0.004607	-0.00248521	0.00724308	0.00215594	-0.00675933	0.00149213
GO.0001934	-0.0125848	-0.0212433	-0.00643328	0.00511392	-0.00568398	0.00475192	0.00393239	0.00173534	-0.00317345	0.0108832	0.0250486	-0.00249891	0.0140339	-0.0054725	-0.00674309	0.00205128	-0.00282005	-9.63326e-05	-0.00191107	-0.00642453	0.00303816	-0.0029807	0.00429003	-0.00942753	-0.00605528	-0.000709322	-0.00853096	0.0129501	0.00751739	-0.0031036	-0.000915665	0.00179699	0.00621871	-0.00383924	0.00106997	-0.00857816	-0.0110542	0.00624282	-0.000926715	0.00401679	0.00212623	-0.013985	-0.0108658	-0.00234919	0.0110599	0.00042722	0.0061559	0.00413327	-1.83151e-05
GO.0001935	-0.0113131	-0.00177554	0.0201827	-0.00728116	-0.00056242	0.00321228	0.0319578	0.00243263	-0.000898801	-0.0109675	-0.00392219	-0.00104119	0.0017673	0.00166318	0.00308542	-0.00075056	-0.000735203	0.000265854	-0.000350651	-0.00207675	0.00137406	-0.000244408	-0.000315096	-0.0021973	0.000207712	-0.00317566	-0.000270614	0.000252368	0.00152523	-0.00124998	0.000286169	-0.000156802	0.000847226	8.17994e-05	0.00014657	-0.000866165	-0.00075726	-0.00107293	-0.000290455	0.000620432	-0.000371792	-0.00046575	-0.000123378	-0.000151673	0.00021506	0.000624252	-0.000721826	-0.000138504	-0.000301581
GO.0001936	-0.00833974	-0.00152706	0.0167536	0.0239055	-0.000541505	-0.00407377	0.00059592	-0.00110916	0.00241516	0.0116483	0.00124803	-0.0072818	0.0102056	0.00235474	0.00752207	-0.0110732	-0.00721965	0.0138649	0.0191615	0.011566	-0.00721152	0.00452289	0.0112095	-0.00621968	0.00719785	-0.0333676	0.0142109	0.00638191	-0.0088439	0.00206112	-0.00291221	0.00763607	0.00179811	0.000433583	-0.000483373	0.00453963	0.00614606	-0.00014074	0.000919212	0.000760332	0.000449256	0.00205317	0.00140768	0.000861802	-0.000273101	0.00145582	-0.00192566	0.00161562	-0.00128842
GO.0001937	-0.00364156	0.00112512	0.00262559	0.0307207	-0.00255336	-0.0026211	0.000869252	-0.00114169	0.00106575	0.0142026	0.00163593	-0.00797661	0.0108792	0.00332053	0.00799893	-0.0126632	-0.00788959	0.0148386	0.021468	0.0130946	-0.00926328	0.00500803	0.0123287	-0.00645127	0.0080614	-0.0364338	0.0156893	0.00737015	-0.0099791	0.0025418	-0.00321898	0.0086742	0.0019948	0.000256942	-0.000716186	0.005294	0.0068202	1.84606e-05	0.00146384	0.000882799	0.000325378	0.00225449	0.00165912	0.00124322	-0.000259406	0.00125858	-0.00192611	0.00177108	-0.0011427
GO.0001938	-0.00834459	-0.00270856	0.018292	0.0245207	0.000497932	-0.00289777	-0.00223472	-0.00303166	0.00475253	-0.00780574	0.00606565	-0.0074107	0.00855527	-0.000722581	0.0028764	-0.00931213	-0.00125394	-0.000293577	0.00230364	0.0117387	-0.0129789	0.00268642	0.0150278	-0.00881008	0.00694969	-0.0370677	0.0158314	0.00852373	-0.0110746	0.0036065	-0.00378798	0.0104304	0.00123754	0.000533532	-0.000112982	0.00529278	0.00793494	-0.000847159	0.00082458	-0.00037337	0.00118232	0.00159965	0.000751924	0.00133586	0.000822647	0.00132159	-0.00209881	0.0012681	-0.00156049
GO.0001941	-0.0117457	0.00372977	-0.0114385	-0.00443497	0.013628	-0.0209193	-0.00207904	-0.0064202	-0.00555294	-0.00272419	0.00270654	0.0033587	0.00775909	0.00958503	-0.0182041	0.0146427	0.00726711	0.00315942	0.00668787	0.000571116	-0.00451012	-0.0410718	0.0071529	-0.00478992	0.000227308	0.00189971	0.00413133	-0.000884637	0.000634002	0.000123691	-0.000983639	-0.00111944	0.000682362	-0.00133215	0.00142931	0.00162227	-0.000144704	-0.000294579	-0.000733408	-0.00118971	0.000926779	0.0018912	0.000301375	0.00181173	-0.000865667	-0.0020001	0.000200214	0.00180903	0.000202662
GO.0001944	-0.00820153	-0.0229313	-0.00322122	0.00900098	0.00270409	-0.00875405	-0.00307939	0.0107875	0.00181498	0.0123054	0.00422815	0.00360968	-0.0022696	-0.00782947	0.0153695	-0.00289422	0.00924597	0.00662999	-0.00931822	-0.00722942	0.00614115	-0.00147405	-0.00163987	0.000339163	-0.00193804	-0.0219342	0.0104667	0.0127278	0.0012998	0.0128387	-0.0169597	0.00104971	0.0170113	0.00652652	0.0135582	0.0218043	0.024315	-0.00545124	-0.00825285	-0.00615306	-0.00495137	-0.00997641	-0.0205441	0.00380736	0.0195562	-0.000984404	0.00241446	0.00507564	-0.00170626
GO.0001945	0.000601395	-0.0204852	-0.0033969	0.0170522	-0.00145572	3.56697e-05	-0.00122686	-0.00207952	0.00318111	-0.00569621	-0.000419493	-0.00490324	-0.0151643	0.00027688	0.018322	0.0217071	0.00236607	0.00149183	0.000380285	-0.00151222	-0.00209753	-0.00436582	-0.0118451	0.014273	0.0299821	-0.0178148	-0.0026221	0.000653042	0.000522693	0.00579146	0.0077546	-0.0276483	-0.0364825	-0.0078355	-0.000283544	-0.00636915	-0.0118639	-0.00462202	-0.0024245	-0.00681445	-0.00514861	0.0111766	-0.014841	0.0114337	0.0218982	0.00448239	-0.00122196	-0.00590255	0.00819363
GO.0001946	0.000601395	-0.0204852	-0.0033969	0.0170522	-0.00145572	3.56697e-05	-0.00122686	-0.00207952	0.00318111	-0.00569621	-0.000419493	-0.00490324	-0.0151643	0.00027688	0.018322	0.0217071	0.00236607	0.00149183	0.000380285	-0.00151222	-0.00209753	-0.00436582	-0.0118451	0.014273	0.0299821	-0.0178148	-0.0026221	0.000653042	0.000522693	0.00579146	0.0077546	-0.0276483	-0.0364825	-0.0078355	-0.000283544	-0.00636915	-0.0118639	-0.00462202	-0.0024245	-0.00681445	-0.00514861	0.0111766	-0.014841	0.0114337	0.0218982	0.00448239	-0.00122196	-0.00590255	0.00819363
GO.0001947	-0.00981706	-0.00120519	-0.0040797	0.0221731	0.0111947	0.00742474	-0.00634675	-0.0112097	-0.0115152	-0.00566473	0.0135168	-0.00894536	-0.028366	0.0121166	0.0160408	0.00898021	0.00479817	0.00244987	0.00361025	-0.00218278	-0.00151137	-0.00184335	-0.000324862	0.0075552	-0.00198411	-0.000549937	-0.000560459	0.0127661	-0.00743266	0.00237102	-0.00321815	0.00360419	0.00466052	-0.0044402	-0.0130748	-0.00116996	-0.00210213	0.00234988	0.0011392	0.000818759	0.00340156	-0.013515	0.0104211	0.00669707	-0.0023023	-0.00616292	7.06934e-05	0.000161688	0.00105602
GO.0001952	-0.0093577	-0.00843741	0.0129623	0.0186275	-0.00197259	0.0059739	-0.00714607	-0.00937333	-0.0127153	-0.008611	-0.013605	0.000178835	0.0059182	0.00359496	0.00716406	-0.00233473	-0.000909315	-0.00248867	-0.00121423	0.000315359	-0.00168919	0.00218017	0.0160298	0.0188017	0.00674232	0.0140041	-0.0207668	0.016818	-0.0410668	-0.00857207	-0.00984309	0.0157013	0.00363063	0.00690291	0.0153004	7.46756e-05	0.000661605	-0.00876629	0.00160346	0.000365329	-0.00364779	-0.00300098	-0.0140842	-0.000302787	0.0136392	0.00146326	0.00233602	-0.00182233	-0.0169541
GO.0001953	0.00116269	-0.0120935	-0.00275012	-0.00100176	-7.79578e-06	0.000411301	0.000162429	-0.000376569	0.000236969	-0.000728957	-0.0158873	0.00482497	0.00869629	-0.00246057	0.000988111	0.00303168	-0.00226305	-0.000725125	-0.00161742	0.00556593	-0.00305809	0.00228922	0.0266923	0.0339665	0.00933071	0.0235343	-0.0346962	0.0163834	-0.0713265	-0.0171885	-0.020906	0.0235267	0.0060166	0.0110652	0.0261434	0.00568514	0.00118218	-0.016166	0.00339609	0.00238115	-0.00664165	-0.0045029	-0.0235964	-0.000759266	0.0217772	0.00164084	0.00398455	-0.00243413	-0.0284841
GO.0001954	-0.00617228	-0.00327629	0.000569635	0.0269264	-0.0044259	0.00894148	-0.00838913	-0.0110206	-0.0169604	-0.0083235	-0.0122104	-0.00103587	0.00160073	0.00600284	0.0103437	-0.00154797	-0.00215198	-0.00325046	0.000470647	0.00483217	-0.00770285	0.0034971	0.0106988	-0.00730242	-0.0171897	0.0203698	-0.0102375	0.0155913	-0.0213733	-0.00950412	-0.00567653	0.0332817	-0.00591015	0.00488309	0.0122921	0.00962198	0.0130554	-0.00787315	-0.000253674	-0.00144849	-0.00501943	0.00566798	-0.0114231	0.00183191	0.0115872	-0.00328926	0.00176003	0.00307643	-0.0134842
GO.0001956	-0.00589054	0.00401934	-0.00311508	-0.0042177	-0.0132394	0.0086916	-0.00150605	-0.0118715	0.0232817	0.024435	-0.00295796	-0.00408864	0.00143759	0.0158119	0.00352552	-0.00109846	0.0181368	-0.0295751	-0.0269208	-0.000735145	-0.00360319	-0.00646194	0.00370978	-0.00156758	-6.04911e-05	-0.0017757	-0.00166854	0.00395402	0.00174857	0.000466891	-0.00111412	0.00150961	-0.00106745	-0.00201953	-0.00240053	-0.000287998	9.64335e-06	0.000812434	-0.000304302	-0.00135629	0.000514675	-0.000654245	-0.000989686	0.0014636	0.000734309	-0.000679113	-0.000107592	-0.00225868	-0.000640037
GO.0001957	-0.0108756	-0.00547611	0.0309682	-0.00826828	0.00379951	-0.00367449	-0.000407277	-0.000168033	0.00312781	-0.00253824	-0.0004941	-0.0001673	0.000818216	-0.00138711	0.000641242	0.000782934	-0.000202688	0.000997704	-0.000489535	-0.000560901	0.0024862	-2.85543e-07	0.000161073	-0.000846627	-0.000178347	-0.000995442	8.82846e-05	-0.000590987	0.000363378	-0.00050495	-1.07109e-05	-0.00042648	-7.53618e-06	0.000433928	0.00035195	-0.00052036	-2.93429e-05	-0.000338945	-0.000867446	-7.96062e-05	0.000334589	3.66456e-05	-0.000195435	-0.000562032	-8.35823e-05	0.000687141	-0.00040068	3.45872e-05	-0.000552046
GO.0001958	-0.0108756	-0.00547611	0.0309682	-0.00826828	0.00379951	-0.00367449	-0.000407277	-0.000168033	0.00312781	-0.00253824	-0.0004941	-0.0001673	0.000818216	-0.00138711	0.000641242	0.000782934	-0.000202688	0.000997704	-0.000489535	-0.000560901	0.0024862	-2.85543e-07	0.000161073	-0.000846627	-0.000178347	-0.000995442	8.82846e-05	-0.000590987	0.000363378	-0.00050495	-1.07109e-05	-0.00042648	-7.53618e-06	0.000433928	0.00035195	-0.00052036	-2.93429e-05	-0.000338945	-0.000867446	-7.96062e-05	0.000334589	3.66456e-05	-0.000195435	-0.000562032	-8.35823e-05	0.000687141	-0.00040068	3.45872e-05	-0.000552046
GO.0001959	-0.0130605	-0.00847506	-0.000842879	-0.0102871	-0.0138034	0.00456197	-0.0126506	0.00198302	-0.00540264	-0.00447804	-0.00772937	0.000298834	0.000149576	-0.000556751	-0.00635773	0.0360972	0.00115732	0.011774	-0.0018478	0.0202194	-0.0141663	-0.00125719	0.00540137	-0.0124595	0.000982527	0.00370324	-0.0127258	-0.00220874	0.00766716	0.00150387	-0.0094587	0.0129951	0.00623664	-0.00897911	-0.0273929	0.00358382	-0.00242152	0.00685381	-0.0107008	-0.0112375	-0.00381367	0.00774265	-0.012329	-0.00714209	-0.00251141	0.0034718	-0.000843679	0.00619859	-0.000298493
GO.0001960	-0.0137395	0.00750111	-0.00914895	-0.00815482	-0.0183712	0.00661633	-0.015279	0.00284605	-0.00846179	-0.00374668	0.00201316	-0.00156285	0.00783934	0.00101458	-0.0255127	0.0205346	0.00594413	0.0139021	-0.00271771	0.00478062	0.000560783	-0.00360513	0.00105366	-0.0037335	-0.000356515	-0.00497245	-0.00255539	0.00222194	0.00176714	-0.00245117	-0.0011585	0.000746299	0.000325632	-0.00290842	0.00229662	0.000820324	-0.00261692	0.00520075	-0.00249123	0.000402383	0.000463949	0.00225643	-0.000905975	0.00205145	0.00105613	-0.00109865	0.00140013	0.000379598	-0.00074638
GO.0001963	0.00181503	-0.0120525	-0.00283266	-0.000548796	-0.000507568	-0.000331254	0.000805452	0.000654452	0.0022392	-5.99634e-05	0.0129044	-0.00337595	-0.0290496	0.00649719	-0.0125157	-0.0183425	0.00365966	0.00497306	0.00343953	-0.00867374	0.00797984	0.00377661	0.0113771	-0.0363865	0.0268306	0.0150223	-0.0255998	-0.00824666	0.00329261	-0.00863264	0.0298874	-0.0236399	0.0238156	0.00130115	-0.00405465	0.0307776	0.0414235	0.01479	-0.0022037	0.00283448	0.00480959	0.0311884	0.0121765	-0.00967848	-0.0268409	0.0196618	-0.00869839	0.0127665	-0.0397293
GO.0001964	0.00268697	0.00440313	0.0013216	-0.00106514	0.00124811	-0.00103322	-0.00102735	-0.000270061	0.00084605	-0.00244353	-0.00508263	0.000374199	-0.00327803	0.00192053	0.000287764	-0.000355148	0.000888903	0.000251812	0.0007206	0.00168384	-0.00171694	-0.00156318	-0.00282632	0.00347966	-0.00442281	-0.0113277	-0.013254	0.00386698	0.00884352	-0.0135491	0.00596271	-0.00187083	-0.0154546	0.128307	-0.0330335	0.0288187	-0.0256936	0.00822893	0.0367487	-0.0259075	-0.0235409	-0.0117745	-0.0142887	0.0348955	-0.03172	0.000976346	0.00117318	-0.0034924	-0.00416675
GO.0001965	-0.0109933	-0.00235213	-0.00943811	-0.00839423	-0.0172969	0.0017156	-0.0107011	-0.0187625	-0.00382384	-0.0037769	-0.00866278	0.000714735	-0.0108477	-0.00591732	-0.0169652	-0.0171928	0.000310911	-0.00835652	0.012859	-0.00401863	0.00450176	-1.18074e-05	-0.0258561	-0.0113508	-0.0111335	-0.0122241	0.0116657	0.00604592	-0.0169253	-0.0113213	0.00661525	-0.013821	-0.011045	-0.00647931	-0.00573361	-0.00357247	-0.00914226	-0.00137442	-0.0143198	-0.016316	-0.00476998	-0.00616081	-0.00477758	-0.00417916	-0.00382221	-0.00533999	-0.000882957	0.0120664	-0.0012139
GO.0001966	-0.0068491	0.0049497	-0.00378829	-0.00327863	-0.00789596	0.0126316	0.0299172	0.000509396	-0.00143089	-0.00817926	-0.00651806	-0.0106862	-0.00621634	-0.034749	-0.0141443	0.00701021	-0.00304651	-0.0105177	0.0201637	-0.000558333	-0.00161255	0.0012862	-0.000155838	0.000133818	0.00109005	-0.00414718	-9.44575e-05	0.00162335	0.00118451	-0.00163414	-0.000659622	-0.000447458	0.00150194	-0.000706132	0.000560956	0.00175146	-0.00179862	0.0025928	-0.00142273	0.000274668	0.000290945	-0.00111531	-0.000119598	0.00136812	-0.000190954	-0.000928823	-0.000292644	-0.00105211	-0.000327237
GO.0001968	0.000806393	-0.0070779	-0.00185866	-0.000941117	1.70126e-05	0.000600148	-0.000150205	0.000956437	0.00079925	-0.00125611	-0.00572131	0.00257777	0.00088155	-0.000599679	-0.00945663	-0.0120486	0.00329348	0.00300617	-0.00163816	-0.0128447	0.0148134	0.00275106	0.0393331	0.0496381	-0.0430857	-0.00309625	0.0378299	0.00324811	0.0396632	0.00698805	0.0221019	0.0203914	-0.00057598	-0.0102822	-0.0329516	0.0104007	0.0127879	0.0129157	0.0160969	0.0187264	0.00803731	0.0132003	0.00967393	0.00542955	-0.0131602	0.0284588	-0.00234997	-0.0032882	-0.010473
GO.0001972	-0.0116483	0.00498525	-0.00938504	-0.00547278	-0.0122458	-0.0154302	-0.0107213	0.0263346	-0.00421077	-0.00753092	-0.00105811	-0.00328249	0.002526	-0.00524026	0.003676	-0.00126005	-0.00220097	0.0218464	-0.02402	0.00220579	0.00282684	-0.00162316	-0.00186941	-0.00255911	-0.00105051	-0.00260668	-0.00388376	0.00220532	0.00013236	-0.00067476	-0.00210209	0.000577421	0.000618989	-0.000669442	0.000302072	-0.00294256	0.000455718	0.00129489	0.000618821	0.000825086	-0.000355614	0.00121158	0.00024619	0.000187878	-0.000627982	-0.000648171	0.000952677	0.0016864	0.00010385
GO.0001975	-0.000103192	-0.0025743	-0.000643003	0.00092738	-0.00108607	-0.000448554	0.00205052	0.000887472	0.000720984	0.0017363	0.0275046	-0.00889414	-0.0482528	0.0111678	0.000290928	0.00191938	0.00485637	0.00954436	0.00499601	-0.00708198	0.00766349	0.00033365	0.0270274	0.00677512	0.00633269	0.0032119	-0.0105102	3.95721e-05	0.00149176	0.00287403	-0.00667665	-0.00359117	-0.029419	0.00748308	0.0431918	0.00663907	0.0073841	-0.0149234	-0.00927593	-0.00911331	-0.00736704	0.00106918	-0.0233347	-0.0121611	0.002414	-0.0036849	0.000616292	-0.0121672	0.0406223
GO.0001990	-0.0130565	0.00201516	0.0107272	0.0188672	-0.00686395	-0.0145664	0.0163613	-0.00361107	-0.000877339	-0.016404	-0.00662737	-0.00291535	0.00181721	0.00164735	0.00370426	-0.000144284	0.00163902	-0.00218992	-0.00122674	-0.00227594	0.00107018	0.000478664	-0.000223341	0.0021777	-0.00961583	-0.00186353	0.00084736	-0.0368936	-0.00231032	-0.0147444	-0.0125179	-0.0102996	0.00482125	-0.00289143	0.00030337	0.00324332	0.00120241	-0.000818046	-0.00151958	0.00275161	0.00393408	0.000501163	0.000381329	1.17591e-06	-0.00154138	-0.00121738	0.000444136	-0.00129434	-0.00029204
GO.0001991	-0.0113131	-0.00177554	0.0201827	-0.00728116	-0.00056242	0.00321228	0.0319578	0.00243263	-0.000898801	-0.0109675	-0.00392219	-0.00104119	0.0017673	0.00166318	0.00308542	-0.00075056	-0.000735203	0.000265854	-0.000350651	-0.00207675	0.00137406	-0.000244408	-0.000315096	-0.0021973	0.000207712	-0.00317566	-0.000270614	0.000252368	0.00152523	-0.00124998	0.000286169	-0.000156802	0.000847226	8.17994e-05	0.00014657	-0.000866165	-0.00075726	-0.00107293	-0.000290455	0.000620432	-0.000371792	-0.00046575	-0.000123378	-0.000151673	0.00021506	0.000624252	-0.000721826	-0.000138504	-0.000301581
GO.0001998	-0.00312461	0.00271022	0.00333352	0.0352297	-0.00174697	-0.000959094	-0.00262466	-0.00322652	0.00438473	-0.0090873	-0.00567732	-0.00284283	-5.32624e-05	0.00124255	0.00184828	-0.000102792	0.00174056	-0.0017882	-0.00206215	-0.00066776	-0.000602493	-3.78715e-05	-0.000265233	0.00504459	-0.0123749	0.000639508	0.00204301	-0.0502931	-0.00461263	-0.0191688	-0.0173359	-0.0138636	0.00536908	-0.00398782	0.000370291	0.00584057	0.00184973	-0.00114887	-0.00209509	0.00385325	0.00515746	0.0011499	0.000948447	-8.14745e-05	-0.00230252	-0.00209618	0.00101034	-0.00165802	-0.000340991
GO.0002002	-0.0113131	-0.00177554	0.0201827	-0.00728116	-0.00056242	0.00321228	0.0319578	0.00243263	-0.000898801	-0.0109675	-0.00392219	-0.00104119	0.0017673	0.00166318	0.00308542	-0.00075056	-0.000735203	0.000265854	-0.000350651	-0.00207675	0.00137406	-0.000244408	-0.000315096	-0.0021973	0.000207712	-0.00317566	-0.000270614	0.000252368	0.00152523	-0.00124998	0.000286169	-0.000156802	0.000847226	8.17994e-05	0.00014657	-0.000866165	-0.00075726	-0.00107293	-0.000290455	0.000620432	-0.000371792	-0.00046575	-0.000123378	-0.000151673	0.00021506	0.000624252	-0.000721826	-0.000138504	-0.000301581
GO.0002003	-0.0113131	-0.00177554	0.0201827	-0.00728116	-0.00056242	0.00321228	0.0319578	0.00243263	-0.000898801	-0.0109675	-0.00392219	-0.00104119	0.0017673	0.00166318	0.00308542	-0.00075056	-0.000735203	0.000265854	-0.000350651	-0.00207675	0.00137406	-0.000244408	-0.000315096	-0.0021973	0.000207712	-0.00317566	-0.000270614	0.000252368	0.00152523	-0.00124998	0.000286169	-0.000156802	0.000847226	8.17994e-05	0.00014657	-0.000866165	-0.00075726	-0.00107293	-0.000290455	0.000620432	-0.000371792	-0.00046575	-0.000123378	-0.000151673	0.00021506	0.000624252	-0.000721826	-0.000138504	-0.000301581
GO.0002009	-0.0141476	-0.00934609	-0.00367046	0.00617233	-0.00552901	0.00395453	0.00394	0.00164389	-0.00407953	0.0108325	0.0239973	-0.00219126	0.00748005	-0.0030624	-0.000411348	0.0151763	-0.00480878	-0.000320863	-0.0039782	0.0069427	-0.00790803	-0.000283182	0.00322502	-0.0038864	0.0344547	-0.000781929	0.00297681	0.00679419	-0.00442576	-0.00569003	0.0196291	-0.0344416	-0.0238122	-0.0112085	-0.0235182	0.00189068	-0.0202572	-0.0100552	-0.00161328	0.00865588	-0.0138056	0.0405679	-0.0040903	-0.00332267	0.00540973	-0.036161	0.00352612	-0.0145781	-0.00401808
GO.0002011	-0.0076254	-0.0162903	-0.00960598	0.0125001	0.0047709	-0.00548356	-0.00670171	-0.0108203	-0.0104488	-0.0087747	-0.00962854	-0.00220939	0.00117156	0.00065262	0.0214299	0.016833	0.00213814	-0.00425039	-0.000520428	-0.000388053	-0.00429092	-0.0032544	-0.0199014	0.0113499	0.0254954	-0.0173824	0.000372661	-0.00017795	0.000431471	0.00409657	0.00935905	-0.0254567	-0.0246081	-0.00959605	-0.014052	-0.00886792	-0.0131362	0.000538302	0.000866543	-0.00446265	-0.00195865	0.0100856	-0.00699958	0.014734	0.0199492	0.00552588	-0.00166174	-0.00202492	-0.00477812
GO.0002016	-0.00932758	0.00258636	-0.00889643	-0.00563239	-0.0122723	-0.0368904	-0.00210804	-0.00635655	-0.00824474	-0.00749194	-0.000329069	-0.000516209	0.00185812	-0.000595901	0.00118513	0.000889558	0.00189875	-0.00244667	0.00113251	-0.00126994	0.00159835	0.0015248	0.000370899	-0.00041205	-0.0017081	-0.00098955	-0.00111545	-0.00100692	0.000309665	-9.1686e-05	-0.000160826	-0.000263203	0.000943944	-8.71872e-05	-0.000126464	-0.00114202	0.000724352	0.00154634	0.000420255	-0.000994571	0.000939972	-0.000132014	-0.000549132	0.000353814	1.36508e-05	-0.000153899	0.000330931	-9.75778e-06	0.00032032
GO.0002020	0.00404602	-0.0279843	0.00267903	-0.00451807	0.00101965	-0.00192401	0.00194216	0.000496182	0.0023584	0.00759555	0.018284	-0.0123942	0.00609894	-0.00389649	0.0106818	-0.0130514	0.00193665	0.00958466	0.0143177	-0.000489297	0.00177321	0.00148559	0.000377431	0.000908475	-0.00168213	0.00465042	-0.00358979	-0.00121771	0.00154349	-0.00939345	0.0103722	0.00721587	0.00737533	0.00183477	0.00589058	-0.0113954	-0.0158166	0.000122137	-0.0145645	-0.00784343	-0.00179156	0.0127347	0.013149	0.00128523	-0.00261608	0.00959878	0.000705916	-0.0054521	0.00160916
GO.0002026	-0.0108756	-0.00547611	0.0309682	-0.00826828	0.00379951	-0.00367449	-0.000407277	-0.000168033	0.00312781	-0.00253824	-0.0004941	-0.0001673	0.000818216	-0.00138711	0.000641242	0.000782934	-0.000202688	0.000997704	-0.000489535	-0.000560901	0.0024862	-2.85543e-07	0.000161073	-0.000846627	-0.000178347	-0.000995442	8.82846e-05	-0.000590987	0.000363378	-0.00050495	-1.07109e-05	-0.00042648	-7.53618e-06	0.000433928	0.00035195	-0.00052036	-2.93429e-05	-0.000338945	-0.000867446	-7.96062e-05	0.000334589	3.66456e-05	-0.000195435	-0.000562032	-8.35823e-05	0.000687141	-0.00040068	3.45872e-05	-0.000552046
GO.0002027	-0.00339654	0.00339133	0.00323361	0.0315436	-0.00294774	-0.00144408	-0.000100433	-0.00112493	0.00359181	0.00865778	-0.00815398	-0.00910218	-0.00216661	0.00264927	0.000615513	-0.000175092	0.0135648	-0.0241108	-0.0208304	-0.0012902	-0.00310049	-0.00351364	0.00209901	0.00321446	-0.0111618	-0.000923647	0.000570613	-0.0408335	-0.00319539	-0.0166744	-0.0157781	-0.0109216	0.0041144	-0.00471578	-0.00153801	0.00493405	0.0014622	0.000338998	-0.00252282	0.0024278	0.00524212	0.000765363	-1.04882e-06	0.000808944	-0.00148349	-0.00292369	0.000895416	-0.00277147	-0.000556453
GO.0002028	-0.00497745	0.00298805	-0.00268627	-0.0019348	-0.00458763	0.00817585	0.0451897	0.00357687	-0.0043873	-0.0128305	-0.00500206	-0.00129172	0.0016583	0.00371773	0.00368235	-0.00183469	-0.000827551	-0.000625164	-1.8321e-06	-0.00234925	-0.000560741	-0.000342202	-0.000602617	-0.00223245	0.000469413	-0.00345461	-0.000467496	0.00094463	0.00177393	-0.00124664	0.000411719	0.000206754	0.00119475	-0.000319302	-0.000146562	-0.000693395	-0.0010318	-0.00116455	0.000460432	0.000949016	-0.00085558	-0.000689301	2.25455e-05	0.000349493	0.000384945	0.000187621	-0.000610814	-0.000228673	0.000129441
GO.0002029	-0.0104242	0.00421002	-0.00973287	-0.00227558	0.0232829	0.00326223	-0.00341503	0.00166013	0.00295404	0.00296667	-0.000582416	-0.00457483	-0.000310017	-0.013528	-0.00152858	-0.000711113	-0.00350589	0.0347914	-0.0372043	0.00562677	0.00279406	-0.00529597	-0.00237918	-0.00282491	-0.00123753	-0.00292195	-0.00339472	0.00268804	0.000655378	-0.00113973	-0.00225532	0.000471991	-0.000251089	-0.000805278	0.00105424	-0.00206856	-0.000121567	0.000422939	-0.000434072	0.000656589	-0.00080079	0.00204575	0.000540645	0.000540978	-0.0010101	-0.000147971	8.88104e-05	0.0011288	0.000200073
GO.0002031	-0.0104242	0.00421002	-0.00973287	-0.00227558	0.0232829	0.00326223	-0.00341503	0.00166013	0.00295404	0.00296667	-0.000582416	-0.00457483	-0.000310017	-0.013528	-0.00152858	-0.000711113	-0.00350589	0.0347914	-0.0372043	0.00562677	0.00279406	-0.00529597	-0.00237918	-0.00282491	-0.00123753	-0.00292195	-0.00339472	0.00268804	0.000655378	-0.00113973	-0.00225532	0.000471991	-0.000251089	-0.000805278	0.00105424	-0.00206856	-0.000121567	0.000422939	-0.000434072	0.000656589	-0.00080079	0.00204575	0.000540645	0.000540978	-0.0010101	-0.000147971	8.88104e-05	0.0011288	0.000200073
GO.0002034	-0.00312461	0.00271022	0.00333352	0.0352297	-0.00174697	-0.000959094	-0.00262466	-0.00322652	0.00438473	-0.0090873	-0.00567732	-0.00284283	-5.32624e-05	0.00124255	0.00184828	-0.000102792	0.00174056	-0.0017882	-0.00206215	-0.00066776	-0.000602493	-3.78715e-05	-0.000265233	0.00504459	-0.0123749	0.000639508	0.00204301	-0.0502931	-0.00461263	-0.0191688	-0.0173359	-0.0138636	0.00536908	-0.00398782	0.000370291	0.00584057	0.00184973	-0.00114887	-0.00209509	0.00385325	0.00515746	0.0011499	0.000948447	-8.14745e-05	-0.00230252	-0.00209618	0.00101034	-0.00165802	-0.000340991
GO.0002039	-0.00148913	-0.0113731	-0.00154082	0.0138481	-0.00191734	-0.00101153	-0.000605512	-0.000622939	0.00363152	-0.00195383	-0.000275768	0.00034413	-0.0410025	0.0112189	-0.0166826	-0.0156875	0.000737001	0.00959884	0.00290384	-0.01966	-0.0248414	0.00625014	0.00504681	-0.0217139	0.0225182	-0.00279732	-0.0128316	-0.00731749	0.0165897	0.00719682	-0.00170404	-0.002783	0.00489589	0.00333844	0.0150199	-0.00549287	0.00131588	0.00154919	0.00454078	0.00615693	0.00235955	0.00880929	-0.000335644	0.00183969	0.00429913	0.0147093	-0.00150894	0.010239	-0.0497983
GO.0002040	-0.00927963	0.00376555	-0.0025254	0.0282147	0.0136016	-0.00156205	0.00136422	-0.00286242	0.00175029	0.01699	0.00111748	0.0241009	0.00238038	-0.0054546	0.0101928	-0.00341192	7.10472e-05	0.0108039	0.0156446	-0.00176263	0.00179043	0.00220596	-0.00165191	-0.000319889	0.0019476	-0.0016822	-0.000950129	0.00791015	0.0024625	0.00179538	0.00317973	0.00104586	-0.000468631	-0.000515509	-0.000431399	-0.00282922	-0.00173056	0.000981633	-0.000332827	1.06659e-05	-0.000894289	0.000256292	0.0020054	0.000475996	-0.00189135	0.000261368	0.000144931	0.000232807	0.00146398
GO.0002042	-0.00486918	0.000789587	0.00313137	0.0399115	-0.00239426	-0.000857267	-0.00291855	-0.00401473	0.00442537	-0.00939506	-0.00481015	-0.00362479	0.00158009	0.00113564	0.00225837	-6.39345e-05	0.00072603	-0.000715531	3.33256e-06	-0.00330732	-0.00110195	-0.000338898	0.000594829	-0.00261862	0.00233136	-0.00054094	0.000427536	0.0126709	0.00203218	0.00444252	0.00409278	0.00397827	-0.000477775	-0.000341507	-9.85693e-05	-0.00397382	-0.000763554	0.00153407	-0.000205525	-0.000890936	-0.000296881	-0.000816064	0.000598929	0.000601467	0.000304352	0.000169325	0.000432226	-0.000648696	0.000812317
GO.0002052	-0.00932758	0.00258636	-0.00889643	-0.00563239	-0.0122723	-0.0368904	-0.00210804	-0.00635655	-0.00824474	-0.00749194	-0.000329069	-0.000516209	0.00185812	-0.000595901	0.00118513	0.000889558	0.00189875	-0.00244667	0.00113251	-0.00126994	0.00159835	0.0015248	0.000370899	-0.00041205	-0.0017081	-0.00098955	-0.00111545	-0.00100692	0.000309665	-9.1686e-05	-0.000160826	-0.000263203	0.000943944	-8.71872e-05	-0.000126464	-0.00114202	0.000724352	0.00154634	0.000420255	-0.000994571	0.000939972	-0.000132014	-0.000549132	0.000353814	1.36508e-05	-0.000153899	0.000330931	-9.75778e-06	0.00032032
GO.0002053	-0.0148113	-0.000832921	0.0125496	0.0234819	0.0186396	-0.00219791	-0.00288121	-0.00577826	0.00760943	-0.00718616	-0.00337405	-0.00249999	0.00182331	0.000811518	0.00242921	0.000339675	0.00167521	-0.00064211	0.00034098	-0.00300326	0.00011413	-0.000670105	0.000360344	-0.00246521	0.00148139	-0.000516882	0.000470745	0.00849959	0.0017347	0.00309864	0.00267366	0.00259892	-0.000395767	-0.000113754	0.000359266	-0.0029662	-0.000881725	0.000284944	-0.00049208	-0.0010671	-2.8701e-05	-0.000869128	0.000276688	0.000185923	-0.000178657	0.000704127	-0.000415833	-0.000930259	0.000690232
GO.0002062	-0.00749025	0.00165584	0.017445	-0.0071948	-0.000874434	0.00296325	-0.00263989	-0.00198786	0.00355663	-0.00164559	-0.00525454	-0.00831803	-0.0069954	-0.0312827	-0.014246	0.00864705	-0.000571363	-0.0075328	0.017652	0.00152775	0.000424308	0.0025449	-0.00128685	0.00275671	-0.000751953	-0.00554469	-0.00370457	0.00318645	0.00260841	-0.00545263	0.00153599	-0.00289624	0.00478328	-0.00101387	-0.00976094	-0.0493685	0.0482001	-0.0575008	0.0262217	-0.0249249	-0.000172172	0.00426244	0.00697223	0.00458262	-0.00633069	0.00659573	0.0112049	-0.000230165	0.000319602
GO.0002063	-0.00749025	0.00165584	0.017445	-0.0071948	-0.000874434	0.00296325	-0.00263989	-0.00198786	0.00355663	-0.00164559	-0.00525454	-0.00831803	-0.0069954	-0.0312827	-0.014246	0.00864705	-0.000571363	-0.0075328	0.017652	0.00152775	0.000424308	0.0025449	-0.00128685	0.00275671	-0.000751953	-0.00554469	-0.00370457	0.00318645	0.00260841	-0.00545263	0.00153599	-0.00289624	0.00478328	-0.00101387	-0.00976094	-0.0493685	0.0482001	-0.0575008	0.0262217	-0.0249249	-0.000172172	0.00426244	0.00697223	0.00458262	-0.00633069	0.00659573	0.0112049	-0.000230165	0.000319602
GO.0002064	-0.018272	0.00633311	-8.10968e-05	0.00904184	-0.00595449	0.0042163	0.00369721	0.00209593	-0.00505265	0.0105967	0.00345156	0.00688671	0.0130892	-0.00223276	-0.0154867	0.00459337	0.0131784	0.00343901	-0.00512067	0.00657626	-0.00163818	0.000826495	-0.000812632	0.0183787	0.0140425	0.0213691	-0.000343295	-0.0105713	-0.0138398	-0.0028341	-0.0169591	-0.0315956	0.0127765	0.00148427	-0.003014	0.0191604	-0.00131082	-0.0132333	-0.00505903	0.0145847	-0.0107348	0.0260373	0.0156368	-0.00329737	-0.011179	-0.0103356	-0.00554054	0.0169778	0.00323176
GO.0002065	-0.0161312	-0.00834862	-0.00350285	0.00633408	-0.00591519	0.004615	0.00339292	0.00154359	-0.004773	0.010328	-0.00120396	0.00620104	0.0112529	-0.00512017	0.00101815	0.0242204	0.0106312	0.00258033	-0.00441236	0.0142076	-0.0112263	-0.000350612	-0.0124622	0.00854081	0.0219747	0.0220209	0.0013374	0.0113196	-0.00344951	0.00410318	0.00217121	-0.0067597	0.0167903	0.0104157	0.0194892	0.0173714	0.00651598	-0.0107441	0.0208459	0.0405368	-0.00296364	0.0264601	0.0282689	0.00888528	-0.00378521	-0.02377	-0.00482643	0.0204553	0.00518922
GO.0002066	-0.0188788	0.00543093	-0.00043568	0.00803775	-0.00612254	0.00437868	0.00383858	0.00207898	-0.00545159	0.0113383	0.0042923	0.00689013	0.0138618	-0.00239998	-0.0156411	0.00466451	0.0127782	0.00403785	-0.00420338	0.00567729	-0.00179882	0.000721602	-0.000466036	0.0151843	0.0209063	0.0210805	-0.00114134	0.0178607	-0.0110286	0.0078651	-0.00740309	-0.0238674	0.0102007	0.00324137	-0.00325742	0.0150752	-0.00248937	-0.0122364	-0.00420651	0.01258	-0.0133846	0.0254507	0.0155851	-0.0030603	-0.010095	-0.00939207	-0.00590534	0.0176817	0.0037401
GO.0002067	-0.00887966	0.00578607	-0.00569493	-0.00372432	-0.00883735	0.0118685	-0.0114028	0.0283893	0.00203939	-0.00231946	-0.00329458	-0.0110263	-0.00466544	-0.0357152	-0.010844	0.00507339	-0.00534181	0.0149848	-0.0080668	0.00387423	0.000887578	-0.00125866	-0.00186156	-0.000893475	0.0005764	-0.00341084	-0.00303061	0.00357986	-0.00011686	-0.00123443	-0.00279329	0.000241843	0.000598976	-0.00101234	0.000924969	-0.000419582	-0.000845811	0.00320724	-0.00107171	0.00107825	-0.000165462	0.00077543	0.00045733	0.00090179	-0.00101979	-0.00143351	0.000876103	0.000959522	-0.00043037
GO.0002068	-0.00462019	0.00394796	-0.00262225	-0.00265954	-0.00647695	0.00952474	-0.00326675	-0.00286306	0.0023822	0.00136893	-0.00413168	-0.0136828	-0.0103692	-0.0524114	-0.0235027	0.0116581	-0.00344152	-0.0141133	0.0282572	0.00156686	-0.00169892	0.00214455	0.000384242	0.00241997	0.00105807	-0.00235683	0.000335133	0.00133017	-0.000114074	-0.00104328	-0.00133605	-0.000833776	0.000909918	-0.000670199	0.000932628	0.00314772	-0.00148859	0.00479785	-0.0024541	-0.000564124	0.00126328	-0.000873582	-0.000190138	0.00156766	-0.000652528	-0.00148918	0.000200733	-0.00124564	-0.000587997
GO.0002072	-0.00578538	0.0016107	-0.00122902	-0.00275136	-0.0050405	0.0182515	-0.0124202	-0.0155698	-0.0393576	-0.00338595	-0.00227712	-0.00109684	-0.00139653	0.0116398	0.0115411	-0.0103944	0.000232815	-0.00479119	-8.44726e-05	-0.00186757	-0.000601836	0.00235908	-0.00096098	0.000830079	-0.000417011	0.00148152	-0.000568468	-0.000844343	0.000827178	-0.00165417	0.000582526	-0.00144586	0.000725321	0.000660725	-0.00111433	-0.0017033	0.000987904	0.000369061	0.00014138	-0.0011554	0.000868948	0.000408015	-0.000471786	7.59976e-05	0.00099504	0.000193701	-0.00033278	2.93214e-05	-0.000267811
GO.0002076	-0.012053	0.00311182	-0.00869207	-0.00338684	0.0219534	0.0134539	-0.00965264	-0.0149953	-0.0241838	-0.00118267	-0.00114468	-0.000507986	-0.000630225	0.00928685	0.00889124	-0.00744108	0.00190958	-0.00430667	0.000758934	-0.001793	-0.00094336	0.00109264	-0.000895476	0.000393994	-0.000445833	0.00159124	-0.00024292	-0.00105613	0.000706175	-0.000962407	4.10089e-05	-0.001099	0.000451523	0.00034549	-0.000449223	-0.000986788	0.000265848	-0.000633379	0.000242551	-0.00135768	0.000638381	-0.000125075	-0.000412159	0.000111866	0.000217444	0.000455716	-0.000960855	-0.000646055	0.000348408
GO.0002082	-0.00696186	0.0036453	-0.00498565	-0.00735294	-0.0157902	0.0133571	-0.00637773	-0.0199338	0.0330949	0.00195319	0.00205902	0.00713794	0.00613731	0.0191179	0.00688589	-0.00137355	0.00199517	0.00240401	-0.000721637	0.000343506	-4.40515e-05	-0.00228656	0.000665606	0.000129367	0.000580805	0.000395254	2.58804e-05	-0.000562489	0.000821599	0.000488615	-0.00035329	-0.000217292	-0.000368176	-0.000439597	0.000256687	-6.82231e-05	0.000315011	-0.00147416	0.000917469	-7.03446e-05	-0.000704025	-0.000450053	0.000227809	0.000339264	-9.82057e-07	0.00116997	-0.000174233	-0.000594508	-0.000394529
GO.0002083	-0.00497745	0.00298805	-0.00268627	-0.0019348	-0.00458763	0.00817585	0.0451897	0.00357687	-0.0043873	-0.0128305	-0.00500206	-0.00129172	0.0016583	0.00371773	0.00368235	-0.00183469	-0.000827551	-0.000625164	-1.8321e-06	-0.00234925	-0.000560741	-0.000342202	-0.000602617	-0.00223245	0.000469413	-0.00345461	-0.000467496	0.00094463	0.00177393	-0.00124664	0.000411719	0.000206754	0.00119475	-0.000319302	-0.000146562	-0.000693395	-0.0010318	-0.00116455	0.000460432	0.000949016	-0.00085558	-0.000689301	2.25455e-05	0.000349493	0.000384945	0.000187621	-0.000610814	-0.000228673	0.000129441
GO.0002086	-0.0108756	-0.00547611	0.0309682	-0.00826828	0.00379951	-0.00367449	-0.000407277	-0.000168033	0.00312781	-0.00253824	-0.0004941	-0.0001673	0.000818216	-0.00138711	0.000641242	0.000782934	-0.000202688	0.000997704	-0.000489535	-0.000560901	0.0024862	-2.85543e-07	0.000161073	-0.000846627	-0.000178347	-0.000995442	8.82846e-05	-0.000590987	0.000363378	-0.00050495	-1.07109e-05	-0.00042648	-7.53618e-06	0.000433928	0.00035195	-0.00052036	-2.93429e-05	-0.000338945	-0.000867446	-7.96062e-05	0.000334589	3.66456e-05	-0.000195435	-0.000562032	-8.35823e-05	0.000687141	-0.00040068	3.45872e-05	-0.000552046
GO.0002087	0.00268697	0.00440313	0.0013216	-0.00106514	0.00124811	-0.00103322	-0.00102735	-0.000270061	0.00084605	-0.00244353	-0.00508263	0.000374199	-0.00327803	0.00192053	0.000287764	-0.000355148	0.000888903	0.000251812	0.0007206	0.00168384	-0.00171694	-0.00156318	-0.00282632	0.00347966	-0.00442281	-0.0113277	-0.013254	0.00386698	0.00884352	-0.0135491	0.00596271	-0.00187083	-0.0154546	0.128307	-0.0330335	0.0288187	-0.0256936	0.00822893	0.0367487	-0.0259075	-0.0235409	-0.0117745	-0.0142887	0.0348955	-0.03172	0.000976346	0.00117318	-0.0034924	-0.00416675
GO.0002088	-0.0102095	0.00146231	0.0143832	-0.00714972	-0.00284569	0.0111404	0.0165287	-0.00649621	-0.02105	-0.0100114	-0.00536687	-0.000978391	-0.000917687	0.00696154	0.0075175	-0.00568185	-0.000133714	-0.00204166	-0.00220765	-0.00172667	0.00199953	0.00660841	0.00189486	-0.00583401	0.0186551	0.0199226	0.0327155	-0.00055834	-0.00546814	0.00484112	-0.00455448	-0.000957832	-0.00064838	0.00443752	-0.0121664	0.0128568	-0.0185047	-0.0386289	0.000646709	0.0240215	-0.0256185	0.00761335	0.0151474	-0.0124559	-0.000412547	-0.00192224	-0.00513494	0.00115862	0.00136785
GO.0002090	-0.00697473	0.00274029	-0.00437316	-0.00247866	-0.00537138	0.00668502	-0.0124416	0.0433631	0.00241473	-0.00774116	1.92165e-05	0.00173081	0.00338458	0.0120167	0.00812522	-0.00206828	0.00171489	-0.0104054	0.0113094	-0.00350939	-0.00142735	0.00230867	-0.000509306	-0.000258549	0.00144838	0.0014003	-0.000502903	0.000354205	-0.000840614	0.000847066	-0.000777988	0.000489402	0.00036775	-9.91995e-05	-0.000352397	-0.000641926	-0.00039453	-0.00119395	0.00143867	0.000730248	-0.00039685	-0.00125796	0.000104344	-0.000711683	-0.000356273	-0.00029592	0.000150761	0.00036066	0.000331926
GO.0002091	-0.00697473	0.00274029	-0.00437316	-0.00247866	-0.00537138	0.00668502	-0.0124416	0.0433631	0.00241473	-0.00774116	1.92165e-05	0.00173081	0.00338458	0.0120167	0.00812522	-0.00206828	0.00171489	-0.0104054	0.0113094	-0.00350939	-0.00142735	0.00230867	-0.000509306	-0.000258549	0.00144838	0.0014003	-0.000502903	0.000354205	-0.000840614	0.000847066	-0.000777988	0.000489402	0.00036775	-9.91995e-05	-0.000352397	-0.000641926	-0.00039453	-0.00119395	0.00143867	0.000730248	-0.00039685	-0.00125796	0.000104344	-0.000711683	-0.000356273	-0.00029592	0.000150761	0.00036066	0.000331926
GO.0002093	-0.00725023	-0.00133195	-0.00409246	0.0196874	0.0106597	0.00337902	0.0161711	-0.00277573	0.00134107	-0.00919434	0.00692927	-0.00450257	0.0168177	0.00751285	-0.0151479	0.000491902	0.00860149	0.000679313	-0.000845578	0.00487927	-0.00249352	0.0240565	-0.00619387	0.0273909	0.0140819	0.0164601	-0.0244675	0.0211867	-0.0124718	0.00832631	-0.00442612	-0.0309482	0.0146973	0.00373662	0.00486274	0.0107374	0.0109917	0.00799131	-0.00442631	-0.000350009	3.11018e-05	0.0265336	0.0088412	0.00257903	-0.0113699	-0.00859173	-0.00582983	0.0214476	0.00445963
GO.0002094	-0.00497745	0.00298805	-0.00268627	-0.0019348	-0.00458763	0.00817585	0.0451897	0.00357687	-0.0043873	-0.0128305	-0.00500206	-0.00129172	0.0016583	0.00371773	0.00368235	-0.00183469	-0.000827551	-0.000625164	-1.8321e-06	-0.00234925	-0.000560741	-0.000342202	-0.000602617	-0.00223245	0.000469413	-0.00345461	-0.000467496	0.00094463	0.00177393	-0.00124664	0.000411719	0.000206754	0.00119475	-0.000319302	-0.000146562	-0.000693395	-0.0010318	-0.00116455	0.000460432	0.000949016	-0.00085558	-0.000689301	2.25455e-05	0.000349493	0.000384945	0.000187621	-0.000610814	-0.000228673	0.000129441
GO.0002102	-0.00932758	0.00258636	-0.00889643	-0.00563239	-0.0122723	-0.0368904	-0.00210804	-0.00635655	-0.00824474	-0.00749194	-0.000329069	-0.000516209	0.00185812	-0.000595901	0.00118513	0.000889558	0.00189875	-0.00244667	0.00113251	-0.00126994	0.00159835	0.0015248	0.000370899	-0.00041205	-0.0017081	-0.00098955	-0.00111545	-0.00100692	0.000309665	-9.1686e-05	-0.000160826	-0.000263203	0.000943944	-8.71872e-05	-0.000126464	-0.00114202	0.000724352	0.00154634	0.000420255	-0.000994571	0.000939972	-0.000132014	-0.000549132	0.000353814	1.36508e-05	-0.000153899	0.000330931	-9.75778e-06	0.00032032
GO.0002118	-0.0104094	-0.00256998	0.0207945	0.0280307	0.000261395	-0.00286766	-0.0026449	-0.00340762	0.00548683	-0.00923591	-0.00425495	-0.00308581	0.00178348	0.000120135	0.00223841	0.000407785	0.000479158	-2.92161e-06	-0.00028517	-0.00305566	0.000554053	-0.000279475	0.000584971	-0.00265611	0.00181653	-0.00103128	0.000404283	0.0100953	0.00188857	0.00336438	0.00336682	0.00302791	-0.000398197	-2.62464e-05	0.00012576	-0.00358112	-0.000646551	0.00106497	-0.000679568	-0.000781097	-4.78918e-05	-0.000651017	0.000378672	0.000165152	0.000201677	0.000543689	0.000120568	-0.000514289	0.0003448
GO.0002119	-0.0199643	0.00730395	-0.000501735	0.00734259	-0.00498019	0.00608543	0.000588476	0.000335843	-0.00459406	-0.0074774	0.0100377	0.0134176	0.00901046	-0.00285758	-0.0172102	0.0159668	-0.0119846	0.0024824	-0.00725078	-0.00442668	0.00165959	-0.00298372	0.00444907	-0.0103592	0.0058308	-0.000295208	-0.00758128	0.00473405	-0.000728391	-0.0138021	0.0231049	0.0024262	0.00141679	-0.0076537	-0.00846056	0.00596262	0.0055838	0.00706345	-0.00200396	0.00191188	0.000793612	-0.0125992	-0.00166043	-0.00596839	-0.00580639	0.0149572	0.00167889	-0.0181211	-0.0021806
GO.0002121	-0.0108756	-0.00547611	0.0309682	-0.00826828	0.00379951	-0.00367449	-0.000407277	-0.000168033	0.00312781	-0.00253824	-0.0004941	-0.0001673	0.000818216	-0.00138711	0.000641242	0.000782934	-0.000202688	0.000997704	-0.000489535	-0.000560901	0.0024862	-2.85543e-07	0.000161073	-0.000846627	-0.000178347	-0.000995442	8.82846e-05	-0.000590987	0.000363378	-0.00050495	-1.07109e-05	-0.00042648	-7.53618e-06	0.000433928	0.00035195	-0.00052036	-2.93429e-05	-0.000338945	-0.000867446	-7.96062e-05	0.000334589	3.66456e-05	-0.000195435	-0.000562032	-8.35823e-05	0.000687141	-0.00040068	3.45872e-05	-0.000552046
GO.0002133	0.000560453	-0.00591006	-0.0012388	0.000430586	-0.000901339	-0.0002221	0.00199327	0.000327238	0.000566441	0.00113652	0.0284828	-0.0107762	-0.0482265	0.00977189	0.015585	0.022472	0.00536133	0.00910531	0.00525482	0.00146235	-0.000473632	-0.003826	-0.000240789	0.0148166	-0.00519238	-0.00196686	-0.00111871	0.00966212	-0.0151261	0.000471594	-0.00949736	0.00312771	0.00779378	-0.00740432	-0.0212436	0.00301067	-0.00300584	0.00301578	0.00186163	0.00361321	0.00532776	-0.0215839	0.0171818	0.0104484	-0.00435897	-0.0108966	0.000646451	0.00156423	0.000599314
GO.0002138	0.000461306	0.00100537	0.00039915	8.63742e-05	-0.000360219	0.000720391	-0.000320867	0.000883545	-0.00666565	0.00113141	0.00425783	0.0058419	0.010821	0.0155191	-0.0330552	0.0240397	0.00801421	0.00906226	0.00909069	0.00288595	-0.00854666	-0.0705299	0.0120848	-0.00745411	0.00230232	0.00347127	0.00791176	0.000138404	0.000605923	-3.5542e-06	-0.000986563	-0.00154597	0.000308856	-0.00200123	0.00207184	0.0035798	-0.000355016	-0.000790585	-0.00186575	-0.000281133	0.000610187	0.00393085	0.00116732	0.00264586	-0.00079518	-0.0036917	0.00102315	0.00402023	-0.000731776
GO.0002139	-0.00921899	0.00404209	-0.0078911	-0.00205517	0.0183281	0.00625881	0.0260703	-0.000963836	-0.00210051	-0.00544899	0.00169469	0.00137898	0.0078801	0.0134196	-0.018192	0.0179995	0.00838888	0.00303375	-0.00102119	0.00174003	0.00369707	0.03551	-0.00418025	-0.00232295	-0.00142236	-0.00847175	-0.00475952	0.00139314	0.00249372	-0.0023868	0.00146627	0.00302638	-0.000391581	-0.00270094	0.00220332	0.00108326	-0.00517333	0.0036565	-0.00218485	0.00113703	-0.000610387	-0.000226805	-0.00213431	0.000530857	0.00235647	0.00155788	-0.000153847	-0.00308012	0.000422784
GO.0002140	0.000407232	0.0011347	0.000220458	0.000435077	-5.33809e-05	0.00186428	0.000242865	0.0002274	-0.00465305	0.00183711	0.00721042	0.00325136	0.0112266	0.0177253	-0.0355318	0.0324714	0.0126478	0.00702708	-0.00288242	0.00595273	0.00756685	0.0615467	-0.00621107	-0.00143922	-0.00268007	-0.0116979	-0.00785302	0.00205969	0.00230368	-0.0031171	0.00260638	0.00503308	-0.00176794	-0.00409642	0.00340797	0.00221471	-0.00714887	0.00863819	-0.00437377	0.00173136	-0.000207854	0.000886952	-0.00354567	0.000472345	0.00431202	0.00201629	0.0013629	-0.00407372	-0.00016663
GO.0002141	-0.0114765	0.00409473	-0.009732	-0.00280413	0.0222766	0.00626375	0.0314592	-0.00133175	0.000771864	-0.00792254	-0.00308927	-0.000647053	0.00154978	0.0036335	0.00328304	-0.00133267	0.00115288	-0.00133369	0.000817908	-0.00213674	-0.000914033	-0.000835058	-0.00063974	-0.0017915	0.000186741	-0.0019313	-0.000170864	0.000220528	0.0013818	-0.000671585	-8.08826e-05	8.03417e-05	0.000786521	-0.000353881	0.0002414	-0.000266093	-0.00117546	-0.0017278	0.000470233	0.000144083	-0.000592284	-0.000908145	-5.93922e-05	0.000307039	-0.000217935	0.000451377	-0.00115927	-0.000830166	0.000631897
GO.0002142	-0.0114765	0.00409473	-0.009732	-0.00280413	0.0222766	0.00626375	0.0314592	-0.00133175	0.000771864	-0.00792254	-0.00308927	-0.000647053	0.00154978	0.0036335	0.00328304	-0.00133267	0.00115288	-0.00133369	0.000817908	-0.00213674	-0.000914033	-0.000835058	-0.00063974	-0.0017915	0.000186741	-0.0019313	-0.000170864	0.000220528	0.0013818	-0.000671585	-8.08826e-05	8.03417e-05	0.000786521	-0.000353881	0.0002414	-0.000266093	-0.00117546	-0.0017278	0.000470233	0.000144083	-0.000592284	-0.000908145	-5.93922e-05	0.000307039	-0.000217935	0.000451377	-0.00115927	-0.000830166	0.000631897
GO.0002151	-0.00932758	0.00258636	-0.00889643	-0.00563239	-0.0122723	-0.0368904	-0.00210804	-0.00635655	-0.00824474	-0.00749194	-0.000329069	-0.000516209	0.00185812	-0.000595901	0.00118513	0.000889558	0.00189875	-0.00244667	0.00113251	-0.00126994	0.00159835	0.0015248	0.000370899	-0.00041205	-0.0017081	-0.00098955	-0.00111545	-0.00100692	0.000309665	-9.1686e-05	-0.000160826	-0.000263203	0.000943944	-8.71872e-05	-0.000126464	-0.00114202	0.000724352	0.00154634	0.000420255	-0.000994571	0.000939972	-0.000132014	-0.000549132	0.000353814	1.36508e-05	-0.000153899	0.000330931	-9.75778e-06	0.00032032
GO.0002155	-0.00697473	0.00274029	-0.00437316	-0.00247866	-0.00537138	0.00668502	-0.0124416	0.0433631	0.00241473	-0.00774116	1.92165e-05	0.00173081	0.00338458	0.0120167	0.00812522	-0.00206828	0.00171489	-0.0104054	0.0113094	-0.00350939	-0.00142735	0.00230867	-0.000509306	-0.000258549	0.00144838	0.0014003	-0.000502903	0.000354205	-0.000840614	0.000847066	-0.000777988	0.000489402	0.00036775	-9.91995e-05	-0.000352397	-0.000641926	-0.00039453	-0.00119395	0.00143867	0.000730248	-0.00039685	-0.00125796	0.000104344	-0.000711683	-0.000356273	-0.00029592	0.000150761	0.00036066	0.000331926
GO.0002164	-0.0185212	0.00463573	-0.00101889	0.00774381	-0.00544364	0.00484934	0.00257593	0.00179502	-0.00489716	0.00410342	0.014832	0.00957231	-0.00175672	0.00125654	-0.0146732	0.010205	-0.0120767	0.0142619	0.00445156	-0.0110581	0.0117354	-0.000734991	0.0211973	0.00413712	-0.00824976	0.00170876	0.00331752	0.00585796	0.0142025	-0.0102472	0.0261454	0.0030407	0.0112262	-0.0037973	0.000230044	0.00992567	0.00502182	0.00204472	-0.0131641	-0.0054183	-0.0065582	-0.0129633	-0.0111428	0.00908544	0.0222987	0.0528013	0.00528584	-0.0233824	0.0159142
GO.0002165	-0.0187757	0.0062781	-0.00059437	0.00801922	-0.00619847	0.00424225	0.00371615	0.00255034	-0.00519247	0.0128042	0.0104081	0.0071046	-0.00500175	0.00270892	-0.0165393	0.0106231	-0.0059858	0.00220053	-0.00692538	-0.00900114	0.00968636	0.000406857	0.0235444	0.00366396	0.00570611	0.0104426	0.0173638	0.0060483	0.00798613	-0.00733377	0.0230571	0.00639297	-0.00765885	-0.00644146	-0.0125322	0.0176291	0.000221095	-0.0131147	0.000147772	0.0174165	-0.0127741	-0.00350568	0.00293545	-0.0137344	-0.00924862	0.0189933	-0.00128284	-0.020902	0.00706288
GO.0002168	-0.0203395	0.00304176	-0.00314499	-0.0109236	-0.00459455	0.0071058	0.00178345	0.00208054	-0.00321567	-0.00780768	0.00581652	-0.0056035	-0.0111311	0.000462932	-0.0123552	0.00613395	0.00556894	0.0127004	-0.00395602	-0.00443323	0.0108801	0.0203068	0.0181786	0.0163457	-0.0128822	-0.00651828	0.00403584	0.0028203	0.0153364	0.000627047	0.00426888	0.00645635	-0.00914953	-0.00275784	0.00481763	0.00475547	0.00385227	0.00315158	0.000611814	0.00357599	0.000255167	0.00486218	-0.00564831	-0.00131958	-0.00243654	0.00867623	-0.000349349	-0.0063263	0.00943791
GO.0002175	-0.016469	0.00618325	-0.0138032	-0.00656414	0.0060077	-0.0103251	-0.00973029	0.0147584	0.00103929	-0.00624032	-0.00193782	-0.00621342	-0.00237218	-0.0203717	-0.00682586	0.00537186	0.00134479	-0.0145057	0.0215186	-0.00198357	-0.00115598	0.00264826	-2.46899e-05	0.00075662	0.00030371	-0.000615934	-0.000542586	2.1521e-05	-0.000248183	9.0732e-06	-0.00143978	-0.000360853	0.00109478	-0.000531281	0.000482648	0.000866096	-0.000912302	0.00200218	-0.000203975	-0.000810186	0.000942061	-0.0014639	-0.000380882	0.000663626	-0.000866712	-0.0007683	-0.000170331	-0.000940705	0.000421807
GO.0002181	-0.0118897	-0.00275844	0.0212226	-0.00786388	-0.000885596	0.0104025	-0.009154	-0.0112309	-0.0258545	-0.00422764	-0.00197761	-0.000902122	-0.000412697	0.00731653	0.00869362	-0.00685896	2.14991e-05	-0.00270712	-0.000409626	-0.00173301	0.00134473	0.00168329	-0.000570833	-1.18091e-05	-0.000424862	0.000346874	-0.00034267	-0.00102429	0.000849609	-0.0015408	0.000408061	-0.00133614	0.000512229	0.00078117	-0.000544053	-0.00158686	0.000684052	2.14915e-05	-0.000518138	-0.000881329	0.000858873	0.00031732	-0.000476145	-0.000346846	0.000650438	0.00062859	-0.000523414	4.56067e-05	-0.000585069
GO.0002183	-0.00578538	0.0016107	-0.00122902	-0.00275136	-0.0050405	0.0182515	-0.0124202	-0.0155698	-0.0393576	-0.00338595	-0.00227712	-0.00109684	-0.00139653	0.0116398	0.0115411	-0.0103944	0.000232815	-0.00479119	-8.44726e-05	-0.00186757	-0.000601836	0.00235908	-0.00096098	0.000830079	-0.000417011	0.00148152	-0.000568468	-0.000844343	0.000827178	-0.00165417	0.000582526	-0.00144586	0.000725321	0.000660725	-0.00111433	-0.0017033	0.000987904	0.000369061	0.00014138	-0.0011554	0.000868948	0.000408015	-0.000471786	7.59976e-05	0.00099504	0.000193701	-0.00033278	2.93214e-05	-0.000267811
GO.0002200	-0.00497745	0.00298805	-0.00268627	-0.0019348	-0.00458763	0.00817585	0.0451897	0.00357687	-0.0043873	-0.0128305	-0.00500206	-0.00129172	0.0016583	0.00371773	0.00368235	-0.00183469	-0.000827551	-0.000625164	-1.8321e-06	-0.00234925	-0.000560741	-0.000342202	-0.000602617	-0.00223245	0.000469413	-0.00345461	-0.000467496	0.00094463	0.00177393	-0.00124664	0.000411719	0.000206754	0.00119475	-0.000319302	-0.000146562	-0.000693395	-0.0010318	-0.00116455	0.000460432	0.000949016	-0.00085558	-0.000689301	2.25455e-05	0.000349493	0.000384945	0.000187621	-0.000610814	-0.000228673	0.000129441
GO.0002204	-0.00497745	0.00298805	-0.00268627	-0.0019348	-0.00458763	0.00817585	0.0451897	0.00357687	-0.0043873	-0.0128305	-0.00500206	-0.00129172	0.0016583	0.00371773	0.00368235	-0.00183469	-0.000827551	-0.000625164	-1.8321e-06	-0.00234925	-0.000560741	-0.000342202	-0.000602617	-0.00223245	0.000469413	-0.00345461	-0.000467496	0.00094463	0.00177393	-0.00124664	0.000411719	0.000206754	0.00119475	-0.000319302	-0.000146562	-0.000693395	-0.0010318	-0.00116455	0.000460432	0.000949016	-0.00085558	-0.000689301	2.25455e-05	0.000349493	0.000384945	0.000187621	-0.000610814	-0.000228673	0.000129441
GO.0002208	-0.00497745	0.00298805	-0.00268627	-0.0019348	-0.00458763	0.00817585	0.0451897	0.00357687	-0.0043873	-0.0128305	-0.00500206	-0.00129172	0.0016583	0.00371773	0.00368235	-0.00183469	-0.000827551	-0.000625164	-1.8321e-06	-0.00234925	-0.000560741	-0.000342202	-0.000602617	-0.00223245	0.000469413	-0.00345461	-0.000467496	0.00094463	0.00177393	-0.00124664	0.000411719	0.000206754	0.00119475	-0.000319302	-0.000146562	-0.000693395	-0.0010318	-0.00116455	0.000460432	0.000949016	-0.00085558	-0.000689301	2.25455e-05	0.000349493	0.000384945	0.000187621	-0.000610814	-0.000228673	0.000129441
GO.0002209	-0.0145931	0.000534908	0.0127094	-0.0106453	-0.0102114	0.00962649	-0.011308	0.0136809	0.0227243	-0.004897	0.000931699	0.0051177	0.00608146	0.0174958	0.00920582	-0.00156381	0.00206283	-0.00411918	0.00593918	-0.00219188	0.000596847	1.28365e-05	0.000186661	-0.000573915	0.00108856	0.000470579	-0.000228634	-0.000470086	0.000202535	0.000488589	-0.000671652	-9.07909e-05	-4.68253e-06	-6.16777e-05	0.000150706	-0.000723715	-6.40263e-05	-0.00176858	0.000875567	0.000341298	-0.000450685	-0.000983004	8.04097e-05	-0.000549591	-0.000259275	0.000918206	-0.000249462	-0.000117194	-0.000361501
GO.0002215	0.00171381	-0.0234375	-0.00558212	-0.00204565	-0.000319158	0.000479907	-0.000719356	0.000555277	0.00198034	-0.00180484	-0.0282596	0.0113807	-0.00761437	0.00169026	-0.0136247	-0.0122527	-0.00406945	0.000509328	-0.00187023	0.00938342	-0.00455782	0.00592517	0.0314476	0.0159182	0.00557836	0.00795249	-0.0129217	-0.00135717	-0.00309123	0.000729091	0.00248574	0.0118493	0.0223929	0.000993398	-0.0067757	-0.00025336	0.00202251	0.00376897	0.0138835	0.0157493	0.00506437	0.0012311	0.00834568	0.0110994	0.00622569	0.00243339	0.00250508	-0.0145143	0.0168056
GO.0002218	-0.0119822	0.00476892	-0.00600148	0.00995073	0.00929688	0.0100376	-0.0100122	0.00985784	-0.0125633	0.00767649	0.00038008	-0.00401915	0.000265907	0.0153861	0.00597744	-0.00195793	-0.0185914	-0.0395049	-0.0164031	0.00778127	0.018365	-0.00499617	0.00172369	-0.00107321	0.000850054	-0.000845489	-0.002427	0.00793072	0.00282059	0.000736611	-0.000262283	0.00165871	5.86504e-05	-0.00115357	-0.003408	-0.00234571	0.0016148	0.0016443	-5.54424e-05	-0.0022589	-0.000146561	0.00024915	0.000636329	0.0010583	0.00116937	-0.00118933	-2.0892e-05	-0.000691582	0.000184118
GO.0002220	-0.00884685	0.00338035	-0.00737221	-0.000393874	0.0235793	-0.000411079	0.00225597	-0.00153054	0.00356716	0.0242748	-0.003947	-0.0089077	-0.00257577	0.00314939	-0.000733188	-0.000141659	0.0184564	-0.0321782	-0.0255866	-0.00144054	-0.00408563	-0.00542105	0.00302509	-0.00185827	-0.000623211	-0.00152377	-0.00152426	0.00390184	0.00127814	0.00033625	-0.0012367	0.00159748	-0.000870792	-0.00183184	-0.00223772	-1.05811e-05	-0.0006543	0.000967684	-0.000817371	-0.00183925	0.00103536	-0.00074932	-0.00122774	0.00127912	0.000242369	-0.00119655	-0.000706631	-0.00250141	0.000181033
GO.0002221	-0.0123962	0.00424982	-0.00679769	0.0101231	0.0113667	0.0114342	-0.0128416	0.00916053	-0.0134084	-0.00666867	0.00329352	0.00161647	0.00220314	0.015277	0.00738702	-0.0020467	-0.0310419	-0.0224853	-0.000606977	0.00907793	0.0222441	-0.00227566	-0.000235569	-8.38063e-05	0.00123112	0.000422114	-0.00153456	0.0057676	0.00230297	0.000722041	0.000276498	0.000715761	0.000587313	-0.000141092	-0.00201504	-0.00238853	0.00189152	0.000570138	0.000563992	-0.00160013	-0.000820877	0.000487004	0.00144007	0.000352948	0.000790022	-0.000304693	-3.35579e-05	0.000443705	0.000433007
GO.0002223	-0.00884685	0.00338035	-0.00737221	-0.000393874	0.0235793	-0.000411079	0.00225597	-0.00153054	0.00356716	0.0242748	-0.003947	-0.0089077	-0.00257577	0.00314939	-0.000733188	-0.000141659	0.0184564	-0.0321782	-0.0255866	-0.00144054	-0.00408563	-0.00542105	0.00302509	-0.00185827	-0.000623211	-0.00152377	-0.00152426	0.00390184	0.00127814	0.00033625	-0.0012367	0.00159748	-0.000870792	-0.00183184	-0.00223772	-1.05811e-05	-0.0006543	0.000967684	-0.000817371	-0.00183925	0.00103536	-0.00074932	-0.00122774	0.00127912	0.000242369	-0.00119655	-0.000706631	-0.00250141	0.000181033
GO.0002224	-0.00801531	0.00329148	-0.0018953	0.0122343	-0.00582549	0.012351	-0.0136498	0.0129418	-0.0176585	-0.00827268	0.00330058	0.00159183	0.00217538	0.0162087	0.00770699	-0.00224932	-0.0356268	-0.0242569	-0.00126237	0.010383	0.0249997	-0.00209392	-0.000109726	5.01483e-05	0.00146995	8.25946e-05	-0.00181638	0.00671291	0.00246642	0.000642347	0.000576144	0.000840938	0.00069791	-6.54153e-05	-0.00248043	-0.00280948	0.00241078	0.00127745	0.000522395	-0.00138753	-0.000922073	0.000839162	0.00164888	0.000349267	0.00122972	-0.000566139	0.000484091	0.000971894	9.06703e-05
GO.0002225	-0.0145832	0.00755696	-0.0109364	-0.00690299	0.00175942	0.0160717	0.00948643	0.00799479	0.0165445	-0.0050675	0.00163456	-0.000688951	0.000749194	-0.00388482	-0.00555304	0.0061467	-0.0294752	-0.0197583	0.0110945	-0.00706979	-0.000381918	0.000192929	2.63901e-05	0.00143123	0.00125346	-0.00181641	-0.000575197	0.00222087	0.00191998	-0.00202106	-0.0026184	-0.00082662	0.000842058	-0.0011999	-0.00133452	0.000516211	0.000693978	0.00071907	0.000120898	0.000137826	-0.000876384	-0.000991417	0.00163394	0.00163072	-0.000143579	-0.000641745	-0.000542012	-0.000217125	0.000357151
GO.0002228	-0.0108756	-0.00547611	0.0309682	-0.00826828	0.00379951	-0.00367449	-0.000407277	-0.000168033	0.00312781	-0.00253824	-0.0004941	-0.0001673	0.000818216	-0.00138711	0.000641242	0.000782934	-0.000202688	0.000997704	-0.000489535	-0.000560901	0.0024862	-2.85543e-07	0.000161073	-0.000846627	-0.000178347	-0.000995442	8.82846e-05	-0.000590987	0.000363378	-0.00050495	-1.07109e-05	-0.00042648	-7.53618e-06	0.000433928	0.00035195	-0.00052036	-2.93429e-05	-0.000338945	-0.000867446	-7.96062e-05	0.000334589	3.66456e-05	-0.000195435	-0.000562032	-8.35823e-05	0.000687141	-0.00040068	3.45872e-05	-0.000552046
GO.0002230	0.00154163	-0.0199068	-0.00478836	-0.00186732	-0.000315227	0.000475515	-0.000837621	0.00014463	0.00125878	-0.000927967	-0.0261652	0.00810079	-0.00485326	-0.000845909	0.00612552	0.010703	-0.00790412	-0.00178148	-0.000903738	0.0235952	-0.0196226	0.00698123	0.0167721	-0.0285043	-0.0193139	0.0104086	-0.000864541	0.00486578	-0.00491223	-0.0109581	0.0149806	-0.0267779	-0.0285089	0.000322076	0.0216401	0.000857135	-0.0015865	-0.0129614	-0.0225233	-0.0193261	-0.0105376	-0.0137145	0.00436365	-0.000547793	-0.00344151	-0.0160654	-0.000819511	0.0212873	0.00214412
GO.0002237	-0.0108437	-0.017961	-0.00467408	-0.00198349	-0.00105521	6.76498e-05	-0.00978778	0.00104492	-0.00131103	0.00220383	-0.00149003	-0.002465	0.013061	0.00763572	0.00595199	-0.00670449	-0.000534493	0.017282	0.00406291	0.0148047	0.0110969	-0.0194104	0.0170466	-0.0082458	0.00723602	-0.0120398	-0.00568361	-0.00519314	-0.0130245	-0.0184846	0.0186484	0.0188624	-0.0168448	-0.0195944	-0.0446735	-0.0226206	-0.0311515	0.00642502	0.00257442	-0.00168331	0.00252372	-0.00243573	0.00510486	0.00208036	-0.000685746	-0.000898981	-0.000280232	0.0373397	-0.00195982
GO.0002238	0.000579779	0.00157777	7.64967e-05	0.000298656	0.000531548	-0.000808915	0.000157902	-2.81993e-05	-0.000333762	0.00368576	0.0101999	0.0041117	0.000425406	0.00711216	-0.00907804	0.00800681	-0.0707233	-0.0221618	-0.0140799	-0.0119182	0.00355919	-0.000545907	0.000417558	0.00356228	-0.000421495	-0.000974614	-0.000962048	0.00375593	0.00268089	-0.00407148	-0.00353459	-0.00148149	-4.50194e-05	-0.00109747	-0.00429195	-0.000859083	0.00483607	0.00197082	-0.00027862	2.42098e-05	-0.00137923	0.00153873	0.00375728	0.00218305	0.000979847	-0.00151618	0.000181351	0.00213571	0.000599248
GO.0002244	-0.00603546	0.006306	-0.00298271	-0.00549044	-0.0105508	0.0177937	0.0109181	-0.0133439	-0.00917644	-0.00553347	0.000830551	0.0058017	0.0111769	0.0292568	-0.0204831	0.0193405	0.010591	0.00573104	0.00327373	0.00280753	-0.000964371	-0.00302722	0.000960148	-0.00301971	-0.000814727	-0.00679927	-0.00328561	0.00274653	0.00450354	-0.00567569	0.00266287	-0.000699384	0.00313564	-0.00328984	-0.00573976	-0.0356401	0.0326433	-0.0413821	0.0184908	-0.0173675	-0.000932964	0.00521118	0.0041278	0.0045682	-0.00219735	0.00509203	0.00878593	-1.18298e-05	0.000107963
GO.0002250	-0.00653016	0.00332844	-0.00300515	0.00881937	-0.00827105	-0.0134761	0.0189554	-0.000838607	-0.00402719	0.00471706	0.0127255	-0.0117998	0.00901151	0.00527531	-0.00639935	-0.0136318	-0.0195589	-0.0251773	-0.0175695	0.00287998	-0.0430105	0.0035891	0.00103655	0.00865181	-4.87079e-05	-0.0121887	0.00439353	0.0101489	0.00268489	0.00331371	-0.0055964	-0.000615623	-0.00489137	-0.00272442	-0.00146215	0.00493861	0.00823393	-0.000255272	0.00172943	0.00246926	0.0005396	-0.00196912	0.00103862	0.00424134	0.0015801	0.00166728	-0.00170898	0.00157464	-6.2839e-05
GO.0002251	-0.019332	0.00818097	-0.0143137	-0.00963598	-0.00493544	0.00620649	-0.016578	0.000386884	-0.00223087	-0.00446076	-0.0021927	-0.00514073	-0.000328436	-0.0116886	0.000837978	-0.000915017	-0.00100618	0.00776869	-0.00490189	0.00126068	0.000697356	-0.000548875	-0.00135487	-0.000500437	-0.00030914	-0.00166736	-0.00263601	0.00121627	0.000769694	-0.00122156	-0.00208467	-0.000644433	0.000891736	-0.000706328	0.000429838	-0.00132402	-1.04953e-05	0.00185714	-5.7899e-05	-0.000454141	0.000340043	0.000224687	-4.85722e-05	0.000954289	-0.000567237	-0.000313412	0.000120075	4.87982e-05	-0.00012723
GO.0002252	-0.0135081	-0.0180954	-0.00489911	0.00646788	-0.00424217	0.00173226	0.00457412	0.00308322	-0.00419592	0.0105098	0.00768737	0.00999542	0.000998856	0.0150466	-0.00375806	0.00701416	-0.006529	0.00380878	-0.0125779	0.0114117	-0.00945861	-0.00329263	-0.0100767	0.0199709	0.0126977	-0.0115991	0.0209807	0.00787527	0.00560266	2.7649e-05	-0.00689385	0.0209513	-0.0171776	0.00220287	0.0179368	-0.00596285	0.0166294	0.0186616	-0.0101986	-0.0165687	0.0134726	-0.00750178	-0.00545083	0.000459686	-0.00633328	-0.0113236	0.00560975	-0.020436	-0.0134862
GO.0002253	-0.00519988	-0.0120833	-0.00722148	0.00546784	0.00607896	0.00739918	-0.00654035	0.00680867	-0.0109002	0.00557693	0.00551202	-0.00327117	0.00759738	0.0180628	-0.00366321	0.0224591	-0.0106379	-0.0240983	-0.00770147	0.0395042	-0.0168167	-0.00397564	-0.0106426	-0.00794013	-0.0164081	-0.00956786	0.0153618	0.0145303	-0.00302871	-0.00479908	0.00821643	-0.00761752	0.00193218	0.00327841	0.0243203	-0.00215234	-0.000541783	0.0019522	0.0103472	0.0150889	0.00582417	0.000238118	0.00406409	-0.0112295	-0.0149486	-0.00380458	-0.00085848	-0.0114393	-0.0119639
GO.0002254	-0.00697473	0.00274029	-0.00437316	-0.00247866	-0.00537138	0.00668502	-0.0124416	0.0433631	0.00241473	-0.00774116	1.92165e-05	0.00173081	0.00338458	0.0120167	0.00812522	-0.00206828	0.00171489	-0.0104054	0.0113094	-0.00350939	-0.00142735	0.00230867	-0.000509306	-0.000258549	0.00144838	0.0014003	-0.000502903	0.000354205	-0.000840614	0.000847066	-0.000777988	0.000489402	0.00036775	-9.91995e-05	-0.000352397	-0.000641926	-0.00039453	-0.00119395	0.00143867	0.000730248	-0.00039685	-0.00125796	0.000104344	-0.000711683	-0.000356273	-0.00029592	0.000150761	0.00036066	0.000331926
GO.0002260	-0.0156855	-0.0019455	0.0142847	-0.00732385	0.0282618	-0.00219295	-0.00107993	-0.00400421	0.00613483	-0.000577724	0.000127719	0.000155358	0.000950269	-9.43587e-06	0.00111283	0.000535328	0.0015988	-0.000175575	0.000469872	-0.000860534	0.00126034	-0.000591058	-9.47518e-05	-0.000802544	-0.000275516	-0.000176377	0.000225754	-0.000875324	0.000375197	-0.000142298	-0.000382339	-0.000371549	-7.14611e-05	0.000183642	0.00059715	-0.00014261	-0.000460084	-0.00113863	-0.000477373	-0.000589967	0.00025705	-0.000390093	-0.000214948	-0.000343447	-0.000552287	0.000807847	-0.00100931	-0.000642297	0.000145572
GO.0002262	-0.0051948	-0.0178748	0.00343633	-0.00558857	0.0146777	-0.000835794	-0.00110366	-0.00204603	0.00397697	-0.00173339	-0.0132658	0.0031368	0.00869504	-0.00301758	0.00180647	-0.00433009	-0.00302317	0.000184727	0.000260727	0.015548	-0.0117725	0.00800951	0.0519298	0.00934087	-0.00048816	-0.0135659	0.000538671	0.00443964	-0.00473475	0.0129957	-0.0143067	-0.00591403	0.00734257	0.000220341	-0.00245134	0.0129143	0.0174789	-0.000748597	0.0300507	0.0264741	0.00856766	-0.0378146	-0.0250727	-0.00110852	0.0185243	-0.00474866	0.00440047	0.00687035	0.000135625
GO.0002263	-0.0126175	-0.0180804	-0.00569629	-0.00179806	-0.00315137	0.00253934	0.00330938	0.0027322	-0.00481501	0.00391014	-0.000542392	0.0177898	-0.00431251	0.0140581	-0.00207373	0.0177327	-0.0114044	0.0186623	-0.00439787	-0.0158875	-0.00499559	-0.00123107	-0.0107819	0.0153464	0.0117676	-0.00406402	0.0180275	0.00153255	0.00462808	-0.00519797	-0.00500469	0.019946	-0.0134613	0.00322994	0.0168854	-0.0101318	0.0122324	0.0190262	-0.0109511	-0.0170659	0.0129236	-0.0066955	-0.00487824	-0.000906053	-0.00721254	-0.0128565	0.00628926	-0.0205637	-0.0123984
GO.0002266	-0.00341621	0.000634302	0.00254808	0.0272047	-0.00190663	-0.00109264	-0.00224894	-0.00302848	0.00326485	-0.00451884	-0.00521701	-0.00342937	0.000397178	0.000839088	-0.00123477	-0.000171218	0.00152489	0.00881107	-0.000395425	-0.0421215	-0.0486308	0.00771898	-5.81155e-06	0.000366824	0.0010182	0.000988562	0.00209799	0.00796692	0.000718711	9.75455e-05	0.000884725	0.00150144	-0.000978671	-0.000887284	-0.00107314	-0.00330925	-0.000328745	0.000811371	-2.46174e-06	0.00104891	0.000469992	-0.00208668	0.00102255	0.00171098	-0.000346327	-0.000280161	-0.000336397	-0.000273359	0.00162534
GO.0002268	-0.00341621	0.000634302	0.00254808	0.0272047	-0.00190663	-0.00109264	-0.00224894	-0.00302848	0.00326485	-0.00451884	-0.00521701	-0.00342937	0.000397178	0.000839088	-0.00123477	-0.000171218	0.00152489	0.00881107	-0.000395425	-0.0421215	-0.0486308	0.00771898	-5.81155e-06	0.000366824	0.0010182	0.000988562	0.00209799	0.00796692	0.000718711	9.75455e-05	0.000884725	0.00150144	-0.000978671	-0.000887284	-0.00107314	-0.00330925	-0.000328745	0.000811371	-2.46174e-06	0.00104891	0.000469992	-0.00208668	0.00102255	0.00171098	-0.000346327	-0.000280161	-0.000336397	-0.000273359	0.00162534
GO.0002274	-0.0125817	-0.0129088	-0.00515009	-0.00862046	-0.00258472	0.00282716	0.00411806	0.00363305	-0.00630688	0.0057046	0.00152274	0.018342	-0.00332629	0.0140402	0.00251064	0.0242681	-0.0131536	0.0166483	-0.0047724	0.0012606	0.00338045	-0.000327109	0.00912479	0.017646	-0.00498647	0.00247447	0.0219618	0.0111406	-0.00300406	-0.00695343	-0.00221708	-0.00382117	-0.00119485	0.00995282	0.0340126	-0.0180243	0.00709238	0.0211293	-0.00695908	-0.00809385	0.0188562	-0.0193151	0.0160202	-0.00369267	-0.0231825	-0.0127243	0.00826182	-0.0460311	-0.0261896
GO.0002275	-0.0125817	-0.0129088	-0.00515009	-0.00862046	-0.00258472	0.00282716	0.00411806	0.00363305	-0.00630688	0.0057046	0.00152274	0.018342	-0.00332629	0.0140402	0.00251064	0.0242681	-0.0131536	0.0166483	-0.0047724	0.0012606	0.00338045	-0.000327109	0.00912479	0.017646	-0.00498647	0.00247447	0.0219618	0.0111406	-0.00300406	-0.00695343	-0.00221708	-0.00382117	-0.00119485	0.00995282	0.0340126	-0.0180243	0.00709238	0.0211293	-0.00695908	-0.00809385	0.0188562	-0.0193151	0.0160202	-0.00369267	-0.0231825	-0.0127243	0.00826182	-0.0460311	-0.0261896
GO.0002276	-0.0149444	0.00489587	-0.0132531	-0.00562371	0.0111417	-0.0165345	0.0246877	-0.00483614	-0.00421294	-0.0109358	-0.0027396	-0.000836882	0.00237011	0.00264412	0.00340278	-0.000575154	0.0020669	-0.00253817	0.00134017	-0.00250793	0.000186743	0.000208575	-0.000309109	-0.00171883	-0.000850702	-0.0021737	-0.000796866	-0.000410461	0.00132095	-0.00060742	-0.000161249	-8.85863e-05	0.0012034	-0.000342935	0.000124574	-0.000890977	-0.000542752	-0.000514526	0.000634719	-0.000466202	6.46991e-05	-0.000826103	-0.000371917	0.000461144	-0.000171585	0.000281494	-0.000760791	-0.000689931	0.00070918
GO.0002279	-0.00751071	0.00308832	-0.00776042	-0.00121028	0.0259297	-0.000148001	-0.000676602	-0.00390442	0.00366456	0.00386387	0.00775925	0.00320895	0.00066995	0.00605585	-0.00582308	0.00569046	-0.0487264	-0.0167028	-0.00922855	-0.00896539	0.00202605	-0.000980427	8.8282e-05	0.00234376	-0.000449033	-0.000161514	-0.000523788	0.00222674	0.00202903	-0.00268746	-0.00289707	-0.00112443	-9.821e-05	-0.000909199	-0.00271685	-0.000384331	0.00301199	0.000509676	-5.71721e-05	-0.000515881	-0.000965975	0.00068183	0.00260581	0.00161551	0.000206602	-0.000764497	-0.000593959	0.000857113	0.000967162
GO.0002283	-0.0103588	-0.0141651	-0.00282984	-0.00727505	0.000548681	0.0130051	0.0046862	0.00538986	-0.00406376	0.00678901	-0.00111845	0.0175664	-0.00397587	0.0124333	0.00466166	0.0221277	0.00523543	0.0234473	-0.00133711	0.00482396	0.00202753	-0.000594047	0.00900822	0.016983	-0.00446549	0.00302915	0.0227513	0.0105174	-0.00384059	-0.00590565	-0.00124556	-0.00339158	-0.00144936	0.0103761	0.0355587	-0.0176746	0.00566993	0.0204041	-0.00707018	-0.00791751	0.0191721	-0.0198963	0.0153245	-0.00441429	-0.023693	-0.0124081	0.00821054	-0.0470861	-0.0267118
GO.0002285	-0.0025744	-0.0185802	-0.00774971	0.00415355	-0.00600388	-0.00911734	0.01235	-0.00190231	-0.00156848	-0.0101646	-0.0153005	0.00193968	0.00476474	-0.00163099	-0.00285709	-0.00691784	0.0022829	0.00123865	-0.00191538	-0.0238156	-0.00799451	0.00156951	-0.00377843	0.0208845	0.0321147	-0.0135575	-0.000495475	-0.0180352	0.037104	0.0147003	0.00195071	0.0246823	0.0153158	0.00268622	0.00407787	-0.00200238	0.00202518	-0.0026359	-0.0135273	-0.0100734	-0.00112041	-0.020609	0.00390781	-0.017422	-0.0231202	-0.0190698	-0.00196594	0.00525956	0.00711235
GO.0002286	-0.000999678	-0.0201856	-0.00710845	0.0049347	-0.00467157	-0.0121416	-0.00230817	-0.00315699	-0.000157486	-0.00622117	-0.0141349	0.00243386	0.00436824	-0.00292372	-0.00417824	-0.00653315	0.00263362	0.00148766	-0.00197759	-0.0238135	-0.00806978	0.00173505	-0.00370148	0.0223135	0.0330114	-0.0128506	-0.000355892	-0.0189415	0.0377295	0.015598	0.00187745	0.0254228	0.0154199	0.00288075	0.00426046	-0.00183692	0.00243553	-0.00233416	-0.0141245	-0.0107201	-0.000871966	-0.0210551	0.00402845	-0.0181098	-0.0240068	-0.0197577	-0.00182681	0.00550827	0.00730245
GO.0002287	-0.00909428	0.00229834	-0.00453034	0.0153945	-0.0101184	-0.0271056	-0.00310924	-0.00669738	-0.00355377	-0.00857118	-0.00395781	-0.00281566	0.00160944	0.000173544	-3.54247e-05	0.000512624	0.00244319	0.00454179	0.000526002	-0.0309652	-0.0335635	0.00659658	0.000260535	-3.22742e-05	-0.000492327	-7.05145e-07	0.000701161	0.00496682	0.000733874	4.18151e-06	0.000516592	0.000883636	-2.47819e-05	-0.000695406	-0.000856067	-0.00317654	0.000282315	0.00168252	0.000298147	3.87788e-05	0.00100618	-0.00158331	0.000337844	0.00147349	-0.000237405	-0.000309755	-3.90123e-06	-0.000202039	0.00138847
GO.0002292	-0.00909428	0.00229834	-0.00453034	0.0153945	-0.0101184	-0.0271056	-0.00310924	-0.00669738	-0.00355377	-0.00857118	-0.00395781	-0.00281566	0.00160944	0.000173544	-3.54247e-05	0.000512624	0.00244319	0.00454179	0.000526002	-0.0309652	-0.0335635	0.00659658	0.000260535	-3.22742e-05	-0.000492327	-7.05145e-07	0.000701161	0.00496682	0.000733874	4.18151e-06	0.000516592	0.000883636	-2.47819e-05	-0.000695406	-0.000856067	-0.00317654	0.000282315	0.00168252	0.000298147	3.87788e-05	0.00100618	-0.00158331	0.000337844	0.00147349	-0.000237405	-0.000309755	-3.90123e-06	-0.000202039	0.00138847
GO.0002293	-0.00909428	0.00229834	-0.00453034	0.0153945	-0.0101184	-0.0271056	-0.00310924	-0.00669738	-0.00355377	-0.00857118	-0.00395781	-0.00281566	0.00160944	0.000173544	-3.54247e-05	0.000512624	0.00244319	0.00454179	0.000526002	-0.0309652	-0.0335635	0.00659658	0.000260535	-3.22742e-05	-0.000492327	-7.05145e-07	0.000701161	0.00496682	0.000733874	4.18151e-06	0.000516592	0.000883636	-2.47819e-05	-0.000695406	-0.000856067	-0.00317654	0.000282315	0.00168252	0.000298147	3.87788e-05	0.00100618	-0.00158331	0.000337844	0.00147349	-0.000237405	-0.000309755	-3.90123e-06	-0.000202039	0.00138847
GO.0002294	-0.00909428	0.00229834	-0.00453034	0.0153945	-0.0101184	-0.0271056	-0.00310924	-0.00669738	-0.00355377	-0.00857118	-0.00395781	-0.00281566	0.00160944	0.000173544	-3.54247e-05	0.000512624	0.00244319	0.00454179	0.000526002	-0.0309652	-0.0335635	0.00659658	0.000260535	-3.22742e-05	-0.000492327	-7.05145e-07	0.000701161	0.00496682	0.000733874	4.18151e-06	0.000516592	0.000883636	-2.47819e-05	-0.000695406	-0.000856067	-0.00317654	0.000282315	0.00168252	0.000298147	3.87788e-05	0.00100618	-0.00158331	0.000337844	0.00147349	-0.000237405	-0.000309755	-3.90123e-06	-0.000202039	0.00138847
GO.0002309	0.00104881	-0.0153623	-0.00366659	-0.00144244	-0.000119992	0.000273653	-0.00098565	0.000171854	0.000918203	-0.00101394	-0.0209157	0.00678126	-0.00750019	-0.00018627	0.00659596	0.0119382	-0.00699469	-0.00113045	-0.00166429	0.0232302	-0.0206093	0.00724631	0.0247052	-0.0266366	0.0240041	-0.00102681	-0.0105969	-0.0173147	0.0464308	0.0159441	0.0152612	-0.0388336	0.01019	0.00107232	0.00383867	-0.0123807	-0.00584689	0.0069981	0.000208268	0.00459236	0.00582596	-0.0103842	0.030017	0.0106848	-0.00761395	-0.0133082	-1.41555e-05	-0.00808744	0.0438183
GO.0002312	-0.00598992	0.002585	-9.86151e-05	0.0180332	-0.00463446	0.00505475	0.0306436	0.000391344	-0.000801006	-0.0123809	-0.00729257	-0.00336908	0.00146684	0.00325185	0.00174665	-0.00143147	0.000497635	0.00584166	-0.000283492	-0.0317354	-0.0351042	0.00526425	-0.000434189	-0.00133135	0.0010616	-0.00175983	0.00116356	0.0063595	0.00177881	-0.00082002	0.000925174	0.00121901	0.000154201	-0.000861049	-0.00087041	-0.00285639	-0.000970921	-0.00025204	0.000326818	0.00142577	-0.000275165	-0.001981	0.000745807	0.00147041	2.7559e-05	-6.60384e-05	-0.000675953	-0.000358262	0.00125225
GO.0002313	-0.00341621	0.000634302	0.00254808	0.0272047	-0.00190663	-0.00109264	-0.00224894	-0.00302848	0.00326485	-0.00451884	-0.00521701	-0.00342937	0.000397178	0.000839088	-0.00123477	-0.000171218	0.00152489	0.00881107	-0.000395425	-0.0421215	-0.0486308	0.00771898	-5.81155e-06	0.000366824	0.0010182	0.000988562	0.00209799	0.00796692	0.000718711	9.75455e-05	0.000884725	0.00150144	-0.000978671	-0.000887284	-0.00107314	-0.00330925	-0.000328745	0.000811371	-2.46174e-06	0.00104891	0.000469992	-0.00208668	0.00102255	0.00171098	-0.000346327	-0.000280161	-0.000336397	-0.000273359	0.00162534
GO.0002315	-0.00341621	0.000634302	0.00254808	0.0272047	-0.00190663	-0.00109264	-0.00224894	-0.00302848	0.00326485	-0.00451884	-0.00521701	-0.00342937	0.000397178	0.000839088	-0.00123477	-0.000171218	0.00152489	0.00881107	-0.000395425	-0.0421215	-0.0486308	0.00771898	-5.81155e-06	0.000366824	0.0010182	0.000988562	0.00209799	0.00796692	0.000718711	9.75455e-05	0.000884725	0.00150144	-0.000978671	-0.000887284	-0.00107314	-0.00330925	-0.000328745	0.000811371	-2.46174e-06	0.00104891	0.000469992	-0.00208668	0.00102255	0.00171098	-0.000346327	-0.000280161	-0.000336397	-0.000273359	0.00162534
GO.0002327	0.00207863	-0.0195312	-0.00443513	-0.00177395	-0.00018115	0.000514732	-0.00027148	-0.000403234	0.000727239	-0.00102344	-0.0139781	0.00244932	-0.00977286	-0.00144627	0.0213556	0.0292516	-0.00544277	0.000355836	0.000756464	0.0250973	-0.0233546	0.00251508	0.00683426	-0.0139452	0.0020123	0.0121876	-0.0162295	-0.00580617	0.00930538	0.0055261	-0.0129365	0.0190154	0.00907433	-0.0102674	-0.0445781	0.00467709	-0.000452152	0.00418295	-0.0127894	-0.0175211	-0.00651583	0.00897133	-0.0175193	-0.0131018	-0.00507081	0.00630105	-0.00281321	0.00893075	0.000719032
GO.0002329	0.00207863	-0.0195312	-0.00443513	-0.00177395	-0.00018115	0.000514732	-0.00027148	-0.000403234	0.000727239	-0.00102344	-0.0139781	0.00244932	-0.00977286	-0.00144627	0.0213556	0.0292516	-0.00544277	0.000355836	0.000756464	0.0250973	-0.0233546	0.00251508	0.00683426	-0.0139452	0.0020123	0.0121876	-0.0162295	-0.00580617	0.00930538	0.0055261	-0.0129365	0.0190154	0.00907433	-0.0102674	-0.0445781	0.00467709	-0.000452152	0.00418295	-0.0127894	-0.0175211	-0.00651583	0.00897133	-0.0175193	-0.0131018	-0.00507081	0.00630105	-0.00281321	0.00893075	0.000719032
GO.0002335	-0.00341621	0.000634302	0.00254808	0.0272047	-0.00190663	-0.00109264	-0.00224894	-0.00302848	0.00326485	-0.00451884	-0.00521701	-0.00342937	0.000397178	0.000839088	-0.00123477	-0.000171218	0.00152489	0.00881107	-0.000395425	-0.0421215	-0.0486308	0.00771898	-5.81155e-06	0.000366824	0.0010182	0.000988562	0.00209799	0.00796692	0.000718711	9.75455e-05	0.000884725	0.00150144	-0.000978671	-0.000887284	-0.00107314	-0.00330925	-0.000328745	0.000811371	-2.46174e-06	0.00104891	0.000469992	-0.00208668	0.00102255	0.00171098	-0.000346327	-0.000280161	-0.000336397	-0.000273359	0.00162534
GO.0002339	0.00159163	6.84174e-05	0.000534879	0.000555301	0.000513819	-0.00156968	0.00131558	0.000244442	-0.00012911	0.00254874	0.0285433	-0.00668282	0.0133587	0.00363097	-0.0103913	-0.0192677	-0.0440282	-0.0145661	-0.004475	0.0319399	-0.0322364	0.00401697	-0.00100386	0.015415	0.000449587	-0.0141738	0.00754046	0.00666765	0.0013374	0.00549935	-0.0081772	-0.00312603	-0.00720326	-0.00183469	0.000773602	0.0104766	0.0126451	-0.00261327	0.00281397	0.00411306	-0.000371762	-0.000907326	0.00218342	0.00380282	0.00168426	0.00384158	-0.00216141	0.00412563	-0.00101729
GO.0002343	0.00159163	6.84174e-05	0.000534879	0.000555301	0.000513819	-0.00156968	0.00131558	0.000244442	-0.00012911	0.00254874	0.0285433	-0.00668282	0.0133587	0.00363097	-0.0103913	-0.0192677	-0.0440282	-0.0145661	-0.004475	0.0319399	-0.0322364	0.00401697	-0.00100386	0.015415	0.000449587	-0.0141738	0.00754046	0.00666765	0.0013374	0.00549935	-0.0081772	-0.00312603	-0.00720326	-0.00183469	0.000773602	0.0104766	0.0126451	-0.00261327	0.00281397	0.00411306	-0.000371762	-0.000907326	0.00218342	0.00380282	0.00168426	0.00384158	-0.00216141	0.00412563	-0.00101729
GO.0002344	0.00159163	6.84174e-05	0.000534879	0.000555301	0.000513819	-0.00156968	0.00131558	0.000244442	-0.00012911	0.00254874	0.0285433	-0.00668282	0.0133587	0.00363097	-0.0103913	-0.0192677	-0.0440282	-0.0145661	-0.004475	0.0319399	-0.0322364	0.00401697	-0.00100386	0.015415	0.000449587	-0.0141738	0.00754046	0.00666765	0.0013374	0.00549935	-0.0081772	-0.00312603	-0.00720326	-0.00183469	0.000773602	0.0104766	0.0126451	-0.00261327	0.00281397	0.00411306	-0.000371762	-0.000907326	0.00218342	0.00380282	0.00168426	0.00384158	-0.00216141	0.00412563	-0.00101729
GO.0002349	-0.00751071	0.00308832	-0.00776042	-0.00121028	0.0259297	-0.000148001	-0.000676602	-0.00390442	0.00366456	0.00386387	0.00775925	0.00320895	0.00066995	0.00605585	-0.00582308	0.00569046	-0.0487264	-0.0167028	-0.00922855	-0.00896539	0.00202605	-0.000980427	8.8282e-05	0.00234376	-0.000449033	-0.000161514	-0.000523788	0.00222674	0.00202903	-0.00268746	-0.00289707	-0.00112443	-9.821e-05	-0.000909199	-0.00271685	-0.000384331	0.00301199	0.000509676	-5.71721e-05	-0.000515881	-0.000965975	0.00068183	0.00260581	0.00161551	0.000206602	-0.000764497	-0.000593959	0.000857113	0.000967162
GO.0002353	-0.00697473	0.00274029	-0.00437316	-0.00247866	-0.00537138	0.00668502	-0.0124416	0.0433631	0.00241473	-0.00774116	1.92165e-05	0.00173081	0.00338458	0.0120167	0.00812522	-0.00206828	0.00171489	-0.0104054	0.0113094	-0.00350939	-0.00142735	0.00230867	-0.000509306	-0.000258549	0.00144838	0.0014003	-0.000502903	0.000354205	-0.000840614	0.000847066	-0.000777988	0.000489402	0.00036775	-9.91995e-05	-0.000352397	-0.000641926	-0.00039453	-0.00119395	0.00143867	0.000730248	-0.00039685	-0.00125796	0.000104344	-0.000711683	-0.000356273	-0.00029592	0.000150761	0.00036066	0.000331926
GO.0002366	-0.0126175	-0.0180804	-0.00569629	-0.00179806	-0.00315137	0.00253934	0.00330938	0.0027322	-0.00481501	0.00391014	-0.000542392	0.0177898	-0.00431251	0.0140581	-0.00207373	0.0177327	-0.0114044	0.0186623	-0.00439787	-0.0158875	-0.00499559	-0.00123107	-0.0107819	0.0153464	0.0117676	-0.00406402	0.0180275	0.00153255	0.00462808	-0.00519797	-0.00500469	0.019946	-0.0134613	0.00322994	0.0168854	-0.0101318	0.0122324	0.0190262	-0.0109511	-0.0170659	0.0129236	-0.0066955	-0.00487824	-0.000906053	-0.00721254	-0.0128565	0.00628926	-0.0205637	-0.0123984
GO.0002367	-0.00497745	0.00298805	-0.00268627	-0.0019348	-0.00458763	0.00817585	0.0451897	0.00357687	-0.0043873	-0.0128305	-0.00500206	-0.00129172	0.0016583	0.00371773	0.00368235	-0.00183469	-0.000827551	-0.000625164	-1.8321e-06	-0.00234925	-0.000560741	-0.000342202	-0.000602617	-0.00223245	0.000469413	-0.00345461	-0.000467496	0.00094463	0.00177393	-0.00124664	0.000411719	0.000206754	0.00119475	-0.000319302	-0.000146562	-0.000693395	-0.0010318	-0.00116455	0.000460432	0.000949016	-0.00085558	-0.000689301	2.25455e-05	0.000349493	0.000384945	0.000187621	-0.000610814	-0.000228673	0.000129441
GO.0002369	-0.00497745	0.00298805	-0.00268627	-0.0019348	-0.00458763	0.00817585	0.0451897	0.00357687	-0.0043873	-0.0128305	-0.00500206	-0.00129172	0.0016583	0.00371773	0.00368235	-0.00183469	-0.000827551	-0.000625164	-1.8321e-06	-0.00234925	-0.000560741	-0.000342202	-0.000602617	-0.00223245	0.000469413	-0.00345461	-0.000467496	0.00094463	0.00177393	-0.00124664	0.000411719	0.000206754	0.00119475	-0.000319302	-0.000146562	-0.000693395	-0.0010318	-0.00116455	0.000460432	0.000949016	-0.00085558	-0.000689301	2.25455e-05	0.000349493	0.000384945	0.000187621	-0.000610814	-0.000228673	0.000129441
GO.0002376	-0.0111612	-0.0187583	-0.00572585	0.0042502	-0.00514504	0.00439104	0.00392409	0.00171756	-0.00294468	0.010368	0.0226127	-0.00217293	0.0124627	-0.00502151	-0.00718404	0.00287485	-0.00283525	0.000686357	-0.00205182	-0.0053178	0.0026718	-0.000184177	0.003914	-0.00972792	-0.00179477	0.00823067	0.00349021	0.00830138	-0.00382797	0.0152687	0.00707233	0.0052323	0.00329528	-0.00225179	-0.000134661	-0.0402638	0.0172787	-0.00423904	0.0197088	-0.0421158	0.0498817	-0.0118224	-0.0117719	0.00626934	0.0112567	0.00614054	0.0236444	0.00529774	0.00120617
GO.0002377	-0.000910388	-0.0111541	-0.00373883	-0.00119278	-0.00351258	0.007363	0.0120117	-0.00234694	-0.0172631	0.00847681	0.00198972	0.00192314	0.0192789	0.0171984	-0.0231988	-0.00484785	-0.0210933	0.00433248	0.0101351	0.0161789	-0.0116281	0.000962197	-0.00513067	0.0127786	0.0193016	-0.00644726	-0.015127	-0.00176904	-0.0125772	-0.00210553	-0.0141906	0.0267553	-0.00515447	0.000395155	0.0137188	0.0182572	0.0127769	-0.0125253	-0.0125691	-0.00450463	-0.00438576	-0.0284411	0.0296044	0.0348526	0.0198335	-0.0508197	0.00609505	-0.0240806	0.0448847
GO.0002378	-0.00289181	0.00220599	-0.000358423	-0.0013115	-0.00320779	0.0122546	-0.00735073	-0.00850389	-0.0298049	-0.000245508	0.0054057	0.00470303	0.0121458	0.0263983	-0.0335511	0.0271232	0.0122891	0.00664493	0.00360166	0.00410001	-0.000930237	-0.00389589	0.00288939	-0.00474234	-0.000467434	-0.0039671	-0.000299791	0.000796199	0.00219776	-0.00280828	0.00129529	0.00120055	-0.000431559	-0.00319769	0.00256753	0.00240621	-0.00383233	0.00483257	-0.00358658	0.000173398	0.000747694	0.00307352	-0.00167628	0.00187865	0.00265363	-0.000871457	0.00120762	-1.42105e-05	-0.000685902
GO.0002381	-0.00116793	0.00159634	-0.000913685	-0.000509407	-0.00190982	0.00283181	0.0243877	0.00205302	-0.00236892	-0.00436932	0.0223836	-0.0065071	0.0125324	0.00508634	-0.00719173	-0.0177894	-0.03892	-0.0130568	-0.00391349	0.0267175	-0.0284731	0.00333612	-0.00118756	0.0123296	0.000634462	-0.0141688	0.00635233	0.00631536	0.0020815	0.00416711	-0.00693772	-0.00262681	-0.00568353	-0.00176829	0.000601005	0.0088033	0.0105252	-0.00288366	0.00269706	0.0040841	-0.000764993	-0.00114774	0.00192059	0.00350457	0.00167052	0.00345522	-0.00220384	0.0034895	-0.000822871
GO.0002385	-0.019332	0.00818097	-0.0143137	-0.00963598	-0.00493544	0.00620649	-0.016578	0.000386884	-0.00223087	-0.00446076	-0.0021927	-0.00514073	-0.000328436	-0.0116886	0.000837978	-0.000915017	-0.00100618	0.00776869	-0.00490189	0.00126068	0.000697356	-0.000548875	-0.00135487	-0.000500437	-0.00030914	-0.00166736	-0.00263601	0.00121627	0.000769694	-0.00122156	-0.00208467	-0.000644433	0.000891736	-0.000706328	0.000429838	-0.00132402	-1.04953e-05	0.00185714	-5.7899e-05	-0.000454141	0.000340043	0.000224687	-4.85722e-05	0.000954289	-0.000567237	-0.000313412	0.000120075	4.87982e-05	-0.00012723
GO.0002396	0.00151746	-0.00104292	0.000594407	0.000460647	0.000244118	-0.00132731	0.00148358	0.000316718	8.15244e-05	0.000462276	0.0273541	-0.0110428	0.0159052	-0.000669765	-0.00613003	-0.0290924	-0.0029518	-0.00185865	0.00461802	0.0472595	-0.0416541	0.00526357	-0.00151601	0.0161617	0.000846296	-0.0165024	0.00983577	0.00540988	-0.000290411	0.00957816	-0.00739945	-0.00273574	-0.00870796	-0.00144295	0.00400149	0.0133249	0.0118918	-0.00457725	0.00361317	0.00497331	0.000533176	-0.00219898	-3.20274e-05	0.00305629	0.00134436	0.00574317	-0.00275197	0.00348175	-0.00166197
GO.0002399	0.00151746	-0.00104292	0.000594407	0.000460647	0.000244118	-0.00132731	0.00148358	0.000316718	8.15244e-05	0.000462276	0.0273541	-0.0110428	0.0159052	-0.000669765	-0.00613003	-0.0290924	-0.0029518	-0.00185865	0.00461802	0.0472595	-0.0416541	0.00526357	-0.00151601	0.0161617	0.000846296	-0.0165024	0.00983577	0.00540988	-0.000290411	0.00957816	-0.00739945	-0.00273574	-0.00870796	-0.00144295	0.00400149	0.0133249	0.0118918	-0.00457725	0.00361317	0.00497331	0.000533176	-0.00219898	-3.20274e-05	0.00305629	0.00134436	0.00574317	-0.00275197	0.00348175	-0.00166197
GO.0002429	-0.00229435	-0.0135067	-0.00674043	-0.00217122	0.00835119	0.00571584	-0.00251963	-0.00512161	-0.0129179	0.0106912	0.00617292	-0.00342058	0.00633277	0.0149359	-0.00754897	0.0239132	-0.0114063	-0.0189745	-0.0114981	0.0308559	-0.031115	-0.0023679	-0.0111488	-0.0069598	-0.018142	-0.00983067	0.0165487	0.0120535	-0.00352997	-0.00706866	0.00731317	-0.00927368	0.00180373	0.00331138	0.0250774	-0.00136716	-0.000222882	0.00198378	0.0103986	0.0161353	0.00643082	0.000341387	0.00424331	-0.011187	-0.0156456	-0.00401651	-0.00121817	-0.0117951	-0.0123756
GO.0002431	-0.0111045	0.00274989	-0.0109512	-0.00199462	0.0358037	0.000601522	-0.00110602	-0.00544305	0.00546891	0.00172868	0.000673073	0.000385002	0.000513394	0.00137389	0.000918169	-3.27804e-05	0.00244308	-0.00124374	0.00114797	-0.000644963	-0.000720092	-0.000827963	-0.000293849	-0.000277976	-0.000207734	0.000748285	0.000228064	-0.000635604	0.000162384	0.000305548	-0.00052506	-9.41709e-05	-9.26021e-05	-0.000176591	0.000484835	0.00032052	-0.000615372	-0.00125661	0.000198505	-0.000747113	2.56143e-05	-0.000583282	-0.000105772	8.07604e-05	-0.000690337	0.000444893	-0.00101367	-0.000934637	0.000756035
GO.0002433	-0.010544	0.00226808	-0.00386009	0.0317205	0.0190845	-0.000352747	-0.00305586	-0.00651009	0.00686373	-0.00672636	-0.00356849	-0.00276098	0.0016042	0.001744	0.00240128	-7.1972e-05	0.00203525	-0.00132121	0.000677914	-0.0031051	-0.00133171	-0.000766268	0.000317412	-0.00232166	0.00179924	-5.72424e-06	0.000486494	0.010069	0.00177035	0.00384107	0.00306431	0.00322336	-0.000448228	-0.000385318	0.000203915	-0.00308656	-0.00099122	0.000525254	-5.26365e-05	-0.00117369	-0.000229613	-0.00101562	0.000431406	0.000543206	-0.000155181	0.000401212	-0.000239955	-0.00108433	0.00111414
GO.0002437	0.0018308	-0.00895677	-0.00167557	0.000882748	-0.000834687	-0.0020705	0.00272853	0.00171672	-0.000104295	0.0155276	0.0124148	-0.0066808	0.00923164	0.00215443	-0.00977431	-0.0353404	-0.00460993	0.0106516	0.0176429	0.0158928	-0.00929556	0.00128977	-0.0323226	-0.00610999	0.011421	-0.0156378	0.00935981	-0.00700425	-0.0147966	-0.0237891	0.0436063	-0.00108436	-0.0341971	-0.0152052	-0.00950295	0.0263844	0.0177534	-0.00775043	-0.00504901	-0.00180202	-0.00429621	-0.0315599	0.00239279	0.0146972	0.0134389	0.00253157	-0.00145507	0.0294904	0.000856919
GO.0002438	0.00113578	-0.00970919	-0.00233014	0.000724012	-0.00112693	-0.00153753	0.002199	0.00178491	-0.000174015	0.0177078	-0.0034033	-0.000561716	0.00035571	0.00293455	-0.00734672	-0.0220542	-0.00342552	0.0135631	0.0174566	-0.0123239	0.0163273	-0.00192963	-0.0365006	-0.0176041	0.0126951	-0.00739684	0.00445432	-0.0116441	-0.0169718	-0.0338236	0.0553894	0.000522771	-0.0339941	-0.0166957	-0.0136255	0.0219284	0.012851	-0.00600999	-0.00820718	-0.00532654	-0.00532966	-0.0351716	0.00279596	0.0150566	0.0147113	-0.000801532	0.000103389	0.0319366	0.00207544
GO.0002440	-0.000910388	-0.0111541	-0.00373883	-0.00119278	-0.00351258	0.007363	0.0120117	-0.00234694	-0.0172631	0.00847681	0.00198972	0.00192314	0.0192789	0.0171984	-0.0231988	-0.00484785	-0.0210933	0.00433248	0.0101351	0.0161789	-0.0116281	0.000962197	-0.00513067	0.0127786	0.0193016	-0.00644726	-0.015127	-0.00176904	-0.0125772	-0.00210553	-0.0141906	0.0267553	-0.00515447	0.000395155	0.0137188	0.0182572	0.0127769	-0.0125253	-0.0125691	-0.00450463	-0.00438576	-0.0284411	0.0296044	0.0348526	0.0198335	-0.0508197	0.00609505	-0.0240806	0.0448847
GO.0002441	-0.00751071	0.00308832	-0.00776042	-0.00121028	0.0259297	-0.000148001	-0.000676602	-0.00390442	0.00366456	0.00386387	0.00775925	0.00320895	0.00066995	0.00605585	-0.00582308	0.00569046	-0.0487264	-0.0167028	-0.00922855	-0.00896539	0.00202605	-0.000980427	8.8282e-05	0.00234376	-0.000449033	-0.000161514	-0.000523788	0.00222674	0.00202903	-0.00268746	-0.00289707	-0.00112443	-9.821e-05	-0.000909199	-0.00271685	-0.000384331	0.00301199	0.000509676	-5.71721e-05	-0.000515881	-0.000965975	0.00068183	0.00260581	0.00161551	0.000206602	-0.000764497	-0.000593959	0.000857113	0.000967162
GO.0002443	-0.0107227	-0.0132123	-0.00170423	0.000679624	-0.000465332	0.0114879	0.00573793	0.00548478	-0.00331639	0.0151826	0.00872869	0.00995811	0.00111721	0.0148959	-0.000935255	0.0130058	-0.00806941	0.00723079	-0.0132362	0.00760994	-0.0267286	0.00147624	0.00961042	0.0231331	-0.00409785	-0.0039045	0.0257109	0.0170778	-0.00255484	-0.00326444	-0.00499366	-0.00372931	-0.00522787	0.00851493	0.0340923	-0.0136378	0.0111065	0.0198061	-0.00604589	-0.00614492	0.0191986	-0.0206614	0.0159047	-0.00172424	-0.0223727	-0.0111148	0.00702232	-0.0452246	-0.0264431
GO.0002444	-0.0101428	-0.0136596	-0.00279274	-0.00715238	0.000687703	0.0127122	0.00470091	0.00535064	-0.00412919	0.00773545	0.00161772	0.0185635	-0.00383867	0.0142635	0.0022049	0.0241404	-0.0137215	0.0173788	-0.00509717	0.00160618	0.00296808	-0.000736646	0.00906703	0.0178365	-0.00455204	0.00275054	0.0223602	0.0114607	-0.00310059	-0.00696051	-0.00218413	-0.00376811	-0.00145289	0.0100214	0.0342011	-0.0178006	0.00693079	0.0208116	-0.00710319	-0.0078645	0.0186904	-0.0193676	0.01624	-0.00380415	-0.0232916	-0.0127409	0.00821082	-0.0462378	-0.0263944
GO.0002446	-0.0103588	-0.0141651	-0.00282984	-0.00727505	0.000548681	0.0130051	0.0046862	0.00538986	-0.00406376	0.00678901	-0.00111845	0.0175664	-0.00397587	0.0124333	0.00466166	0.0221277	0.00523543	0.0234473	-0.00133711	0.00482396	0.00202753	-0.000594047	0.00900822	0.016983	-0.00446549	0.00302915	0.0227513	0.0105174	-0.00384059	-0.00590565	-0.00124556	-0.00339158	-0.00144936	0.0103761	0.0355587	-0.0176746	0.00566993	0.0204041	-0.00707018	-0.00791751	0.0191721	-0.0198963	0.0153245	-0.00441429	-0.023693	-0.0124081	0.00821054	-0.0470861	-0.0267118
GO.0002448	-0.00751071	0.00308832	-0.00776042	-0.00121028	0.0259297	-0.000148001	-0.000676602	-0.00390442	0.00366456	0.00386387	0.00775925	0.00320895	0.00066995	0.00605585	-0.00582308	0.00569046	-0.0487264	-0.0167028	-0.00922855	-0.00896539	0.00202605	-0.000980427	8.8282e-05	0.00234376	-0.000449033	-0.000161514	-0.000523788	0.00222674	0.00202903	-0.00268746	-0.00289707	-0.00112443	-9.821e-05	-0.000909199	-0.00271685	-0.000384331	0.00301199	0.000509676	-5.71721e-05	-0.000515881	-0.000965975	0.00068183	0.00260581	0.00161551	0.000206602	-0.000764497	-0.000593959	0.000857113	0.000967162
GO.0002449	-0.00715005	9.99332e-05	0.0129581	0.00776386	-0.0018353	-0.000175278	0.0196365	0.0016395	0.000526807	0.00670071	0.0126594	-0.01166	0.00859509	0.00495848	-0.00661714	-0.0136745	-0.0204003	-0.0237981	-0.018219	0.0031639	-0.042655	0.0029784	0.000952526	0.00847779	0.000563862	-0.0121911	0.00487555	0.0103155	0.0027064	0.00314822	-0.00553629	-0.000681005	-0.00527238	-0.00251574	-0.00127058	0.00518755	0.00793212	-0.00101021	0.00121378	0.00283565	0.000297182	-0.00190158	0.00118025	0.0038746	0.00154116	0.00200407	-0.00200195	0.0015924	-0.000412167
GO.0002455	-0.00132789	0.000596417	0.00205767	0.015063	-0.00222487	-0.00212381	0.00210692	0.000366971	0.00149578	0.0146123	0.0138378	-0.0163373	0.00954514	0.00151175	-0.00605256	-0.0211365	0.0107001	-0.0193558	-0.0159031	0.011688	-0.0575956	0.00428154	0.00123552	0.0106383	0.000791152	-0.0128657	0.00695064	0.0111334	0.000997807	0.00703713	-0.00549806	2.86457e-07	-0.00735786	-0.00272519	0.000469788	0.00772748	0.00824488	-0.00153757	0.00191125	0.00318188	0.00135876	-0.00289755	-0.000327549	0.00396229	0.00132026	0.00290335	-0.00214392	0.00104645	-0.000620117
GO.0002456	-0.00497745	0.00298805	-0.00268627	-0.0019348	-0.00458763	0.00817585	0.0451897	0.00357687	-0.0043873	-0.0128305	-0.00500206	-0.00129172	0.0016583	0.00371773	0.00368235	-0.00183469	-0.000827551	-0.000625164	-1.8321e-06	-0.00234925	-0.000560741	-0.000342202	-0.000602617	-0.00223245	0.000469413	-0.00345461	-0.000467496	0.00094463	0.00177393	-0.00124664	0.000411719	0.000206754	0.00119475	-0.000319302	-0.000146562	-0.000693395	-0.0010318	-0.00116455	0.000460432	0.000949016	-0.00085558	-0.000689301	2.25455e-05	0.000349493	0.000384945	0.000187621	-0.000610814	-0.000228673	0.000129441
GO.0002460	-0.00653016	0.00332844	-0.00300515	0.00881937	-0.00827105	-0.0134761	0.0189554	-0.000838607	-0.00402719	0.00471706	0.0127255	-0.0117998	0.00901151	0.00527531	-0.00639935	-0.0136318	-0.0195589	-0.0251773	-0.0175695	0.00287998	-0.0430105	0.0035891	0.00103655	0.00865181	-4.87079e-05	-0.0121887	0.00439353	0.0101489	0.00268489	0.00331371	-0.0055964	-0.000615623	-0.00489137	-0.00272442	-0.00146215	0.00493861	0.00823393	-0.000255272	0.00172943	0.00246926	0.0005396	-0.00196912	0.00103862	0.00424134	0.0015801	0.00166728	-0.00170898	0.00157464	-6.2839e-05
GO.0002467	-0.00341621	0.000634302	0.00254808	0.0272047	-0.00190663	-0.00109264	-0.00224894	-0.00302848	0.00326485	-0.00451884	-0.00521701	-0.00342937	0.000397178	0.000839088	-0.00123477	-0.000171218	0.00152489	0.00881107	-0.000395425	-0.0421215	-0.0486308	0.00771898	-5.81155e-06	0.000366824	0.0010182	0.000988562	0.00209799	0.00796692	0.000718711	9.75455e-05	0.000884725	0.00150144	-0.000978671	-0.000887284	-0.00107314	-0.00330925	-0.000328745	0.000811371	-2.46174e-06	0.00104891	0.000469992	-0.00208668	0.00102255	0.00171098	-0.000346327	-0.000280161	-0.000336397	-0.000273359	0.00162534
GO.0002474	-0.00932758	0.00258636	-0.00889643	-0.00563239	-0.0122723	-0.0368904	-0.00210804	-0.00635655	-0.00824474	-0.00749194	-0.000329069	-0.000516209	0.00185812	-0.000595901	0.00118513	0.000889558	0.00189875	-0.00244667	0.00113251	-0.00126994	0.00159835	0.0015248	0.000370899	-0.00041205	-0.0017081	-0.00098955	-0.00111545	-0.00100692	0.000309665	-9.1686e-05	-0.000160826	-0.000263203	0.000943944	-8.71872e-05	-0.000126464	-0.00114202	0.000724352	0.00154634	0.000420255	-0.000994571	0.000939972	-0.000132014	-0.000549132	0.000353814	1.36508e-05	-0.000153899	0.000330931	-9.75778e-06	0.00032032
GO.0002475	0.00351384	-0.0229974	-0.00540052	-0.00244054	5.92161e-05	0.000561842	-0.000925826	-3.09899e-05	0.00162533	-0.00239889	-0.0132908	0.00405559	0.00391217	-0.00325047	-0.00450197	-0.00732634	0.00161443	-0.00068563	-0.00240507	-0.0101142	0.00822972	-0.00145628	-0.00413577	0.0241543	0.0359593	-0.0139009	-0.000739282	-0.0229999	0.0404436	0.0168712	0.00176992	0.027055	0.0166932	0.00346767	0.00504137	-0.000382033	0.00249202	-0.00337517	-0.01543	-0.0116162	-0.00145168	-0.0219766	0.00418712	-0.0203351	-0.0258497	-0.0212167	-0.00197421	0.00606074	0.00719795
GO.0002478	-0.00545492	0.000821241	-0.0032003	0.0122057	-0.00687959	-0.0199821	-0.000961548	-0.00437606	-0.00267091	-0.00796559	0.0187581	-0.00907113	0.0133508	-0.000402201	-0.00154547	-0.0204639	-0.00141159	-0.00764385	0.00411573	0.0526776	-0.00498014	0.000363424	-0.000470071	0.00935829	0.000887823	-0.0132982	0.00574308	0.00841403	0.00104474	0.0100057	-0.00292035	-1.20816e-05	-0.00563037	-0.00087441	0.00329916	0.00785261	0.00856029	-0.00181491	0.00267284	0.00189086	0.000411943	-0.00116744	-0.000399697	0.00193781	0.00137313	0.00432533	-0.0013284	0.00217698	-0.00128331
GO.0002495	-0.00545492	0.000821241	-0.0032003	0.0122057	-0.00687959	-0.0199821	-0.000961548	-0.00437606	-0.00267091	-0.00796559	0.0187581	-0.00907113	0.0133508	-0.000402201	-0.00154547	-0.0204639	-0.00141159	-0.00764385	0.00411573	0.0526776	-0.00498014	0.000363424	-0.000470071	0.00935829	0.000887823	-0.0132982	0.00574308	0.00841403	0.00104474	0.0100057	-0.00292035	-1.20816e-05	-0.00563037	-0.00087441	0.00329916	0.00785261	0.00856029	-0.00181491	0.00267284	0.00189086	0.000411943	-0.00116744	-0.000399697	0.00193781	0.00137313	0.00432533	-0.0013284	0.00217698	-0.00128331
GO.0002501	0.00151746	-0.00104292	0.000594407	0.000460647	0.000244118	-0.00132731	0.00148358	0.000316718	8.15244e-05	0.000462276	0.0273541	-0.0110428	0.0159052	-0.000669765	-0.00613003	-0.0290924	-0.0029518	-0.00185865	0.00461802	0.0472595	-0.0416541	0.00526357	-0.00151601	0.0161617	0.000846296	-0.0165024	0.00983577	0.00540988	-0.000290411	0.00957816	-0.00739945	-0.00273574	-0.00870796	-0.00144295	0.00400149	0.0133249	0.0118918	-0.00457725	0.00361317	0.00497331	0.000533176	-0.00219898	-3.20274e-05	0.00305629	0.00134436	0.00574317	-0.00275197	0.00348175	-0.00166197
GO.0002503	0.00151746	-0.00104292	0.000594407	0.000460647	0.000244118	-0.00132731	0.00148358	0.000316718	8.15244e-05	0.000462276	0.0273541	-0.0110428	0.0159052	-0.000669765	-0.00613003	-0.0290924	-0.0029518	-0.00185865	0.00461802	0.0472595	-0.0416541	0.00526357	-0.00151601	0.0161617	0.000846296	-0.0165024	0.00983577	0.00540988	-0.000290411	0.00957816	-0.00739945	-0.00273574	-0.00870796	-0.00144295	0.00400149	0.0133249	0.0118918	-0.00457725	0.00361317	0.00497331	0.000533176	-0.00219898	-3.20274e-05	0.00305629	0.00134436	0.00574317	-0.00275197	0.00348175	-0.00166197
GO.0002504	-0.00545492	0.000821241	-0.0032003	0.0122057	-0.00687959	-0.0199821	-0.000961548	-0.00437606	-0.00267091	-0.00796559	0.0187581	-0.00907113	0.0133508	-0.000402201	-0.00154547	-0.0204639	-0.00141159	-0.00764385	0.00411573	0.0526776	-0.00498014	0.000363424	-0.000470071	0.00935829	0.000887823	-0.0132982	0.00574308	0.00841403	0.00104474	0.0100057	-0.00292035	-1.20816e-05	-0.00563037	-0.00087441	0.00329916	0.00785261	0.00856029	-0.00181491	0.00267284	0.00189086	0.000411943	-0.00116744	-0.000399697	0.00193781	0.00137313	0.00432533	-0.0013284	0.00217698	-0.00128331
GO.0002505	0.00151746	-0.00104292	0.000594407	0.000460647	0.000244118	-0.00132731	0.00148358	0.000316718	8.15244e-05	0.000462276	0.0273541	-0.0110428	0.0159052	-0.000669765	-0.00613003	-0.0290924	-0.0029518	-0.00185865	0.00461802	0.0472595	-0.0416541	0.00526357	-0.00151601	0.0161617	0.000846296	-0.0165024	0.00983577	0.00540988	-0.000290411	0.00957816	-0.00739945	-0.00273574	-0.00870796	-0.00144295	0.00400149	0.0133249	0.0118918	-0.00457725	0.00361317	0.00497331	0.000533176	-0.00219898	-3.20274e-05	0.00305629	0.00134436	0.00574317	-0.00275197	0.00348175	-0.00166197
GO.0002506	0.00151746	-0.00104292	0.000594407	0.000460647	0.000244118	-0.00132731	0.00148358	0.000316718	8.15244e-05	0.000462276	0.0273541	-0.0110428	0.0159052	-0.000669765	-0.00613003	-0.0290924	-0.0029518	-0.00185865	0.00461802	0.0472595	-0.0416541	0.00526357	-0.00151601	0.0161617	0.000846296	-0.0165024	0.00983577	0.00540988	-0.000290411	0.00957816	-0.00739945	-0.00273574	-0.00870796	-0.00144295	0.00400149	0.0133249	0.0118918	-0.00457725	0.00361317	0.00497331	0.000533176	-0.00219898	-3.20274e-05	0.00305629	0.00134436	0.00574317	-0.00275197	0.00348175	-0.00166197
GO.0002507	0.000306634	-0.0268966	-0.00991401	-0.00336391	0.0111014	0.000930706	-0.00101291	-0.00183967	0.00351028	-0.00184738	-0.0144541	0.00359047	-0.00187096	-0.00236209	0.00521565	0.00534571	0.00141823	-0.000480583	-0.000307909	-0.00278616	0.00205538	-0.00295887	-0.0142688	0.0168049	0.00303408	-0.00852698	0.00420103	-0.00265848	7.23459e-05	0.0019061	-0.00351262	0.0147969	-0.0185396	-0.00918283	-0.017774	0.00690594	0.000402955	-0.00501233	-0.0105068	-0.00955021	-0.00448548	0.00118827	0.0147157	0.0242221	0.0134391	-0.0103461	0.00182438	-0.040006	-0.0339346
GO.0002513	-0.0111045	0.00274989	-0.0109512	-0.00199462	0.0358037	0.000601522	-0.00110602	-0.00544305	0.00546891	0.00172868	0.000673073	0.000385002	0.000513394	0.00137389	0.000918169	-3.27804e-05	0.00244308	-0.00124374	0.00114797	-0.000644963	-0.000720092	-0.000827963	-0.000293849	-0.000277976	-0.000207734	0.000748285	0.000228064	-0.000635604	0.000162384	0.000305548	-0.00052506	-9.41709e-05	-9.26021e-05	-0.000176591	0.000484835	0.00032052	-0.000615372	-0.00125661	0.000198505	-0.000747113	2.56143e-05	-0.000583282	-0.000105772	8.07604e-05	-0.000690337	0.000444893	-0.00101367	-0.000934637	0.000756035
GO.0002517	0.00389948	-0.0285625	-0.00666642	-0.00281749	-0.000133011	0.000763498	-0.000685257	-0.000136165	0.00184677	-0.00245877	-0.0150896	0.00357011	-0.0020908	-0.00287387	0.00507024	0.00551098	0.00067077	-9.3075e-05	-0.000687323	-0.00265862	0.00234727	-0.00277727	-0.0145868	0.0173809	0.00318892	-0.00901523	0.00424899	-0.00253027	2.20301e-05	0.00186264	-0.0034448	0.0152555	-0.0190462	-0.00939157	-0.0184448	0.00700234	0.000613226	-0.0047518	-0.0108749	-0.00958544	-0.00462354	0.00141091	0.0151757	0.0248969	0.0140508	-0.0107891	0.00220433	-0.040862	-0.0351605
GO.0002520	-0.00855076	-0.0203753	-0.0030377	0.0062572	-0.00045094	-0.00065085	0.0068941	-0.0121059	-0.00429451	0.00231066	0.00737889	0.013864	0.020494	0.0108807	-0.00339233	0.00577048	-0.00925878	0.00238919	0.00906406	0.0024032	-0.00362914	-0.000210178	-0.0165641	0.00870917	-0.00654865	-0.0132054	0.00881156	0.0148509	0.0105468	0.0110496	-0.0126652	-0.00484572	0.0231901	0.00233201	-0.000181556	-0.000515487	0.0443901	-0.028516	0.00643328	-0.0130742	-0.00438859	-0.00911218	-0.010985	0.0106177	0.0181833	0.00530308	0.00757823	0.00927812	-0.0118483
GO.0002521	-0.00504697	-0.0238159	-0.00197659	0.000588713	0.00529477	-0.00620634	-0.00341869	-0.00724392	-0.0117593	0.00583821	0.00497365	-0.00263796	0.0191492	0.00997775	-0.00889056	0.00633928	-0.0126502	0.0057169	0.00959257	-0.00728861	-0.0149439	0.00167402	-0.0161821	0.00955493	-0.00656289	-0.00917413	0.0117343	0.0100444	0.0081372	0.0115906	-0.0150367	-0.00506725	0.0212033	0.00288964	0.00440266	0.0233196	0.0221852	-0.000770903	-0.0063489	-0.0014197	-0.00314323	-0.0113718	-0.0146754	0.00854099	0.0207889	0.00175159	0.00215341	0.00900513	-0.0122455
GO.0002523	0.00168873	-0.0164073	-0.0035366	-2.17609e-06	-0.000801066	-0.00111626	0.00208052	0.00101605	-0.00102624	0.0154494	-0.00807929	-0.00206573	-0.000841166	0.000701518	0.0233752	0.0153963	-0.0112441	0.0122635	0.0173681	0.0336927	-0.0267322	0.00625863	0.0151596	-0.0155783	0.00670449	-0.0175598	-0.0020158	-0.00637695	-0.000887931	0.00425129	-0.0159576	0.0209181	0.00964565	-0.00846112	-0.038939	0.0103851	0.00534966	0.00276022	-0.00977213	-0.0139198	-0.00519817	0.0099489	-0.0141497	-0.0106661	-0.00474499	0.00631803	-0.00416808	0.00944355	-0.000725698
GO.0002526	-0.00321179	-0.0197299	-0.00940401	-0.00352385	-0.00652993	-0.0103138	-0.00358847	0.0134003	-0.00122216	0.00619589	-0.0209565	0.00608273	0.00276475	0.00433479	-0.00172279	-0.0128252	-0.00433827	0.00540869	0.0141341	-0.00122909	0.00547885	0.00509675	0.0105293	0.00688528	0.00990899	0.00417223	-0.00570181	-0.0076756	-0.0104242	-0.0215693	0.0427702	9.48124e-05	-0.016057	-0.00949199	-0.0066988	0.014992	0.0110549	-0.00404073	0.00172179	0.00541083	-0.00130343	-0.0273637	0.00782559	0.0165894	0.0122712	0.0032061	0.00126454	0.0164878	0.0052078
GO.0002532	-0.0107932	0.00571946	-0.00953767	-0.00526719	0.00893075	0.00880321	-0.00565916	-0.00906864	0.0189751	0.00503738	0.00588414	0.00248828	0.00315129	0.00374007	-0.00222871	0.00289855	-0.0378677	0.01491	-0.0344198	-0.00189744	0.00382089	-0.00527266	-0.0011574	-0.000137241	-0.000809818	-0.00240341	-0.00292755	0.00357907	0.0022733	-0.00266365	-0.00362436	-0.000533441	-0.000393402	-0.00137066	-0.00131536	-0.0019674	0.0025612	0.000560152	1.57269e-05	0.000449399	-0.00164829	0.00203394	0.00243879	0.00168684	-0.000224503	-0.000284652	6.76547e-05	0.00160591	0.000249439
GO.0002544	0.00147113	-0.000897651	0.000215955	2.5474e-05	0.00052388	-0.000759483	0.000151202	-0.000101774	-8.688e-05	0.000523786	0.0190304	-0.0091648	0.013605	-0.00160946	0.00178781	-0.0188026	-0.00325321	-0.000565948	0.00496473	0.0280236	-0.0261819	0.00569943	0.0282299	-0.0126168	0.0104264	-0.0703318	0.0300997	-0.000588659	-0.0247477	0.00129317	-0.0130909	0.0151357	0.00308367	0.00108218	-0.00043354	0.0163817	0.0165303	-0.0034582	0.002759	0.000601984	0.00238067	0.00421773	0.000818416	0.00231704	0.00125689	0.00164567	-0.00428653	0.00334048	-0.00362092
GO.0002548	0.0034522	-0.0240445	-0.0041788	0.0134638	-0.000828721	-0.000768942	-0.000314438	-0.00124515	0.0025109	0.00468182	-0.00805493	-0.00400426	0.0189625	-0.00474778	0.00451256	-0.0154218	-0.000684984	0.00710815	0.012628	-0.00998517	0.00933451	0.00327608	0.00922693	-0.0118344	0.00163258	-0.015703	-0.00360705	0.00640824	-0.00114546	0.0140366	-0.0288695	-0.0021134	-0.0337634	-0.00390723	-0.00694556	0.00503707	0.00914275	0.00261136	0.00882984	0.00614173	0.00442169	0.00978017	0.012512	0.00498331	-0.00740579	0.00186009	0.000247657	-0.00492848	-0.00250282
GO.0002551	-0.00486918	0.000789587	0.00313137	0.0399115	-0.00239426	-0.000857267	-0.00291855	-0.00401473	0.00442537	-0.00939506	-0.00481015	-0.00362479	0.00158009	0.00113564	0.00225837	-6.39345e-05	0.00072603	-0.000715531	3.33256e-06	-0.00330732	-0.00110195	-0.000338898	0.000594829	-0.00261862	0.00233136	-0.00054094	0.000427536	0.0126709	0.00203218	0.00444252	0.00409278	0.00397827	-0.000477775	-0.000341507	-9.85693e-05	-0.00397382	-0.000763554	0.00153407	-0.000205525	-0.000890936	-0.000296881	-0.000816064	0.000598929	0.000601467	0.000304352	0.000169325	0.000432226	-0.000648696	0.000812317
GO.0002553	-0.00751071	0.00308832	-0.00776042	-0.00121028	0.0259297	-0.000148001	-0.000676602	-0.00390442	0.00366456	0.00386387	0.00775925	0.00320895	0.00066995	0.00605585	-0.00582308	0.00569046	-0.0487264	-0.0167028	-0.00922855	-0.00896539	0.00202605	-0.000980427	8.8282e-05	0.00234376	-0.000449033	-0.000161514	-0.000523788	0.00222674	0.00202903	-0.00268746	-0.00289707	-0.00112443	-9.821e-05	-0.000909199	-0.00271685	-0.000384331	0.00301199	0.000509676	-5.71721e-05	-0.000515881	-0.000965975	0.00068183	0.00260581	0.00161551	0.000206602	-0.000764497	-0.000593959	0.000857113	0.000967162
GO.0002562	-0.00497745	0.00298805	-0.00268627	-0.0019348	-0.00458763	0.00817585	0.0451897	0.00357687	-0.0043873	-0.0128305	-0.00500206	-0.00129172	0.0016583	0.00371773	0.00368235	-0.00183469	-0.000827551	-0.000625164	-1.8321e-06	-0.00234925	-0.000560741	-0.000342202	-0.000602617	-0.00223245	0.000469413	-0.00345461	-0.000467496	0.00094463	0.00177393	-0.00124664	0.000411719	0.000206754	0.00119475	-0.000319302	-0.000146562	-0.000693395	-0.0010318	-0.00116455	0.000460432	0.000949016	-0.00085558	-0.000689301	2.25455e-05	0.000349493	0.000384945	0.000187621	-0.000610814	-0.000228673	0.000129441
GO.0002566	-0.00497745	0.00298805	-0.00268627	-0.0019348	-0.00458763	0.00817585	0.0451897	0.00357687	-0.0043873	-0.0128305	-0.00500206	-0.00129172	0.0016583	0.00371773	0.00368235	-0.00183469	-0.000827551	-0.000625164	-1.8321e-06	-0.00234925	-0.000560741	-0.000342202	-0.000602617	-0.00223245	0.000469413	-0.00345461	-0.000467496	0.00094463	0.00177393	-0.00124664	0.000411719	0.000206754	0.00119475	-0.000319302	-0.000146562	-0.000693395	-0.0010318	-0.00116455	0.000460432	0.000949016	-0.00085558	-0.000689301	2.25455e-05	0.000349493	0.000384945	0.000187621	-0.000610814	-0.000228673	0.000129441
GO.0002573	-0.00172966	0.00197921	0.000502015	0.0037888	-0.0021343	-0.00313646	0.00562898	0.00350738	-0.00404182	0.0402612	-0.00910852	-0.00126782	0.00533755	0.00647548	0.010603	-0.00573387	-0.013107	0.0304251	0.0367792	0.00207597	0.00971191	0.00451454	-0.00508789	0.00374051	0.00198357	0.000237423	-0.000187915	-0.00283436	0.00249377	-0.00257546	0.00109581	-0.00384178	0.0014651	-0.000103953	-0.000821094	-0.000517985	-0.00219716	0.00134442	0.000375715	0.00236325	-0.00133189	0.00131011	0.00156878	-0.00074219	-0.00218784	0.000564612	-6.48382e-05	0.00101274	0.000260416
GO.0002574	-0.00341621	0.000634302	0.00254808	0.0272047	-0.00190663	-0.00109264	-0.00224894	-0.00302848	0.00326485	-0.00451884	-0.00521701	-0.00342937	0.000397178	0.000839088	-0.00123477	-0.000171218	0.00152489	0.00881107	-0.000395425	-0.0421215	-0.0486308	0.00771898	-5.81155e-06	0.000366824	0.0010182	0.000988562	0.00209799	0.00796692	0.000718711	9.75455e-05	0.000884725	0.00150144	-0.000978671	-0.000887284	-0.00107314	-0.00330925	-0.000328745	0.000811371	-2.46174e-06	0.00104891	0.000469992	-0.00208668	0.00102255	0.00171098	-0.000346327	-0.000280161	-0.000336397	-0.000273359	0.00162534
GO.0002576	-0.00333977	-0.0128507	-0.009034	-0.00477047	0.00691934	0.00580023	-0.00297077	-0.0090078	0.0127352	0.000844092	0.00254358	0.00136148	0.00291811	0.0101593	0.00558889	0.0274889	0.00573206	0.00185146	-0.00177718	0.00694792	-0.00394749	0.0184783	-0.0197061	-0.013146	0.0110282	-0.00995559	0.00802589	-0.0109937	0.0111802	-0.0186415	0.0550071	-0.0136183	0.00110474	-0.00788512	0.00223675	0.00557011	0.00115947	0.00358733	-0.00224231	0.00676217	0.00615762	-0.0552283	0.020218	-0.0101793	-0.0248454	-0.0118427	-0.00303526	0.047356	0.00420757
GO.0002577	0.00151746	-0.00104292	0.000594407	0.000460647	0.000244118	-0.00132731	0.00148358	0.000316718	8.15244e-05	0.000462276	0.0273541	-0.0110428	0.0159052	-0.000669765	-0.00613003	-0.0290924	-0.0029518	-0.00185865	0.00461802	0.0472595	-0.0416541	0.00526357	-0.00151601	0.0161617	0.000846296	-0.0165024	0.00983577	0.00540988	-0.000290411	0.00957816	-0.00739945	-0.00273574	-0.00870796	-0.00144295	0.00400149	0.0133249	0.0118918	-0.00457725	0.00361317	0.00497331	0.000533176	-0.00219898	-3.20274e-05	0.00305629	0.00134436	0.00574317	-0.00275197	0.00348175	-0.00166197
GO.0002579	0.00151746	-0.00104292	0.000594407	0.000460647	0.000244118	-0.00132731	0.00148358	0.000316718	8.15244e-05	0.000462276	0.0273541	-0.0110428	0.0159052	-0.000669765	-0.00613003	-0.0290924	-0.0029518	-0.00185865	0.00461802	0.0472595	-0.0416541	0.00526357	-0.00151601	0.0161617	0.000846296	-0.0165024	0.00983577	0.00540988	-0.000290411	0.00957816	-0.00739945	-0.00273574	-0.00870796	-0.00144295	0.00400149	0.0133249	0.0118918	-0.00457725	0.00361317	0.00497331	0.000533176	-0.00219898	-3.20274e-05	0.00305629	0.00134436	0.00574317	-0.00275197	0.00348175	-0.00166197
GO.0002637	0.0026655	-0.0227716	-0.00652879	-0.00441144	-0.00224858	0.00877165	0.00835679	-0.00366791	-0.0134705	-0.00674915	-0.00777307	0.00220992	0.0192849	0.00704034	-0.0147646	0.00385223	0.00921948	0.00202209	0.002663	-0.0158151	0.013774	-0.00139652	0.00372638	-0.011205	-0.00284337	0.001262	-0.0124145	0.00304217	0.00582399	0.0109698	-0.0263874	-0.00620289	-0.0347196	-0.00565706	-0.00537593	0.00310782	0.00332178	0.00457384	0.00645669	0.00600945	0.00436097	0.00982275	0.0108187	0.00529827	-0.00589501	0.00081353	0.00169882	-0.00596257	-0.00217124
GO.0002639	0.0026655	-0.0227716	-0.00652879	-0.00441144	-0.00224858	0.00877165	0.00835679	-0.00366791	-0.0134705	-0.00674915	-0.00777307	0.00220992	0.0192849	0.00704034	-0.0147646	0.00385223	0.00921948	0.00202209	0.002663	-0.0158151	0.013774	-0.00139652	0.00372638	-0.011205	-0.00284337	0.001262	-0.0124145	0.00304217	0.00582399	0.0109698	-0.0263874	-0.00620289	-0.0347196	-0.00565706	-0.00537593	0.00310782	0.00332178	0.00457384	0.00645669	0.00600945	0.00436097	0.00982275	0.0108187	0.00529827	-0.00589501	0.00081353	0.00169882	-0.00596257	-0.00217124
GO.0002673	-0.0024435	-0.0142527	-0.00668526	-0.00534196	-0.00903726	0.0124571	-0.00582292	-0.0111945	-0.000462235	0.01005	-0.00445605	-0.00665377	-0.00333729	-0.00783415	0.0133677	0.0225456	-0.0161687	-0.0269294	-0.0077623	0.00312505	-0.0096448	-0.0032189	-0.0160094	-0.0141814	-0.00267893	0.00204413	0.00698528	-0.00168568	-0.00349449	-0.0247461	0.040827	0.000876345	-0.0080521	-0.00091443	0.0178291	0.00918528	0.0126296	0.00120628	0.0148743	0.0205333	0.00741743	-0.0198907	0.00959792	0.000696163	-0.00444534	-0.00326202	0.000248111	-0.00226952	-0.0103315
GO.0002675	0.00120538	-0.0117331	-0.00297688	-0.00101316	0.000213733	-0.000250223	-0.000719467	0.00012505	0.000560449	0.0013321	-0.0112389	0.00800713	-0.00593118	0.00402945	9.69646e-05	0.0145482	-0.0473602	-0.013966	-0.00965265	0.0121358	-0.0148921	0.00565107	0.0206067	-0.0198578	0.0195354	-0.00141947	-0.00929937	-0.0120611	0.0398433	0.0107459	0.0104989	-0.0328766	0.00837178	0.000238296	0.000639414	-0.010709	-0.00197449	0.0069267	7.77845e-06	0.00379909	0.00399035	-0.00765328	0.0269488	0.0100899	-0.00569885	-0.0118598	9.49938e-05	-0.00540927	0.0364659
GO.0002682	-0.0125848	-0.0212433	-0.00643328	0.00511392	-0.00568398	0.00475192	0.00393239	0.00173534	-0.00317345	0.0108832	0.0250486	-0.00249891	0.0140339	-0.0054725	-0.00674309	0.00205128	-0.00282005	-9.63326e-05	-0.00191107	-0.00642453	0.00303816	-0.0029807	0.00429003	-0.00942753	-0.00605528	-0.000709322	-0.00853096	0.0129501	0.00751739	-0.0031036	-0.000915665	0.00179699	0.00621871	-0.00383924	0.00106997	-0.00857816	-0.0110542	0.00624282	-0.000926715	0.00401679	0.00212623	-0.013985	-0.0108658	-0.00234919	0.0110599	0.00042722	0.0061559	0.00413327	-1.83151e-05
GO.0002683	-0.00921145	-0.022145	-0.00522902	0.00410941	-0.00255133	0.00387081	0.004464	-0.0123768	-0.00244127	-0.00774299	0.0281776	0.00108528	0.0121039	-0.0112441	-0.0111281	0.00418588	-0.00605497	0.00657291	-0.00492431	-0.00534475	0.00198155	-0.0028593	0.00439098	-0.00931852	-0.00655136	-0.000328328	-0.00728528	0.0113428	0.0062547	-0.00252415	-0.000624705	0.00199979	0.00573627	-0.00293774	0.00236183	-0.00776653	-0.00973798	0.00518367	-0.00101582	0.00347924	0.00211361	-0.0132277	-0.0103839	-0.00231357	0.0109762	0.000925904	0.005843	0.00427858	-4.26458e-05
GO.0002684	-0.0118867	-0.0217079	-0.00562157	0.00470542	-0.00452913	0.0034287	0.00403388	-0.000797276	-0.00195627	0.00778697	0.0129828	-0.0135138	0.0108957	0.00796555	-0.00879694	0.00581264	-0.00426278	-0.0127999	0.0134703	-0.00538218	0.000825705	-0.00180425	-0.00282703	0.000382922	-0.00769625	-0.00697748	-0.000799708	0.0153369	0.00926055	0.0140299	-0.0286857	-0.00124898	-0.00112984	0.00200246	0.0119121	0.00302198	0.00122988	0.00188465	-0.00143583	0.00363307	0.00236744	-0.012676	0.0035325	0.00136837	0.00119009	0.0265642	0.00311919	0.0084574	0.0113611
GO.0002685	0.000310338	-0.0234672	-0.00725841	0.0128755	0.00868656	-0.000710172	-4.91497e-05	-0.00246392	0.00414888	0.00552661	-0.000169597	-0.0062438	0.00548597	-0.00121249	0.00474398	-0.0145663	0.00132686	0.00922233	0.0140308	-0.0118791	0.0110284	0.00306875	0.0163368	-0.00979658	0.00327213	-0.014274	-0.00634034	0.00610415	-0.000667757	0.0145974	-0.0302041	-0.00307501	-0.0410932	-0.00182254	0.00515507	0.00683001	0.0107931	-0.00187217	0.00615235	0.00330922	0.00231611	0.00969782	0.00582447	0.00156905	-0.00677127	0.000932846	0.000133504	-0.00840401	0.00887134
GO.0002686	0.00147113	-0.000897651	0.000215955	2.5474e-05	0.00052388	-0.000759483	0.000151202	-0.000101774	-8.688e-05	0.000523786	0.0190304	-0.0091648	0.013605	-0.00160946	0.00178781	-0.0188026	-0.00325321	-0.000565948	0.00496473	0.0280236	-0.0261819	0.00569943	0.0282299	-0.0126168	0.0104264	-0.0703318	0.0300997	-0.000588659	-0.0247477	0.00129317	-0.0130909	0.0151357	0.00308367	0.00108218	-0.00043354	0.0163817	0.0165303	-0.0034582	0.002759	0.000601984	0.00238067	0.00421773	0.000818416	0.00231704	0.00125689	0.00164567	-0.00428653	0.00334048	-0.00362092
GO.0002687	0.00338268	-0.0244705	-0.00430688	0.0135602	-0.00111905	-0.000883784	0.00025603	-0.000985076	0.00268035	0.0051061	-0.000357382	-0.00641491	0.00540093	-0.00160478	0.00453937	-0.0147082	0.000665382	0.00966165	0.0138589	-0.0118239	0.0113417	0.00332939	0.0165873	-0.00982127	0.00336345	-0.0146288	-0.00646908	0.00634308	-0.000719558	0.0146643	-0.030372	-0.00308084	-0.0414934	-0.00179262	0.00507449	0.0068122	0.011075	-0.00154426	0.00616124	0.00355	0.00233303	0.00995953	0.00591407	0.00156299	-0.00665064	0.000819552	0.000415049	-0.00823278	0.00875432
GO.0002688	0.000791608	-0.0242575	-0.00747238	0.0119617	0.00936647	0.00014934	-0.00160543	-0.00345885	0.00530897	-0.00554372	0.00234611	-0.0059581	0.0040676	-0.00301479	0.00186263	-0.0131325	0.00496319	0.00090884	0.00401093	-0.012576	0.00845848	0.0018528	0.0179123	-0.0109319	0.0027578	-0.0144876	-0.00635411	0.00695078	-0.00136392	0.0154605	-0.03082	-0.00204506	-0.041924	-0.00181269	0.00543543	0.00704395	0.0115122	-0.00226315	0.00611227	0.00269034	0.00270823	0.00943622	0.00545124	0.00179044	-0.00623675	0.000786463	0.000152808	-0.00877101	0.0088913
GO.0002689	0.00147113	-0.000897651	0.000215955	2.5474e-05	0.00052388	-0.000759483	0.000151202	-0.000101774	-8.688e-05	0.000523786	0.0190304	-0.0091648	0.013605	-0.00160946	0.00178781	-0.0188026	-0.00325321	-0.000565948	0.00496473	0.0280236	-0.0261819	0.00569943	0.0282299	-0.0126168	0.0104264	-0.0703318	0.0300997	-0.000588659	-0.0247477	0.00129317	-0.0130909	0.0151357	0.00308367	0.00108218	-0.00043354	0.0163817	0.0165303	-0.0034582	0.002759	0.000601984	0.00238067	0.00421773	0.000818416	0.00231704	0.00125689	0.00164567	-0.00428653	0.00334048	-0.00362092
GO.0002690	0.00390714	-0.0253182	-0.00449907	0.0126634	-0.000535523	-1.71155e-05	-0.00131536	-0.00197796	0.00384309	-0.00609387	0.00218604	-0.00613739	0.00397289	-0.00343531	0.0016282	-0.0132812	0.0043395	0.00126765	0.00373804	-0.0125467	0.00876155	0.00210665	0.0182098	-0.0109856	0.00284905	-0.014871	-0.00649427	0.0072121	-0.00142573	0.0155609	-0.0310435	-0.0020433	-0.0424019	-0.00178509	0.00536515	0.00703896	0.0118227	-0.00193887	0.0061302	0.00293165	0.00273361	0.00971278	0.00554635	0.00178937	-0.00611862	0.000671475	0.000438174	-0.008615	0.00878669
GO.0002691	-0.000184495	0.000771825	0.00051236	0.00272196	-0.00114924	-0.00278024	0.00412487	0.00243032	-0.00294634	0.0291051	0.00708046	-0.00744497	0.0135178	0.00347251	0.00884236	-0.0175098	-0.011675	0.0213082	0.0297895	0.0214798	-0.0117534	0.00728893	0.0165147	-0.00633431	0.00885606	-0.050021	0.0213458	-0.00244275	-0.0158809	-0.000915071	-0.00856001	0.00805959	0.00324611	0.000698086	-0.000895337	0.0113207	0.0102285	-0.00150845	0.00223701	0.00211606	0.000748432	0.0039448	0.00170356	0.00112385	-0.00066435	0.00157731	-0.00310524	0.00310657	-0.00239813
GO.0002693	-0.000184495	0.000771825	0.00051236	0.00272196	-0.00114924	-0.00278024	0.00412487	0.00243032	-0.00294634	0.0291051	0.00708046	-0.00744497	0.0135178	0.00347251	0.00884236	-0.0175098	-0.011675	0.0213082	0.0297895	0.0214798	-0.0117534	0.00728893	0.0165147	-0.00633431	0.00885606	-0.050021	0.0213458	-0.00244275	-0.0158809	-0.000915071	-0.00856001	0.00805959	0.00324611	0.000698086	-0.000895337	0.0113207	0.0102285	-0.00150845	0.00223701	0.00211606	0.000748432	0.0039448	0.00170356	0.00112385	-0.00066435	0.00157731	-0.00310524	0.00310657	-0.00239813
GO.0002694	-0.00696609	-0.0231108	-0.00520054	-0.00389096	-0.000816223	0.0028713	0.00525613	-0.0136634	-0.00184494	-0.00904351	0.0243677	-0.0118638	0.0126806	0.000129577	-0.0115926	0.0047699	-0.00694613	-0.0082415	0.0109327	0.00408783	0.0148251	-0.00349432	0.00481399	-0.00800464	-0.00598317	0.00177077	-0.00555177	0.00689747	0.0057184	-0.00193329	-0.000277548	0.00116041	0.00636097	-0.00225415	0.00243481	-0.00567062	-0.0095144	0.00433743	-0.000493415	0.00272992	0.00228796	-0.013456	-0.0111247	-0.00311924	0.0113709	0.00133593	0.00523429	0.0031784	-0.00062358
GO.0002695	-0.00337803	-0.0247539	-0.00471411	-0.0101197	0.00274824	-0.00521145	0.00980343	-0.00807527	0.0102181	-0.00679966	0.0228797	-0.00965126	0.00918732	0.00192223	0.00885152	-0.0106718	-0.0112803	-0.00470812	0.00146744	-0.00820271	0.00287989	-5.64581e-05	0.00307884	-0.00525828	-0.00651369	0.00460596	-0.00498274	0.00343587	0.00406474	-0.00197166	-0.00178641	-0.000265402	0.00608855	-0.000692927	0.00072778	-0.00686221	-0.0069814	0.0004354	0.00186005	0.00334847	0.00179932	-0.0145553	-0.0100188	-0.00408069	0.00988623	0.00195598	0.0042689	0.00361156	-1.54778e-05
GO.0002696	-0.00535438	-0.0228087	-0.00268134	-0.0021848	0.00242859	0.0128698	0.00516398	-0.0118315	-0.000191666	-0.00699936	0.0107035	-0.00628028	0.0214613	-0.00109459	-0.0129724	0.00699998	-0.00948812	-0.0101949	0.00847562	0.0089772	0.0103766	-0.0042912	-0.00970738	-0.00172613	-0.00962731	-0.00722557	0.00257285	0.0119145	0.00735659	0.0131297	-0.0257433	-0.000304408	0.00654843	0.000884274	0.00156713	0.00271952	-0.000115948	0.00441372	0.000847773	0.00556063	0.00393701	-0.0117634	0.00944903	0.00392722	0.000992789	0.0271079	0.00280558	0.0117496	-0.000412107
GO.0002697	-0.0103843	-0.0207856	-0.00624712	-0.0040614	-0.00299324	0.00487656	0.0020295	-0.00130558	-0.00193413	-0.00248524	0.00547196	-0.00839151	0.0202443	0.00234575	-0.00887816	0.0116481	-0.0021551	-0.0247608	0.00140737	-0.00281553	0.0177618	-0.00553692	0.00236353	-0.0151037	0.00154727	-0.016675	-0.00123619	0.00638471	-0.00549735	-0.00152701	-0.00583819	0.00870443	-0.00505234	-0.00745274	-0.0147847	0.00872398	0.0112469	0.0127629	0.0136263	0.0153839	0.0128927	-0.0183103	0.0126696	-0.0203505	-0.0352215	0.0088305	-0.000555345	-0.00412528	-0.0122665
GO.0002698	-0.00539771	-0.0219864	-0.00327786	-0.00864951	0.00529795	-0.00236684	0.00710285	-0.00677429	-0.0127428	-0.00879635	-0.00410172	0.000454111	0.0213924	0.00562885	-0.0129014	0.00276655	0.0105	0.00140575	0.00307491	-0.0177801	0.015387	-0.0011563	0.00658069	-0.016992	0.0017478	0.00664664	-0.0164457	-0.00136094	0.00185106	-0.000618006	-0.00424686	-0.00566605	-0.0317591	-0.00982259	-0.0132561	0.00958	0.00960258	0.00684266	0.00655742	0.00715207	0.0056171	-0.00393807	0.00759773	-0.00288113	-0.0117986	0.0157355	0.00201109	-0.0232783	-0.00424597
GO.0002699	-0.007517	-0.019628	-0.0145708	-0.00209018	-0.00334249	0.00616572	0.000952385	-0.00210028	-0.00274443	-0.0102806	0.00382781	-0.00328835	0.0189819	0.00285292	-0.0090075	0.0127333	-0.00879267	-0.0133476	0.011301	-0.000411843	0.0170521	-0.00368988	-0.00178833	-0.00841234	-0.00321399	-0.0211624	0.00359554	0.00849287	-0.002055	0.00950322	-0.0264654	0.00760875	-0.00610873	-0.0025068	-0.0056304	0.0020239	0.00494065	0.00962132	0.0136771	0.0139119	0.0112486	-0.00501527	0.0155728	-0.0126362	-0.0293041	-0.00533671	-0.0011075	0.0136144	-0.009607
GO.0002700	-0.00810582	-0.0192412	-0.00405697	-0.0101836	0.00118739	0.0151967	0.00171439	0.000483116	-0.000534012	-0.00683901	-0.00518531	0.00197566	0.0186096	0.0029284	-0.0183271	0.00819056	-0.00939139	-0.00993484	0.00930903	-0.0189848	0.0136926	-0.00111895	0.00376893	-0.00941219	-0.00210077	0.00072695	-0.0120336	0.00387009	0.00636565	0.00938794	-0.0268734	-0.00659072	-0.0328639	-0.00593376	-0.00581762	0.00332721	0.00386254	0.00502353	0.00587093	0.00553522	0.00392526	0.00893191	0.0112624	0.00581791	-0.00582865	0.000508615	0.00133674	-0.0057438	-0.00202727
GO.0002701	0.00250594	-0.0274469	0.00320191	-0.00582644	0.00170092	-0.000388824	-0.000944494	-0.00070339	0.00294093	-0.00393398	-0.00951955	0.000301607	0.0139117	-0.0072756	0.000357335	-0.0087144	0.00372044	-0.000717044	0.00085283	-0.0180946	0.0157929	0.000578437	0.00268918	-0.00897357	-0.00293694	0.00402091	-0.0126988	0.00234137	0.00459497	0.0131142	-0.0284251	-0.00728505	-0.0365257	-0.0041143	-0.00676793	0.00210858	0.00568547	0.00262698	0.00816542	0.00591031	0.0045468	0.00897573	0.0121103	0.00434932	-0.00763836	0.00143343	0.00124015	-0.00616489	-0.0021335
GO.0002702	-0.00523227	-0.0178632	-0.0123628	-0.00801723	0.000176003	0.0162491	0.00183117	0.00053028	-0.00137347	-0.00619085	-0.00507666	0.00202942	0.0184752	0.00331291	-0.018582	0.00801828	-0.00937985	-0.010247	0.00948236	-0.018921	0.0130896	-0.00112396	0.00374296	-0.00922842	-0.0020626	0.000996645	-0.0121119	0.00404584	0.00629736	0.00956576	-0.0269927	-0.00650656	-0.0330113	-0.00607686	-0.00593826	0.00348159	0.00388796	0.00513707	0.00612976	0.0055817	0.00385357	0.00896271	0.0113659	0.00599477	-0.00583278	0.000327043	0.00145004	-0.00577917	-0.00188875
GO.0002703	-0.00341651	-0.0243906	-0.00089172	0.000517694	0.00814508	0.00737188	0.00725376	-0.00591416	-0.00980008	-0.00797622	-0.000719056	0.000511594	0.015404	0.00875366	-0.00741289	0.0155906	-0.00860264	-0.00645662	-0.000743751	-0.00726452	0.0251958	-0.00621066	-0.00951781	-0.0058206	-0.00642303	-0.00238713	-0.00404596	0.00850534	0.00457692	0.00901965	-0.022417	0.00372194	-0.00745742	-0.00234709	-0.00563939	-0.00281347	0.000779405	0.00952251	0.0126956	0.0140414	0.0104678	-0.00543202	0.0154913	-0.0138809	-0.0295467	-0.00541466	-0.000213399	0.0132005	-0.00875094
GO.0002704	0.00101574	-0.0251391	0.00288462	-0.00618296	9.73641e-05	0.00545702	-0.00439702	-0.00471539	-0.0113685	-0.00387033	-0.00651216	0.00252443	0.0190499	0.00561248	-0.0156152	0.0045844	0.00939425	0.00247601	0.00252659	-0.0153149	0.0146262	-0.00130089	0.00393999	-0.0108174	-0.00302456	0.00194985	-0.012259	0.00261265	0.00542945	0.0111772	-0.0265055	-0.00638001	-0.0350558	-0.00544637	-0.0052365	0.00315622	0.00360217	0.00480477	0.00608527	0.00572173	0.00469387	0.0100258	0.0107577	0.00504331	-0.00602606	0.00095325	0.00175759	-0.00588893	-0.00236186
GO.0002705	0.00340641	-0.0242157	-0.00683448	-0.0044788	-0.0020554	0.00836649	0.00829303	-0.00379413	-0.0131027	-0.00555478	-0.000367346	0.000909144	0.0148258	0.00870984	-0.00916131	0.0156439	-0.00922642	-0.00384428	-0.00104409	-0.0172326	0.0123994	-0.00387529	-0.00987966	-0.00452527	-0.00704301	-0.0018892	-0.00379768	0.00633575	0.00393892	0.00757345	-0.023988	0.00282517	-0.0076475	-0.00256969	-0.00622072	-0.00219698	0.00116916	0.00976261	0.0131815	0.0151397	0.0107976	-0.0056367	0.0158998	-0.0137632	-0.030075	-0.0059588	-8.91545e-05	0.0138531	-0.00883072
GO.0002706	0.00340641	-0.0242157	-0.00683448	-0.0044788	-0.0020554	0.00836649	0.00829303	-0.00379413	-0.0131027	-0.00555478	-0.000367346	0.000909144	0.0148258	0.00870984	-0.00916131	0.0156439	-0.00922642	-0.00384428	-0.00104409	-0.0172326	0.0123994	-0.00387529	-0.00987966	-0.00452527	-0.00704301	-0.0018892	-0.00379768	0.00633575	0.00393892	0.00757345	-0.023988	0.00282517	-0.0076475	-0.00256969	-0.00622072	-0.00219698	0.00116916	0.00976261	0.0131815	0.0151397	0.0107976	-0.0056367	0.0158998	-0.0137632	-0.030075	-0.0059588	-8.91545e-05	0.0138531	-0.00883072
GO.0002707	0.0041137	-0.023933	-0.00585712	-0.00392365	-0.000978704	0.00657425	-0.00434218	-0.00473278	-0.0124122	-0.00320396	-0.00646188	0.00260669	0.0190807	0.00608323	-0.0160124	0.00442562	0.00958131	0.00222725	0.00270026	-0.0153671	0.014123	-0.00131875	0.00394866	-0.0107265	-0.0030157	0.00225902	-0.0124532	0.00281627	0.0054013	0.0114746	-0.0268681	-0.00634708	-0.0355373	-0.00564455	-0.00540853	0.00334732	0.00366018	0.00496716	0.00641518	0.00582323	0.00466374	0.0101537	0.0109615	0.00527224	-0.00608548	0.000771549	0.00189546	-0.00597997	-0.0022379
GO.0002708	0.00340641	-0.0242157	-0.00683448	-0.0044788	-0.0020554	0.00836649	0.00829303	-0.00379413	-0.0131027	-0.00555478	-0.000367346	0.000909144	0.0148258	0.00870984	-0.00916131	0.0156439	-0.00922642	-0.00384428	-0.00104409	-0.0172326	0.0123994	-0.00387529	-0.00987966	-0.00452527	-0.00704301	-0.0018892	-0.00379768	0.00633575	0.00393892	0.00757345	-0.023988	0.00282517	-0.0076475	-0.00256969	-0.00622072	-0.00219698	0.00116916	0.00976261	0.0131815	0.0151397	0.0107976	-0.0056367	0.0158998	-0.0137632	-0.030075	-0.0059588	-8.91545e-05	0.0138531	-0.00883072
GO.0002709	0.00468747	-0.025944	-0.0062448	-0.00411285	-0.000973941	0.00649151	-0.00408067	-0.004848	-0.0120503	-0.00313428	-0.00181104	0.000147251	0.0145354	0.00588436	-0.00784646	0.0142393	0.0103715	0.00237967	0.00282779	-0.0136211	0.0118095	-0.00370446	-0.0100188	-0.00497997	-0.00719189	-0.000701412	-0.00347571	0.0051586	0.00278354	0.00918916	-0.0235869	0.0032319	-0.00811256	-0.00222761	-0.00511378	-0.00181021	0.000140234	0.00972779	0.0133851	0.0151623	0.0116233	-0.00598003	0.0151613	-0.0147283	-0.0310314	-0.00570636	2.78259e-05	0.0135928	-0.00920219
GO.0002710	0.0041137	-0.023933	-0.00585712	-0.00392365	-0.000978704	0.00657425	-0.00434218	-0.00473278	-0.0124122	-0.00320396	-0.00646188	0.00260669	0.0190807	0.00608323	-0.0160124	0.00442562	0.00958131	0.00222725	0.00270026	-0.0153671	0.014123	-0.00131875	0.00394866	-0.0107265	-0.0030157	0.00225902	-0.0124532	0.00281627	0.0054013	0.0114746	-0.0268681	-0.00634708	-0.0355373	-0.00564455	-0.00540853	0.00334732	0.00366018	0.00496716	0.00641518	0.00582323	0.00466374	0.0101537	0.0109615	0.00527224	-0.00608548	0.000771549	0.00189546	-0.00597997	-0.0022379
GO.0002711	0.00468747	-0.025944	-0.0062448	-0.00411285	-0.000973941	0.00649151	-0.00408067	-0.004848	-0.0120503	-0.00313428	-0.00181104	0.000147251	0.0145354	0.00588436	-0.00784646	0.0142393	0.0103715	0.00237967	0.00282779	-0.0136211	0.0118095	-0.00370446	-0.0100188	-0.00497997	-0.00719189	-0.000701412	-0.00347571	0.0051586	0.00278354	0.00918916	-0.0235869	0.0032319	-0.00811256	-0.00222761	-0.00511378	-0.00181021	0.000140234	0.00972779	0.0133851	0.0151623	0.0116233	-0.00598003	0.0151613	-0.0147283	-0.0310314	-0.00570636	2.78259e-05	0.0135928	-0.00920219
GO.0002712	0.00279409	-0.0220651	-0.00643012	-0.00427651	-0.00207496	0.0084439	0.00830118	-0.00363214	-0.0134028	-0.00565031	-0.00486164	0.00332009	0.0191735	0.00892242	-0.0170983	0.00601945	-0.0104369	-0.00412713	-0.00126011	-0.0189214	0.0145941	-0.00153082	0.00379753	-0.0100874	-0.0029261	0.000977645	-0.012533	0.00404413	0.00649578	0.00971421	-0.0270509	-0.00653869	-0.0343197	-0.0058932	-0.00649832	0.00283348	0.00461895	0.00506423	0.006303	0.00594477	0.00392798	0.0101314	0.0117286	0.00583871	-0.00555418	0.000384818	0.00172877	-0.00530148	-0.00197984
GO.0002714	0.00279409	-0.0220651	-0.00643012	-0.00427651	-0.00207496	0.0084439	0.00830118	-0.00363214	-0.0134028	-0.00565031	-0.00486164	0.00332009	0.0191735	0.00892242	-0.0170983	0.00601945	-0.0104369	-0.00412713	-0.00126011	-0.0189214	0.0145941	-0.00153082	0.00379753	-0.0100874	-0.0029261	0.000977645	-0.012533	0.00404413	0.00649578	0.00971421	-0.0270509	-0.00653869	-0.0343197	-0.0058932	-0.00649832	0.00283348	0.00461895	0.00506423	0.006303	0.00594477	0.00392798	0.0101314	0.0117286	0.00583871	-0.00555418	0.000384818	0.00172877	-0.00530148	-0.00197984
GO.0002718	0.00262908	-0.0265122	0.00316792	-0.00563847	0.00182425	-0.000615005	-0.000882488	-0.000699204	0.00279333	-0.00280356	-0.00641517	0.00148059	0.0137908	-0.00509984	-0.00226359	-0.00625578	-0.0167145	-0.00708757	-0.00321741	-0.0212107	0.0165416	0.000411082	0.00276239	-0.00779053	-0.00300695	0.00366984	-0.0127537	0.00338219	0.00528672	0.0117121	-0.0289458	-0.00758427	-0.0358995	-0.0043584	-0.00788567	0.00182425	0.00697888	0.00314865	0.00794229	0.00581387	0.00406999	0.00926185	0.0129805	0.00490198	-0.00722248	0.000971655	0.00127068	-0.00544189	-0.00192357
GO.0002719	0.00250594	-0.0274469	0.00320191	-0.00582644	0.00170092	-0.000388824	-0.000944494	-0.00070339	0.00294093	-0.00393398	-0.00951955	0.000301607	0.0139117	-0.0072756	0.000357335	-0.0087144	0.00372044	-0.000717044	0.00085283	-0.0180946	0.0157929	0.000578437	0.00268918	-0.00897357	-0.00293694	0.00402091	-0.0126988	0.00234137	0.00459497	0.0131142	-0.0284251	-0.00728505	-0.0365257	-0.0041143	-0.00676793	0.00210858	0.00568547	0.00262698	0.00816542	0.00591031	0.0045468	0.00897573	0.0121103	0.00434932	-0.00763836	0.00143343	0.00124015	-0.00616489	-0.0021335
GO.0002720	0.00580872	-0.0263616	-0.00599471	-0.00347106	0.0005989	0.000702209	-0.000841704	-0.000667294	0.00206473	-0.00325408	-0.00956335	0.000357707	0.0139469	-0.00700719	0.000172762	-0.0091239	0.00385591	-0.00102984	0.00101639	-0.018291	0.0153672	0.000590162	0.00269512	-0.00890095	-0.00294271	0.00439951	-0.0129808	0.00256522	0.00457877	0.0135291	-0.0289939	-0.00730411	-0.0372584	-0.00432686	-0.00700937	0.00230663	0.00580865	0.00278121	0.00858914	0.00605305	0.00453823	0.00914538	0.0124124	0.00460492	-0.00776707	0.00125679	0.00138493	-0.00629929	-0.00201135
GO.0002721	0.000579779	0.00157777	7.64967e-05	0.000298656	0.000531548	-0.000808915	0.000157902	-2.81993e-05	-0.000333762	0.00368576	0.0101999	0.0041117	0.000425406	0.00711216	-0.00907804	0.00800681	-0.0707233	-0.0221618	-0.0140799	-0.0119182	0.00355919	-0.000545907	0.000417558	0.00356228	-0.000421495	-0.000974614	-0.000962048	0.00375593	0.00268089	-0.00407148	-0.00353459	-0.00148149	-4.50194e-05	-0.00109747	-0.00429195	-0.000859083	0.00483607	0.00197082	-0.00027862	2.42098e-05	-0.00137923	0.00153873	0.00375728	0.00218305	0.000979847	-0.00151618	0.000181351	0.00213571	0.000599248
GO.0002724	0.00580872	-0.0263616	-0.00599471	-0.00347106	0.0005989	0.000702209	-0.000841704	-0.000667294	0.00206473	-0.00325408	-0.00956335	0.000357707	0.0139469	-0.00700719	0.000172762	-0.0091239	0.00385591	-0.00102984	0.00101639	-0.018291	0.0153672	0.000590162	0.00269512	-0.00890095	-0.00294271	0.00439951	-0.0129808	0.00256522	0.00457877	0.0135291	-0.0289939	-0.00730411	-0.0372584	-0.00432686	-0.00700937	0.00230663	0.00580865	0.00278121	0.00858914	0.00605305	0.00453823	0.00914538	0.0124124	0.00460492	-0.00776707	0.00125679	0.00138493	-0.00629929	-0.00201135
GO.0002725	0.00580872	-0.0263616	-0.00599471	-0.00347106	0.0005989	0.000702209	-0.000841704	-0.000667294	0.00206473	-0.00325408	-0.00956335	0.000357707	0.0139469	-0.00700719	0.000172762	-0.0091239	0.00385591	-0.00102984	0.00101639	-0.018291	0.0153672	0.000590162	0.00269512	-0.00890095	-0.00294271	0.00439951	-0.0129808	0.00256522	0.00457877	0.0135291	-0.0289939	-0.00730411	-0.0372584	-0.00432686	-0.00700937	0.00230663	0.00580865	0.00278121	0.00858914	0.00605305	0.00453823	0.00914538	0.0124124	0.00460492	-0.00776707	0.00125679	0.00138493	-0.00629929	-0.00201135
GO.0002726	0.00580872	-0.0263616	-0.00599471	-0.00347106	0.0005989	0.000702209	-0.000841704	-0.000667294	0.00206473	-0.00325408	-0.00956335	0.000357707	0.0139469	-0.00700719	0.000172762	-0.0091239	0.00385591	-0.00102984	0.00101639	-0.018291	0.0153672	0.000590162	0.00269512	-0.00890095	-0.00294271	0.00439951	-0.0129808	0.00256522	0.00457877	0.0135291	-0.0289939	-0.00730411	-0.0372584	-0.00432686	-0.00700937	0.00230663	0.00580865	0.00278121	0.00858914	0.00605305	0.00453823	0.00914538	0.0124124	0.00460492	-0.00776707	0.00125679	0.00138493	-0.00629929	-0.00201135
GO.0002730	-0.0108756	-0.00547611	0.0309682	-0.00826828	0.00379951	-0.00367449	-0.000407277	-0.000168033	0.00312781	-0.00253824	-0.0004941	-0.0001673	0.000818216	-0.00138711	0.000641242	0.000782934	-0.000202688	0.000997704	-0.000489535	-0.000560901	0.0024862	-2.85543e-07	0.000161073	-0.000846627	-0.000178347	-0.000995442	8.82846e-05	-0.000590987	0.000363378	-0.00050495	-1.07109e-05	-0.00042648	-7.53618e-06	0.000433928	0.00035195	-0.00052036	-2.93429e-05	-0.000338945	-0.000867446	-7.96062e-05	0.000334589	3.66456e-05	-0.000195435	-0.000562032	-8.35823e-05	0.000687141	-0.00040068	3.45872e-05	-0.000552046
GO.0002731	-0.0108756	-0.00547611	0.0309682	-0.00826828	0.00379951	-0.00367449	-0.000407277	-0.000168033	0.00312781	-0.00253824	-0.0004941	-0.0001673	0.000818216	-0.00138711	0.000641242	0.000782934	-0.000202688	0.000997704	-0.000489535	-0.000560901	0.0024862	-2.85543e-07	0.000161073	-0.000846627	-0.000178347	-0.000995442	8.82846e-05	-0.000590987	0.000363378	-0.00050495	-1.07109e-05	-0.00042648	-7.53618e-06	0.000433928	0.00035195	-0.00052036	-2.93429e-05	-0.000338945	-0.000867446	-7.96062e-05	0.000334589	3.66456e-05	-0.000195435	-0.000562032	-8.35823e-05	0.000687141	-0.00040068	3.45872e-05	-0.000552046
GO.0002739	0.00197236	-0.0251616	-0.00607051	-0.00223229	-0.000391963	0.000530115	-0.000850325	0.00062996	0.00224755	-0.00198761	-0.0291704	0.01148	-0.00761099	0.00165022	-0.0138394	-0.0128159	-0.0038596	-6.54814e-05	-0.00191742	0.00774799	-0.00283963	0.00494289	0.020226	0.0121862	-0.00876545	0.000546138	0.00117286	0.00686626	-0.0146546	-0.0075667	0.0123772	-0.0122441	-0.0023515	-0.00315149	-0.00171276	-0.00302707	-0.00626248	-0.00335579	-0.00453339	-0.00273225	-0.00264856	-0.00840992	0.00340227	0.00289957	-0.00103921	-3.31218e-05	0.000451267	0.00479306	0.00364782
GO.0002740	0.00197236	-0.0251616	-0.00607051	-0.00223229	-0.000391963	0.000530115	-0.000850325	0.00062996	0.00224755	-0.00198761	-0.0291704	0.01148	-0.00761099	0.00165022	-0.0138394	-0.0128159	-0.0038596	-6.54814e-05	-0.00191742	0.00774799	-0.00283963	0.00494289	0.020226	0.0121862	-0.00876545	0.000546138	0.00117286	0.00686626	-0.0146546	-0.0075667	0.0123772	-0.0122441	-0.0023515	-0.00315149	-0.00171276	-0.00302707	-0.00626248	-0.00335579	-0.00453339	-0.00273225	-0.00264856	-0.00840992	0.00340227	0.00289957	-0.00103921	-3.31218e-05	0.000451267	0.00479306	0.00364782
GO.0002753	-0.0111045	0.00274989	-0.0109512	-0.00199462	0.0358037	0.000601522	-0.00110602	-0.00544305	0.00546891	0.00172868	0.000673073	0.000385002	0.000513394	0.00137389	0.000918169	-3.27804e-05	0.00244308	-0.00124374	0.00114797	-0.000644963	-0.000720092	-0.000827963	-0.000293849	-0.000277976	-0.000207734	0.000748285	0.000228064	-0.000635604	0.000162384	0.000305548	-0.00052506	-9.41709e-05	-9.26021e-05	-0.000176591	0.000484835	0.00032052	-0.000615372	-0.00125661	0.000198505	-0.000747113	2.56143e-05	-0.000583282	-0.000105772	8.07604e-05	-0.000690337	0.000444893	-0.00101367	-0.000934637	0.000756035
GO.0002755	0.000579779	0.00157777	7.64967e-05	0.000298656	0.000531548	-0.000808915	0.000157902	-2.81993e-05	-0.000333762	0.00368576	0.0101999	0.0041117	0.000425406	0.00711216	-0.00907804	0.00800681	-0.0707233	-0.0221618	-0.0140799	-0.0119182	0.00355919	-0.000545907	0.000417558	0.00356228	-0.000421495	-0.000974614	-0.000962048	0.00375593	0.00268089	-0.00407148	-0.00353459	-0.00148149	-4.50194e-05	-0.00109747	-0.00429195	-0.000859083	0.00483607	0.00197082	-0.00027862	2.42098e-05	-0.00137923	0.00153873	0.00375728	0.00218305	0.000979847	-0.00151618	0.000181351	0.00213571	0.000599248
GO.0002757	-0.00519988	-0.0120833	-0.00722148	0.00546784	0.00607896	0.00739918	-0.00654035	0.00680867	-0.0109002	0.00557693	0.00551202	-0.00327117	0.00759738	0.0180628	-0.00366321	0.0224591	-0.0106379	-0.0240983	-0.00770147	0.0395042	-0.0168167	-0.00397564	-0.0106426	-0.00794013	-0.0164081	-0.00956786	0.0153618	0.0145303	-0.00302871	-0.00479908	0.00821643	-0.00761752	0.00193218	0.00327841	0.0243203	-0.00215234	-0.000541783	0.0019522	0.0103472	0.0150889	0.00582417	0.000238118	0.00406409	-0.0112295	-0.0149486	-0.00380458	-0.00085848	-0.0114393	-0.0119639
GO.0002758	-0.0119822	0.00476892	-0.00600148	0.00995073	0.00929688	0.0100376	-0.0100122	0.00985784	-0.0125633	0.00767649	0.00038008	-0.00401915	0.000265907	0.0153861	0.00597744	-0.00195793	-0.0185914	-0.0395049	-0.0164031	0.00778127	0.018365	-0.00499617	0.00172369	-0.00107321	0.000850054	-0.000845489	-0.002427	0.00793072	0.00282059	0.000736611	-0.000262283	0.00165871	5.86504e-05	-0.00115357	-0.003408	-0.00234571	0.0016148	0.0016443	-5.54424e-05	-0.0022589	-0.000146561	0.00024915	0.000636329	0.0010583	0.00116937	-0.00118933	-2.0892e-05	-0.000691582	0.000184118
GO.0002759	-0.0145832	0.00755696	-0.0109364	-0.00690299	0.00175942	0.0160717	0.00948643	0.00799479	0.0165445	-0.0050675	0.00163456	-0.000688951	0.000749194	-0.00388482	-0.00555304	0.0061467	-0.0294752	-0.0197583	0.0110945	-0.00706979	-0.000381918	0.000192929	2.63901e-05	0.00143123	0.00125346	-0.00181641	-0.000575197	0.00222087	0.00191998	-0.00202106	-0.0026184	-0.00082662	0.000842058	-0.0011999	-0.00133452	0.000516211	0.000693978	0.00071907	0.000120898	0.000137826	-0.000876384	-0.000991417	0.00163394	0.00163072	-0.000143579	-0.000641745	-0.000542012	-0.000217125	0.000357151
GO.0002760	-0.0145832	0.00755696	-0.0109364	-0.00690299	0.00175942	0.0160717	0.00948643	0.00799479	0.0165445	-0.0050675	0.00163456	-0.000688951	0.000749194	-0.00388482	-0.00555304	0.0061467	-0.0294752	-0.0197583	0.0110945	-0.00706979	-0.000381918	0.000192929	2.63901e-05	0.00143123	0.00125346	-0.00181641	-0.000575197	0.00222087	0.00191998	-0.00202106	-0.0026184	-0.00082662	0.000842058	-0.0011999	-0.00133452	0.000516211	0.000693978	0.00071907	0.000120898	0.000137826	-0.000876384	-0.000991417	0.00163394	0.00163072	-0.000143579	-0.000641745	-0.000542012	-0.000217125	0.000357151
GO.0002761	-0.00992821	-0.00920087	-0.0113464	-0.00564279	9.84978e-05	-0.00291733	-0.005311	-0.0143569	-0.00350608	0.0106361	-0.00717818	0.00164044	0.00843325	0.0118092	0.0114852	-0.0121994	-0.00868153	0.00609287	0.0143224	0.0369157	-0.0288618	0.00874535	0.00839533	-0.00959161	-0.0120474	-0.000336772	0.00349456	0.00371986	-0.00178171	-0.00380517	0.00646763	-0.0205902	-0.0216566	-0.000514088	0.0154567	0.00574267	0.00426449	-0.0103636	-0.0122281	-0.0104061	-0.00664884	-0.00973303	0.00303699	0.00110838	-0.00222643	-0.00699166	-0.00223487	0.0152597	0.000838389
GO.0002762	-0.0128926	0.00456376	-0.0113729	-0.00667065	0.0142821	0.0099612	-0.00534059	-0.0181096	0.02752	0.00262747	0.00194969	0.00536855	0.0047461	0.0146234	0.00556916	-0.00100359	0.00316724	0.000827997	0.000304239	-0.000215127	-0.000545311	-0.0022226	0.000265295	-0.000106051	0.000266232	0.000816057	0.000181221	-0.000854988	0.000702194	0.000566734	-0.000626812	-0.000222267	-0.000328822	-0.000439726	0.000529168	0.000180045	-0.000214345	-0.00194875	0.000796386	-0.000583358	-0.00048413	-0.000737412	8.70885e-05	0.000299739	-0.000493342	0.00115241	-0.000847713	-0.00109123	0.000257979
GO.0002763	-0.000264681	-0.0154422	-0.00388743	-0.00229739	-0.0021269	0.00693406	-0.0047933	-0.00594439	-0.0147343	-0.00181909	-0.0059381	-0.000327399	0.00458636	0.00362643	0.00595183	-0.0121523	-0.00771827	-0.0043488	0.00185372	0.0441452	-0.0388951	0.00933469	0.0118254	-0.0127958	-0.0147324	-0.000561303	0.00461829	0.00648666	-0.00365701	-0.00382118	0.00774696	-0.0229667	-0.0267965	-0.000294296	0.0186509	0.00746243	0.00583302	-0.012514	-0.0154554	-0.0127217	-0.00755872	-0.0117504	0.0031912	0.00131883	-0.00152718	-0.00921028	-0.00231565	0.0185424	0.000629858
GO.0002764	-0.00809408	-0.0122892	-0.00903471	0.0110264	0.00196054	-0.00332879	-0.0075195	0.00381693	-0.0118272	0.00175458	0.00417955	-0.00483314	0.00970986	0.0163442	-0.00082519	0.0242963	-0.00902396	-0.021459	-0.00702123	0.0249364	-0.0292047	-0.00235475	-0.0138352	-0.0063403	-0.010247	-0.0106298	0.0124978	0.0116803	0.0037072	-0.000506604	0.00110531	0.000437965	-0.00465921	-0.00128732	0.00820246	-0.00222978	-0.00224986	0.00193918	-0.000836115	-0.00151544	-0.00143204	0.0143812	-0.0248834	-0.0302789	-0.0179851	0.0102221	-0.00344462	-0.00847364	-0.00900221
GO.0002765	-0.0111045	0.00274989	-0.0109512	-0.00199462	0.0358037	0.000601522	-0.00110602	-0.00544305	0.00546891	0.00172868	0.000673073	0.000385002	0.000513394	0.00137389	0.000918169	-3.27804e-05	0.00244308	-0.00124374	0.00114797	-0.000644963	-0.000720092	-0.000827963	-0.000293849	-0.000277976	-0.000207734	0.000748285	0.000228064	-0.000635604	0.000162384	0.000305548	-0.00052506	-9.41709e-05	-9.26021e-05	-0.000176591	0.000484835	0.00032052	-0.000615372	-0.00125661	0.000198505	-0.000747113	2.56143e-05	-0.000583282	-0.000105772	8.07604e-05	-0.000690337	0.000444893	-0.00101367	-0.000934637	0.000756035
GO.0002767	-0.0111045	0.00274989	-0.0109512	-0.00199462	0.0358037	0.000601522	-0.00110602	-0.00544305	0.00546891	0.00172868	0.000673073	0.000385002	0.000513394	0.00137389	0.000918169	-3.27804e-05	0.00244308	-0.00124374	0.00114797	-0.000644963	-0.000720092	-0.000827963	-0.000293849	-0.000277976	-0.000207734	0.000748285	0.000228064	-0.000635604	0.000162384	0.000305548	-0.00052506	-9.41709e-05	-9.26021e-05	-0.000176591	0.000484835	0.00032052	-0.000615372	-0.00125661	0.000198505	-0.000747113	2.56143e-05	-0.000583282	-0.000105772	8.07604e-05	-0.000690337	0.000444893	-0.00101367	-0.000934637	0.000756035
GO.0002768	-0.00624048	-0.0132034	-0.00792009	0.0118522	0.00348652	-0.00523865	-0.00412987	-0.00826616	-0.0126447	0.00394093	0.00422441	-0.00537535	0.00887987	0.0131795	-0.00310779	0.0251669	-0.00961208	-0.0188064	-0.0102689	0.0262177	-0.0291564	-0.0030288	-0.0138591	-0.00634419	-0.0107752	-0.0111493	0.0127887	0.0117216	0.00398688	-0.000749623	0.00133621	0.00030634	-0.00481807	-0.00127504	0.00839961	-0.00207703	-0.00216654	0.00229644	-0.00124857	-0.00173791	-0.00133824	0.014906	-0.0252116	-0.0304437	-0.0181016	0.0104277	-0.00352819	-0.00867636	-0.00920325
GO.0002774	-0.0111045	0.00274989	-0.0109512	-0.00199462	0.0358037	0.000601522	-0.00110602	-0.00544305	0.00546891	0.00172868	0.000673073	0.000385002	0.000513394	0.00137389	0.000918169	-3.27804e-05	0.00244308	-0.00124374	0.00114797	-0.000644963	-0.000720092	-0.000827963	-0.000293849	-0.000277976	-0.000207734	0.000748285	0.000228064	-0.000635604	0.000162384	0.000305548	-0.00052506	-9.41709e-05	-9.26021e-05	-0.000176591	0.000484835	0.00032052	-0.000615372	-0.00125661	0.000198505	-0.000747113	2.56143e-05	-0.000583282	-0.000105772	8.07604e-05	-0.000690337	0.000444893	-0.00101367	-0.000934637	0.000756035
GO.0002775	-0.00172966	0.00197921	0.000502015	0.0037888	-0.0021343	-0.00313646	0.00562898	0.00350738	-0.00404182	0.0402612	-0.00910852	-0.00126782	0.00533755	0.00647548	0.010603	-0.00573387	-0.013107	0.0304251	0.0367792	0.00207597	0.00971191	0.00451454	-0.00508789	0.00374051	0.00198357	0.000237423	-0.000187915	-0.00283436	0.00249377	-0.00257546	0.00109581	-0.00384178	0.0014651	-0.000103953	-0.000821094	-0.000517985	-0.00219716	0.00134442	0.000375715	0.00236325	-0.00133189	0.00131011	0.00156878	-0.00074219	-0.00218784	0.000564612	-6.48382e-05	0.00101274	0.000260416
GO.0002777	-0.00172966	0.00197921	0.000502015	0.0037888	-0.0021343	-0.00313646	0.00562898	0.00350738	-0.00404182	0.0402612	-0.00910852	-0.00126782	0.00533755	0.00647548	0.010603	-0.00573387	-0.013107	0.0304251	0.0367792	0.00207597	0.00971191	0.00451454	-0.00508789	0.00374051	0.00198357	0.000237423	-0.000187915	-0.00283436	0.00249377	-0.00257546	0.00109581	-0.00384178	0.0014651	-0.000103953	-0.000821094	-0.000517985	-0.00219716	0.00134442	0.000375715	0.00236325	-0.00133189	0.00131011	0.00156878	-0.00074219	-0.00218784	0.000564612	-6.48382e-05	0.00101274	0.000260416
GO.0002778	-0.00172966	0.00197921	0.000502015	0.0037888	-0.0021343	-0.00313646	0.00562898	0.00350738	-0.00404182	0.0402612	-0.00910852	-0.00126782	0.00533755	0.00647548	0.010603	-0.00573387	-0.013107	0.0304251	0.0367792	0.00207597	0.00971191	0.00451454	-0.00508789	0.00374051	0.00198357	0.000237423	-0.000187915	-0.00283436	0.00249377	-0.00257546	0.00109581	-0.00384178	0.0014651	-0.000103953	-0.000821094	-0.000517985	-0.00219716	0.00134442	0.000375715	0.00236325	-0.00133189	0.00131011	0.00156878	-0.00074219	-0.00218784	0.000564612	-6.48382e-05	0.00101274	0.000260416
GO.0002780	-0.00172966	0.00197921	0.000502015	0.0037888	-0.0021343	-0.00313646	0.00562898	0.00350738	-0.00404182	0.0402612	-0.00910852	-0.00126782	0.00533755	0.00647548	0.010603	-0.00573387	-0.013107	0.0304251	0.0367792	0.00207597	0.00971191	0.00451454	-0.00508789	0.00374051	0.00198357	0.000237423	-0.000187915	-0.00283436	0.00249377	-0.00257546	0.00109581	-0.00384178	0.0014651	-0.000103953	-0.000821094	-0.000517985	-0.00219716	0.00134442	0.000375715	0.00236325	-0.00133189	0.00131011	0.00156878	-0.00074219	-0.00218784	0.000564612	-6.48382e-05	0.00101274	0.000260416
GO.0002784	-0.0145832	0.00755696	-0.0109364	-0.00690299	0.00175942	0.0160717	0.00948643	0.00799479	0.0165445	-0.0050675	0.00163456	-0.000688951	0.000749194	-0.00388482	-0.00555304	0.0061467	-0.0294752	-0.0197583	0.0110945	-0.00706979	-0.000381918	0.000192929	2.63901e-05	0.00143123	0.00125346	-0.00181641	-0.000575197	0.00222087	0.00191998	-0.00202106	-0.0026184	-0.00082662	0.000842058	-0.0011999	-0.00133452	0.000516211	0.000693978	0.00071907	0.000120898	0.000137826	-0.000876384	-0.000991417	0.00163394	0.00163072	-0.000143579	-0.000641745	-0.000542012	-0.000217125	0.000357151
GO.0002786	0.000579779	0.00157777	7.64967e-05	0.000298656	0.000531548	-0.000808915	0.000157902	-2.81993e-05	-0.000333762	0.00368576	0.0101999	0.0041117	0.000425406	0.00711216	-0.00907804	0.00800681	-0.0707233	-0.0221618	-0.0140799	-0.0119182	0.00355919	-0.000545907	0.000417558	0.00356228	-0.000421495	-0.000974614	-0.000962048	0.00375593	0.00268089	-0.00407148	-0.00353459	-0.00148149	-4.50194e-05	-0.00109747	-0.00429195	-0.000859083	0.00483607	0.00197082	-0.00027862	2.42098e-05	-0.00137923	0.00153873	0.00375728	0.00218305	0.000979847	-0.00151618	0.000181351	0.00213571	0.000599248
GO.0002788	0.000579779	0.00157777	7.64967e-05	0.000298656	0.000531548	-0.000808915	0.000157902	-2.81993e-05	-0.000333762	0.00368576	0.0101999	0.0041117	0.000425406	0.00711216	-0.00907804	0.00800681	-0.0707233	-0.0221618	-0.0140799	-0.0119182	0.00355919	-0.000545907	0.000417558	0.00356228	-0.000421495	-0.000974614	-0.000962048	0.00375593	0.00268089	-0.00407148	-0.00353459	-0.00148149	-4.50194e-05	-0.00109747	-0.00429195	-0.000859083	0.00483607	0.00197082	-0.00027862	2.42098e-05	-0.00137923	0.00153873	0.00375728	0.00218305	0.000979847	-0.00151618	0.000181351	0.00213571	0.000599248
GO.0002790	-0.00495459	-0.0220573	-0.0124407	-0.00646606	0.00212679	0.00906966	-0.00674855	0.00434762	0.0142463	-0.00274543	-0.00847675	0.000158299	-0.00104836	-0.00799233	0.000878818	0.0039553	0.000624101	-0.00825473	0.0107163	0.0104775	-0.010816	-0.0021907	-0.0270618	0.0283286	0.000646804	0.00371041	0.0062107	-0.000116129	0.00510873	-0.00103976	0.0104656	0.00900533	-0.00580619	-0.00307332	0.00124081	0.00106887	-0.00231247	-0.000237619	0.0131464	0.012206	0.00127402	0.00936226	-0.0190538	-0.0101284	-0.00135568	0.00764667	-0.0025146	0.0109768	-0.00309157
GO.0002791	-0.0101239	-0.0129072	-0.00315543	0.00640241	-0.000860248	-0.00339334	0.00495771	0.00507833	0.0109241	-0.00990643	0.00745395	0.0124987	-0.000272704	0.000254756	-0.00214986	-0.0208676	-0.0146251	0.00506404	-0.0146899	0.00745054	-0.00520871	0.0076349	0.0236656	-0.000594992	0.0127263	0.0195624	0.0184623	-0.0181352	-0.00698357	-0.00466674	-0.0213561	-0.0101759	-0.0283252	-0.00743919	-0.0200722	0.00774617	0.010253	-0.00366361	-0.0132199	-0.0125137	-0.000385645	-0.0450292	-0.0276032	-0.0362359	-0.0159443	-0.000566531	0.0174734	-0.0577341	-0.0144612
GO.0002792	-0.00614729	-0.0188126	-0.0113527	-0.00670375	-0.0118329	-0.00532433	-0.00700011	0.00651112	0.0111995	-0.0055024	-0.0145309	0.0093757	-0.0186265	0.0152759	-0.00602453	-0.0108792	0.000275571	-0.000355749	0.00397598	0.00261034	0.000233039	0.00474143	0.0260214	0.0122221	-0.00507864	0.00179392	-0.00305791	0.00532376	-0.0116047	-0.00492602	0.00764687	-0.0113864	-0.0114493	-0.000337679	0.0128975	-0.000924169	-0.00253673	-0.00814183	-0.00594021	-0.00542371	-0.00471404	-0.00725757	-0.00501844	-0.00164622	-0.000174928	-0.00101582	0.000683562	-0.000147076	0.0166632
GO.0002793	-0.00849269	-0.0155723	-0.000650044	0.00732552	-0.0106721	-0.0027196	0.00473205	0.00646274	0.00933655	-0.0112582	-0.000770758	0.0131783	0.0140798	-0.0052691	6.46823e-05	-0.0236752	0.00182085	0.00830565	-0.0114256	0.0111581	-0.00863061	0.00340232	0.0146482	-0.000833965	-0.00648704	-0.000773734	-0.00952873	-0.0196549	-0.00174011	-0.00529913	-0.0121197	-0.0104976	-0.0150878	-0.0149183	-0.0260437	0.0104237	0.00553495	-0.00490915	-0.00937222	-0.00904856	-0.00139785	-0.0468503	-0.0261739	-0.0335336	-0.0187369	0.00134543	0.0143621	-0.0559935	-0.0279968
GO.0002803	0.000579779	0.00157777	7.64967e-05	0.000298656	0.000531548	-0.000808915	0.000157902	-2.81993e-05	-0.000333762	0.00368576	0.0101999	0.0041117	0.000425406	0.00711216	-0.00907804	0.00800681	-0.0707233	-0.0221618	-0.0140799	-0.0119182	0.00355919	-0.000545907	0.000417558	0.00356228	-0.000421495	-0.000974614	-0.000962048	0.00375593	0.00268089	-0.00407148	-0.00353459	-0.00148149	-4.50194e-05	-0.00109747	-0.00429195	-0.000859083	0.00483607	0.00197082	-0.00027862	2.42098e-05	-0.00137923	0.00153873	0.00375728	0.00218305	0.000979847	-0.00151618	0.000181351	0.00213571	0.000599248
GO.0002804	0.000579779	0.00157777	7.64967e-05	0.000298656	0.000531548	-0.000808915	0.000157902	-2.81993e-05	-0.000333762	0.00368576	0.0101999	0.0041117	0.000425406	0.00711216	-0.00907804	0.00800681	-0.0707233	-0.0221618	-0.0140799	-0.0119182	0.00355919	-0.000545907	0.000417558	0.00356228	-0.000421495	-0.000974614	-0.000962048	0.00375593	0.00268089	-0.00407148	-0.00353459	-0.00148149	-4.50194e-05	-0.00109747	-0.00429195	-0.000859083	0.00483607	0.00197082	-0.00027862	2.42098e-05	-0.00137923	0.00153873	0.00375728	0.00218305	0.000979847	-0.00151618	0.000181351	0.00213571	0.000599248
GO.0002805	0.000579779	0.00157777	7.64967e-05	0.000298656	0.000531548	-0.000808915	0.000157902	-2.81993e-05	-0.000333762	0.00368576	0.0101999	0.0041117	0.000425406	0.00711216	-0.00907804	0.00800681	-0.0707233	-0.0221618	-0.0140799	-0.0119182	0.00355919	-0.000545907	0.000417558	0.00356228	-0.000421495	-0.000974614	-0.000962048	0.00375593	0.00268089	-0.00407148	-0.00353459	-0.00148149	-4.50194e-05	-0.00109747	-0.00429195	-0.000859083	0.00483607	0.00197082	-0.00027862	2.42098e-05	-0.00137923	0.00153873	0.00375728	0.00218305	0.000979847	-0.00151618	0.000181351	0.00213571	0.000599248
GO.0002807	0.000579779	0.00157777	7.64967e-05	0.000298656	0.000531548	-0.000808915	0.000157902	-2.81993e-05	-0.000333762	0.00368576	0.0101999	0.0041117	0.000425406	0.00711216	-0.00907804	0.00800681	-0.0707233	-0.0221618	-0.0140799	-0.0119182	0.00355919	-0.000545907	0.000417558	0.00356228	-0.000421495	-0.000974614	-0.000962048	0.00375593	0.00268089	-0.00407148	-0.00353459	-0.00148149	-4.50194e-05	-0.00109747	-0.00429195	-0.000859083	0.00483607	0.00197082	-0.00027862	2.42098e-05	-0.00137923	0.00153873	0.00375728	0.00218305	0.000979847	-0.00151618	0.000181351	0.00213571	0.000599248
GO.0002808	0.000579779	0.00157777	7.64967e-05	0.000298656	0.000531548	-0.000808915	0.000157902	-2.81993e-05	-0.000333762	0.00368576	0.0101999	0.0041117	0.000425406	0.00711216	-0.00907804	0.00800681	-0.0707233	-0.0221618	-0.0140799	-0.0119182	0.00355919	-0.000545907	0.000417558	0.00356228	-0.000421495	-0.000974614	-0.000962048	0.00375593	0.00268089	-0.00407148	-0.00353459	-0.00148149	-4.50194e-05	-0.00109747	-0.00429195	-0.000859083	0.00483607	0.00197082	-0.00027862	2.42098e-05	-0.00137923	0.00153873	0.00375728	0.00218305	0.000979847	-0.00151618	0.000181351	0.00213571	0.000599248
GO.0002812	-0.00172966	0.00197921	0.000502015	0.0037888	-0.0021343	-0.00313646	0.00562898	0.00350738	-0.00404182	0.0402612	-0.00910852	-0.00126782	0.00533755	0.00647548	0.010603	-0.00573387	-0.013107	0.0304251	0.0367792	0.00207597	0.00971191	0.00451454	-0.00508789	0.00374051	0.00198357	0.000237423	-0.000187915	-0.00283436	0.00249377	-0.00257546	0.00109581	-0.00384178	0.0014651	-0.000103953	-0.000821094	-0.000517985	-0.00219716	0.00134442	0.000375715	0.00236325	-0.00133189	0.00131011	0.00156878	-0.00074219	-0.00218784	0.000564612	-6.48382e-05	0.00101274	0.000260416
GO.0002813	0.000579779	0.00157777	7.64967e-05	0.000298656	0.000531548	-0.000808915	0.000157902	-2.81993e-05	-0.000333762	0.00368576	0.0101999	0.0041117	0.000425406	0.00711216	-0.00907804	0.00800681	-0.0707233	-0.0221618	-0.0140799	-0.0119182	0.00355919	-0.000545907	0.000417558	0.00356228	-0.000421495	-0.000974614	-0.000962048	0.00375593	0.00268089	-0.00407148	-0.00353459	-0.00148149	-4.50194e-05	-0.00109747	-0.00429195	-0.000859083	0.00483607	0.00197082	-0.00027862	2.42098e-05	-0.00137923	0.00153873	0.00375728	0.00218305	0.000979847	-0.00151618	0.000181351	0.00213571	0.000599248
GO.0002816	0.000579779	0.00157777	7.64967e-05	0.000298656	0.000531548	-0.000808915	0.000157902	-2.81993e-05	-0.000333762	0.00368576	0.0101999	0.0041117	0.000425406	0.00711216	-0.00907804	0.00800681	-0.0707233	-0.0221618	-0.0140799	-0.0119182	0.00355919	-0.000545907	0.000417558	0.00356228	-0.000421495	-0.000974614	-0.000962048	0.00375593	0.00268089	-0.00407148	-0.00353459	-0.00148149	-4.50194e-05	-0.00109747	-0.00429195	-0.000859083	0.00483607	0.00197082	-0.00027862	2.42098e-05	-0.00137923	0.00153873	0.00375728	0.00218305	0.000979847	-0.00151618	0.000181351	0.00213571	0.000599248
GO.0002819	0.00101579	-0.0256383	0.00175739	-0.00643078	-0.000915966	0.0067451	0.00859262	-0.00365399	-0.0120088	-0.00596077	0.00971884	-0.00327371	0.0207207	0.00793723	-0.0111178	0.00471729	-0.0102202	-0.00420477	0.000567767	0.000562954	-0.00270573	-0.00184236	-0.0102291	0.00136191	-0.00665082	-0.00828155	-3.5699e-05	0.00808649	0.00385809	0.0108814	-0.0263315	0.00164065	-0.0107658	-0.00294759	-0.00452387	0.00267722	0.00558004	0.00779205	0.0140676	0.016709	0.0108961	-0.00634877	0.0155564	-0.0125302	-0.0290668	-0.00352708	-0.00122165	0.0149186	-0.00944301
GO.0002820	0.00101574	-0.0251391	0.00288462	-0.00618296	9.73641e-05	0.00545702	-0.00439702	-0.00471539	-0.0113685	-0.00387033	-0.00651216	0.00252443	0.0190499	0.00561248	-0.0156152	0.0045844	0.00939425	0.00247601	0.00252659	-0.0153149	0.0146262	-0.00130089	0.00393999	-0.0108174	-0.00302456	0.00194985	-0.012259	0.00261265	0.00542945	0.0111772	-0.0265055	-0.00638001	-0.0350558	-0.00544637	-0.0052365	0.00315622	0.00360217	0.00480477	0.00608527	0.00572173	0.00469387	0.0100258	0.0107577	0.00504331	-0.00602606	0.00095325	0.00175759	-0.00588893	-0.00236186
GO.0002821	0.00393081	-0.0242894	-0.006522	-0.00424735	-0.00193692	0.00775909	0.00874068	-0.00362563	-0.0129004	-0.00530862	0.00989526	-0.00324383	0.0205959	0.00834452	-0.01134	0.00452922	-0.0102124	-0.00449088	0.000701352	0.000715616	-0.00338336	-0.00185066	-0.0103187	0.00159467	-0.00663333	-0.00805282	-5.94871e-05	0.00828141	0.00377839	0.011066	-0.0264484	0.00176224	-0.0108128	-0.00307712	-0.00463862	0.00282865	0.00561327	0.00791819	0.0143637	0.0168063	0.0108561	-0.00638744	0.0156794	-0.0124367	-0.0291766	-0.00372701	-0.00111997	0.0149772	-0.00933822
GO.0002822	0.00101579	-0.0256383	0.00175739	-0.00643078	-0.000915966	0.0067451	0.00859262	-0.00365399	-0.0120088	-0.00596077	0.00971884	-0.00327371	0.0207207	0.00793723	-0.0111178	0.00471729	-0.0102202	-0.00420477	0.000567767	0.000562954	-0.00270573	-0.00184236	-0.0102291	0.00136191	-0.00665082	-0.00828155	-3.5699e-05	0.00808649	0.00385809	0.0108814	-0.0263315	0.00164065	-0.0107658	-0.00294759	-0.00452387	0.00267722	0.00558004	0.00779205	0.0140676	0.016709	0.0108961	-0.00634877	0.0155564	-0.0125302	-0.0290668	-0.00352708	-0.00122165	0.0149186	-0.00944301
GO.0002823	0.00101574	-0.0251391	0.00288462	-0.00618296	9.73641e-05	0.00545702	-0.00439702	-0.00471539	-0.0113685	-0.00387033	-0.00651216	0.00252443	0.0190499	0.00561248	-0.0156152	0.0045844	0.00939425	0.00247601	0.00252659	-0.0153149	0.0146262	-0.00130089	0.00393999	-0.0108174	-0.00302456	0.00194985	-0.012259	0.00261265	0.00542945	0.0111772	-0.0265055	-0.00638001	-0.0350558	-0.00544637	-0.0052365	0.00315622	0.00360217	0.00480477	0.00608527	0.00572173	0.00469387	0.0100258	0.0107577	0.00504331	-0.00602606	0.00095325	0.00175759	-0.00588893	-0.00236186
GO.0002824	0.00393081	-0.0242894	-0.006522	-0.00424735	-0.00193692	0.00775909	0.00874068	-0.00362563	-0.0129004	-0.00530862	0.00989526	-0.00324383	0.0205959	0.00834452	-0.01134	0.00452922	-0.0102124	-0.00449088	0.000701352	0.000715616	-0.00338336	-0.00185066	-0.0103187	0.00159467	-0.00663333	-0.00805282	-5.94871e-05	0.00828141	0.00377839	0.011066	-0.0264484	0.00176224	-0.0108128	-0.00307712	-0.00463862	0.00282865	0.00561327	0.00791819	0.0143637	0.0168063	0.0108561	-0.00638744	0.0156794	-0.0124367	-0.0291766	-0.00372701	-0.00111997	0.0149772	-0.00933822
GO.0002825	0.00302698	-0.0269639	0.00333341	-0.00545288	0.0017423	-0.000903528	-0.000324096	-0.000554539	0.00287716	-0.00362165	0.00166114	-0.00409623	0.0197769	-0.00730384	-0.00209018	-0.0199896	0.00242586	-0.00143215	0.00265996	0.00127607	-0.00127518	0.00265105	0.00199885	-0.00225815	-0.00250463	-0.00266794	-0.00837526	0.00441448	0.00432933	0.0164914	-0.0304359	-0.00813392	-0.0387915	-0.00455314	-0.0049566	0.00733442	0.0102249	0.000722272	0.00933416	0.00769325	0.00460999	0.00780845	0.0117016	0.00542155	-0.0068544	0.00366866	0.00010608	-0.0045798	-0.00272414
GO.0002826	0.00250594	-0.0274469	0.00320191	-0.00582644	0.00170092	-0.000388824	-0.000944494	-0.00070339	0.00294093	-0.00393398	-0.00951955	0.000301607	0.0139117	-0.0072756	0.000357335	-0.0087144	0.00372044	-0.000717044	0.00085283	-0.0180946	0.0157929	0.000578437	0.00268918	-0.00897357	-0.00293694	0.00402091	-0.0126988	0.00234137	0.00459497	0.0131142	-0.0284251	-0.00728505	-0.0365257	-0.0041143	-0.00676793	0.00210858	0.00568547	0.00262698	0.00816542	0.00591031	0.0045468	0.00897573	0.0121103	0.00434932	-0.00763836	0.00143343	0.00124015	-0.00616489	-0.0021335
GO.0002827	0.00620695	-0.0258103	-0.00553373	-0.00315713	0.00067534	0.000140607	-0.000211884	-0.000514856	0.00202149	-0.0029475	0.00182956	-0.00411241	0.019852	-0.00701909	-0.00230771	-0.0205292	0.00252235	-0.00174201	0.00284275	0.00145767	-0.0020113	0.00269279	0.00198386	-0.00204979	-0.00249261	-0.00242315	-0.00853229	0.00465407	0.00429269	0.0168959	-0.0309111	-0.0081389	-0.0393989	-0.00474967	-0.00513585	0.00759954	0.010394	0.000831245	0.00973067	0.00783707	0.00458606	0.00792059	0.0119417	0.00566862	-0.00693803	0.0035284	0.000223151	-0.00466173	-0.00260795
GO.0002828	0.00580872	-0.0263616	-0.00599471	-0.00347106	0.0005989	0.000702209	-0.000841704	-0.000667294	0.00206473	-0.00325408	-0.00956335	0.000357707	0.0139469	-0.00700719	0.000172762	-0.0091239	0.00385591	-0.00102984	0.00101639	-0.018291	0.0153672	0.000590162	0.00269512	-0.00890095	-0.00294271	0.00439951	-0.0129808	0.00256522	0.00457877	0.0135291	-0.0289939	-0.00730411	-0.0372584	-0.00432686	-0.00700937	0.00230663	0.00580865	0.00278121	0.00858914	0.00605305	0.00453823	0.00914538	0.0124124	0.00460492	-0.00776707	0.00125679	0.00138493	-0.00629929	-0.00201135
GO.0002830	0.00580872	-0.0263616	-0.00599471	-0.00347106	0.0005989	0.000702209	-0.000841704	-0.000667294	0.00206473	-0.00325408	-0.00956335	0.000357707	0.0139469	-0.00700719	0.000172762	-0.0091239	0.00385591	-0.00102984	0.00101639	-0.018291	0.0153672	0.000590162	0.00269512	-0.00890095	-0.00294271	0.00439951	-0.0129808	0.00256522	0.00457877	0.0135291	-0.0289939	-0.00730411	-0.0372584	-0.00432686	-0.00700937	0.00230663	0.00580865	0.00278121	0.00858914	0.00605305	0.00453823	0.00914538	0.0124124	0.00460492	-0.00776707	0.00125679	0.00138493	-0.00629929	-0.00201135
GO.0002831	-0.0075265	-0.0210169	-0.00492401	-0.0100394	0.00175466	0.010789	0.0042809	0.00631902	0.0126887	-0.00614696	-0.00474648	-0.00363476	0.00774212	-0.0138345	0.00180315	0.00354204	-0.0162833	0.00123644	-0.00591266	-0.0162104	0.0131902	-0.00263984	-0.00566526	-0.00453898	-0.00594795	-0.000357772	-0.0108928	0.00831623	-0.000474588	0.00960698	-0.030065	-0.00483083	-0.0220909	-0.00953964	-0.0262716	0.000738338	0.00263969	0.00846695	0.0104941	0.00972141	0.00726515	0.000117208	0.0249951	0.0123434	-0.00953724	-0.0023672	0.00117541	-0.0012474	-0.0124978
GO.0002832	-0.0102608	-0.00166025	0.0201818	-0.00675261	0.000443863	0.000210759	-0.00291639	0.00542451	0.00128338	-7.83e-05	-0.00141534	-0.00496897	-9.24888e-05	-0.0154983	-0.0017262	-0.000129	-0.00539397	0.0363909	-0.0383728	0.00568676	0.00508215	-0.00470532	-0.00205454	-0.00323071	-0.00121656	-0.00416632	-0.00349447	0.00271988	0.000798812	-0.00171812	-0.00188826	0.000234847	-0.000190384	-0.000369597	0.000959406	-0.00266863	0.000296637	0.00107781	-0.00119476	0.00113294	-0.000580298	0.00248814	0.00047666	8.22658e-05	-0.000577107	2.49027e-05	0.000526252	0.00182047	-0.000733405
GO.0002833	-0.00372755	-0.0206652	-0.0126581	-0.0076069	0.0016093	0.0108522	0.00544593	0.00434173	0.0123696	-0.00619884	-0.00427172	-0.00179493	0.00788009	-0.00812918	0.00248302	0.0036381	-0.01445	-0.012575	0.00858975	-0.0185866	0.0114343	-0.000886967	-0.00495981	-0.00337166	-0.00556467	0.00122059	-0.00970966	0.00739317	-0.000784424	0.0103874	-0.0297468	-0.00498423	-0.0223119	-0.0095259	-0.026985	0.00176217	0.00256203	0.00816985	0.0110874	0.00942002	0.00758213	-0.00082668	0.025146	0.0124761	-0.00944461	-0.0024081	0.000991051	-0.00195571	-0.0123851
GO.0002834	0.00595462	-0.0275148	-0.00619685	-0.00349757	0.000535206	0.000728615	-0.000607391	-0.000779868	0.00204534	-0.00323201	-0.00573721	-0.00146878	0.00800612	-0.00612861	0.00648626	-0.000275257	0.0045586	-6.70707e-05	0.00169039	-0.0152534	0.0126229	-0.00109098	-0.00538006	-0.00462496	-0.00687408	0.00256318	-0.0101032	0.00647214	-0.00216255	0.0126134	-0.0303662	-0.00482244	-0.0246976	-0.00947682	-0.0282595	0.00155164	0.00229464	0.00834001	0.0119037	0.0100895	0.00879697	-0.000214937	0.0260663	0.0123712	-0.0101121	-0.002164	0.0014425	-0.00196563	-0.0136339
GO.0002836	0.00595462	-0.0275148	-0.00619685	-0.00349757	0.000535206	0.000728615	-0.000607391	-0.000779868	0.00204534	-0.00323201	-0.00573721	-0.00146878	0.00800612	-0.00612861	0.00648626	-0.000275257	0.0045586	-6.70707e-05	0.00169039	-0.0152534	0.0126229	-0.00109098	-0.00538006	-0.00462496	-0.00687408	0.00256318	-0.0101032	0.00647214	-0.00216255	0.0126134	-0.0303662	-0.00482244	-0.0246976	-0.00947682	-0.0282595	0.00155164	0.00229464	0.00834001	0.0119037	0.0100895	0.00879697	-0.000214937	0.0260663	0.0123712	-0.0101121	-0.002164	0.0014425	-0.00196563	-0.0136339
GO.0002837	0.00595462	-0.0275148	-0.00619685	-0.00349757	0.000535206	0.000728615	-0.000607391	-0.000779868	0.00204534	-0.00323201	-0.00573721	-0.00146878	0.00800612	-0.00612861	0.00648626	-0.000275257	0.0045586	-6.70707e-05	0.00169039	-0.0152534	0.0126229	-0.00109098	-0.00538006	-0.00462496	-0.00687408	0.00256318	-0.0101032	0.00647214	-0.00216255	0.0126134	-0.0303662	-0.00482244	-0.0246976	-0.00947682	-0.0282595	0.00155164	0.00229464	0.00834001	0.0119037	0.0100895	0.00879697	-0.000214937	0.0260663	0.0123712	-0.0101121	-0.002164	0.0014425	-0.00196563	-0.0136339
GO.0002839	0.00595462	-0.0275148	-0.00619685	-0.00349757	0.000535206	0.000728615	-0.000607391	-0.000779868	0.00204534	-0.00323201	-0.00573721	-0.00146878	0.00800612	-0.00612861	0.00648626	-0.000275257	0.0045586	-6.70707e-05	0.00169039	-0.0152534	0.0126229	-0.00109098	-0.00538006	-0.00462496	-0.00687408	0.00256318	-0.0101032	0.00647214	-0.00216255	0.0126134	-0.0303662	-0.00482244	-0.0246976	-0.00947682	-0.0282595	0.00155164	0.00229464	0.00834001	0.0119037	0.0100895	0.00879697	-0.000214937	0.0260663	0.0123712	-0.0101121	-0.002164	0.0014425	-0.00196563	-0.0136339
GO.0002840	0.00207863	-0.0195312	-0.00443513	-0.00177395	-0.00018115	0.000514732	-0.00027148	-0.000403234	0.000727239	-0.00102344	-0.0139781	0.00244932	-0.00977286	-0.00144627	0.0213556	0.0292516	-0.00544277	0.000355836	0.000756464	0.0250973	-0.0233546	0.00251508	0.00683426	-0.0139452	0.0020123	0.0121876	-0.0162295	-0.00580617	0.00930538	0.0055261	-0.0129365	0.0190154	0.00907433	-0.0102674	-0.0445781	0.00467709	-0.000452152	0.00418295	-0.0127894	-0.0175211	-0.00651583	0.00897133	-0.0175193	-0.0131018	-0.00507081	0.00630105	-0.00281321	0.00893075	0.000719032
GO.0002842	0.00207863	-0.0195312	-0.00443513	-0.00177395	-0.00018115	0.000514732	-0.00027148	-0.000403234	0.000727239	-0.00102344	-0.0139781	0.00244932	-0.00977286	-0.00144627	0.0213556	0.0292516	-0.00544277	0.000355836	0.000756464	0.0250973	-0.0233546	0.00251508	0.00683426	-0.0139452	0.0020123	0.0121876	-0.0162295	-0.00580617	0.00930538	0.0055261	-0.0129365	0.0190154	0.00907433	-0.0102674	-0.0445781	0.00467709	-0.000452152	0.00418295	-0.0127894	-0.0175211	-0.00651583	0.00897133	-0.0175193	-0.0131018	-0.00507081	0.00630105	-0.00281321	0.00893075	0.000719032
GO.0002861	0.00271805	-0.015872	-0.00327	-0.00108827	0.000183011	-0.000590595	0.000625317	-0.000171303	0.000509548	0.000806052	0.00697616	-0.00230429	0.000632115	0.00115788	0.0107161	0.0114388	-0.0327664	-0.009083	-0.00226312	0.0410044	-0.039775	0.00463437	0.00492328	-0.00144473	0.00192912	0.00081116	-0.00837333	-0.000440969	0.00844354	0.00804192	-0.0158038	0.0134841	0.00275954	-0.00954747	-0.035829	0.0105528	0.00776837	0.0017271	-0.00861134	-0.0116313	-0.00554897	0.0067269	-0.0128715	-0.0082296	-0.00304842	0.00760669	-0.00368331	0.00993242	-6.86654e-05
GO.0002862	0.00151746	-0.00104292	0.000594407	0.000460647	0.000244118	-0.00132731	0.00148358	0.000316718	8.15244e-05	0.000462276	0.0273541	-0.0110428	0.0159052	-0.000669765	-0.00613003	-0.0290924	-0.0029518	-0.00185865	0.00461802	0.0472595	-0.0416541	0.00526357	-0.00151601	0.0161617	0.000846296	-0.0165024	0.00983577	0.00540988	-0.000290411	0.00957816	-0.00739945	-0.00273574	-0.00870796	-0.00144295	0.00400149	0.0133249	0.0118918	-0.00457725	0.00361317	0.00497331	0.000533176	-0.00219898	-3.20274e-05	0.00305629	0.00134436	0.00574317	-0.00275197	0.00348175	-0.00166197
GO.0002863	0.00216465	-0.0173313	-0.00405623	-0.00150762	6.05828e-05	0.000128202	-0.000182683	-0.000383838	0.000527573	0.000634578	-0.00851984	0.00401868	-0.00882799	0.00171185	0.0158019	0.030397	-0.0352999	-0.00916105	-0.00533124	0.0180355	-0.0200079	0.00208505	0.00647966	-0.0113315	0.00167478	0.0108191	-0.0153748	-0.00374483	0.00972702	0.0033515	-0.0134403	0.016897	0.00834684	-0.00993596	-0.0429367	0.00394422	0.00165382	0.00470034	-0.0119105	-0.0161433	-0.00659785	0.00893	-0.0145432	-0.0111445	-0.00425551	0.00516009	-0.002516	0.0091482	0.000919497
GO.0002864	0.000579779	0.00157777	7.64967e-05	0.000298656	0.000531548	-0.000808915	0.000157902	-2.81993e-05	-0.000333762	0.00368576	0.0101999	0.0041117	0.000425406	0.00711216	-0.00907804	0.00800681	-0.0707233	-0.0221618	-0.0140799	-0.0119182	0.00355919	-0.000545907	0.000417558	0.00356228	-0.000421495	-0.000974614	-0.000962048	0.00375593	0.00268089	-0.00407148	-0.00353459	-0.00148149	-4.50194e-05	-0.00109747	-0.00429195	-0.000859083	0.00483607	0.00197082	-0.00027862	2.42098e-05	-0.00137923	0.00153873	0.00375728	0.00218305	0.000979847	-0.00151618	0.000181351	0.00213571	0.000599248
GO.0002866	0.000579779	0.00157777	7.64967e-05	0.000298656	0.000531548	-0.000808915	0.000157902	-2.81993e-05	-0.000333762	0.00368576	0.0101999	0.0041117	0.000425406	0.00711216	-0.00907804	0.00800681	-0.0707233	-0.0221618	-0.0140799	-0.0119182	0.00355919	-0.000545907	0.000417558	0.00356228	-0.000421495	-0.000974614	-0.000962048	0.00375593	0.00268089	-0.00407148	-0.00353459	-0.00148149	-4.50194e-05	-0.00109747	-0.00429195	-0.000859083	0.00483607	0.00197082	-0.00027862	2.42098e-05	-0.00137923	0.00153873	0.00375728	0.00218305	0.000979847	-0.00151618	0.000181351	0.00213571	0.000599248
GO.0002883	0.000579779	0.00157777	7.64967e-05	0.000298656	0.000531548	-0.000808915	0.000157902	-2.81993e-05	-0.000333762	0.00368576	0.0101999	0.0041117	0.000425406	0.00711216	-0.00907804	0.00800681	-0.0707233	-0.0221618	-0.0140799	-0.0119182	0.00355919	-0.000545907	0.000417558	0.00356228	-0.000421495	-0.000974614	-0.000962048	0.00375593	0.00268089	-0.00407148	-0.00353459	-0.00148149	-4.50194e-05	-0.00109747	-0.00429195	-0.000859083	0.00483607	0.00197082	-0.00027862	2.42098e-05	-0.00137923	0.00153873	0.00375728	0.00218305	0.000979847	-0.00151618	0.000181351	0.00213571	0.000599248
GO.0002885	0.000579779	0.00157777	7.64967e-05	0.000298656	0.000531548	-0.000808915	0.000157902	-2.81993e-05	-0.000333762	0.00368576	0.0101999	0.0041117	0.000425406	0.00711216	-0.00907804	0.00800681	-0.0707233	-0.0221618	-0.0140799	-0.0119182	0.00355919	-0.000545907	0.000417558	0.00356228	-0.000421495	-0.000974614	-0.000962048	0.00375593	0.00268089	-0.00407148	-0.00353459	-0.00148149	-4.50194e-05	-0.00109747	-0.00429195	-0.000859083	0.00483607	0.00197082	-0.00027862	2.42098e-05	-0.00137923	0.00153873	0.00375728	0.00218305	0.000979847	-0.00151618	0.000181351	0.00213571	0.000599248
GO.0002886	-0.00819383	0.00282297	-0.00531373	0.0158959	0.0205184	-0.000185876	-0.00164029	-0.00474549	0.00474723	-0.00190088	0.00549889	0.00167424	0.0016208	0.00543346	-0.00221168	0.00473788	-0.040457	-0.0195377	-0.00737052	0.0146587	0.0293634	-0.0056272	0.000566413	-0.000442274	0.000952496	-0.00116035	-0.00131324	0.00759237	0.00292439	0.00138909	0.000465117	0.00146897	0.000100893	-0.000508937	-0.00168921	-0.00164551	0.00204643	0.00120718	-0.000215057	-0.00177636	-0.00131722	0.00111663	0.00203982	0.000820848	0.000624798	-0.000325745	6.45554e-05	0.000332544	0.000510652
GO.0002888	0.000579779	0.00157777	7.64967e-05	0.000298656	0.000531548	-0.000808915	0.000157902	-2.81993e-05	-0.000333762	0.00368576	0.0101999	0.0041117	0.000425406	0.00711216	-0.00907804	0.00800681	-0.0707233	-0.0221618	-0.0140799	-0.0119182	0.00355919	-0.000545907	0.000417558	0.00356228	-0.000421495	-0.000974614	-0.000962048	0.00375593	0.00268089	-0.00407148	-0.00353459	-0.00148149	-4.50194e-05	-0.00109747	-0.00429195	-0.000859083	0.00483607	0.00197082	-0.00027862	2.42098e-05	-0.00137923	0.00153873	0.00375728	0.00218305	0.000979847	-0.00151618	0.000181351	0.00213571	0.000599248
GO.0002889	0.00279409	-0.0220651	-0.00643012	-0.00427651	-0.00207496	0.0084439	0.00830118	-0.00363214	-0.0134028	-0.00565031	-0.00486164	0.00332009	0.0191735	0.00892242	-0.0170983	0.00601945	-0.0104369	-0.00412713	-0.00126011	-0.0189214	0.0145941	-0.00153082	0.00379753	-0.0100874	-0.0029261	0.000977645	-0.012533	0.00404413	0.00649578	0.00971421	-0.0270509	-0.00653869	-0.0343197	-0.0058932	-0.00649832	0.00283348	0.00461895	0.00506423	0.006303	0.00594477	0.00392798	0.0101314	0.0117286	0.00583871	-0.00555418	0.000384818	0.00172877	-0.00530148	-0.00197984
GO.0002891	0.00279409	-0.0220651	-0.00643012	-0.00427651	-0.00207496	0.0084439	0.00830118	-0.00363214	-0.0134028	-0.00565031	-0.00486164	0.00332009	0.0191735	0.00892242	-0.0170983	0.00601945	-0.0104369	-0.00412713	-0.00126011	-0.0189214	0.0145941	-0.00153082	0.00379753	-0.0100874	-0.0029261	0.000977645	-0.012533	0.00404413	0.00649578	0.00971421	-0.0270509	-0.00653869	-0.0343197	-0.0058932	-0.00649832	0.00283348	0.00461895	0.00506423	0.006303	0.00594477	0.00392798	0.0101314	0.0117286	0.00583871	-0.00555418	0.000384818	0.00172877	-0.00530148	-0.00197984
GO.0002902	-0.00242224	-0.0151074	-0.00817872	-0.00220868	0.0143938	0.000360769	-0.000613741	-0.00253857	0.00268335	0.0012857	-0.0076984	0.00391252	-0.00805052	0.00215111	0.0151459	0.0284147	-0.0320349	-0.00906563	-0.00452619	0.0166089	-0.0190001	0.00161843	0.00594224	-0.0107088	0.0014831	0.0104179	-0.0142875	-0.00375676	0.00916193	0.00325674	-0.0127799	0.0157647	0.00776905	-0.00936302	-0.0399611	0.00381706	0.00130027	0.00389266	-0.0110595	-0.0153967	-0.00616018	0.00811794	-0.0136435	-0.0103902	-0.00425628	0.00500397	-0.00275892	0.00818131	0.00116268
GO.0002904	0.00207863	-0.0195312	-0.00443513	-0.00177395	-0.00018115	0.000514732	-0.00027148	-0.000403234	0.000727239	-0.00102344	-0.0139781	0.00244932	-0.00977286	-0.00144627	0.0213556	0.0292516	-0.00544277	0.000355836	0.000756464	0.0250973	-0.0233546	0.00251508	0.00683426	-0.0139452	0.0020123	0.0121876	-0.0162295	-0.00580617	0.00930538	0.0055261	-0.0129365	0.0190154	0.00907433	-0.0102674	-0.0445781	0.00467709	-0.000452152	0.00418295	-0.0127894	-0.0175211	-0.00651583	0.00897133	-0.0175193	-0.0131018	-0.00507081	0.00630105	-0.00281321	0.00893075	0.000719032
GO.0002920	-0.00844091	-0.0100649	-0.0109784	-0.00653206	-0.00115182	0.0164406	0.00350331	0.00167972	-0.00261071	0.00475109	-0.00207304	-0.0033113	0.00466886	0.00691925	-0.00339924	0.0353249	-0.00807634	-0.0235614	-0.00187868	0.00351118	-0.00985228	-0.00513807	-0.0133918	-0.0162317	-0.00207738	-0.000796888	0.00619723	-0.000741318	-0.0020756	-0.0235309	0.0375424	0.00194522	-0.00736109	-0.00270831	0.0178346	0.00973738	0.00888055	0.00228707	0.0124449	0.0194453	0.00655306	-0.0175514	0.00811852	0.00143015	-0.0032669	-0.00335778	0.000482097	-0.00231507	-0.0093595
GO.0002921	0.00225156	-0.00399738	-0.000863474	-0.000728878	0.000374339	4.42135e-05	-5.30465e-05	-0.000405118	0.000337107	-0.000618862	0.0123696	-0.00697127	0.0121264	-0.00612754	0.00664353	-0.000585289	0.00406063	-0.000464778	-0.000456553	-0.0145962	0.0101221	-0.00349677	-0.00903416	-0.0086841	0.0363004	0.00778932	-0.0134083	-0.0267194	0.00166669	-0.032908	0.0723988	0.0246102	-0.0332944	-0.0151641	-0.0108316	0.0401859	0.0369362	-0.00416486	0.0102913	0.0153351	0.00240093	-0.0454589	0.0104377	0.0322983	0.0307904	0.00706605	0.00169432	0.0269409	0.00436275
GO.0002922	-0.0140542	0.00771659	-0.00942988	-0.00661744	-0.000484987	0.021048	0.00348231	0.00151913	-0.00434029	-0.00441812	0.00469076	0.00230321	0.00807746	0.0129131	-0.0252465	0.0218056	-0.0172882	-0.0125655	0.0115514	-0.00344014	-0.000891957	-0.00222608	0.0017937	-0.00170219	0.00076902	-0.00396191	-0.000668203	0.00235846	0.00296435	-0.00342378	-0.00141095	3.99115e-05	0.000444554	-0.00297099	0.000450273	0.00190997	-0.00176515	0.0035684	-0.0020971	0.00022238	-0.00027964	0.00104944	0.000348307	0.0025251	0.00150601	-0.00107473	0.000283927	-0.000191565	-0.000119748
GO.0002923	-0.00289181	0.00220599	-0.000358423	-0.0013115	-0.00320779	0.0122546	-0.00735073	-0.00850389	-0.0298049	-0.000245508	0.0054057	0.00470303	0.0121458	0.0263983	-0.0335511	0.0271232	0.0122891	0.00664493	0.00360166	0.00410001	-0.000930237	-0.00389589	0.00288939	-0.00474234	-0.000467434	-0.0039671	-0.000299791	0.000796199	0.00219776	-0.00280828	0.00129529	0.00120055	-0.000431559	-0.00319769	0.00256753	0.00240621	-0.00383233	0.00483257	-0.00358658	0.000173398	0.000747694	0.00307352	-0.00167628	0.00187865	0.00265363	-0.000871457	0.00120762	-1.42105e-05	-0.000685902
GO.0002925	-0.00289181	0.00220599	-0.000358423	-0.0013115	-0.00320779	0.0122546	-0.00735073	-0.00850389	-0.0298049	-0.000245508	0.0054057	0.00470303	0.0121458	0.0263983	-0.0335511	0.0271232	0.0122891	0.00664493	0.00360166	0.00410001	-0.000930237	-0.00389589	0.00288939	-0.00474234	-0.000467434	-0.0039671	-0.000299791	0.000796199	0.00219776	-0.00280828	0.00129529	0.00120055	-0.000431559	-0.00319769	0.00256753	0.00240621	-0.00383233	0.00483257	-0.00358658	0.000173398	0.000747694	0.00307352	-0.00167628	0.00187865	0.00265363	-0.000871457	0.00120762	-1.42105e-05	-0.000685902
GO.0002931	-0.0108756	-0.00547611	0.0309682	-0.00826828	0.00379951	-0.00367449	-0.000407277	-0.000168033	0.00312781	-0.00253824	-0.0004941	-0.0001673	0.000818216	-0.00138711	0.000641242	0.000782934	-0.000202688	0.000997704	-0.000489535	-0.000560901	0.0024862	-2.85543e-07	0.000161073	-0.000846627	-0.000178347	-0.000995442	8.82846e-05	-0.000590987	0.000363378	-0.00050495	-1.07109e-05	-0.00042648	-7.53618e-06	0.000433928	0.00035195	-0.00052036	-2.93429e-05	-0.000338945	-0.000867446	-7.96062e-05	0.000334589	3.66456e-05	-0.000195435	-0.000562032	-8.35823e-05	0.000687141	-0.00040068	3.45872e-05	-0.000552046
GO.0002933	-0.0102272	-0.00101775	0.0158765	-0.00626993	-0.00113634	0.00219431	-0.00774568	0.0259245	-0.00066055	-0.00538032	0.00222491	0.00435544	0.00883614	0.0153792	-0.0142852	0.0133828	0.00560289	-0.000203179	0.0117102	-0.00069656	-0.0044039	-0.040124	0.00690277	-0.00503408	0.00210105	0.00227972	0.00440939	-5.78603e-05	7.56864e-05	0.000199123	-0.00104411	-0.000872244	0.000393509	-0.000980142	0.00121828	0.00142184	-0.000458097	-0.00136654	-0.000761363	0.000217324	0.000322259	0.00159359	0.000632978	0.000807017	-0.000726377	-0.00194115	0.000454771	0.00259693	-0.00055985
GO.0003002	-0.0182681	0.00690988	-0.000330676	0.00701617	-0.0057081	0.00370655	0.00323862	0.00154113	-0.00250679	0.0105552	0.00664571	-0.0121379	-0.0141233	0.00558754	-0.000248306	0.0170867	-0.0119083	0.0011895	-0.00739432	-0.00401312	0.0064001	0.0174262	-0.00168162	-0.00124874	0.000581268	0.00658652	0.014099	0.00633574	-0.0110572	0.0234229	0.00343461	0.00214463	0.0202197	-0.000904937	-0.00762275	0.0145968	-0.027344	-0.0252189	-0.00696633	-0.0113125	0.00578971	-0.00520404	0.0100569	0.0156278	0.0297376	0.0269705	0.0063204	-0.00171016	0.0101946
GO.0003006	-0.0137498	-0.017352	-0.00573968	0.00533946	-0.00604822	0.00446373	0.00375695	0.00212041	-0.00353013	0.010904	0.00921823	0.00473258	0.000147296	-0.00164613	-0.00898412	0.0131725	-0.00494561	0.000364096	-0.00704701	-0.00508521	0.00350767	-0.00182823	-0.0137968	0.00915832	0.00867849	0.0231971	0.010761	0.00344365	-0.000908275	0.0188177	0.0266441	0.00259151	0.0149717	0.00144224	0.0085053	0.0392103	-3.16772e-07	-0.0281981	-0.0198607	-0.0178283	0.0021189	0.0101438	0.00978913	-0.00253246	0.00253653	0.0222181	0.00241717	-0.0215509	-0.000954973
GO.0003007	-0.0202666	0.00293486	-0.000642513	0.00768433	-0.00395609	0.00298093	-0.0134709	-0.00137933	0.00132306	-0.0067643	0.0117321	-0.00911951	-0.0203705	-0.00256581	0.00585304	0.0118898	-0.02036	0.00313453	-0.00609858	-0.00373778	0.00174998	-0.00243194	-0.000724184	0.00582143	-0.00168787	-0.00302633	-0.00264273	0.0117619	-0.00419759	-0.000232384	-0.00512061	0.00202014	0.00389776	-0.00416608	-0.0102801	-0.00189318	-0.000157315	0.0039665	0.000323097	0.000823455	0.00215	-0.00917569	0.00889466	0.00611295	-0.00194539	-0.00522069	0.000499391	0.00112141	0.000535623
GO.0003008	-0.00854095	-0.0141038	-0.00424952	0.00455636	-0.00393951	0.00358446	0.00277835	0.00131787	-0.00205669	0.00783021	0.0177359	-0.00239955	0.00977102	-0.00371615	-0.00600517	0.00274179	-0.00216042	-0.000605516	-0.00135725	-0.00514159	0.00121634	-0.00484573	6.12088e-07	-0.00287757	-0.0310919	-0.0135461	-0.0303211	-0.0320333	-0.0117942	0.0282277	0.0171155	-0.00345595	0.00429756	0.0334217	-0.0101657	-0.03589	0.0180595	-0.00608915	0.00329951	-0.000286581	-0.0195615	-0.0140831	-0.0095812	0.000435556	0.0136502	-0.00207918	-0.0514902	-0.0109182	-0.00563668
GO.0003009	0.00355362	-0.0164943	0.00579613	-0.00476201	0.00205427	-0.000433314	-0.000112075	-0.000630345	-0.00080107	-0.00201562	0.0244535	-0.0102272	0.0171221	0.00171985	-0.00508779	0.0131139	0.0112691	0.00602768	0.00588195	-0.00890376	0.00626112	-0.000708561	0.0289795	-0.0260797	0.0301553	-0.00965023	-0.0214666	-0.00922973	0.00671227	0.003473	-0.000940427	-0.0240229	-0.00651613	-0.00185899	0.00202324	-0.0103496	-0.0139656	0.00736083	0.0143715	0.0106212	0.00291935	0.0193017	-0.0331552	0.0117655	0.0472914	0.0222959	0.00537043	0.00496378	0.0407326
GO.0003011	-0.0108756	-0.00547611	0.0309682	-0.00826828	0.00379951	-0.00367449	-0.000407277	-0.000168033	0.00312781	-0.00253824	-0.0004941	-0.0001673	0.000818216	-0.00138711	0.000641242	0.000782934	-0.000202688	0.000997704	-0.000489535	-0.000560901	0.0024862	-2.85543e-07	0.000161073	-0.000846627	-0.000178347	-0.000995442	8.82846e-05	-0.000590987	0.000363378	-0.00050495	-1.07109e-05	-0.00042648	-7.53618e-06	0.000433928	0.00035195	-0.00052036	-2.93429e-05	-0.000338945	-0.000867446	-7.96062e-05	0.000334589	3.66456e-05	-0.000195435	-0.000562032	-8.35823e-05	0.000687141	-0.00040068	3.45872e-05	-0.000552046
GO.0003012	-0.011676	-0.00927996	-0.00355152	0.00311932	-0.00317383	0.00532409	-0.000260171	-0.00106342	-0.00150385	-0.0124356	0.0202723	-0.0162266	0.0108418	-0.00355015	0.00340785	0.0189206	0.0108775	0.0112845	0.0030783	-0.0064845	0.00309953	-0.00317184	0.0182835	-0.0216829	0.0242377	-0.015854	-0.0229601	0.00174082	0.004347	-0.000421304	-0.00080852	-0.0197675	0.00123708	0.0269077	-0.0260418	-0.00522265	-0.0235451	0.0156562	0.0263797	0.0064504	0.000309268	0.00629521	-0.0220557	0.0283505	0.033439	0.0179669	0.00549578	0.00726413	0.0267256
GO.0003013	-0.0141121	-0.0170503	-0.00567243	0.00535999	-0.00532768	0.00423686	0.00213821	0.00115533	0.000992556	0.00569437	-0.0107311	-0.0108776	0.000309385	-0.00730117	0.00506783	-0.010091	0.007297	0.00249898	-0.00214223	-0.0181739	0.0176319	-0.00045792	0.00828724	-0.00460083	-0.00629631	0.00205818	-0.0159212	-0.0186502	0.00455192	0.00220672	-0.0366509	-0.0145851	-0.0374754	-0.00475575	0.00457257	0.00502122	0.00700151	-0.000128868	0.00381413	0.00476582	0.00451397	0.0091234	0.0051632	0.00165671	-0.00789894	-0.00119794	0.00164961	-0.0100058	0.00858617
GO.0003014	-0.0109612	0.00393803	0.0111723	0.0188082	-0.00575821	0.0030487	-0.00376421	0.0151011	0.00224099	0.0180382	-0.00806333	-0.0100376	0.00222998	-0.00448174	-0.0138711	0.0132587	0.00865078	-0.0118838	0.0117066	0.00108762	0.00382554	0.0229627	-0.00258939	0.003558	-0.00723868	-0.00548407	-0.00252799	-0.0285188	-0.000724029	-0.0139981	-0.0104953	-0.00750696	0.00323394	-0.00494242	0.000190427	0.00478765	-0.00303433	0.00501463	-0.00388967	0.00321011	0.0035538	0.000573537	-0.000814983	0.000575946	-0.00066822	-0.00151545	0.00107822	-0.00335384	-0.000647781
GO.0003015	-0.0210124	0.00290065	0.000818237	-0.0119481	0.00286518	-0.00925183	-0.0104219	0.00532301	0.0166548	-0.00654344	0.000895468	0.0039802	0.00590353	0.0141767	0.00824608	-0.000836939	0.00364533	-0.00496656	0.00574891	-0.00262011	0.000879173	0.000333761	0.000183178	-0.000773648	-3.01851e-05	0.000259539	-0.00059266	-0.00113402	0.000379159	0.000485131	-0.000848902	-0.000237664	0.000391683	-0.000171207	0.000285438	-0.000952996	5.50068e-08	-0.00126199	0.000978746	-0.000539372	9.25594e-05	-0.00110842	-0.000240656	-0.000232153	-0.000519	0.000860195	-0.000514061	-0.000531137	0.000214426
GO.0003016	-0.0104094	-0.00256998	0.0207945	0.0280307	0.000261395	-0.00286766	-0.0026449	-0.00340762	0.00548683	-0.00923591	-0.00425495	-0.00308581	0.00178348	0.000120135	0.00223841	0.000407785	0.000479158	-2.92161e-06	-0.00028517	-0.00305566	0.000554053	-0.000279475	0.000584971	-0.00265611	0.00181653	-0.00103128	0.000404283	0.0100953	0.00188857	0.00336438	0.00336682	0.00302791	-0.000398197	-2.62464e-05	0.00012576	-0.00358112	-0.000646551	0.00106497	-0.000679568	-0.000781097	-4.78918e-05	-0.000651017	0.000378672	0.000165152	0.000201677	0.000543689	0.000120568	-0.000514289	0.0003448
GO.0003018	-0.00938619	-0.00553497	0.00773055	0.0162997	-0.00574538	0.0020998	-0.00309882	0.0143298	0.00502934	0.0152991	-0.00753353	-0.00890051	-0.0238763	-0.00360071	-0.0154382	-0.0150931	0.00630448	-0.00903788	0.0129596	-0.0100122	0.0118705	0.000467919	0.00146656	0.0123427	-0.0257113	-0.00983567	0.0183095	-0.0202228	-0.00146208	-0.0161314	0.000138863	-0.0124485	-0.0152548	-0.00871597	-0.00192974	0.00630159	-0.000963227	-0.00167445	-0.0103477	-0.0059829	-0.000895551	0.000526789	-0.007278	-0.00571386	-0.00845384	0.00205358	-0.00070785	0.00300767	0.00858976
GO.0003032	-0.019332	0.00818097	-0.0143137	-0.00963598	-0.00493544	0.00620649	-0.016578	0.000386884	-0.00223087	-0.00446076	-0.0021927	-0.00514073	-0.000328436	-0.0116886	0.000837978	-0.000915017	-0.00100618	0.00776869	-0.00490189	0.00126068	0.000697356	-0.000548875	-0.00135487	-0.000500437	-0.00030914	-0.00166736	-0.00263601	0.00121627	0.000769694	-0.00122156	-0.00208467	-0.000644433	0.000891736	-0.000706328	0.000429838	-0.00132402	-1.04953e-05	0.00185714	-5.7899e-05	-0.000454141	0.000340043	0.000224687	-4.85722e-05	0.000954289	-0.000567237	-0.000313412	0.000120075	4.87982e-05	-0.00012723
GO.0003044	-0.0130565	0.00201516	0.0107272	0.0188672	-0.00686395	-0.0145664	0.0163613	-0.00361107	-0.000877339	-0.016404	-0.00662737	-0.00291535	0.00181721	0.00164735	0.00370426	-0.000144284	0.00163902	-0.00218992	-0.00122674	-0.00227594	0.00107018	0.000478664	-0.000223341	0.0021777	-0.00961583	-0.00186353	0.00084736	-0.0368936	-0.00231032	-0.0147444	-0.0125179	-0.0102996	0.00482125	-0.00289143	0.00030337	0.00324332	0.00120241	-0.000818046	-0.00151958	0.00275161	0.00393408	0.000501163	0.000381329	1.17591e-06	-0.00154138	-0.00121738	0.000444136	-0.00129434	-0.00029204
GO.0003071	-0.00312461	0.00271022	0.00333352	0.0352297	-0.00174697	-0.000959094	-0.00262466	-0.00322652	0.00438473	-0.0090873	-0.00567732	-0.00284283	-5.32624e-05	0.00124255	0.00184828	-0.000102792	0.00174056	-0.0017882	-0.00206215	-0.00066776	-0.000602493	-3.78715e-05	-0.000265233	0.00504459	-0.0123749	0.000639508	0.00204301	-0.0502931	-0.00461263	-0.0191688	-0.0173359	-0.0138636	0.00536908	-0.00398782	0.000370291	0.00584057	0.00184973	-0.00114887	-0.00209509	0.00385325	0.00515746	0.0011499	0.000948447	-8.14745e-05	-0.00230252	-0.00209618	0.00101034	-0.00165802	-0.000340991
GO.0003072	-0.00312461	0.00271022	0.00333352	0.0352297	-0.00174697	-0.000959094	-0.00262466	-0.00322652	0.00438473	-0.0090873	-0.00567732	-0.00284283	-5.32624e-05	0.00124255	0.00184828	-0.000102792	0.00174056	-0.0017882	-0.00206215	-0.00066776	-0.000602493	-3.78715e-05	-0.000265233	0.00504459	-0.0123749	0.000639508	0.00204301	-0.0502931	-0.00461263	-0.0191688	-0.0173359	-0.0138636	0.00536908	-0.00398782	0.000370291	0.00584057	0.00184973	-0.00114887	-0.00209509	0.00385325	0.00515746	0.0011499	0.000948447	-8.14745e-05	-0.00230252	-0.00209618	0.00101034	-0.00165802	-0.000340991
GO.0003073	-0.0150036	0.00298193	0.00828114	0.0166525	-0.00857019	-0.0109458	0.0103193	0.013987	0.000146441	-0.0184412	-0.00619035	-0.00203341	0.0030548	0.00635258	0.00671793	-0.000963153	0.00221955	-0.00621477	0.00338142	-0.00353379	0.000429291	0.00137213	-0.000412818	0.0019331	-0.00841292	-0.00118208	0.000591086	-0.0343618	-0.00249727	-0.01345	-0.0120185	-0.00943644	0.00465619	-0.00274384	0.000142604	0.00277616	0.000966537	-0.00124315	-0.00084504	0.00286578	0.00352032	-3.50374e-05	0.00039841	-0.000283884	-0.00158419	-0.00125702	0.000475735	-0.00106607	-0.000140206
GO.0003081	-0.0130565	0.00201516	0.0107272	0.0188672	-0.00686395	-0.0145664	0.0163613	-0.00361107	-0.000877339	-0.016404	-0.00662737	-0.00291535	0.00181721	0.00164735	0.00370426	-0.000144284	0.00163902	-0.00218992	-0.00122674	-0.00227594	0.00107018	0.000478664	-0.000223341	0.0021777	-0.00961583	-0.00186353	0.00084736	-0.0368936	-0.00231032	-0.0147444	-0.0125179	-0.0102996	0.00482125	-0.00289143	0.00030337	0.00324332	0.00120241	-0.000818046	-0.00151958	0.00275161	0.00393408	0.000501163	0.000381329	1.17591e-06	-0.00154138	-0.00121738	0.000444136	-0.00129434	-0.00029204
GO.0003084	-0.00312461	0.00271022	0.00333352	0.0352297	-0.00174697	-0.000959094	-0.00262466	-0.00322652	0.00438473	-0.0090873	-0.00567732	-0.00284283	-5.32624e-05	0.00124255	0.00184828	-0.000102792	0.00174056	-0.0017882	-0.00206215	-0.00066776	-0.000602493	-3.78715e-05	-0.000265233	0.00504459	-0.0123749	0.000639508	0.00204301	-0.0502931	-0.00461263	-0.0191688	-0.0173359	-0.0138636	0.00536908	-0.00398782	0.000370291	0.00584057	0.00184973	-0.00114887	-0.00209509	0.00385325	0.00515746	0.0011499	0.000948447	-8.14745e-05	-0.00230252	-0.00209618	0.00101034	-0.00165802	-0.000340991
GO.0003085	-0.00697473	0.00274029	-0.00437316	-0.00247866	-0.00537138	0.00668502	-0.0124416	0.0433631	0.00241473	-0.00774116	1.92165e-05	0.00173081	0.00338458	0.0120167	0.00812522	-0.00206828	0.00171489	-0.0104054	0.0113094	-0.00350939	-0.00142735	0.00230867	-0.000509306	-0.000258549	0.00144838	0.0014003	-0.000502903	0.000354205	-0.000840614	0.000847066	-0.000777988	0.000489402	0.00036775	-9.91995e-05	-0.000352397	-0.000641926	-0.00039453	-0.00119395	0.00143867	0.000730248	-0.00039685	-0.00125796	0.000104344	-0.000711683	-0.000356273	-0.00029592	0.000150761	0.00036066	0.000331926
GO.0003091	-0.00129254	0.00198699	0.000620499	0.00144269	-0.00276213	-0.00117757	0.0042673	0.00329831	-0.00047026	0.0322875	-0.006204	-0.0128673	-0.00412282	0.00303934	-0.00194558	-0.000165726	0.0234198	-0.0438476	-0.0370024	-0.00137366	-0.0050051	-0.00676854	0.0045329	-0.00232602	-0.000665571	-0.00288354	-0.00236401	0.00610325	0.00162867	0.000165638	-0.00120792	0.00233271	-0.00112764	-0.00239037	-0.00362055	-0.000335348	-0.000301497	0.00261263	-0.00134389	-0.00183023	0.00142524	-0.000466739	-0.00161465	0.00171167	0.00102997	-0.00212161	2.34643e-05	-0.00257058	-0.000502353
GO.0003100	-0.0108756	-0.00547611	0.0309682	-0.00826828	0.00379951	-0.00367449	-0.000407277	-0.000168033	0.00312781	-0.00253824	-0.0004941	-0.0001673	0.000818216	-0.00138711	0.000641242	0.000782934	-0.000202688	0.000997704	-0.000489535	-0.000560901	0.0024862	-2.85543e-07	0.000161073	-0.000846627	-0.000178347	-0.000995442	8.82846e-05	-0.000590987	0.000363378	-0.00050495	-1.07109e-05	-0.00042648	-7.53618e-06	0.000433928	0.00035195	-0.00052036	-2.93429e-05	-0.000338945	-0.000867446	-7.96062e-05	0.000334589	3.66456e-05	-0.000195435	-0.000562032	-8.35823e-05	0.000687141	-0.00040068	3.45872e-05	-0.000552046
GO.0003127	0.000560453	-0.00591006	-0.0012388	0.000430586	-0.000901339	-0.0002221	0.00199327	0.000327238	0.000566441	0.00113652	0.0284828	-0.0107762	-0.0482265	0.00977189	0.015585	0.022472	0.00536133	0.00910531	0.00525482	0.00146235	-0.000473632	-0.003826	-0.000240789	0.0148166	-0.00519238	-0.00196686	-0.00111871	0.00966212	-0.0151261	0.000471594	-0.00949736	0.00312771	0.00779378	-0.00740432	-0.0212436	0.00301067	-0.00300584	0.00301578	0.00186163	0.00361321	0.00532776	-0.0215839	0.0171818	0.0104484	-0.00435897	-0.0108966	0.000646451	0.00156423	0.000599314
GO.0003140	-0.00462019	0.00394796	-0.00262225	-0.00265954	-0.00647695	0.00952474	-0.00326675	-0.00286306	0.0023822	0.00136893	-0.00413168	-0.0136828	-0.0103692	-0.0524114	-0.0235027	0.0116581	-0.00344152	-0.0141133	0.0282572	0.00156686	-0.00169892	0.00214455	0.000384242	0.00241997	0.00105807	-0.00235683	0.000335133	0.00133017	-0.000114074	-0.00104328	-0.00133605	-0.000833776	0.000909918	-0.000670199	0.000932628	0.00314772	-0.00148859	0.00479785	-0.0024541	-0.000564124	0.00126328	-0.000873582	-0.000190138	0.00156766	-0.000652528	-0.00148918	0.000200733	-0.00124564	-0.000587997
GO.0003143	-0.00981706	-0.00120519	-0.0040797	0.0221731	0.0111947	0.00742474	-0.00634675	-0.0112097	-0.0115152	-0.00566473	0.0135168	-0.00894536	-0.028366	0.0121166	0.0160408	0.00898021	0.00479817	0.00244987	0.00361025	-0.00218278	-0.00151137	-0.00184335	-0.000324862	0.0075552	-0.00198411	-0.000549937	-0.000560459	0.0127661	-0.00743266	0.00237102	-0.00321815	0.00360419	0.00466052	-0.0044402	-0.0130748	-0.00116996	-0.00210213	0.00234988	0.0011392	0.000818759	0.00340156	-0.013515	0.0104211	0.00669707	-0.0023023	-0.00616292	7.06934e-05	0.000161688	0.00105602
GO.0003146	0.000560453	-0.00591006	-0.0012388	0.000430586	-0.000901339	-0.0002221	0.00199327	0.000327238	0.000566441	0.00113652	0.0284828	-0.0107762	-0.0482265	0.00977189	0.015585	0.022472	0.00536133	0.00910531	0.00525482	0.00146235	-0.000473632	-0.003826	-0.000240789	0.0148166	-0.00519238	-0.00196686	-0.00111871	0.00966212	-0.0151261	0.000471594	-0.00949736	0.00312771	0.00779378	-0.00740432	-0.0212436	0.00301067	-0.00300584	0.00301578	0.00186163	0.00361321	0.00532776	-0.0215839	0.0171818	0.0104484	-0.00435897	-0.0108966	0.000646451	0.00156423	0.000599314
GO.0003148	-0.00486918	0.000789587	0.00313137	0.0399115	-0.00239426	-0.000857267	-0.00291855	-0.00401473	0.00442537	-0.00939506	-0.00481015	-0.00362479	0.00158009	0.00113564	0.00225837	-6.39345e-05	0.00072603	-0.000715531	3.33256e-06	-0.00330732	-0.00110195	-0.000338898	0.000594829	-0.00261862	0.00233136	-0.00054094	0.000427536	0.0126709	0.00203218	0.00444252	0.00409278	0.00397827	-0.000477775	-0.000341507	-9.85693e-05	-0.00397382	-0.000763554	0.00153407	-0.000205525	-0.000890936	-0.000296881	-0.000816064	0.000598929	0.000601467	0.000304352	0.000169325	0.000432226	-0.000648696	0.000812317
GO.0003151	-0.00486918	0.000789587	0.00313137	0.0399115	-0.00239426	-0.000857267	-0.00291855	-0.00401473	0.00442537	-0.00939506	-0.00481015	-0.00362479	0.00158009	0.00113564	0.00225837	-6.39345e-05	0.00072603	-0.000715531	3.33256e-06	-0.00330732	-0.00110195	-0.000338898	0.000594829	-0.00261862	0.00233136	-0.00054094	0.000427536	0.0126709	0.00203218	0.00444252	0.00409278	0.00397827	-0.000477775	-0.000341507	-9.85693e-05	-0.00397382	-0.000763554	0.00153407	-0.000205525	-0.000890936	-0.000296881	-0.000816064	0.000598929	0.000601467	0.000304352	0.000169325	0.000432226	-0.000648696	0.000812317
GO.0003156	-0.0108756	-0.00547611	0.0309682	-0.00826828	0.00379951	-0.00367449	-0.000407277	-0.000168033	0.00312781	-0.00253824	-0.0004941	-0.0001673	0.000818216	-0.00138711	0.000641242	0.000782934	-0.000202688	0.000997704	-0.000489535	-0.000560901	0.0024862	-2.85543e-07	0.000161073	-0.000846627	-0.000178347	-0.000995442	8.82846e-05	-0.000590987	0.000363378	-0.00050495	-1.07109e-05	-0.00042648	-7.53618e-06	0.000433928	0.00035195	-0.00052036	-2.93429e-05	-0.000338945	-0.000867446	-7.96062e-05	0.000334589	3.66456e-05	-0.000195435	-0.000562032	-8.35823e-05	0.000687141	-0.00040068	3.45872e-05	-0.000552046
GO.0003157	-0.00486918	0.000789587	0.00313137	0.0399115	-0.00239426	-0.000857267	-0.00291855	-0.00401473	0.00442537	-0.00939506	-0.00481015	-0.00362479	0.00158009	0.00113564	0.00225837	-6.39345e-05	0.00072603	-0.000715531	3.33256e-06	-0.00330732	-0.00110195	-0.000338898	0.000594829	-0.00261862	0.00233136	-0.00054094	0.000427536	0.0126709	0.00203218	0.00444252	0.00409278	0.00397827	-0.000477775	-0.000341507	-9.85693e-05	-0.00397382	-0.000763554	0.00153407	-0.000205525	-0.000890936	-0.000296881	-0.000816064	0.000598929	0.000601467	0.000304352	0.000169325	0.000432226	-0.000648696	0.000812317
GO.0003158	-0.0103155	-0.0148061	-0.000262924	0.0113912	0.00528729	-0.00960932	-0.00576412	0.00756547	0.0026335	-0.00861703	-0.00416991	0.0157479	0.00119897	-0.00574399	0.0213368	0.0179402	0.00581535	-0.00736402	0.000436466	-0.000156096	-0.00442414	-0.00248509	-0.0185057	0.0134889	0.0169473	-0.0171485	0.000448926	-0.029456	-0.00317212	-0.00699183	-0.00181879	-0.0317136	-0.0207348	-0.0110141	-0.0127143	-0.00368117	-0.0114093	-0.00129359	-0.000317967	-0.00145572	0.000529521	0.0101405	-0.00561243	0.013334	0.0164756	0.00390739	-0.00097261	-0.00195458	-0.00466278
GO.0003159	-0.0108756	-0.00547611	0.0309682	-0.00826828	0.00379951	-0.00367449	-0.000407277	-0.000168033	0.00312781	-0.00253824	-0.0004941	-0.0001673	0.000818216	-0.00138711	0.000641242	0.000782934	-0.000202688	0.000997704	-0.000489535	-0.000560901	0.0024862	-2.85543e-07	0.000161073	-0.000846627	-0.000178347	-0.000995442	8.82846e-05	-0.000590987	0.000363378	-0.00050495	-1.07109e-05	-0.00042648	-7.53618e-06	0.000433928	0.00035195	-0.00052036	-2.93429e-05	-0.000338945	-0.000867446	-7.96062e-05	0.000334589	3.66456e-05	-0.000195435	-0.000562032	-8.35823e-05	0.000687141	-0.00040068	3.45872e-05	-0.000552046
GO.0003170	-0.00785493	-0.00587558	0.015614	0.0224143	-0.000380176	-0.00240895	-0.000791306	-0.00247783	0.00470125	-0.0065534	0.0151765	-0.00944971	-0.0299771	0.00645433	0.0119101	0.0149466	0.00386747	0.00592335	0.00319461	-0.00146118	0.000129266	-0.00271061	0.000305212	0.00754517	-0.00194476	-0.00209436	-0.000408811	0.0142596	-0.00835266	0.00296355	-0.00352223	0.00442645	0.00475769	-0.00483939	-0.0137259	-0.000868473	-0.00246672	0.00280359	0.000674922	0.00173466	0.00342944	-0.0145607	0.0114808	0.00693017	-0.00267752	-0.00666208	0.00051591	0.000611885	0.000662296
GO.0003171	-0.00310476	-0.0036897	0.00136374	0.0290696	-0.00237473	-0.000777767	-0.000666729	-0.00265712	0.00359698	-0.00595091	0.017058	-0.010377	-0.0336123	0.00785971	0.0128575	0.0161468	0.00438641	0.00604548	0.0037889	-0.00132944	-0.00113533	-0.00300113	0.000255113	0.0087896	-0.00206159	-0.00180706	-0.000498047	0.0160926	-0.00943519	0.003541	-0.00389442	0.00512041	0.00527174	-0.00558146	-0.0153787	-0.000694021	-0.00271614	0.00327852	0.00119335	0.00196161	0.00362513	-0.0161409	0.0128123	0.00796231	-0.00292166	-0.00772981	0.00077727	0.000659713	0.00101719
GO.0003175	-0.00486918	0.000789587	0.00313137	0.0399115	-0.00239426	-0.000857267	-0.00291855	-0.00401473	0.00442537	-0.00939506	-0.00481015	-0.00362479	0.00158009	0.00113564	0.00225837	-6.39345e-05	0.00072603	-0.000715531	3.33256e-06	-0.00330732	-0.00110195	-0.000338898	0.000594829	-0.00261862	0.00233136	-0.00054094	0.000427536	0.0126709	0.00203218	0.00444252	0.00409278	0.00397827	-0.000477775	-0.000341507	-9.85693e-05	-0.00397382	-0.000763554	0.00153407	-0.000205525	-0.000890936	-0.000296881	-0.000816064	0.000598929	0.000601467	0.000304352	0.000169325	0.000432226	-0.000648696	0.000812317
GO.0003176	-0.00486918	0.000789587	0.00313137	0.0399115	-0.00239426	-0.000857267	-0.00291855	-0.00401473	0.00442537	-0.00939506	-0.00481015	-0.00362479	0.00158009	0.00113564	0.00225837	-6.39345e-05	0.00072603	-0.000715531	3.33256e-06	-0.00330732	-0.00110195	-0.000338898	0.000594829	-0.00261862	0.00233136	-0.00054094	0.000427536	0.0126709	0.00203218	0.00444252	0.00409278	0.00397827	-0.000477775	-0.000341507	-9.85693e-05	-0.00397382	-0.000763554	0.00153407	-0.000205525	-0.000890936	-0.000296881	-0.000816064	0.000598929	0.000601467	0.000304352	0.000169325	0.000432226	-0.000648696	0.000812317
GO.0003177	-0.00486918	0.000789587	0.00313137	0.0399115	-0.00239426	-0.000857267	-0.00291855	-0.00401473	0.00442537	-0.00939506	-0.00481015	-0.00362479	0.00158009	0.00113564	0.00225837	-6.39345e-05	0.00072603	-0.000715531	3.33256e-06	-0.00330732	-0.00110195	-0.000338898	0.000594829	-0.00261862	0.00233136	-0.00054094	0.000427536	0.0126709	0.00203218	0.00444252	0.00409278	0.00397827	-0.000477775	-0.000341507	-9.85693e-05	-0.00397382	-0.000763554	0.00153407	-0.000205525	-0.000890936	-0.000296881	-0.000816064	0.000598929	0.000601467	0.000304352	0.000169325	0.000432226	-0.000648696	0.000812317
GO.0003179	-0.00486918	0.000789587	0.00313137	0.0399115	-0.00239426	-0.000857267	-0.00291855	-0.00401473	0.00442537	-0.00939506	-0.00481015	-0.00362479	0.00158009	0.00113564	0.00225837	-6.39345e-05	0.00072603	-0.000715531	3.33256e-06	-0.00330732	-0.00110195	-0.000338898	0.000594829	-0.00261862	0.00233136	-0.00054094	0.000427536	0.0126709	0.00203218	0.00444252	0.00409278	0.00397827	-0.000477775	-0.000341507	-9.85693e-05	-0.00397382	-0.000763554	0.00153407	-0.000205525	-0.000890936	-0.000296881	-0.000816064	0.000598929	0.000601467	0.000304352	0.000169325	0.000432226	-0.000648696	0.000812317
GO.0003180	-0.00486918	0.000789587	0.00313137	0.0399115	-0.00239426	-0.000857267	-0.00291855	-0.00401473	0.00442537	-0.00939506	-0.00481015	-0.00362479	0.00158009	0.00113564	0.00225837	-6.39345e-05	0.00072603	-0.000715531	3.33256e-06	-0.00330732	-0.00110195	-0.000338898	0.000594829	-0.00261862	0.00233136	-0.00054094	0.000427536	0.0126709	0.00203218	0.00444252	0.00409278	0.00397827	-0.000477775	-0.000341507	-9.85693e-05	-0.00397382	-0.000763554	0.00153407	-0.000205525	-0.000890936	-0.000296881	-0.000816064	0.000598929	0.000601467	0.000304352	0.000169325	0.000432226	-0.000648696	0.000812317
GO.0003184	-0.00486918	0.000789587	0.00313137	0.0399115	-0.00239426	-0.000857267	-0.00291855	-0.00401473	0.00442537	-0.00939506	-0.00481015	-0.00362479	0.00158009	0.00113564	0.00225837	-6.39345e-05	0.00072603	-0.000715531	3.33256e-06	-0.00330732	-0.00110195	-0.000338898	0.000594829	-0.00261862	0.00233136	-0.00054094	0.000427536	0.0126709	0.00203218	0.00444252	0.00409278	0.00397827	-0.000477775	-0.000341507	-9.85693e-05	-0.00397382	-0.000763554	0.00153407	-0.000205525	-0.000890936	-0.000296881	-0.000816064	0.000598929	0.000601467	0.000304352	0.000169325	0.000432226	-0.000648696	0.000812317
GO.0003188	-0.00486918	0.000789587	0.00313137	0.0399115	-0.00239426	-0.000857267	-0.00291855	-0.00401473	0.00442537	-0.00939506	-0.00481015	-0.00362479	0.00158009	0.00113564	0.00225837	-6.39345e-05	0.00072603	-0.000715531	3.33256e-06	-0.00330732	-0.00110195	-0.000338898	0.000594829	-0.00261862	0.00233136	-0.00054094	0.000427536	0.0126709	0.00203218	0.00444252	0.00409278	0.00397827	-0.000477775	-0.000341507	-9.85693e-05	-0.00397382	-0.000763554	0.00153407	-0.000205525	-0.000890936	-0.000296881	-0.000816064	0.000598929	0.000601467	0.000304352	0.000169325	0.000432226	-0.000648696	0.000812317
GO.0003193	-0.00486918	0.000789587	0.00313137	0.0399115	-0.00239426	-0.000857267	-0.00291855	-0.00401473	0.00442537	-0.00939506	-0.00481015	-0.00362479	0.00158009	0.00113564	0.00225837	-6.39345e-05	0.00072603	-0.000715531	3.33256e-06	-0.00330732	-0.00110195	-0.000338898	0.000594829	-0.00261862	0.00233136	-0.00054094	0.000427536	0.0126709	0.00203218	0.00444252	0.00409278	0.00397827	-0.000477775	-0.000341507	-9.85693e-05	-0.00397382	-0.000763554	0.00153407	-0.000205525	-0.000890936	-0.000296881	-0.000816064	0.000598929	0.000601467	0.000304352	0.000169325	0.000432226	-0.000648696	0.000812317
GO.0003197	-0.00486918	0.000789587	0.00313137	0.0399115	-0.00239426	-0.000857267	-0.00291855	-0.00401473	0.00442537	-0.00939506	-0.00481015	-0.00362479	0.00158009	0.00113564	0.00225837	-6.39345e-05	0.00072603	-0.000715531	3.33256e-06	-0.00330732	-0.00110195	-0.000338898	0.000594829	-0.00261862	0.00233136	-0.00054094	0.000427536	0.0126709	0.00203218	0.00444252	0.00409278	0.00397827	-0.000477775	-0.000341507	-9.85693e-05	-0.00397382	-0.000763554	0.00153407	-0.000205525	-0.000890936	-0.000296881	-0.000816064	0.000598929	0.000601467	0.000304352	0.000169325	0.000432226	-0.000648696	0.000812317
GO.0003203	-0.00486918	0.000789587	0.00313137	0.0399115	-0.00239426	-0.000857267	-0.00291855	-0.00401473	0.00442537	-0.00939506	-0.00481015	-0.00362479	0.00158009	0.00113564	0.00225837	-6.39345e-05	0.00072603	-0.000715531	3.33256e-06	-0.00330732	-0.00110195	-0.000338898	0.000594829	-0.00261862	0.00233136	-0.00054094	0.000427536	0.0126709	0.00203218	0.00444252	0.00409278	0.00397827	-0.000477775	-0.000341507	-9.85693e-05	-0.00397382	-0.000763554	0.00153407	-0.000205525	-0.000890936	-0.000296881	-0.000816064	0.000598929	0.000601467	0.000304352	0.000169325	0.000432226	-0.000648696	0.000812317
[truncated: 8,568 more rows]
[truncated: 7 more columns]

## Sheet: novel loadings pc1&2 top0.01 GO
Novel genes PCA - PC1 loadings, top1% GO terms
PC1	PC2
GO:0040028	GO:0034405
GO:0005759	GO:0071498
GO:0006412	GO:0008179
[truncated: 96 more rows]

## Sheet: novel loadings pc1 top0.01 desc
novel genes PCA - PC1 loadings, top1% GO terms
[truncated: 67 more rows]

[truncated: 2 more sheets: novel loadings pc2 top0.01 desc, ancestral loadings all pc]
