# Supplementary material for: Convergent genome evolution shaped the emergence of terrestrial animals
Source: Nature. 2025 Nov 12;649(8097):638–46. doi: 10.1038/s41586-025-09722-4 (PMC12804077; doi:10.1038/s41586-025-09722-4)
Supplement: Supplementary file 4 — Supplementary Tables 1–22. [file 41586_2025_9722_MOESM4_ESM.zip › 2025-04-08524C-s4/supplementary_table_14.xlsx]

## Sheet: Sheet0
Uniport annotations of shared lost genes among all semi-terrestrial lineages, Capitella teleta as example
Organism	Entry	Entry Name	Protein names	Gene Names	Length	Transmembrane	Intramembrane	Subcellular location [CC]	Topological domain
Capitella teleta	R7VEI5	R7VEI5_CAPTE	Short transient receptor potential channel 4-associated protein	CAPTEDRAFT_176924	631
Capitella teleta	R7UNN4	R7UNN4_CAPTE	Fe2OG dioxygenase domain-containing protein	CAPTEDRAFT_182740	297
Capitella teleta	R7UM82	R7UM82_CAPTE	Uncharacterized protein	CAPTEDRAFT_206198	758
Capitella teleta	R7TH73	R7TH73_CAPTE	Reverse transcriptase domain-containing protein	CAPTEDRAFT_218132	157
