# Supplementary material for: Convergent genome evolution shaped the emergence of terrestrial animals
Source: Nature. 2025 Nov 12;649(8097):638–46. doi: 10.1038/s41586-025-09722-4 (PMC12804077; doi:10.1038/s41586-025-09722-4)
Supplement: Supplementary file 4 — Supplementary Tables 1–22. [file 41586_2025_9722_MOESM4_ESM.zip › 2025-04-08524C-s4/supplementary_table_15.xlsx]

## Sheet: meanings in revigo
Term ID - This is the Gene ontology (for short GO) term ID.
Name - Name of the GO term as defined in Gene ontology.
Value - This is the value (if any) that you provided alongside the GO term ID in your input data set. If pValues are given in data set they are transformed to Log10(pValue).
Frequency - This is the proportion of selected GO term in the EBI GOA database for the selected species. Higher value implies more general terms, lower implies more specific ones.
Uniqueness - Measures whether the term is an outlier when compared semantically to the whole list. Calculated as 1-(average semantic similarity of a term to all other terms). More unique terms tend to be less dispensable.
Dispensability - The semantic similarity threshold at which the term was removed from the list and assigned to a cluster. Cluster representatives always have dispensability less than the user-specified 'allowed similarity' cutoff.
LogSize - This is the Log10(Number of annotations for GO Term ID in selected species in the EBI GOA database).
http://revigo.irb.hr/

## Sheet: Bdelloidea BP
Enriched GO terms of Bdelloidea expanded genes
Biological Process
TermID	Name	Value (Log10(pValue))	LogSize	Frequency	Uniqueness	Dispensability
GO:0000003	reproduction	-5.64538	2.9058	8.40565	1	0
GO:0000165	MAPK cascade	-1.64876	1.6721	0.48092	0.879119	0.566181
GO:0000902	cell morphogenesis	-4.85964	2.1959	1.63095	0.761506	0.439575
GO:0001101	response to acid chemical	-8.46572	1.04139	0.104548	0.933995	0.427921
GO:0001501	skeletal system development	-5.97088	1.77085	0.614219	0.71639	0.588408
GO:0001503	ossification	-5.24777	3.34694	23.2305	0.807799	0.767695
GO:0001505	regulation of neurotransmitter levels	-1.49115	1.92942	0.878202	0.920857	0.592062
GO:0001508	action potential	-2.59207	0.90309	0.0731835	0.934254	0.514668
GO:0001558	regulation of cell growth	-4.48596	1.78533	0.627287	0.920772	0.145363
GO:0001562	response to protozoan	-1.32178	2.29003	2.02823	0.925468	0.865807
GO:0001568	blood vessel development	-4.81791	1.716	0.535803	0.67402	0.579893
GO:0001525	angiogenesis	-2.53514	0.30103	0.301566	0.650012	1.53555
GO:0001944	vasculature development	-4.384	1.77085	0.614219	0.670461	1.64138
GO:0001945	lymph vessel development	-1.99084	1.716	0.535803	0.67402	1.64138
GO:0001947	heart looping	-1.45007	0.477121	0.0209096	0.639195	1.23647
GO:0003007	heart morphogenesis	-4.39482	1.20412	0.201198	0.643606	1.48122
GO:0003143	embryonic heart tube morphogenesis	-2.39119	1.4624	0.215491	0.588358	1.49016
GO:0003144	embryonic heart tube formation	-1.32178	0.30103	0.0209096	0.643771	1.23647
GO:0003148	outflow tract septum morphogenesis	-1.36058	0.477121	0.0209096	0.693324	1.23647
GO:0003151	outflow tract morphogenesis	-2.31499	1.86923	0.746253	0.606689	1.71852
GO:0003197	endocardial cushion development	-1.73232	1.50515	0.145398	0.637153	1.44032
GO:0003203	endocardial cushion morphogenesis	-1.36058	0.477121	0.0209096	0.665038	1.23647
GO:0003205	cardiac chamber development	-3.9494	1.716	0.543699	0.63711	1.64371
GO:0003206	cardiac chamber morphogenesis	-4.0098	1.86923	0.700919	0.608627	1.68524
GO:0003207	cardiac chamber formation	-1.80452	0.477121	0.300936	0.627235	1.53526
GO:0003208	cardiac ventricle morphogenesis	-4.25474	0.477121	0.0209096	0.693324	1.23647
GO:0003209	cardiac atrium morphogenesis	-2.874	0.477121	0.0209096	0.693324	1.23647
GO:0003215	cardiac right ventricle morphogenesis	-2.62933	0.477121	0.0209096	0.693324	1.23647
GO:0003229	ventricular cardiac muscle tissue development	-3.53011	0.30103	0.0104548	0.692263	1.17693
GO:0003230	cardiac atrium development	-2.64705	0.477121	0.0209096	0.710553	1.23647
GO:0003231	cardiac ventricle development	-4.07005	0.477121	0.0209096	0.710553	1.23647
GO:0003279	cardiac septum development	-1.82618	1.66276	0.513995	0.638691	1.61353
GO:0003283	atrial septum development	-1.55712	0.477121	0.0209096	0.710553	1.23647
GO:0003313	heart rudiment development	-1.32178	1.38021	0.392783	0.590793	1.57323
GO:0007507	heart development	-3.88997	0.477121	0.0209096	0.710553	1.23647
GO:0035050	embryonic heart tube development	-2.75693	1.66276	0.546294	0.58055	1.64447
GO:0035051	cardiocyte differentiation	-3.36115	1.57978	0.448984	0.632361	1.59302
GO:0035904	aorta development	-2.04327	0.477121	0.0209096	0.740482	1.23647
GO:0048514	blood vessel morphogenesis	-4.91222	1.34242	0.1939	0.665698	1.47645
GO:0048738	cardiac muscle tissue development	-3.16834	0.30103	0.0104548	0.692263	1.17693
GO:0048844	artery morphogenesis	-3.53011	0.477121	0.0268315	0.707382	1.25939
GO:0055007	cardiac muscle cell differentiation	-3.38712	0.30103	0.0365917	0.658526	1.28912
GO:0055008	cardiac muscle tissue morphogenesis	-3.11709	0.30103	0.0209096	0.66025	1.23647
GO:0055010	ventricular cardiac muscle tissue morphogenesis	-2.90624	0.30103	0.0209096	0.66025	1.23647
GO:0055011	atrial cardiac muscle cell differentiation	-2.15098	0.30103	0.0104548	0.683573	1.17693
GO:0055012	ventricular cardiac muscle cell differentiation	-1.36058	0.30103	0.0104548	0.683573	1.17693
GO:0055014	atrial cardiac muscle cell development	-1.32178	0.30103	0.0104548	0.681519	1.17693
GO:0060038	cardiac muscle cell proliferation	-1.80452	0.30103	0.0104548	0.67889	1.17693
GO:0060039	pericardium development	-1.89551	1.38021	0.392783	0.603424	1.57323
GO:0060413	atrial septum morphogenesis	-1.66867	0.477121	0.0209096	0.693324	1.23647
GO:0060840	artery development	-4.41937	0.477121	0.0327534	0.732957	1.27834
GO:0060841	venous blood vessel development	-1.55712	0.477121	0.0327534	0.732957	1.27834
GO:0060911	cardiac cell fate commitment	-1.66867	1.04139	0.136316	0.658298	1.43246
GO:0060973	cell migration involved in heart development	-1.96044	1.39794	0.172777	0.660769	1.46176
GO:0060976	coronary vasculature development	-1.84711	0.477121	0.0327534	0.702256	1.27834
GO:0001649	osteoblast differentiation	-2.97532	1.59106	2.72714	0.739566	0.687058
GO:0001654	eye development	-6.63737	0.477121	0.0209096	0.717385	0.462942
GO:0001745	compound eye morphogenesis	-4.62291	0.30103	0.0104548	0.711731	0.999895
GO:0001751	compound eye photoreceptor cell differentiation	-2.79397	0.30103	0.0104548	0.696133	0.999895
GO:0001752	compound eye photoreceptor fate commitment	-4.07005	0.30103	0.0104548	0.692506	0.999895
GO:0001754	eye photoreceptor cell differentiation	-6.59181	0.30103	0.0104548	0.696133	0.960502
GO:0003406	retinal pigment epithelium development	-2.62933	1.38021	0.392783	0.607848	1.70443
GO:0003407	neural retina development	-5.78243	1.716	0.543699	0.643894	1.23779
GO:0007460	R8 cell fate commitment	-1.80452	0.30103	0.0104548	0.692506	0.999895
GO:0007464	R3/R4 cell fate commitment	-2.47195	0.30103	0.0104548	0.662232	0.999895
GO:0007465	R7 cell fate commitment	-1.89551	0.30103	0.0104548	0.692506	0.999895
GO:0010842	retina layer formation	-1.80511	0.30103	0.334272	0.630466	1.67925
GO:0031076	embryonic camera-type eye development	-2.31499	0.30103	0.426889	0.640712	1.71773
GO:0035881	amacrine cell differentiation	-1.32178	0.60206	0.0365917	0.68949	1.39628
GO:0042067	establishment of ommatidial planar polarity	-4.6931	1.36173	0.118653	0.624156	1.41758
GO:0042462	eye photoreceptor cell development	-5.31093	0.30103	0.0235233	0.678272	1.24853
GO:0042670	retinal cone cell differentiation	-2.33291	0.30103	0.0104548	0.695519	1.27464
GO:0042675	compound eye cone cell differentiation	-1.45709	1.60206	0.448984	0.620689	1.62094
GO:0042706	eye photoreceptor cell fate commitment	-4.78606	0.30103	0.0104548	0.692506	0.999895
GO:0043010	camera-type eye development	-4.11793	0.30103	0.0104548	0.729055	0.960502
GO:0045465	R8 cell differentiation	-1.45709	0.30103	0.0104548	0.696133	0.999895
GO:0045466	R7 cell differentiation	-3.44866	0.30103	0.0104548	0.696133	0.999895
GO:0046548	retinal rod cell development	-1.80452	0.30103	0.0104548	0.692978	1.27464
GO:0046549	retinal cone cell development	-1.96044	0.30103	0.0104548	0.692978	1.27464
GO:0048048	embryonic eye morphogenesis	-3.11709	1.30103	0.273347	0.632961	1.524
GO:0048056	R3/R4 cell differentiation	-2.47195	0.30103	0.0104548	0.696133	0.999895
GO:0048592	eye morphogenesis	-6.85761	0.30103	0.0104548	0.713762	0.960502
GO:0048593	camera-type eye morphogenesis	-5.18729	0.30103	0.0104548	0.711111	1.27464
GO:0048596	embryonic camera-type eye morphogenesis	-2.65971	0.30103	0.0104548	0.702987	1.27464
GO:0048749	compound eye development	-5.52479	0.30103	0.0104548	0.729055	0.960502
GO:0060041	retina development in camera-type eye	-4.71225	1.716	0.544129	0.643872	1.81331
GO:0060042	retina morphogenesis in camera-type eye	-5.77562	1.86923	0.74859	0.6135	1.81317
GO:0060219	camera-type eye photoreceptor cell differentiation	-4.42653	0.30103	0.0104548	0.695519	1.27464
GO:0060220	camera-type eye photoreceptor cell fate commitment	-1.32178	0.30103	0.0104548	0.691895	1.27464
GO:0061303	cornea development in camera-type eye	-1.66867	1.716	0.543536	0.643902	1.75752
GO:0001655	urogenital system development	-5.39699	1.77085	0.614219	0.71639	0.588408
GO:0001666	response to hypoxia	-4.77895	1.50515	0.324098	0.930863	0.627379
GO:0036293	response to decreased oxygen levels	-4.6507	1.54407	0.355463	0.934612	0.908735
GO:0001667	ameboidal-type cell migration	-3.44866	1.41497	0.26137	0.988158	0.832119
GO:0001676	long-chain fatty acid metabolic process	-1.63638	1.23045	0.167277	0.973247	0.613297
GO:0001704	formation of primary germ layer	-4.05559	1.5563	0.365917	0.730811	0.768543
GO:0001705	ectoderm formation	-1.96044	0.477121	0.0209096	0.744322	0.556342
GO:0001708	cell fate specification	-3.94508	2.17609	1.55776	0.773252	0.769792
GO:0001709	cell fate determination	-3.09751	1.54407	0.355463	0.800181	0.777047
GO:0001736	establishment of planar polarity	-4.00006	0.477121	0.0209096	0.77176	0.659407
GO:0001738	morphogenesis of a polarized epithelium	-4.56371	0.60206	0.0313643	0.766691	0.677974
GO:0001763	morphogenesis of a branching structure	-5.01118	0.60206	0.0313643	0.803686	0.221454
GO:0001764	neuron migration	-3.03335	1.63347	0.439101	0.692519	0.875753
GO:0001775	cell activation	-4.92884	0.90309	0.0731835	0.887897	0.179959
GO:0001816	cytokine production	-4.09862	1.76343	0.446591	0.868927	0.210535
GO:0001817	regulation of cytokine production	-1.34327	0.477121	0.0209096	0.910825	0.410946
GO:0001890	placenta development	-3.61292	1.50515	0.370686	0.740245	0.582576
GO:0001894	tissue homeostasis	-4.2284	0.90309	0.0731835	0.873689	0.651478
GO:0036335	intestinal stem cell homeostasis	-1.73232	0.30103	0.589554	0.851099	1.06722
GO:0060249	anatomical structure homeostasis	-3.82426	0.90309	0.0731835	0.873795	0.913017
GO:0060289	compartment boundary maintenance	-1.32178	0.60206	0.0703726	0.77377	0.996565
GO:0001974	blood vessel remodeling	-2.99174	3.34694	23.2305	0.807799	0.767695
GO:0002011	morphogenesis of an epithelial sheet	-1.79898	0.30103	0.0104548	0.782267	0.629916
GO:0002053	positive regulation of mesenchymal cell proliferation	-2.874	0.60206	0.0526737	0.903321	0.796528
GO:0002064	epithelial cell development	-5.65501	1	0.094093	0.744918	0.733971
GO:0001885	endothelial cell development	-1.79898	0.30103	0.130266	0.738059	1.0509
GO:0002065	columnar/cuboidal epithelial cell differentiation	-4.24518	1.36173	0.316938	0.726381	1.05096
GO:0002066	columnar/cuboidal epithelial cell development	-3.31565	1	0.135162	0.737364	0.981435
GO:0002067	glandular epithelial cell differentiation	-3.98018	1.25527	0.188186	0.736919	0.954596
GO:0002068	glandular epithelial cell development	-2.45012	0.30103	0.127207	0.738505	1.04902
GO:0003310	pancreatic A cell differentiation	-2.62933	0.30103	0.22597	0.640279	1.0672
GO:0003322	pancreatic A cell development	-2.15098	0.30103	0.094093	0.658527	1.02571
GO:0035883	enteroendocrine cell differentiation	-2.19361	0.30103	0.11999	0.745382	0.972447
GO:0045446	endothelial cell differentiation	-2.53658	0.954243	0.316938	0.726381	1.09857
GO:0060487	lung epithelial cell differentiation	-2.09457	1.41497	0.343015	0.62385	1.10617
GO:0060563	neuroepithelial cell differentiation	-2.59207	1.25527	0.188186	0.736919	1.05096
GO:0061028	establishment of endothelial barrier	-1.6589	0.30103	0.094093	0.744034	1.02571
GO:0061140	lung secretory cell differentiation	-1.80452	1.25527	0.177731	0.6415	1.00275
GO:0072148	epithelial cell fate commitment	-1.99084	1.23045	0.267453	0.723024	1.0826
GO:0002164	larval development	-1.92333	2.55991	3.78463	0.720894	0.804349
GO:0002165	instar larval or pupal development	-3.95004	2.65801	1.32613	0.74758	0.587699
GO:0002218	activation of innate immune response	-2.42734	0.30103	0.0104548	0.883691	0.879865
GO:0002223	stimulatory C-type lectin receptor signaling pathway	-2.20704	0.30103	0.0104548	0.835175	0.750617
GO:0002220	innate immune response activating cell surface receptor signaling pathway	-2.09457	0.30103	0.475693	0.787755	1.2629
GO:0002758	innate immune response-activating signaling pathway	-1.5856	0.30103	0.0104548	0.842829	1.2629
GO:0002237	response to molecule of bacterial origin	-2.17859	0.30103	0.0104548	0.920431	0.392142
GO:0002252	immune effector process	-3.98018	2.10721	0.949363	0.973262	0.849162
GO:0002376	immune system process	-7.14038	2.41162	2.68688	1	0
GO:0002443	leukocyte mediated immunity	-2.75829	2.10721	0.21715	0.974491	0.752229
GO:0002446	neutrophil mediated immunity	-2.77819	2.10721	0.21715	0.973866	0.720876
GO:0002444	myeloid leukocyte mediated immunity	-2.69151	2.10721	0.21715	0.973866	0.997829
GO:0002520	immune system development	-3.64658	1.91908	0.860113	0.691631	0.839168
GO:0002521	leukocyte differentiation	-3.97359	1.57978	0.444345	0.787224	0.561329
GO:0002532	production of molecular mediator involved in inflammatory response	-1.55712	2.58771	0.26137	0.836806	0.669752
GO:0002573	myeloid leukocyte differentiation	-1.97161	1.57978	0.326502	0.791842	0.869933
GO:0061515	myeloid cell development	-1.67938	1.50515	0.334272	0.791957	0.943902
GO:0002682	regulation of immune system process	-5.11592	1.38021	0.24046	0.945798	0.0863362
GO:0002683	negative regulation of immune system process	-2.47684	1	0.094093	0.91184	0.869853
GO:0002684	positive regulation of immune system process	-3.17975	1.04139	0.104548	0.904636	0.300585
GO:0045088	regulation of innate immune response	-2.7117	1.14613	0.135912	0.907683	0.945724
GO:0045610	regulation of hemocyte differentiation	-2.11697	1.5563	0.371514	0.847542	1.02689
GO:0050776	regulation of immune response	-2.81754	1.34242	0.21955	0.906751	0.926615
GO:0050854	regulation of antigen receptor-mediated signaling pathway	-1.46043	1.91381	0.53496	0.879631	1.11137
GO:0002791	regulation of peptide secretion	-4.0581	0.60206	0.0313643	0.916709	0.528735
GO:0002933	lipid hydroxylation	-1.54679	1.47712	0.293152	0.979009	0.504326
GO:0003006	developmental process involved in reproduction	-5.12229	2.64444	4.6001	0.774037	0.644568
GO:0003008	system process	-18.6901	2.80209	6.61788	0.835219	0.32362
GO:0003012	muscle system process	-3.50033	1.4624	0.292734	0.865845	0.458215
GO:0003013	circulatory system process	-5.78243	2.22789	1.7564	0.842662	0.706609
GO:0003266	regulation of secondary heart field cardioblast proliferation	-1.66867	0.778151	0.0320694	0.933978	0.748554
GO:0003264	regulation of cardioblast proliferation	-1.55712	0.778151	0.0326744	0.933892	0.931808
GO:0003357	noradrenergic neuron differentiation	-1.96044	0.60206	0.0365917	0.746242	0.456293
GO:0003401	axis elongation	-2.75829	1.34242	0.160954	0.79598	0.885025
GO:0005975	carbohydrate metabolic process	-3.37338	2.40993	2.67642	0.994784	0.0846664
GO:0005976	polysaccharide metabolic process	-1.91637	1.8451	0.72138	0.993772	0.101384
GO:0006037	cell wall chitin metabolic process	-1.32178	0.477121	0.0209096	0.990868	0.863692
GO:0006066	alcohol metabolic process	-1.55712	1.88081	0.784109	0.984951	0.799625
GO:0006109	regulation of carbohydrate metabolic process	-1.99527	0.60206	0.0313643	0.936233	0.210732
GO:0006355	regulation of DNA-templated transcription	-3.83094	3.00689	10.6116	0.868745	0.655538
GO:0006357	regulation of transcription by RNA polymerase II	-3.82426	2.83696	7.17198	0.875537	0.82164
GO:0006625	protein targeting to peroxisome	-2.13246	1.11394	0.125457	0.960667	0.418697
GO:0072662	protein localization to peroxisome	-2.13246	1.11394	0.125457	0.965565	0.907183
GO:0072663	establishment of protein localization to peroxisome	-2.13246	1.11394	0.125457	0.964147	0.998745
GO:0006629	lipid metabolic process	-3.17919	2.7356	5.67695	0.994327	0.118695
GO:0006631	fatty acid metabolic process	-2.05209	2.21219	1.69367	0.967692	0.770092
GO:0006633	fatty acid biosynthetic process	-1.79276	1.6721	0.48092	0.968321	0.785955
GO:0006690	icosanoid metabolic process	-1.7374	0.69897	0.0418191	0.983626	0.523641
GO:0006694	steroid biosynthetic process	-1.32178	1.36173	0.230005	0.981412	0.884068
GO:0006706	steroid catabolic process	-2.09457	0.30103	0.0104548	0.9865	0.369586
GO:0006720	isoprenoid metabolic process	-2.47768	1.41497	0.26137	0.979205	0.473723
GO:0006721	terpenoid metabolic process	-3.19222	0.954243	0.0836383	0.979402	0.430759
GO:0006766	vitamin metabolic process	-1.4845	1.04139	0.104548	0.988642	0.349544
GO:0006810	transport	-8.42282	3.27416	19.6445	0.966931	0.581116
GO:0006811	monoatomic ion transport	-10.3081	2.78888	6.41924	0.971245	0.448992
GO:0006812	monoatomic cation transport	-7.87436	2.6149	4.29692	0.966005	0.339745
GO:0006813	potassium ion transport	-3.76154	2.0569	1.18139	0.968013	0.716237
GO:0006814	sodium ion transport	-2.62311	2.0086	1.05593	0.96839	0.752589
GO:0006816	calcium ion transport	-4.80578	1.81291	0.669106	0.967298	0.630249
GO:0006820	monoatomic anion transport	-3.83097	2.06446	1.2023	0.970682	0.679053
GO:0006828	manganese ion transport	-1.36058	0.778151	0.0522739	0.975641	0.694379
GO:0006855	xenobiotic transmembrane transport	-1.99461	0.60206	0.0313643	0.976664	0.207272
GO:0046618	xenobiotic export from cell	-1.66867	0.60206	0.0475547	0.97209	1.02616
GO:0006869	lipid transport	-1.94052	2.02119	1.0873	0.970752	0.519416
GO:0006874	intracellular calcium ion homeostasis	-5.70047	1.5682	0.376372	0.979269	0.869274
GO:0006897	endocytosis	-1.89728	2.1959	1.63095	0.972076	0.779722
GO:0006929	substrate-dependent cell migration	-1.58672	1.39794	0.172777	0.988524	0.800303
GO:0006930	substrate-dependent cell migration, cell extension	-1.45709	1.61278	0.3661	0.967573	0.859949
GO:0006935	chemotaxis	-4.30488	2.25285	1.86095	0.901284	0.681854
GO:0006936	muscle contraction	-4.18496	1.4624	0.292734	0.863029	0.458215
GO:0006939	smooth muscle contraction	-2.65971	0.30103	0.0104548	0.892119	0.775569
GO:0006941	striated muscle contraction	-2.2216	0.477121	0.0209096	0.887144	0.813145
GO:0006950	response to stress	-13.4176	3.00432	10.5489	0.936357	0.381273
GO:0006952	defense response	-7.12843	2.59329	4.08782	0.936231	0.271738
GO:0006954	inflammatory response	-4.55035	2.58771	4.03555	0.935021	0.628011
GO:0006955	immune response	-5.51449	2.40483	2.64506	0.919069	0.25473
GO:0006970	response to osmotic stress	-1.96044	1.61278	0.418191	0.930814	0.65898
GO:0006979	response to oxidative stress	-1.41184	2.00432	1.04548	0.944687	0.518672
GO:0007031	peroxisome organization	-1.82618	1.36173	0.230005	0.983976	0.226766
GO:0007154	cell communication	-9.12609	3.26055	19.0382	0.993171	0.0205208
GO:0007155	cell adhesion	-3.0299	1.98677	1.00366	0.995126	0.0128997
GO:0007162	negative regulation of cell adhesion	-2.41216	0.60206	0.0313643	0.922142	0.405614
GO:0010810	regulation of cell-substrate adhesion	-1.4845	0.60206	0.0313643	0.943449	0.906949
GO:0010812	negative regulation of cell-substrate adhesion	-1.46043	0.30103	0.101733	0.91464	1.25052
GO:0022408	negative regulation of cell-cell adhesion	-2.32218	0.30103	0.246002	0.908308	0.906949
GO:0007163	establishment or maintenance of cell polarity	-2.40401	1.98677	1.00366	0.995126	0.0128997
GO:0007164	establishment of tissue polarity	-4.00006	0.477121	0.0209096	0.829433	0.323788
GO:0007165	signal transduction	-6.77471	3.22763	17.6477	0.82417	0.54737
GO:0007166	cell surface receptor signaling pathway	-7.08124	2.48144	3.15734	0.857298	0.391925
GO:0007167	enzyme-linked receptor protein signaling pathway	-2.33485	2.1038	1.3173	0.864529	0.746713
GO:0007178	transmembrane receptor protein serine/threonine kinase signaling pathway	-2.53064	1.39794	0.250915	0.883179	0.630132
GO:0007186	G protein-coupled receptor signaling pathway	-5.61178	2.85552	7.48562	0.84224	0.629986
GO:0007187	G protein-coupled receptor signaling pathway, coupled to cyclic nucleotide second messenger	-3.04289	1.27875	0.188186	0.889929	0.278855
GO:0007188	adenylate cyclase-modulating G protein-coupled receptor signaling pathway	-2.44505	1.716	0.533194	0.879557	0.416723
GO:0007193	adenylate cyclase-inhibiting G protein-coupled receptor signaling pathway	-1.73232	1.07918	0.115003	0.893736	0.367716
GO:0007196	adenylate cyclase-inhibiting G protein-coupled glutamate receptor signaling pathway	-1.32178	0.778151	0.0522739	0.895419	0.844656
GO:0007200	phospholipase C-activating G protein-coupled receptor signaling pathway	-2.11697	0.845098	0.0627287	0.899061	0.351387
GO:0007204	positive regulation of cytosolic calcium ion concentration	-5.31093	0.60206	0.0313643	0.93982	0.36598
GO:0007216	G protein-coupled glutamate receptor signaling pathway	-1.96044	0.778151	0.0522739	0.895906	0.549044
GO:0007267	cell-cell signaling	-9.74821	2.4624	3.02143	0.913853	0.141893
GO:0007268	chemical synaptic transmission	-2.19584	2.34439	2.30005	0.909731	0.807496
GO:0098916	anterograde trans-synaptic signaling	-2.19584	2.34439	2.30005	0.909731	0.976999
GO:0099536	synaptic signaling	-2.13594	2.35411	2.35233	0.909778	0.902341
GO:0099537	trans-synaptic signaling	-2.1787	2.34439	2.30005	0.909745	0.970659
GO:0007275	multicellular organism development	-4.55035	3.07445	12.3994	0.720496	0.631821
GO:0007276	gamete generation	-2.62933	2.40312	2.63461	0.826312	0.861724
GO:0007292	female gamete generation	-2.76661	2.15836	1.49503	0.835606	0.880409
GO:0007346	regulation of mitotic cell cycle	-1.48566	2.08636	1.26503	0.927542	0.159034
GO:0007350	blastoderm segmentation	-3.95109	1.5682	0.376372	0.750599	0.642673
GO:0000578	embryonic axis specification	-3.36078	1.54407	0.355463	0.752655	0.938899
GO:0001756	somitogenesis	-3.44562	0.30103	0.314497	0.669772	0.980464
GO:0007351	tripartite regional subdivision	-3.30107	1.51851	0.334553	0.75294	0.985836
GO:0007354	zygotic determination of anterior/posterior axis, embryo	-1.99084	1.51851	0.334553	0.752434	0.996654
GO:0008595	anterior/posterior axis specification, embryo	-3.30107	1.51851	0.334553	0.752434	0.985836
GO:0032525	somite rostral/caudal axis specification	-1.45709	1.39794	0.282279	0.672206	0.971211
GO:0007369	gastrulation	-4.54789	1.77815	0.616832	0.725092	0.762159
GO:0007386	compartment pattern specification	-1.45709	0.477121	0.195844	0.77287	0.854047
GO:0007389	pattern specification process	-2.11773	2.09342	1.28594	0.752556	0.427077
GO:0007395	dorsal closure, spreading of leading edge cells	-1.36058	1.39794	0.172777	0.687312	0.80613
GO:0007398	ectoderm development	-2.35823	0.60206	0.0313643	0.800995	0.572007
GO:0007399	nervous system development	-6.14943	2.53403	3.56508	0.667903	0.725572
GO:0007413	axonal fasciculation	-3.36369	1.04139	0.104548	0.71572	0.892315
GO:0007417	central nervous system development	-5.33018	1.41497	0.26137	0.724419	0.550588
GO:0007422	peripheral nervous system development	-3.55229	1.77085	0.614219	0.705063	0.594048
GO:0007423	sensory organ development	-6.65226	1.66276	0.470465	0.735279	0.595331
GO:0007442	hindgut morphogenesis	-4.15702	0.477121	0.0209096	0.745237	0.560304
GO:0048619	embryonic hindgut morphogenesis	-3.73623	0.477121	0.0209096	0.738178	0.951846
GO:0061331	epithelial cell proliferation involved in Malpighian tubule morphogenesis	-2.39551	0.477121	0.0209096	0.669738	0.999791
GO:0007444	imaginal disc development	-2.74713	1.51851	0.370686	0.740245	0.582576
GO:0007447	imaginal disc pattern formation	-1.92155	1.80618	0.266563	0.695016	0.773703
GO:0007449	proximal/distal pattern formation, imaginal disc	-1.66867	1.97772	0.14292	0.708313	0.893868
GO:0007473	wing disc proximal/distal pattern formation	-1.54679	0.845098	0.0313643	0.737083	1.00828
GO:0007494	midgut development	-1.35064	1.27875	0.188186	0.722041	0.64614
GO:0007498	mesoderm development	-2.76872	1.5563	0.365917	0.762384	0.782383
GO:0007517	muscle organ development	-10.1574	1.59106	0.397282	0.732755	0
GO:0007519	skeletal muscle tissue development	-7.51399	0.30103	0.0522739	0.726911	0.728693
GO:0014706	striated muscle tissue development	-6.04698	0.30103	0.0522739	0.784325	1.21286
GO:0014707	branchiomeric skeletal muscle development	-1.32178	0.954243	0.0836383	0.71815	1.46728
GO:0035914	skeletal muscle cell differentiation	-2.45012	1.59106	0.448984	0.667407	1.41408
GO:0048745	smooth muscle tissue development	-1.89551	0.30103	0.0522739	0.784325	1.21286
GO:0007521	muscle cell fate determination	-1.66867	0.30103	0.0196511	0.824549	0.647843
GO:0007548	sex differentiation	-6.82785	2.36922	2.43596	0.783703	0.741325
GO:0007552	metamorphosis	-4.63504	2.65801	4.74647	0.719063	0.562681
GO:0007584	response to nutrient	-3.30603	0.30103	0.0104548	0.933468	0.619532
GO:0007586	digestion	-4.78503	1.60206	0.407737	0.874401	0.20875
GO:0007588	excretion	-2.59207	1.51851	0.334553	0.86436	0.463811
GO:0007600	sensory perception	-7.21669	2.62014	4.34919	0.826889	0.639515
GO:0007601	visual perception	-4.10289	0.30103	0.0104548	0.893746	0.366746
GO:0007602	phototransduction	-2.37358	1	0.094093	0.865895	0.829587
GO:0007603	phototransduction, visible light	-1.97438	1	0.12749	0.862714	1.02132
GO:0007605	sensory perception of sound	-1.74604	0.69897	0.0418191	0.882886	0.405814
GO:0007606	sensory perception of chemical stimulus	-1.8374	2.58092	3.97282	0.827957	0.830249
GO:0007610	behavior	-11.8827	2.69197	5.1333	0.839811	0.394245
GO:0007611	learning or memory	-8.99769	1.716	0.533194	0.848101	0
GO:0007612	learning	-5.05471	1.5682	0.376372	0.852363	0.941587
GO:0008306	associative learning	-5.80032	1.51851	0.334553	0.853649	0.931445
GO:0008355	olfactory learning	-3.43842	1.36173	0.230005	0.797706	0.944604
GO:0008542	visual learning	-2.02339	1.36173	0.230005	0.803536	0.944604
GO:0098598	learned vocalization behavior or vocal learning	-1.80452	1.44716	0.282279	0.855811	0.917193
GO:0007613	memory	-5.18235	1.27875	0.188186	0.860403	0.884881
GO:0007616	long-term memory	-2.26591	0.778151	0.0522739	0.873145	0.796263
GO:0007617	mating behavior	-1.45709	1.5563	0.365917	0.848221	0.774736
GO:0007622	rhythmic behavior	-1.8374	0.845098	0.0627287	0.883657	0.446853
GO:0007626	locomotory behavior	-4.7863	1.65321	0.46001	0.863967	0.530721
GO:0007631	feeding behavior	-3.46098	1.64345	0.449556	0.864233	0.529574
GO:0007632	visual behavior	-1.91637	1.43136	0.156822	0.821742	0.864352
GO:0007635	chemosensory behavior	-3.34175	2.37107	2.44642	0.767203	0.74148
GO:0007638	mechanosensory behavior	-2.58489	1.4624	0.292734	0.805471	0.621785
GO:0050982	detection of mechanical stimulus	-2.19361	1.20412	0.156822	0.92624	0.904909
GO:0008015	blood circulation	-5.95729	2.22789	1.7564	0.839821	0.706609
GO:0003015	heart process	-3.553	2.22789	1.7564	0.839821	0.982436
GO:0003018	vascular process in circulatory system	-1.87675	2.22789	1.7564	0.839821	0.982436
GO:0060047	heart contraction	-2.62311	2.22789	1.7564	0.839821	0.982436
GO:0008016	regulation of heart contraction	-4.13865	1.50515	0.0844214	0.911492	0.738892
GO:0002026	regulation of the force of heart contraction	-1.58672	1.34242	1.80317	0.859989	1.72529
GO:0061337	cardiac conduction	-2.74052	0.60206	7.60103	0.862566	2.1452
GO:0086019	cell-cell signaling involved in cardiac conduction	-2.20704	1.8451	0.758719	0.872619	1.56049
GO:0086065	cell communication involved in cardiac conduction	-2.64705	2.20952	1.52771	0.870035	1.02692
GO:1903524	positive regulation of blood circulation	-1.63638	1.04139	0.107669	0.883679	1.0496
GO:1903779	regulation of cardiac conduction	-1.52565	0.60206	7.60103	0.862566	2.74406
GO:0008037	cell recognition	-5.31093	1.51851	0.334553	0.995591	0.011329
GO:0008038	neuron recognition	-4.05559	1.44716	0.282279	0.702049	0.622431
GO:0008045	motor neuron axon guidance	-2.93002	1.54407	0.355463	0.611898	0.799407
GO:0008056	ocellus development	-1.32178	0.954243	0.0209096	0.768137	0.774557
GO:0008150	biological_process	-2.46266	3.98073	100	1	0
GO:0008202	steroid metabolic process	-4.66412	1.61278	0.418191	0.98385	0
GO:0008219	cell death	-4.35373	2.17609	1.55776	0.99491	0.0136574
GO:0008277	regulation of G protein-coupled receptor signaling pathway	-2.45012	1.11394	0.125457	0.907142	0.590985
GO:0008283	cell population proliferation	-5.44929	1.47712	0.303189	0.995628	0.0112067
GO:0008284	positive regulation of cell population proliferation	-5.64678	1.38021	0.24046	0.891795	0.38265
GO:0008285	negative regulation of cell population proliferation	-5.20921	0.90309	0.0731835	0.907648	0.795164
GO:0008293	torso signaling pathway	-1.99084	0.778151	0.0570395	0.896095	0.634993
GO:0008361	regulation of cell size	-3.38712	1.83251	0.70047	0.905464	0.577133
GO:0019229	regulation of vasoconstriction	-1.30423	0.954243	0.0844214	0.775275	1.28422
GO:0032535	regulation of cellular component size	-2.65071	2.04532	1.15003	0.900946	0.924784
GO:0035296	regulation of tube diameter	-1.41092	0.954243	0.0510079	0.934215	1.15091
GO:0097746	blood vessel diameter maintenance	-1.47782	0.954243	0.888657	0.774984	0.948733
GO:0008544	epidermis development	-6.42901	1.41497	0.26137	0.768542	0.670772
GO:0008584	male gonad development	-4.91311	0.845098	0.0627287	0.712896	0.716071
GO:0030707	follicle cell of egg chamber development	-1.73221	1.66276	0.49822	0.670899	1.20356
GO:0030713	follicle cell of egg chamber stalk formation	-1.45709	1.75587	0.542431	0.64691	1.32375
GO:0060008	Sertoli cell differentiation	-2.874	1.69897	0.550237	0.60488	1.17193
GO:0060009	Sertoli cell development	-1.45709	1.716	0.524623	0.602934	1.41005
GO:0008585	female gonad development	-3.44562	0.69897	0.0418191	0.720673	0.691855
GO:0001541	ovarian follicle development	-1.67938	1.74036	0.54475	0.663402	1.19708
GO:0046545	development of primary female sexual characteristics	-3.33436	0.69897	0.0418191	0.796089	0.91014
GO:0008593	regulation of Notch signaling pathway	-1.5955	1.44716	0.282279	0.900722	0.643186
GO:0008610	lipid biosynthetic process	-1.54212	2.33646	2.25823	0.979661	0.784356
GO:0008643	carbohydrate transport	-1.58672	1.79239	0.637742	0.974284	0.489199
GO:0009056	catabolic process	-1.52045	2.95999	9.52431	0.994853	0.126574
GO:0009266	response to temperature stimulus	-3.97193	2.01284	1.06639	0.929298	0.729043
GO:0009268	response to pH	-1.5856	1.14613	0.135912	0.940721	0.582627
GO:0009311	oligosaccharide metabolic process	-1.84711	1.25527	0.177731	0.994589	0.625649
GO:0009314	response to radiation	-4.25464	1.6902	0.50183	0.933959	0.652597
GO:0009408	response to heat	-2.67876	1.83251	0.70047	0.926793	0.782116
GO:0009409	response to cold	-1.5856	0.60206	0.0313643	0.942767	0.615657
GO:0009410	response to xenobiotic stimulus	-11.8721	1.77815	0.616832	0.923459	0.518228
GO:0009415	response to water	-2.54591	0.30103	0.0104548	0.910139	0.829035
GO:0009416	response to light stimulus	-3.35291	1.50515	0.324098	0.933289	0.627379
GO:0009581	detection of external stimulus	-3.77422	1.53148	0.345008	0.939183	0.43565
GO:0009582	detection of abiotic stimulus	-3.63617	1.53148	0.345008	0.933858	0.644188
GO:0009583	detection of light stimulus	-1.73535	1	0.094093	0.927751	0.829587
GO:0009593	detection of chemical stimulus	-1.7374	2.28103	1.98641	0.908831	0.761798
GO:0050906	detection of stimulus involved in sensory perception	-1.5856	2.31175	2.13278	0.790445	0.940474
GO:0009605	response to external stimulus	-13.1748	2.83506	7.14062	0.939385	0.351734
GO:0009607	response to biotic stimulus	-6.30843	2.58995	4.05646	0.943283	0.276724
GO:0009611	response to wounding	-5.44929	1.41497	0.26137	0.951229	0.440039
GO:0009612	response to mechanical stimulus	-7.3425	1.5682	0.376372	0.925415	0.198951
GO:0009615	response to virus	-2.30231	0.477121	0.0209096	0.949421	0.348757
GO:0009617	response to bacterium	-6.29523	2.25042	1.8505	0.926173	0.854771
GO:0009628	response to abiotic stimulus	-12.0046	2.39967	2.6137	0.945974	0.254294
GO:0009629	response to gravity	-2.04327	1.53148	0.337787	0.936167	0.629681
GO:0009636	response to toxic substance	-3.51421	1.91908	0.857292	0.921117	0.539337
GO:0009651	response to salt stress	-1.54264	1.11394	0.130685	0.937123	0.580758
GO:0009653	anatomical structure morphogenesis	-3.17214	2.74663	5.82331	0.77714	0.529068
GO:0009719	response to endogenous stimulus	-15.1386	2.0607	1.19185	0.95018	0.228534
GO:0009725	response to hormone	-10.9347	1.5563	0.365917	0.900569	0.626456
GO:0009743	response to carbohydrate	-3.0974	0.60206	0.0313643	0.922366	0.503571
GO:0009746	response to hexose	-3.32333	0.60206	0.0313643	0.917222	0.382686
GO:0009744	response to sucrose	-1.6589	0.60206	0.0591748	0.91347	1.04063
GO:0009749	response to glucose	-2.3638	0.60206	0.0313643	0.917222	0.999686
GO:0034284	response to monosaccharide	-3.06081	0.60206	0.0313643	0.917222	0.999686
GO:0034285	response to disaccharide	-1.58672	0.60206	0.445374	0.898888	1.25556
GO:0071322	cellular response to carbohydrate stimulus	-2.18499	0.60206	0.0313643	0.908921	0.999686
GO:0071326	cellular response to monosaccharide stimulus	-1.37426	0.60206	0.0313643	0.908921	0.999686
GO:0071331	cellular response to hexose stimulus	-1.45007	0.60206	0.0313643	0.908921	0.999686
GO:0071333	cellular response to glucose stimulus	-1.47782	0.60206	0.0313643	0.892478	0.999686
GO:0009790	embryo development	-3.40957	2.65801	4.74647	0.719063	0.600008
GO:0009791	post-embryonic development	-3.60033	2.5977	4.12964	0.72307	0.58661
GO:0009792	embryo development ending in birth or egg hatching	-3.7837	2.48287	3.1678	0.716574	0.84096
GO:0009798	axis specification	-3.36635	1.87506	0.773654	0.747629	0.854636
GO:0003002	regionalization	-2.41216	2.02938	1.10821	0.739574	0.917897
GO:0009880	embryonic pattern specification	-3.08912	1.6902	0.50183	0.747041	0.790235
GO:0009886	post-embryonic animal morphogenesis	-4.07005	1.36173	0.230005	0.755856	0.525517
GO:0009887	animal organ morphogenesis	-5.42475	2.14301	1.44276	0.690945	0.675326
GO:0009888	tissue development	-6.27409	2.16732	1.5264	0.805112	0.358755
GO:0009889	regulation of biosynthetic process	-2.97901	3.08314	12.6503	0.885992	0.505873
GO:0009890	negative regulation of biosynthetic process	-3.45351	2.38021	2.49869	0.877912	0.688104
GO:0009891	positive regulation of biosynthetic process	-2.51233	2.54407	3.64872	0.861875	0.71468
GO:0009892	negative regulation of metabolic process	-2.06125	2.75358	5.91741	0.872391	0.736289
GO:0009893	positive regulation of metabolic process	-2.98257	2.81425	6.80606	0.860354	0.703877
GO:0009894	regulation of catabolic process	-2.25486	2.233	1.77731	0.91098	0.357125
GO:0009913	epidermal cell differentiation	-2.53514	0.954243	0.0836383	0.751442	0.899519
GO:0009948	anterior/posterior axis specification	-3.88451	1.73239	0.554104	0.753065	0.826232
GO:0009952	anterior/posterior pattern specification	-4.0581	1.85126	0.731835	0.748014	0.880561
GO:0009953	dorsal/ventral pattern formation	-1.33869	0.60206	0.0313643	0.801382	0.652405
GO:0009966	regulation of signal transduction	-8.01106	2.54407	3.64872	0.874618	0.18536
GO:0009967	positive regulation of signal transduction	-4.7914	2.06446	1.2023	0.851606	0.763733
GO:0009968	negative regulation of signal transduction	-7.18747	2.1959	1.63095	0.857032	0.79509
GO:0046426	negative regulation of receptor signaling pathway via JAK-STAT	-1.6589	1.47712	1.2023	0.860902	0.939258
GO:0009987	cellular process	-2.27492	3.87662	78.6827	1	0
GO:0009991	response to extracellular stimulus	-2.77842	1.91381	0.846837	0.937619	0.614548
GO:0010001	glial cell differentiation	-5.57506	0.477121	0.0209096	0.750309	0.431588
GO:0008347	glial cell migration	-1.62449	1.39794	0.172777	0.707311	1.14213
GO:0014002	astrocyte development	-1.45709	0.30103	0.0496602	0.71289	1.21285
GO:0021778	oligodendrocyte cell fate specification	-1.96044	0.30103	0.0104548	0.739124	1.03526
GO:0021779	oligodendrocyte cell fate commitment	-2.80229	0.30103	0.0195543	0.729061	0.995853
GO:0021780	glial cell fate specification	-1.96044	0.30103	0.0104548	0.757209	1.03526
GO:0021781	glial cell fate commitment	-3.44866	0.30103	0.0104548	0.757505	0.960502
GO:0021782	glial cell development	-3.05876	0.30103	0.0104548	0.757998	0.960502
GO:0048708	astrocyte differentiation	-3.18533	0.477121	0.0209096	0.73135	0.999791
GO:0048709	oligodendrocyte differentiation	-2.90624	0.477121	0.0209096	0.73135	0.999791
GO:0010033	response to organic substance	-13.8498	2.46835	3.06325	0.910495	0.640221
GO:0010035	response to inorganic substance	-9.78177	2.0607	1.19185	0.918623	0.56226
GO:0010038	response to metal ion	-7.41461	1.87506	0.773654	0.918014	0.532572
GO:0010039	response to iron ion	-1.35064	1.04139	0.107162	0.930158	0.748158
GO:0010212	response to ionizing radiation	-1.57267	1.36173	0.230005	0.935141	0.892391
GO:0010226	response to lithium ion	-1.73232	0.69897	0.0418191	0.924004	0.692468
GO:0010243	response to organonitrogen compound	-6.72555	2.09342	1.28594	0.896633	0.815333
GO:1901699	cellular response to nitrogen compound	-5.29174	1.86923	0.763199	0.900524	0.92769
GO:0010453	regulation of cell fate commitment	-3.04302	1.81291	0.669106	0.884792	0.547391
GO:0010455	positive regulation of cell fate commitment	-1.66867	1.07918	0.115003	0.860632	0.844756
GO:0010464	regulation of mesenchymal cell proliferation	-2.64705	0.778151	0.0871929	0.929356	0.805816
GO:0010468	regulation of gene expression	-1.94206	3.18241	15.9017	0.880855	0.712873
GO:0010470	regulation of gastrulation	-2.02339	0.477121	0.0209096	0.896638	0.783428
GO:0010556	regulation of macromolecule biosynthetic process	-2.2858	3.07664	12.4621	0.880613	0.868605
GO:0010563	negative regulation of phosphorus metabolic process	-1.66263	1.62325	0.428646	0.878916	0.836083
GO:0010594	regulation of endothelial cell migration	-2.57178	0.30103	0.173078	0.897336	0.815182
GO:0010634	positive regulation of epithelial cell migration	-1.45007	0.30103	0.0104548	0.894675	1.18066
GO:0010604	positive regulation of macromolecule metabolic process	-2.86902	2.77012	6.14741	0.855258	0.877981
GO:0010605	negative regulation of macromolecule metabolic process	-2.09457	2.7348	5.66649	0.868013	0.856202
GO:0010628	positive regulation of gene expression	-2.50402	2.19033	1.61004	0.874822	0.392274
GO:0010629	negative regulation of gene expression	-2.39551	2.46538	3.04234	0.876544	0.740738
GO:0010632	regulation of epithelial cell migration	-3.30107	0.30103	0.0104548	0.916847	0.64826
GO:0010640	regulation of platelet-derived growth factor receptor signaling pathway	-1.66867	2.07555	1.23889	0.886326	0.766706
GO:0010646	regulation of cell communication	-10.0301	2.64048	4.55829	0.916506	0.118552
GO:0010647	positive regulation of cell communication	-7.57018	2.18469	1.58913	0.862478	0.790968
GO:0010648	negative regulation of cell communication	-7.7253	2.21219	1.69367	0.872357	0.797788
GO:0010712	regulation of collagen metabolic process	-3.0883	3.276	3.81363	0.902757	0.347202
GO:0010717	regulation of epithelial to mesenchymal transition	-2.19311	1.41497	0.313307	0.87952	0.739914
GO:0010718	positive regulation of epithelial to mesenchymal transition	-1.52565	0.954243	0.0989478	0.849835	0.782782
GO:0010720	positive regulation of cell development	-6.76355	1.6721	0.48092	0.843083	0.771083
GO:0010721	negative regulation of cell development	-4.0808	1.39794	0.250915	0.856279	0.808323
GO:0050768	negative regulation of neurogenesis	-3.12625	1.25527	0.177731	0.843565	0.922215
GO:0010769	regulation of cell morphogenesis involved in differentiation	-4.25678	0.954243	0.0836383	0.905334	0.651004
GO:0010770	positive regulation of cell morphogenesis involved in differentiation	-1.5955	0.954243	0.0836383	0.860432	0.810929
GO:0010817	regulation of hormone levels	-8.71926	1.36173	0.230005	0.929785	0.0791098
GO:0010863	positive regulation of phospholipase C activity	-2.09457	0.477121	0.0209096	0.942931	0.522003
GO:0010517	regulation of phospholipase activity	-1.35064	0.477121	1.13633	0.92143	1.30825
GO:0010518	positive regulation of phospholipase activity	-1.6589	0.477121	0.0209096	0.942931	0.999791
GO:0060193	positive regulation of lipase activity	-1.35064	0.477121	0.0209096	0.942931	0.999791
GO:1900274	regulation of phospholipase C activity	-1.80511	0.477121	0.0209096	0.943165	0.999791
GO:0010876	lipid localization	-1.66263	2.11394	1.34867	0.976405	0.520287
GO:0010975	regulation of neuron projection development	-4.13961	2	1.03502	0.918569	0.588998
GO:0120035	regulation of plasma membrane bounded cell projection organization	-3.89885	2.0569	1.18139	0.917535	0.961718
GO:0010976	positive regulation of neuron projection development	-2.56022	1.62325	0.428646	0.891419	0.875192
GO:0010996	response to auditory stimulus	-1.58672	0.954243	0.0836383	0.932441	0.860882
GO:0012501	programmed cell death	-3.86674	2.13033	1.40094	0.992594	0.0134665
GO:0006915	apoptotic process	-2.5609	1.95904	0.94093	0.992805	0.917181
GO:0097152	mesenchymal cell apoptotic process	-1.32178	1.95904	0.94093	0.992805	0.917181
GO:0014016	neuroblast differentiation	-2.04327	0.954243	0.0836383	0.732494	0.484552
GO:0014017	neuroblast fate commitment	-1.6589	0.778151	0.0522739	0.736826	0.573148
GO:0014019	neuroblast development	-1.36058	0.477121	0.0209096	0.752736	0.883453
GO:0014031	mesenchymal cell development	-4.33716	1.9345	0.667002	0.662054	0.829699
GO:0001837	epithelial to mesenchymal transition	-3.57388	1.14613	0.214393	0.694566	1.18186
GO:0014029	neural crest formation	-2.33291	0.60206	0.324781	0.642846	1.22756
GO:0048762	mesenchymal cell differentiation	-4.21938	1.57978	0.429185	0.67815	1.26027
GO:0072132	mesenchyme morphogenesis	-2.27391	1.17609	0.195354	0.686545	1.17208
GO:0014070	response to organic cyclic compound	-14.3031	1.74036	0.564558	0.908361	0.512828
GO:0015711	organic anion transport	-3.86674	2.1959	1.63095	0.971615	0.36008
GO:0015718	monocarboxylic acid transport	-1.87675	1.54407	0.355463	0.975156	0.868308
GO:0015849	organic acid transport	-2.7356	2.06446	1.2023	0.972541	0.525533
GO:0015850	organic hydroxy compound transport	-1.34903	1.43136	0.271824	0.976303	0.44758
GO:0016042	lipid catabolic process	-2.56954	2.21219	1.69367	0.981705	0.566369
GO:0016053	organic acid biosynthetic process	-1.49949	2.06446	1.2023	0.976074	0.803813
GO:0016055	Wnt signaling pathway	-3.43842	1.66276	0.470465	0.872294	0.679253
GO:0060070	canonical Wnt signaling pathway	-1.82618	1.38021	0.24046	0.879487	0.936644
GO:0016057	regulation of membrane potential in photoreceptor cell	-1.66867	1.86332	1.35977	0.915414	0.802828
GO:0016101	diterpenoid metabolic process	-2.82112	0.845098	0.0627287	0.979426	0.820364
GO:0001523	retinoid metabolic process	-2.27391	0.845098	0.0627287	0.979377	0.960184
GO:0042572	retinol metabolic process	-1.36058	0.60206	0.0313643	0.910229	0.917082
GO:0016192	vesicle-mediated transport	-3.251	2.64444	4.6001	0.972489	0.420047
GO:0016202	regulation of striated muscle tissue development	-1.51529	1.75587	0.0751797	0.908944	0.723625
GO:0016331	morphogenesis of embryonic epithelium	-2.99779	1.20412	0.156822	0.697368	0.763285
GO:0016477	cell migration	-4.35373	2.04532	1.15003	0.986793	0.0131252
GO:0016485	protein processing	-1.30268	1.94939	0.920021	0.994245	0.429005
GO:0017038	protein import	-1.57267	2.60206	0.0316189	0.975018	0.368491
GO:0017085	response to insecticide	-1.35064	0.30103	0.0104548	0.943505	0.34902
GO:0019098	reproductive behavior	-1.57483	2.03743	1.12912	0.832919	0.770871
GO:0019216	regulation of lipid metabolic process	-4.6087	1.57978	0.386827	0.921372	0.264462
GO:0019218	regulation of steroid metabolic process	-1.69842	0.30103	0.0104548	0.939256	0.711281
GO:0019219	regulation of nucleobase-containing compound metabolic process	-2.54125	3.06408	12.1066	0.871502	0.721629
GO:0019222	regulation of metabolic process	-1.5839	3.276	19.7282	0.910845	0.350692
GO:0019226	transmission of nerve impulse	-1.52565	0.60206	0.0313643	0.873406	0.397037
GO:0019228	neuronal action potential	-1.45709	0.30103	0.0104548	0.832082	0.456554
GO:0019233	sensory perception of pain	-1.82618	0.30103	0.0104548	0.893746	0.366746
GO:0019369	arachidonic acid metabolic process	-1.89551	0.477121	0.0209096	0.973992	0.881739
GO:0001516	prostaglandin biosynthetic process	-1.55712	0.30103	0.0104548	0.973932	1.0256
GO:0019371	cyclooxygenase pathway	-1.80452	0.30103	0.0165534	0.972532	0.905326
GO:0046457	prostanoid biosynthetic process	-1.55712	0.30103	0.0104548	0.973932	1.0256
GO:0019722	calcium-mediated signaling	-3.70557	1.17609	0.146367	0.889783	0.511691
GO:0019827	stem cell population maintenance	-2.42431	0.69897	0.0418191	0.840331	0.212183
GO:0019932	second-messenger-mediated signaling	-5.31093	1.4624	0.292734	0.884259	0.292057
GO:0019935	cyclic-nucleotide-mediated signaling	-1.54264	1.07918	0.115003	0.891871	0.875018
GO:0019953	sexual reproduction	-4.24518	2.63043	4.45374	0.964329	0.732772
GO:0021510	spinal cord development	-3.50033	0.30103	0.0104548	0.731456	0.824935
GO:0021517	ventral spinal cord development	-3.73863	0.30103	0.0104548	0.727289	0.824935
GO:0021545	cranial nerve development	-1.84711	0.69897	0.0209096	0.767593	0.431588
GO:0021602	cranial nerve morphogenesis	-1.58672	1.86332	0.74859	0.682782	1.16347
GO:0021603	cranial nerve formation	-1.45709	0.477121	0.198532	0.706849	1.524
GO:0021549	cerebellum development	-4.60441	1.716	0.543699	0.638971	0.685661
GO:0007419	ventral cord development	-3.44866	1.04139	0.104548	0.688359	0.982206
GO:0007420	brain development	-4.86693	1	0.094093	0.683221	1.1255
GO:0021511	spinal cord patterning	-1.80511	1.36173	0.259501	0.652133	1.64118
GO:0021513	spinal cord dorsal/ventral patterning	-1.80511	0.60206	0.0209096	0.706635	1.33919
GO:0021514	ventral spinal cord interneuron differentiation	-2.09457	0.30103	0.0131515	0.709619	1.29531
GO:0021515	cell differentiation in spinal cord	-3.04289	0.30103	0.0104548	0.719288	0.999895
GO:0021516	dorsal spinal cord development	-2.33291	1.716	0.543699	0.642932	1.27464
GO:0021522	spinal cord motor neuron differentiation	-2.58489	0.30103	0.0104548	0.713577	0.999895
GO:0021523	somatic motor neuron differentiation	-2.80229	0.30103	0.0104548	0.713577	0.999895
GO:0021524	visceral motor neuron differentiation	-1.32178	0.30103	0.0104548	0.713577	0.999895
GO:0021527	spinal cord association neuron differentiation	-1.80452	0.30103	0.0104548	0.713577	0.999895
GO:0021533	cell differentiation in hindbrain	-1.99084	1.57978	0.448984	0.634221	1.31107
GO:0021536	diencephalon development	-4.33601	1.716	0.543699	0.638971	1.33513
GO:0021537	telencephalon development	-2.94818	1.716	0.543699	0.638971	1.33513
GO:0021543	pallium development	-2.9281	1.716	0.543699	0.638971	1.33513
GO:0021548	pons development	-1.45709	1.716	0.543699	0.638971	1.33513
GO:0021575	hindbrain morphogenesis	-3.11709	1.86332	0.74859	0.619837	1.39419
GO:0021587	cerebellum morphogenesis	-2.51326	1.86332	0.74859	0.619837	1.42236
GO:0021680	cerebellar Purkinje cell layer development	-2.19361	1.716	0.543699	0.638971	1.35093
GO:0021695	cerebellar cortex development	-1.54264	1.716	0.543699	0.638971	1.33513
GO:0021703	locus ceruleus development	-1.32178	1	0.094093	0.682669	1.1429
GO:0021761	limbic system development	-4.17817	1.77085	0.614219	0.635479	1.35093
GO:0021766	hippocampus development	-1.37426	1.716	0.543699	0.638971	1.35093
GO:0021772	olfactory bulb development	-1.84711	1.716	0.543699	0.638971	1.33513
GO:0021796	cerebral cortex regionalization	-1.55712	1.41497	0.259501	0.648945	1.24671
GO:0021854	hypothalamus development	-1.99084	1.716	0.543699	0.638971	1.33513
GO:0021871	forebrain regionalization	-1.99084	1.36173	0.259501	0.648945	1.24671
GO:0021872	forebrain generation of neurons	-2.53658	1	0.094093	0.671014	1.1429
GO:0021877	forebrain neuron fate commitment	-2.20704	0.30103	0.0104548	0.704474	0.999895
GO:0021879	forebrain neuron differentiation	-2.83985	0.30103	0.0104548	0.709396	0.968274
GO:0021884	forebrain neuron development	-1.9099	0.30103	0.0104548	0.706526	0.999895
GO:0021892	cerebral cortex GABAergic interneuron differentiation	-1.55712	0.30103	0.0104548	0.709396	0.999895
GO:0021895	cerebral cortex neuron differentiation	-1.89551	0.30103	0.0104548	0.709396	0.999895
GO:0021902	commitment of neuronal cell to specific neuron type in forebrain	-1.96044	0.30103	0.0104548	0.704474	0.999895
GO:0021954	central nervous system neuron development	-1.41092	0.60206	0.0731835	0.703493	1.11864
GO:0021978	telencephalon regionalization	-2.33291	1.39794	0.259501	0.648945	1.24671
GO:0021983	pituitary gland development	-2.51326	1	0.40022	0.638141	1.29703
GO:0021987	cerebral cortex development	-1.85775	1.716	0.543699	0.638971	1.33513
GO:0021988	olfactory lobe development	-1.79898	1.716	0.543699	0.638971	1.33513
GO:0022037	metencephalon development	-4.384	1.716	0.543699	0.638971	1.33513
GO:0030900	forebrain development	-3.91094	1.716	0.543699	0.638971	1.33513
GO:0030901	midbrain development	-1.84711	1.716	0.543699	0.638971	1.35093
GO:0030902	hindbrain development	-4.31205	1.716	0.543699	0.638971	1.33513
GO:0035287	head segmentation	-1.45709	1.59106	0.390006	0.717287	1.27422
GO:0060323	head morphogenesis	-1.4061	0.30103	0.0104548	0.807859	0.953535
GO:0060579	ventral spinal cord interneuron fate commitment	-2.20704	0.30103	0.0104548	0.700484	0.999895
GO:0097065	anterior head development	-1.45709	1.04139	0.104548	0.809457	1.13532
GO:0021675	nerve development	-2.07808	0.69897	0.0418191	0.758355	0.456539
GO:0021700	developmental maturation	-3.65658	1.6902	0.50183	0.833523	0.270128
GO:0021953	central nervous system neuron differentiation	-2.8007	0.30103	0.0104548	0.746277	0.824935
GO:0022008	neurogenesis	-4.05506	2.42488	2.77052	0.649489	0.790988
GO:0022404	molting cycle process	-2.87617	1.23045	0.167277	0.881107	0.192754
GO:0022405	hair cycle process	-1.84711	1.17609	0.164953	0.880825	0.694154
GO:0022407	regulation of cell-cell adhesion	-1.64876	0.477121	0.0209096	0.945041	0.771777
GO:0022412	cellular process involved in reproduction in multicellular organism	-1.6359	2.31597	2.15369	0.82804	0.838224
GO:0022414	reproductive process	-5.36235	2.87448	7.82018	0.961786	0.806077
GO:0022416	chaeta development	-1.45007	0.954243	0.0209096	0.774329	0.629549
GO:0022600	digestive system process	-2.47768	1.5682	0.376372	0.86163	0.468862
GO:0030421	defecation	-1.4061	1.51851	0.334553	0.862973	0.971395
GO:0022603	regulation of anatomical structure morphogenesis	-5.1457	2.16137	1.50549	0.882894	0.657697
GO:0022604	regulation of cell morphogenesis	-4.1301	1.49136	0.313643	0.895177	0.726649
GO:0023019	signal transduction involved in regulation of gene expression	-3.93514	0.30103	0.0104548	0.897605	0.215217
GO:0023051	regulation of signaling	-9.44513	2.63849	4.53738	0.926864	0.151227
GO:0023052	signaling	-8.64601	3.25285	18.7036	0.911559	0.204817
GO:0023056	positive regulation of signaling	-7.52963	2.17898	1.56822	0.872446	0.790913
GO:0023057	negative regulation of signaling	-7.70986	2.21219	1.69367	0.882614	0.799151
GO:0023058	adaptation of signaling pathway	-2.54591	0.69897	0.0418191	0.914602	0.532442
GO:0023061	signal release	-1.75163	1.62325	0.428646	0.897873	0.892046
GO:0030001	metal ion transport	-6.22997	2.46687	3.0528	0.96563	0.897484
GO:0030029	actin filament-based process	-2.03797	2.26717	1.92368	0.9948	0.0140536
GO:0030030	cell projection organization	-2.40521	2.43775	2.85416	0.980043	0.305443
GO:0030048	actin filament-based movement	-2.66892	1.17609	0.146367	0.993785	0.0103781
GO:0030097	hemopoiesis	-3.99944	2.08991	0.757524	0.780625	0.591531
GO:0030099	myeloid cell differentiation	-3.16834	1.57978	0.444345	0.787224	0.894681
GO:0030100	regulation of endocytosis	-1.48066	1.716	0.533194	0.886134	0.82254
GO:0030111	regulation of Wnt signaling pathway	-4.5115	1.57978	0.386827	0.897976	0.666044
GO:0030154	cell differentiation	-5.06143	2.89597	8.21746	0.742349	0.820983
GO:0030155	regulation of cell adhesion	-2.83684	1.23045	0.167277	0.939914	0.125098
GO:0030162	regulation of proteolysis	-1.43854	2.10037	1.30685	0.903863	0.68619
GO:0030178	negative regulation of Wnt signaling pathway	-5.8205	1.17609	0.146367	0.88401	0.600246
GO:0030198	extracellular matrix organization	-4.61548	1.51851	0.334553	0.983018	0.234259
GO:0030199	collagen fibril organization	-2.20704	0.477121	0.0209096	0.9862	0.801682
GO:0030307	positive regulation of cell growth	-1.3999	1.36173	0.230005	0.895802	0.874409
GO:0030323	respiratory tube development	-1.57267	1.59106	0.511259	0.677645	0.867545
GO:0030334	regulation of cell migration	-5.97989	2.01284	1.06639	0.917317	0.155473
GO:0030335	positive regulation of cell migration	-3.24229	1.49136	0.313643	0.892964	0.862209
GO:0030336	negative regulation of cell migration	-1.80435	1.14613	0.135912	0.9071	0.797496
GO:0030431	sleep	-1.69874	1.43136	0.271824	0.87857	0.201153
GO:0030447	filamentous growth	-1.36058	1.74819	0.160954	0.98915	0.885025
GO:0030516	regulation of axon extension	-2.95107	1.62325	0.428646	0.843975	0.847755
GO:0061387	regulation of extent of cell growth	-2.874	1.64345	0.449556	0.886795	0.928383
GO:0030522	intracellular receptor signaling pathway	-1.99174	1.81954	0.679561	0.877828	0.321025
GO:0030534	adult behavior	-2.91917	1.25527	0.177731	0.874146	0.487087
GO:0030703	eggshell formation	-1.5856	1.25527	0.177731	0.7291	0.640223
GO:0030728	ovulation	-1.80511	1.14613	0.135912	0.865568	0.43459
GO:0030855	epithelial cell differentiation	-6.5272	1.25527	0.177731	0.7437	0.25384
GO:0030856	regulation of epithelial cell differentiation	-5.78243	0.69897	0.0418191	0.881545	0.621793
GO:0030879	mammary gland development	-5.43497	1.27875	0.40022	0.729778	0.595734
GO:0022612	gland morphogenesis	-2.94122	1.27875	0.188186	0.717153	1.06196
GO:0030878	thyroid gland development	-1.36058	1.27875	0.40022	0.676476	1.1362
GO:0032808	lacrimal gland development	-1.80452	1.27875	0.40022	0.677495	1.1362
GO:0048538	thymus development	-1.63638	1.32222	0.396502	0.662399	1.13358
GO:0060443	mammary gland morphogenesis	-3.44866	1.5682	0.406728	0.700187	1.1362
GO:0060512	prostate gland morphogenesis	-1.45709	1.74036	0.545372	0.635955	1.20152
GO:0060528	secretory columnal luminar epithelial cell differentiation involved in prostate glandular acinus development	-1.32178	0.30103	0.109867	0.644167	1.01563
GO:0060740	prostate gland epithelium morphogenesis	-1.45709	1.6721	0.407915	0.604823	1.16896
GO:0060749	mammary gland alveolus development	-1.55712	1.716	0.543536	0.723101	1.16864
GO:0061180	mammary gland epithelium development	-3.28272	1.38021	0.367249	0.681985	1.12577
GO:0061377	mammary gland lobule development	-1.55712	1.716	0.543536	0.723101	1.20113
GO:0031016	pancreas development	-3.72864	1.50515	0.370686	0.740245	0.582576
GO:0031018	endocrine pancreas development	-4.15702	1.716	0.543699	0.676743	0.685661
GO:0031099	regeneration	-2.43177	1.11394	0.125457	0.841906	0.246599
GO:0031214	biomineral tissue development	-1.58672	1.49136	0.392163	0.699759	0.787565
GO:0031223	auditory behavior	-1.55712	0.954243	0.0836383	0.823292	0.860882
GO:0031323	regulation of cellular metabolic process	-1.71539	3.17289	15.5567	0.873053	0.708621
GO:0031324	negative regulation of cellular metabolic process	-2.25986	2.48855	3.20962	0.864341	0.767495
GO:0031325	positive regulation of cellular metabolic process	-3.37192	2.70243	5.25876	0.845298	0.808196
GO:0031326	regulation of cellular biosynthetic process	-3.02366	3.07954	12.5457	0.869067	0.836278
GO:0031329	regulation of cellular catabolic process	-1.51032	1.97772	0.98275	0.905987	0.352255
GO:0031344	regulation of cell projection organization	-3.83094	2.07918	1.24412	0.919054	0.634026
GO:0031346	positive regulation of cell projection organization	-2.13248	1.76343	0.595923	0.888236	0.893823
GO:0031347	regulation of defense response	-4.11681	1.38021	0.24046	0.918578	0.582421
GO:0031399	regulation of protein modification process	-4.50196	2.14301	1.44276	0.902854	0.310674
GO:0031400	negative regulation of protein modification process	-2.80229	1.66276	0.470465	0.888181	0.802262
GO:0031401	positive regulation of protein modification process	-4.66412	1.79239	0.637742	0.875852	0.633218
GO:0031589	cell-substrate adhesion	-1.32894	1.17609	0.146367	0.994065	0.782057
GO:0031647	regulation of protein stability	-1.51582	1.5563	0.365917	0.926934	0.538166
GO:0031667	response to nutrient levels	-2.91314	1.89763	0.815473	0.934243	0.856925
GO:0031668	cellular response to extracellular stimulus	-1.51905	1.54407	0.355463	0.925714	0.905572
GO:0031669	cellular response to nutrient levels	-1.31312	1.50515	0.324098	0.926262	0.983168
GO:0032101	regulation of response to external stimulus	-3.93255	2.09342	1.28594	0.907519	0.709832
GO:0032368	regulation of lipid transport	-2.42734	1.17609	0.146367	0.907661	0.609452
GO:0032370	positive regulation of lipid transport	-1.79898	1.07918	0.115003	0.882654	0.892297
GO:0032371	regulation of sterol transport	-1.36058	0.477121	0.0209096	0.919204	0.790884
GO:0032376	positive regulation of cholesterol transport	-1.55712	0.477121	0.0209096	0.895579	0.790884
GO:0032373	positive regulation of sterol transport	-1.55712	0.477121	0.0209096	0.895579	0.999791
GO:0032374	regulation of cholesterol transport	-1.36058	0.477121	0.0209096	0.918624	0.999791
GO:0032386	regulation of intracellular transport	-1.36439	1.73239	0.554104	0.891665	0.843594
GO:0032489	regulation of Cdc42 protein signal transduction	-1.32178	0.69897	0.0418191	0.912862	0.755518
GO:0032501	multicellular organismal process	-6.6574	3.34694	23.2305	1	0
GO:0032502	developmental process	-5.36235	3.23401	17.909	1	0
GO:0032504	multicellular organism reproduction	-4.48812	2.58092	3.97282	0.825582	0.719492
GO:0032526	response to retinoic acid	-3.16834	0.30103	0.0104548	0.919573	0.891388
GO:0032729	positive regulation of type II interferon production	-2.33291	0.30103	0.0104548	0.891506	0.393791
GO:0032649	regulation of type II interferon production	-1.73232	0.30103	0.0104548	0.913369	0.924184
GO:1901256	regulation of macrophage colony-stimulating factor production	-1.32178	0.30103	0.0156991	0.910977	0.945145
GO:0032787	monocarboxylic acid metabolic process	-2.20704	2.33846	2.26869	0.977196	0.467593
GO:0032870	cellular response to hormone stimulus	-3.86674	1.54407	0.355463	0.888808	0.83314
GO:0043627	response to estrogen	-2.77778	1.27875	0.195156	0.903078	0.941184
GO:0032879	regulation of localization	-9.30735	2.58995	4.05646	0.927839	0.148535
GO:0032880	regulation of protein localization	-2.96116	2.16435	1.51594	0.88523	0.816894
GO:0032940	secretion by cell	-5.28708	1.95904	0.94093	0.965617	0.28376
GO:0006887	exocytosis	-2.83794	1.85733	0.74229	0.965842	0.943233
GO:0007589	body fluid secretion	-3.10541	0.778151	0.577063	0.895804	0.916949
GO:0007595	lactation	-1.7374	0.778151	0.0653424	0.687918	1.20953
GO:0007596	blood coagulation	-1.30268	0.778151	0.28634	0.7705	1.37184
GO:0007599	hemostasis	-1.67737	0.778151	1.5806	0.912488	1.62378
GO:0043299	leukocyte degranulation	-2.77819	1.88649	0.611394	0.938956	0.924491
GO:0045055	regulated exocytosis	-2.81785	1.65321	0.46001	0.967258	0.928878
GO:0046717	acid secretion	-2.19311	2.0086	1.05593	0.970304	0.977062
GO:0032965	regulation of collagen biosynthetic process	-3.40957	2.57519	3.81363	0.89752	0.494205
GO:0010714	positive regulation of collagen metabolic process	-2.874	2.57519	3.81363	0.863179	0.961864
GO:0032967	positive regulation of collagen biosynthetic process	-2.874	2.36736	1.68632	0.871466	0.855062
GO:0032970	regulation of actin filament-based process	-1.63741	1.85733	0.74229	0.931288	0.148424
GO:0032989	cellular component morphogenesis	-3.83288	2.28556	2.00732	0.724593	0.667398
GO:0032990	cell part morphogenesis	-2.74036	2.17898	1.56822	0.728655	0.647479
GO:0033143	regulation of intracellular steroid hormone receptor signaling pathway	-2.04193	2.07555	1.23889	0.886326	0.766706
GO:0033144	negative regulation of intracellular steroid hormone receptor signaling pathway	-1.35064	1.79239	0.601739	0.869394	0.875864
GO:0033273	response to vitamin	-3.78503	0.30103	0.19642	0.915056	0.456163
GO:0033189	response to vitamin A	-1.99084	0.90309	0.157206	0.893382	1.44465
GO:0033280	response to vitamin D	-1.73232	1.23045	0.172467	0.886164	1.45528
GO:0051593	response to folic acid	-1.36058	1.30103	0.19642	0.889058	1.47046
GO:0033500	carbohydrate homeostasis	-3.78094	0.954243	0.0836383	0.982436	0.659371
GO:0033554	cellular response to stress	-2.08756	2.66181	4.78829	0.924722	0.645234
GO:0033555	multicellular organismal response to stress	-1.49512	0.30103	0.0104548	0.871276	0.325469
GO:0033559	unsaturated fatty acid metabolic process	-1.79898	1.11394	0.125457	0.973839	0.578602
GO:0033993	response to lipid	-8.82558	0.778151	0.0522739	0.924146	0.530721
GO:0034097	response to cytokine	-5.37617	0.954243	0.0836383	0.921479	0.551061
GO:0034103	regulation of tissue remodeling	-1.84711	1.86923	0.614965	0.904191	0.551479
GO:0034220	monoatomic ion transmembrane transport	-6.77471	2.72754	5.5724	0.957848	0.851622
GO:0034308	primary alcohol metabolic process	-1.9099	1.17609	0.146367	0.986765	0.298255
GO:0034330	cell junction organization	-1.77701	1.85733	0.74229	0.982591	0.314012
GO:0034605	cellular response to heat	-2.27342	0.90309	0.0731835	0.932018	0.653604
GO:0034762	regulation of transmembrane transport	-5.74314	1.75587	0.585468	0.892806	0.706518
GO:0034764	positive regulation of transmembrane transport	-2.83621	1.20412	0.156822	0.872265	0.871203
GO:0034765	regulation of monoatomic ion transmembrane transport	-4.77492	1.69897	0.512284	0.887666	0.863037
GO:0010959	regulation of metal ion transport	-4.25474	1.43136	0.271824	0.901325	0.910816
GO:0022898	regulation of transmembrane transporter activity	-1.3144	1.4624	0.292734	0.882938	0.990971
GO:0032412	regulation of monoatomic ion transmembrane transporter activity	-1.32907	1.4624	0.292734	0.882931	0.920157
GO:0034767	positive regulation of monoatomic ion transmembrane transport	-2.56954	1.17609	0.146367	0.869895	0.86611
GO:0035107	appendage morphogenesis	-3.78747	1.86923	0.74859	0.727919	0.837191
GO:0048737	imaginal disc-derived appendage development	-3.31551	2.12385	0.690307	0.758135	1.00125
GO:0060173	limb development	-2.45012	2.12385	0.690307	0.758135	1.00125
GO:0035108	limb morphogenesis	-2.874	1.65321	0.0997681	0.767543	0.715106
GO:0035113	embryonic appendage morphogenesis	-2.47768	1.65321	0.0997681	0.756568	0.837191
GO:0035114	imaginal disc-derived appendage morphogenesis	-3.44866	1.86923	0.0997681	0.767543	0.485707
GO:0035120	post-embryonic appendage morphogenesis	-3.44866	1.23045	0.101925	0.761788	0.877074
GO:0007448	anterior/posterior pattern specification, imaginal disc	-1.66867	1.85733	0.198955	0.700773	1.0048
GO:0007455	eye-antennal disc morphogenesis	-2.90624	0.477121	0.0209096	0.726804	1.186
GO:0007469	antennal development	-1.99084	1.51851	0.299075	0.68542	1.1877
GO:0007472	wing disc morphogenesis	-3.44728	0.477121	0.231936	0.678202	1.42624
GO:0007476	imaginal disc-derived wing morphogenesis	-3.53011	0.477121	0.299075	0.668155	0.954396
GO:0007478	leg disc morphogenesis	-2.98637	0.477121	0.0209096	0.726804	1.186
GO:0007480	imaginal disc-derived leg morphogenesis	-2.37358	0.477121	0.299075	0.668155	1.45743
GO:0007560	imaginal disc morphogenesis	-3.34175	0.477121	0.29864	0.672069	1.45725
GO:0035161	imaginal disc lineage restriction	-1.80452	1.82607	0.390006	0.685724	1.00084
GO:0035214	eye-antennal disc development	-2.65971	2.52375	0.370686	0.732821	0.996293
GO:0035218	leg disc development	-3.38712	2.52375	0.370686	0.732821	0.977549
GO:0035220	wing disc development	-3.20923	2.52375	0.370686	0.732821	0.996293
GO:0035222	wing disc pattern formation	-1.5856	1.97772	0.24925	0.696325	1.02442
GO:0048800	antennal morphogenesis	-2.09457	1.36173	0.0976114	0.693956	1.32938
GO:0035148	tube formation	-2.26975	0.477121	0.0209096	0.767991	0.629549
GO:0035150	regulation of tube size	-2.45012	0.954243	0.0836383	0.93279	0.723591
GO:0035157	negative regulation of fusion cell fate specification	-1.32178	0.60206	0.0594739	0.858906	0.846959
GO:0035239	tube morphogenesis	-3.85407	1.66276	0.470465	0.719948	0.860697
GO:0035270	endocrine system development	-3.9494	1.77085	0.614219	0.71639	0.588408
GO:0035272	exocrine system development	-2.26679	1.77085	0.614219	0.71639	0.588408
GO:0035282	segmentation	-3.28951	1.5682	0.376372	0.76157	0.797609
GO:0035295	tube development	-4.38397	1.99564	1.02457	0.757568	0.416039
GO:0035315	hair cell differentiation	-2.18499	0.60206	0.0365917	0.693701	0.849551
GO:0035556	intracellular signal transduction	-2.91238	2.55509	3.74281	0.854573	0.423826
GO:0035584	calcium-mediated signaling using intracellular calcium source	-3.28977	0.30103	0.0346456	0.901171	0.802588
GO:0035725	sodium ion transmembrane transport	-2.82467	1.97772	0.98275	0.961686	0.746624
GO:0035775	pronephric glomerulus morphogenesis	-1.32178	1.50515	0.0327534	0.715796	0.695025
GO:0035821	modulation of process of another organism	-2.26591	2.13033	1.40094	0.989015	0.822937
GO:0039021	pronephric glomerulus development	-1.32178	1.50515	0.0327534	0.724134	0.840091
GO:0040007	growth	-6.43597	1.74819	0.575013	1	0
GO:0040008	regulation of growth	-4.95534	2.21484	1.70413	0.934552	0.130545
GO:0040011	locomotion	-4.55035	2.45484	2.96916	1	0
GO:0040012	regulation of locomotion	-8.82878	2.45939	3.00052	0.930331	0.141744
GO:0040013	negative regulation of locomotion	-1.64876	1.5682	0.376372	0.911652	0.671954
GO:0040017	positive regulation of locomotion	-4.45522	2.10037	1.30685	0.891374	0.770316
GO:0040019	positive regulation of embryonic development	-2.02339	1.38021	0.24046	0.85397	0.635937
GO:0040028	regulation of vulval development	-1.34903	2.06446	1.2023	0.88542	0.640124
GO:0040034	regulation of development, heterochronic	-4.6916	1.44716	0.282279	0.899357	0.50326
GO:0040040	thermosensory behavior	-2.99174	1.17609	0.146367	0.825148	0.586193
GO:0042048	olfactory behavior	-3.78503	2.29447	2.04914	0.771003	0.61764
GO:0042060	wound healing	-3.44866	0.778151	0.0522739	0.955638	0.37418
GO:0042063	gliogenesis	-5.81612	0.477121	0.0209096	0.756362	0.431588
GO:0042127	regulation of cell population proliferation	-6.63737	1.6902	0.50183	0.933793	0.141493
GO:0042180	cellular ketone metabolic process	-1.87675	1.44716	0.282279	0.982942	0.484716
GO:0042220	response to cocaine	-1.49512	1.25527	0.181297	0.903276	0.886957
GO:0042221	response to chemical	-15.9098	2.94002	9.09566	0.937543	0.316665
GO:0042303	molting cycle	-3.09048	2.03342	1.11866	0.86263	0.23041
GO:0042325	regulation of phosphorylation	-4.77745	2.11727	1.35912	0.890432	0.160578
GO:0001932	regulation of protein phosphorylation	-4.65952	1.95424	0.930476	0.888119	0.908281
GO:0001934	positive regulation of protein phosphorylation	-3.34566	1.65321	0.46001	0.863235	0.929208
GO:0010562	positive regulation of phosphorus metabolic process	-4.50196	1.92428	0.867747	0.861461	0.901272
GO:0019220	regulation of phosphate metabolic process	-4.38397	2.18469	1.58913	0.888623	0.965879
GO:0042327	positive regulation of phosphorylation	-3.82395	1.90309	0.825928	0.861289	0.986192
GO:0043549	regulation of kinase activity	-2.76951	1.98227	0.993204	0.881015	0.914931
GO:0045937	positive regulation of phosphate metabolic process	-4.50196	1.92428	0.867747	0.861033	0.901272
GO:0042326	negative regulation of phosphorylation	-1.99084	1.4624	0.292734	0.881296	0.804612
GO:0001933	negative regulation of protein phosphorylation	-1.91579	1.39794	0.250915	0.877593	0.956837
GO:0006469	negative regulation of protein kinase activity	-1.33869	1.25527	0.177731	0.869716	0.936345
GO:0033673	negative regulation of kinase activity	-1.95746	1.32222	0.209096	0.872866	0.904534
GO:0045936	negative regulation of phosphate metabolic process	-1.66263	1.62325	0.428646	0.877507	0.962067
GO:0042330	taxis	-4.57597	2.27875	1.97595	0.930784	0.86302
GO:0042359	vitamin D metabolic process	-1.55712	1.07918	0.190405	0.976882	0.706962
GO:0006775	fat-soluble vitamin metabolic process	-1.6589	0.90309	0.202181	0.987104	1.09983
GO:0042391	regulation of membrane potential	-7.71205	2.24304	1.81913	0.914949	0.513381
GO:0042445	hormone metabolic process	-2.79397	1.30103	0.198641	0.921733	0.848343
GO:0009914	hormone transport	-1.66263	2.35218	2.14143	0.884821	1.20433
GO:0042446	hormone biosynthetic process	-1.63638	1.07918	0.115003	0.922791	0.9332
GO:0042475	odontogenesis of dentin-containing tooth	-3.36369	1.20412	0.318346	0.713522	0.729692
GO:0042476	odontogenesis	-2.71369	1.20412	0.197502	0.723632	0.700487
GO:0042490	mechanoreceptor differentiation	-2.1302	0.30103	0.0104548	0.76565	0.409223
GO:0042592	homeostatic process	-12.8401	2.36549	2.41505	1	0
GO:0042593	glucose homeostasis	-3.91961	0.954243	0.0836383	0.981883	0.659371
GO:0042632	cholesterol homeostasis	-1.63638	0.69897	0.0418191	0.982384	0.620356
GO:0042633	hair cycle	-1.79898	2.03342	1.11866	0.860309	0.816213
GO:0042659	regulation of cell fate specification	-3.16834	1.81291	0.669106	0.883862	0.547391
GO:0042692	muscle cell differentiation	-3.1741	1.79239	0.637742	0.782444	0.860856
GO:0042698	ovulation cycle	-2.19311	1.97313	1.08643	0.837838	0.767193
GO:0022602	ovulation cycle process	-1.4061	2.04532	1.05107	0.838331	1.47011
GO:0045475	locomotor rhythm	-1.79276	0.477121	0.0209096	0.889435	1.02695
GO:0048512	circadian behavior	-2.04193	0.60206	0.0313643	0.886361	1.06002
GO:0042733	embryonic digit morphogenesis	-2.37575	1.65321	0.0997681	0.756223	0.715106
GO:0030326	embryonic limb morphogenesis	-2.57178	1.65321	0.232639	0.740446	1.0642
GO:0042752	regulation of circadian rhythm	-2.22908	0.477121	0.0209096	0.955275	0.0704449
GO:0042755	eating behavior	-2.65971	1.34242	0.21955	0.871509	0.496151
GO:0042832	defense response to protozoan	-1.32178	2.29003	2.02823	0.918988	0.865807
GO:0042908	xenobiotic transport	-2.56954	0.60206	0.0313643	0.983235	0.207272
GO:0042981	regulation of apoptotic process	-4.31571	2.0086	1.05593	0.921594	0.155272
GO:0043066	negative regulation of apoptotic process	-3.86336	1.77815	0.616832	0.898318	0.91391
GO:0043069	negative regulation of programmed cell death	-3.72443	1.79239	0.637742	0.898208	0.917081
GO:0043009	chordate embryonic development	-5.18532	2.48287	3.1678	0.715025	0.477328
GO:0001701	in utero embryonic development	-2.95229	2.48287	3.1678	0.715025	0.968322
GO:0043050	pharyngeal pumping	-1.36058	1.32222	0.209096	0.872007	0.875463
GO:0043052	thermotaxis	-1.46043	1.17609	0.146367	0.928782	0.731923
GO:0043062	extracellular structure organization	-6.11216	1.54407	0.355463	0.98373	0.0114056
GO:0043065	positive regulation of apoptotic process	-2.16978	1.5563	0.365917	0.894875	0.866944
GO:0043067	regulation of programmed cell death	-4.24493	2.04922	1.16048	0.928177	0.157215
GO:0043068	positive regulation of programmed cell death	-2.31697	1.62325	0.428646	0.8935	0.880656
GO:0043085	positive regulation of catalytic activity	-1.93865	2.14613	1.45321	0.922967	0.810824
GO:0043086	negative regulation of catalytic activity	-1.47654	1.88649	0.794564	0.926656	0.841219
GO:0043266	regulation of potassium ion transport	-1.82618	1.14613	0.135912	0.905962	0.852582
GO:0043269	regulation of monoatomic ion transport	-8.33843	1.76343	0.595923	0.899856	0.707957
GO:0043270	positive regulation of monoatomic ion transport	-5.43497	1.17609	0.146367	0.879917	0.609452
GO:0043279	response to alkaloid	-3.07697	0.30103	0.0104548	0.928792	0.392142
GO:0043392	negative regulation of DNA binding	-1.30423	0.477121	0.0209096	0.945833	0.440663
GO:0043405	regulation of MAP kinase activity	-1.30423	1.11394	0.125457	0.895518	0.742519
GO:0043408	regulation of MAPK cascade	-3.79792	1.62325	0.428646	0.895582	0.673847
GO:0043410	positive regulation of MAPK cascade	-2.32584	1.36173	0.230005	0.870409	0.779375
GO:0043433	negative regulation of DNA-binding transcription factor activity	-1.80452	1	0.094093	0.907618	0.897788
GO:0043473	pigmentation	-1.74604	0.69897	0.0418191	1	0
GO:0043491	protein kinase B signaling	-1.45709	1.41497	0.26137	0.88537	0.536875
GO:0043574	peroxisomal transport	-2.13246	1.25527	0.177731	0.975346	0.240308
GO:0043583	ear development	-5.22789	0.477121	0.0209096	0.774329	0.629549
GO:0043588	skin development	-4.55035	0.30103	0.0104548	0.797091	0.441104
GO:0044003	modulation by symbiont of host process	-2.04327	2.13033	0.317927	0.990143	0.686661
GO:0044036	cell wall macromolecule metabolic process	-2.62933	1.20412	0.156822	0.989925	0.058748
GO:0010383	cell wall polysaccharide metabolic process	-1.96044	1.20412	0.156822	0.988414	0.998432
GO:0044057	regulation of system process	-10.9553	1.90309	0.825928	0.901543	0
GO:0044058	regulation of digestive system process	-2.11697	1.41497	0.26137	0.904826	0.809986
GO:0044070	regulation of monoatomic anion transport	-3.45228	1.07918	0.12023	0.90754	0.768628
GO:0044087	regulation of cellular component biogenesis	-1.80733	2.19033	1.61004	0.925704	0.164348
GO:0044092	negative regulation of molecular function	-2.33291	2.0086	1.05593	0.926586	0.729158
GO:0044093	positive regulation of molecular function	-2.53064	2.21484	1.70413	0.922947	0.770697
GO:0044242	cellular lipid catabolic process	-1.42461	2.04922	1.16048	0.976085	0.634101
GO:0044245	polysaccharide digestion	-1.32178	0.477121	0.0209096	0.898031	0.779771
GO:0044255	cellular lipid metabolic process	-1.91264	2.63144	4.46419	0.973934	0.752961
GO:0044281	small molecule metabolic process	-2.65213	2.87795	7.88291	0.994971	0.100496
GO:0044331	cell-cell adhesion mediated by cadherin	-1.32178	0.60206	0.0313643	0.994636	0.690722
GO:0044344	cellular response to fibroblast growth factor stimulus	-1.32178	0.845098	0.0627287	0.940241	0.887181
GO:0044403	biological process involved in symbiotic interaction	-2.34862	2.13033	1.40094	0.989015	0.822937
GO:0044419	biological process involved in interspecies interaction between organisms	-2.4643	2.58995	4.05646	1	0
GO:0044703	multi-organism reproductive process	-4.77289	1.04139	0.104548	0.974553	0.424293
GO:0044706	multi-multicellular organism process	-3.50618	1.50515	0.324098	0.876797	0.20438
GO:0045089	positive regulation of innate immune response	-1.96044	0.60206	0.0313643	0.892531	0.837547
GO:0002253	activation of immune response	-1.49623	0.69897	0.0418191	0.874857	0.929754
GO:0050778	positive regulation of immune response	-1.48066	1	0.094093	0.885924	0.911965
GO:0045124	regulation of bone resorption	-1.36058	1.86923	0.0604703	0.920838	0.446696
GO:0045137	development of primary sexual characteristics	-6.8996	2.01284	1.06639	0.739795	0.671346
GO:0045165	cell fate commitment	-3.8391	2.29447	2.04914	0.77622	0.658851
GO:0045168	cell-cell signaling involved in cell fate commitment	-1.58672	0.778151	0.0522739	0.772062	0.573148
GO:0045185	maintenance of protein location	-1.34903	1.32222	0.209096	0.975717	0.339119
GO:0045321	leukocyte activation	-5.25491	1.94448	0.745971	0.831458	0.825162
GO:0002263	cell activation involved in immune response	-3.90832	1.86923	0.21715	0.813319	1.30812
GO:0002274	myeloid leukocyte activation	-3.89349	0.90309	0.366145	0.841285	1.37316
GO:0002275	myeloid cell activation involved in immune response	-3.16145	0.90309	0.0731835	0.827957	1.19072
GO:0002283	neutrophil activation involved in immune response	-3.30566	0.90309	0.148951	0.81867	1.26489
GO:0002327	immature B cell differentiation	-1.32178	0.90309	0.0731835	0.768336	1.19072
GO:0002366	leukocyte activation involved in immune response	-3.93189	0.90309	0.382713	0.804646	1.37897
GO:0030098	lymphocyte differentiation	-2.14252	0.90309	0.303189	0.742569	1.34894
GO:0030183	B cell differentiation	-2.04327	0.90309	0.0731835	0.768336	1.19072
GO:0030217	T cell differentiation	-2.17859	0.90309	0.0731835	0.768336	1.19072
GO:0036230	granulocyte activation	-3.23062	0.90309	0.0731835	0.859755	1.19072
GO:0042110	T cell activation	-1.85775	0.90309	0.303189	0.8437	1.34894
GO:0042113	B cell activation	-1.32894	0.90309	0.303189	0.8437	1.34894
GO:0042116	macrophage activation	-1.45709	0.90309	0.0731835	0.859755	1.19072
GO:0042119	neutrophil activation	-3.30566	0.90309	0.0731835	0.859755	1.19072
GO:0043312	neutrophil degranulation	-2.88428	0.90309	0.143785	0.795323	1.26099
GO:0046631	alpha-beta T cell activation	-1.46043	0.90309	0.0731835	0.859755	1.19072
GO:0046632	alpha-beta T cell differentiation	-1.6589	0.90309	0.0731835	0.768336	1.19072
GO:0046649	lymphocyte activation	-1.62423	0.90309	0.366145	0.841285	1.37316
GO:0045332	phospholipid translocation	-1.99084	1.23045	0.167277	0.897956	0.778392
GO:0034204	lipid translocation	-1.89551	1.25527	0.177731	0.897445	0.93868
GO:0045445	myoblast differentiation	-2.82112	0.477121	0.0209096	0.830937	0.650716
GO:0045595	regulation of cell differentiation	-6.49148	2.24797	1.84004	0.873139	0.610098
GO:0045596	negative regulation of cell differentiation	-3.93255	1.51851	0.334553	0.856602	0.744522
GO:0045597	positive regulation of cell differentiation	-7.697	1.88649	0.794564	0.839478	0.149699
GO:0045604	regulation of epidermal cell differentiation	-3.51951	0.60206	0.0313643	0.880787	0.607929
GO:0030857	negative regulation of epithelial cell differentiation	-1.73232	0.30103	0.0516911	0.856493	1.04551
GO:0030858	positive regulation of epithelial cell differentiation	-2.99174	0.69897	0.0670117	0.849877	1.01153
GO:0045616	regulation of keratinocyte differentiation	-1.45709	0.60206	0.0840255	0.872109	1.08081
GO:2000696	regulation of epithelial cell differentiation involved in kidney development	-1.80452	0.477121	0.0313643	0.880834	1.01153
GO:2000698	positive regulation of epithelial cell differentiation involved in kidney development	-1.32178	0.477121	0.0985793	0.845545	1.1106
GO:0045637	regulation of myeloid cell differentiation	-3.16834	0.477121	0.0399461	0.866306	0.819117
GO:0045638	negative regulation of myeloid cell differentiation	-1.54264	0.30103	0.0467059	0.845807	1.22677
GO:1902105	regulation of leukocyte differentiation	-1.70889	0.30103	0.0104548	0.877636	1.07878
GO:1903707	negative regulation of hemopoiesis	-2.04193	0.69897	0.0694375	0.840875	1.21406
GO:1903708	positive regulation of hemopoiesis	-2.1302	0.30103	0.0104548	0.856661	1.07878
GO:0045661	regulation of myoblast differentiation	-3.18533	0.30103	0.0104548	0.906009	0.560226
GO:0045662	negative regulation of myoblast differentiation	-2.62933	0.30103	0.0448225	0.875024	0.829471
GO:0045664	regulation of neuron differentiation	-4.96627	1.36173	0.230005	0.88254	0.718952
GO:0045665	negative regulation of neuron differentiation	-3.40229	0.30103	0.0455435	0.872739	0.830439
GO:0045666	positive regulation of neuron differentiation	-4.77492	0.60206	0.0313643	0.871556	0.607929
GO:0045667	regulation of osteoblast differentiation	-1.79276	1.41497	0.314091	0.879495	0.740088
GO:0045682	regulation of epidermis development	-2.99174	0.60206	0.0313643	0.914951	0.417557
GO:0045807	positive regulation of endocytosis	-2.17859	1.49136	0.313643	0.861738	0.695205
GO:0045859	regulation of protein kinase activity	-1.65683	1.77085	0.606377	0.88017	0.866923
GO:0045892	negative regulation of DNA-templated transcription	-4.00684	2.22789	1.7564	0.865772	0.383978
GO:0000122	negative regulation of transcription by RNA polymerase II	-3.89941	2.07918	1.24412	0.870395	0.942242
GO:0010558	negative regulation of macromolecule biosynthetic process	-2.77364	2.35984	2.38369	0.876747	0.966076
GO:0031327	negative regulation of cellular biosynthetic process	-3.06998	2.37107	2.44642	0.863647	0.928021
GO:0051253	negative regulation of RNA metabolic process	-3.44866	2.24797	1.84004	0.867114	0.951669
GO:1902679	negative regulation of RNA biosynthetic process	-3.85407	2.22789	1.7564	0.866015	0.970302
GO:0045926	negative regulation of growth	-2.04327	1.43136	0.271824	0.917324	0.72914
GO:0045934	negative regulation of nucleobase-containing compound metabolic process	-2.69722	2.2878	2.01777	0.86662	0.837912
GO:0045935	positive regulation of nucleobase-containing compound metabolic process	-1.7979	2.56937	3.86827	0.847571	0.802971
GO:0045944	positive regulation of transcription by RNA polymerase II	-2.924	2.37658	2.47778	0.852084	0.707076
GO:0010557	positive regulation of macromolecule biosynthetic process	-1.68016	2.53529	3.57554	0.860194	0.960159
GO:0031328	positive regulation of cellular biosynthetic process	-2.57434	2.54283	3.63826	0.848168	0.945263
GO:0045893	positive regulation of DNA-templated transcription	-2.67947	2.48996	3.22007	0.847823	0.932249
GO:1902680	positive regulation of RNA biosynthetic process	-2.28551	2.48996	3.22007	0.848069	0.945263
GO:0045995	regulation of embryonic development	-3.66434	1.51851	0.334553	0.876491	0.519495
GO:0046394	carboxylic acid biosynthetic process	-1.49949	2.0607	1.19185	0.975358	0.89832
GO:0046456	icosanoid biosynthetic process	-2.874	0.30103	0.0104548	0.980626	0.0478832
GO:0046530	photoreceptor cell differentiation	-5.70047	0.60206	0.0365917	0.746242	0.451511
GO:0046532	regulation of photoreceptor cell differentiation	-4.07005	0.477121	0.0384539	0.894948	0.760901
GO:0046534	positive regulation of photoreceptor cell differentiation	-2.99174	1.04139	0.107034	0.845636	0.834022
GO:0042478	regulation of eye photoreceptor cell development	-1.45709	1.11394	0.187515	0.879243	1.19834
GO:0045676	regulation of R7 cell differentiation	-1.36058	0.477121	0.0384539	0.894036	1.06921
GO:0046533	negative regulation of photoreceptor cell differentiation	-1.96044	0.69897	0.062231	0.855987	1.1054
GO:0046546	development of primary male sexual characteristics	-4.91311	0.845098	0.0627287	0.79112	0.50715
GO:0046552	photoreceptor cell fate commitment	-5.43433	0.60206	0.0365917	0.731587	0.822004
GO:0042461	photoreceptor cell development	-4.95828	0.60206	0.094093	0.714773	1.06308
GO:0043704	photoreceptor cell fate specification	-1.80452	0.60206	0.0104548	0.751705	0.92631
GO:0046580	negative regulation of Ras protein signal transduction	-1.49512	1.17609	0.146367	0.883242	0.620346
GO:0046660	female sex differentiation	-3.61292	0.954243	0.0836383	0.787853	0.520065
GO:0046661	male sex differentiation	-5.44905	2.04532	1.15003	0.738029	0.804846
GO:0046677	response to antibiotic	-3.11337	2.07188	1.22786	0.918389	0.564427
GO:0046685	response to arsenic-containing substance	-1.97161	0.954243	0.0836383	0.935115	0.418747
GO:0046697	decidualization	-2.62933	1.70757	0.541994	0.651624	0.812709
GO:0001893	maternal placenta development	-2.20704	1.73239	0.54475	0.688548	1.31466
GO:0007565	female pregnancy	-1.69842	1.36173	0.660341	0.848589	1.34003
GO:0007618	mating	-1.62795	0.30103	0.0104548	0.974178	0.953327
GO:0060135	maternal process involved in female pregnancy	-1.46043	2.19312	1.17087	0.836028	1.44833
GO:0060706	cell differentiation involved in embryonic placenta development	-1.99084	1.69897	0.532287	0.657119	1.06699
GO:0046822	regulation of nucleocytoplasmic transport	-1.80435	0.90309	0.0731835	0.907644	0.570278
GO:0046883	regulation of hormone secretion	-3.89769	0.60206	0.0313643	0.876318	0.574385
GO:0046890	regulation of lipid biosynthetic process	-1.89551	1.23045	0.167277	0.922895	0.243726
GO:0046903	secretion	-7.87436	2.0086	1.05593	0.976889	0
GO:0046942	carboxylic acid transport	-2.7356	2.06446	1.2023	0.971995	0.525533
GO:0048167	regulation of synaptic plasticity	-2.7356	0.778151	0.0522739	0.90681	0.75397
GO:0048168	regulation of neuronal synaptic plasticity	-1.74256	0.477121	0.0209096	0.911778	0.856359
GO:1900271	regulation of long-term synaptic potentiation	-1.4061	0.477121	0.227487	0.894461	1.03753
GO:0048169	regulation of long-term neuronal synaptic plasticity	-2.19361	0.30103	0.0104548	0.915782	0.473282
GO:0048265	response to pain	-2.45012	0.30103	0.0104548	0.871276	0.325469
GO:0048318	axial mesoderm development	-1.55712	1.14613	0.138758	0.778777	0.857491
GO:0048332	mesoderm morphogenesis	-1.74256	1.20412	0.156822	0.747857	0.643983
GO:0048367	shoot system development	-1.45709	1.77085	0.614219	0.71639	0.588408
GO:0048384	retinoic acid receptor signaling pathway	-1.45709	1.81954	0.0104548	0.911834	0.215217
GO:0048438	floral whorl development	-1.80452	1.73239	0.551329	0.699749	0.881458
GO:0009908	flower development	-1.80452	1.4624	0.425784	0.705959	1.01988
GO:0048437	floral organ development	-1.80452	1.74036	0.551764	0.699706	1.0453
GO:0048827	phyllome development	-1.45709	2.72346	0.551764	0.716898	0.973289
GO:0090567	reproductive shoot system development	-1.80452	1.4624	0.425784	0.706114	0.949623
GO:0048468	cell development	-4.23137	2.6464	4.62101	0.748845	0.565852
GO:0048469	cell maturation	-2.5609	1.63347	0.439101	0.789643	0.560692
GO:0071695	anatomical structure maturation	-2.7356	1.63347	0.439101	0.824581	0.970506
GO:0048477	oogenesis	-1.66518	2.06819	1.21275	0.724044	0.777787
GO:0048483	autonomic nervous system development	-2.54591	1.77085	0.614219	0.705063	0.631336
GO:0048485	sympathetic nervous system development	-2.20704	1.77085	0.614219	0.704264	0.631336
GO:0048484	enteric nervous system development	-1.66867	1.77085	0.614219	0.704264	0.993858
GO:0048486	parasympathetic nervous system development	-1.66867	1.77085	0.614219	0.704264	0.993858
GO:0048505	regulation of timing of cell differentiation	-2.62933	1.36173	0.285876	0.880085	0.733573
GO:0048511	rhythmic process	-2.26639	1.11394	0.125457	1	0
GO:0048513	animal organ development	-5.73347	2.52375	3.48144	0.788806	0.399309
GO:0048518	positive regulation of biological process	-4.71618	3.1014	13.1939	0.915939	0.252506
GO:0048519	negative regulation of biological process	-5.17328	3.00346	10.528	0.918533	0.237994
GO:0048522	positive regulation of cellular process	-4.18662	2.97864	9.9425	0.86561	0.546251
GO:0048523	negative regulation of cellular process	-5.66762	2.83315	7.10925	0.881787	0.602523
GO:0048534	hematopoietic or lymphoid organ development	-3.91033	1.50515	0.370686	0.672577	0.762642
GO:0048545	response to steroid hormone	-7.26999	0.69897	0.0418191	0.903733	0.78745
GO:0031960	response to corticosteroid	-5.70668	0.60206	0.0313643	0.905408	0.953185
GO:0032355	response to estradiol	-2.7397	1.23045	0.172622	0.899581	1.17393
GO:0032496	response to lipopolysaccharide	-2.26975	1.17609	0.200452	0.886697	1.20127
GO:0051384	response to glucocorticoid	-4.85964	0.60206	0.0313643	0.905274	0.963936
GO:0071300	cellular response to retinoic acid	-3.36369	0.69897	0.149566	0.89404	1.05742
GO:0071383	cellular response to steroid hormone stimulus	-2.09457	0.69897	0.0418191	0.895656	1.08876
GO:0071384	cellular response to corticosteroid stimulus	-1.5856	0.60206	0.0313643	0.897562	1.06726
GO:0071385	cellular response to glucocorticoid stimulus	-1.79898	0.60206	0.0313643	0.897562	1.06726
GO:0071396	cellular response to lipid	-5.13795	0.69897	0.0418191	0.907078	0.970809
GO:0071548	response to dexamethasone	-1.84711	0.60206	0.0313643	0.901345	0.999686
GO:0048562	embryonic organ morphogenesis	-4.75263	1.51851	0.334553	0.669383	0.634402
GO:0048566	embryonic digestive tract development	-1.8731	1.53148	0.345008	0.663001	0.954999
GO:0048563	post-embryonic animal organ morphogenesis	-3.29103	0.477121	0.0209096	0.732895	0.786886
GO:0048568	embryonic organ development	-4.07005	1.62325	0.428646	0.694878	0.652059
GO:0048569	post-embryonic animal organ development	-2.91863	1.94939	0.920021	0.72022	0.726061
GO:0048580	regulation of post-embryonic development	-3.09751	2.06446	1.2023	0.861548	0.797757
GO:0048582	positive regulation of post-embryonic development	-1.99461	1.43136	0.271824	0.852856	0.736882
GO:0048583	regulation of response to stimulus	-7.87436	2.72997	5.60376	0.924949	0.205069
GO:0048584	positive regulation of response to stimulus	-7.78597	2.35411	2.35233	0.867767	0.770547
GO:0048585	negative regulation of response to stimulus	-5.78552	2.27875	1.97595	0.880048	0.751978
GO:0048589	developmental growth	-4.95578	1.74819	0.575013	0.823072	0.264223
GO:0016049	cell growth	-2.69748	1.54407	0.355463	0.984097	0.949963
GO:0031102	neuron projection regeneration	-1.35064	1.11394	0.125457	0.673085	1.06449
GO:0031103	axon regeneration	-1.58672	1.11394	0.125457	0.67169	1.06449
GO:0035265	organ growth	-4.07005	1.41497	0.414309	0.801679	0.963634
GO:0042246	tissue regeneration	-2.31499	1.30103	0.28634	0.82151	0.931313
GO:0048588	developmental cell growth	-2.09457	1.54407	0.355463	0.786139	0.949963
GO:0060560	developmental growth involved in morphogenesis	-4.0581	1.41497	0.26137	0.788271	0.923661
GO:0048598	embryonic morphogenesis	-5.08623	2.17026	1.53685	0.709677	0.761215
GO:0048608	reproductive structure development	-9.60407	2.15534	1.48458	0.677862	0.309168
GO:0008406	gonad development	-6.94747	2.01284	1.06639	0.645247	0.947908
GO:0048609	multicellular organismal reproductive process	-4.35169	2.43933	2.86461	0.826288	0.708453
GO:0048625	myoblast fate commitment	-1.80452	0.477121	0.0209096	0.824509	0.650716
GO:0048634	regulation of muscle organ development	-1.4845	1.75587	0.578597	0.892915	0.539425
GO:0048638	regulation of developmental growth	-4.07746	2.14922	1.46367	0.878358	0.861194
GO:0045927	positive regulation of growth	-2.65071	1.95904	0.94093	0.898445	0.900471
GO:0048641	regulation of skeletal muscle tissue development	-1.7374	1	0.0930055	0.907472	0.455971
GO:0048644	muscle organ morphogenesis	-4.40125	0.778151	0.0522739	0.742455	0.728693
GO:0048645	animal organ formation	-2.19311	1.14613	0.284618	0.709403	0.779672
GO:0048646	anatomical structure formation involved in morphogenesis	-3.73623	2.02119	1.0873	0.770063	0.620025
GO:0048663	neuron fate commitment	-7.19455	1.50515	0.324098	0.699471	0.550571
GO:0048665	neuron fate specification	-5.87125	1.39794	0.250915	0.7021	0.649861
GO:0048666	neuron development	-4.2284	2.29667	2.05959	0.649629	0.860948
GO:0030182	neuron differentiation	-4.0899	2.37475	2.46733	0.64898	0.924806
GO:0031175	neuron projection development	-3.18875	2.23805	1.79822	0.644431	0.91398
GO:0048699	generation of neurons	-3.81114	2.41664	2.71824	0.646062	0.954339
GO:0061564	axon development	-2.5609	2.16435	1.51594	0.649497	0.926639
GO:0048667	cell morphogenesis involved in neuron differentiation	-3.13013	2.11394	1.34867	0.646156	0.88187
GO:0000904	cell morphogenesis involved in differentiation	-3.33436	2.1271	1.39049	0.731359	0.943622
GO:0007409	axonogenesis	-2.05218	2.09691	1.29639	0.639016	0.974628
GO:0007411	axon guidance	-2.5811	2.03342	1.11866	0.574972	0.958296
GO:0048812	neuron projection morphogenesis	-2.924	2.14922	1.46367	0.635383	0.952707
GO:0048858	cell projection morphogenesis	-2.8749	2.16732	1.5264	0.725183	0.973075
GO:0097485	neuron projection guidance	-2.44904	2.03743	1.12912	0.574852	0.955998
GO:0120039	plasma membrane bounded cell projection morphogenesis	-2.90771	2.14922	1.46367	0.726183	0.974953
GO:0048705	skeletal system morphogenesis	-4.37276	1.20412	0.217056	0.674978	0.866135
GO:0048707	instar larval or pupal morphogenesis	-4.32414	0.778151	0.0976114	0.766476	0.484747
GO:0048729	tissue morphogenesis	-4.93708	1.86923	0.763199	0.721035	0.841114
GO:0048731	system development	-5.89938	2.72346	5.52013	0.714579	0.615249
GO:0048732	gland development	-3.35993	1.27875	0.188186	0.753392	0.549117
GO:0048736	appendage development	-3.35291	2.12385	0.690307	0.765803	0.398153
GO:0048754	branching morphogenesis of an epithelial tube	-5.51449	1.34242	0.245987	0.678233	0.872923
GO:0001658	branching involved in ureteric bud morphogenesis	-2.45012	0.30103	0.0294147	0.662419	1.29639
GO:0001838	embryonic epithelial tube formation	-3.03335	0.30103	0.023377	0.717618	1.00421
GO:0001841	neural tube formation	-1.63638	0.30103	0.0209096	0.689043	1.00642
GO:0001843	neural tube closure	-1.51529	0.30103	0.0209096	0.689043	1.00642
GO:0007440	foregut morphogenesis	-1.45709	1.86332	0.746253	0.671761	1.01792
GO:0007443	Malpighian tubule morphogenesis	-3.83621	0.90309	0.0327534	0.668748	1.02835
GO:0014020	primary neural tube formation	-1.45007	0.30103	0.0209096	0.689043	1.00642
GO:0048546	digestive tract morphogenesis	-3.03335	1.5682	0.376372	0.6894	0.920448
GO:0060444	branching involved in mammary gland duct morphogenesis	-2.75829	0.30103	0.0104548	0.696183	1.20801
GO:0060603	mammary gland duct morphogenesis	-2.19361	0.90309	0.147943	0.640922	1.15216
GO:0060606	tube closure	-1.51529	0.477121	0.0209096	0.764954	1.00642
GO:0061138	morphogenesis of a branching epithelium	-5.31093	0.30103	0.0104548	0.762063	1.063
GO:0061333	renal tubule morphogenesis	-5.3257	0.90309	0.289299	0.642862	1.21735
GO:0072175	epithelial tube formation	-2.79397	0.477121	0.104485	0.694163	1.12103
GO:2001013	epithelial cell proliferation involved in renal tubule morphogenesis	-2.15098	1.11394	0.0327534	0.684013	1.02835
GO:0048771	tissue remodeling	-5.3257	3.34694	23.2305	0.807799	0.536805
GO:0048806	genitalia development	-2.34616	1.59106	0.397282	0.673267	0.851797
GO:0048856	anatomical structure development	-4.85964	3.19811	16.4872	0.762952	0.725868
GO:0048857	neural nucleus development	-1.58672	1.716	0.544356	0.82222	0.319502
GO:0048863	stem cell differentiation	-4.41849	0.30103	0.0104548	0.850592	0.295972
GO:0048864	stem cell development	-5.24777	1.91908	0.652562	0.773892	0.40363
GO:0001755	neural crest cell migration	-4.05506	0.30103	0.0104548	0.737403	1.29102
GO:0010002	cardioblast differentiation	-2.874	0.30103	0.0905101	0.665056	1.52248
GO:0014032	neural crest cell development	-4.41937	0.30103	0.0166779	0.733475	1.33494
GO:0014033	neural crest cell differentiation	-4.03091	0.90309	0.18463	0.691397	1.6183
GO:0014034	neural crest cell fate commitment	-1.80452	0.30103	0.0166779	0.698678	1.33494
GO:0048865	stem cell fate commitment	-3.53011	0.30103	0.0104548	0.836838	1.29102
GO:0048866	stem cell fate specification	-1.55712	0.954243	0.0864358	0.812196	1.51667
GO:0048867	stem cell fate determination	-1.80511	0.30103	0.0104548	0.836592	1.29102
GO:0048869	cellular developmental process	-4.55035	2.89818	8.25928	0.778209	0.482556
GO:0048870	cell motility	-4.0991	2.07918	1.24412	0.995023	0.0132591
GO:0048871	multicellular organismal-level homeostasis	-6.05643	1.14613	0.135912	0.869463	0.689757
GO:0048878	chemical homeostasis	-11.2048	2.27416	1.95504	0.977985	0
GO:0019725	cellular homeostasis	-6.53963	2.233	1.77731	0.978184	0.912393
GO:0048880	sensory system development	-1.58672	0.477121	0.0209096	0.778268	0.431588
GO:0048934	peripheral nervous system neuron differentiation	-1.36058	0.60206	0.0365917	0.746021	0.680202
GO:0048935	peripheral nervous system neuron development	-1.36058	0.60206	0.094093	0.725239	0.56859
GO:0050678	regulation of epithelial cell proliferation	-3.06329	0.30103	0.0104548	0.93912	0.693342
GO:0050680	negative regulation of epithelial cell proliferation	-2.96472	0.30103	0.0368002	0.910389	0.755944
GO:0001937	negative regulation of endothelial cell proliferation	-1.73232	0.30103	0.0225689	0.913382	1.12427
GO:0010837	regulation of keratinocyte proliferation	-1.55712	0.30103	0.0445221	0.930948	1.17316
GO:0050679	positive regulation of epithelial cell proliferation	-2.48625	0.30103	0.0104548	0.911781	1.0736
GO:0050714	positive regulation of protein secretion	-3.3966	1	0.094093	0.874319	0.875679
GO:0050727	regulation of inflammatory response	-2.06803	1.23045	0.183962	0.917136	0.778045
GO:0031349	positive regulation of defense response	-1.84804	1	0.094093	0.895515	0.906903
GO:0050730	regulation of peptidyl-tyrosine phosphorylation	-1.96044	0.778151	0.0522739	0.91232	0.687684
GO:0050731	positive regulation of peptidyl-tyrosine phosphorylation	-1.74256	0.477121	0.0209096	0.89207	0.638344
GO:0042509	regulation of tyrosine phosphorylation of STAT protein	-1.52565	0.60206	0.0725222	0.909113	0.961992
GO:0042532	negative regulation of tyrosine phosphorylation of STAT protein	-1.36058	0.477121	0.0485946	0.863227	1.01659
GO:0050769	positive regulation of neurogenesis	-5.88904	1.44716	0.282279	0.833235	0.864097
GO:0050770	regulation of axonogenesis	-3.16369	1.5682	0.376372	0.878253	0.863982
GO:0050789	regulation of biological process	-3.63617	3.62066	43.6383	0.905767	0.343228
GO:0050790	regulation of catalytic activity	-1.80452	2.43136	2.81234	0.918722	0.847172
GO:0050793	regulation of developmental process	-4.70705	2.74036	5.73968	0.924725	0.206153
GO:0050794	regulation of cellular process	-2.39282	3.5636	38.2645	0.900816	0.480491
GO:0050795	regulation of behavior	-4.38397	2.23805	1.79822	0.893776	0.717062
GO:0050801	monoatomic ion homeostasis	-6.67643	2.1271	1.39049	0.977782	0.897463
GO:0050804	modulation of chemical synaptic transmission	-4.23155	1.96848	0.96184	0.899609	0.74231
GO:0050806	positive regulation of synaptic transmission	-1.52382	1.5563	0.365917	0.875345	0.897043
GO:0050808	synapse organization	-1.37125	1.68124	0.491375	0.983248	0.25405
GO:0050810	regulation of steroid biosynthetic process	-1.34903	0.30103	0.0104548	0.937564	0.711281
GO:0050817	coagulation	-1.30268	3.34694	23.2305	0.807799	0.767695
GO:0050848	regulation of calcium-mediated signaling	-1.82618	0.60206	0.0313643	0.915119	0.51898
GO:0050865	regulation of cell activation	-1.47438	0.477121	0.0209096	0.920818	0.410946
GO:0050877	nervous system process	-14.8939	2.76118	6.02196	0.821279	0.85306
GO:0050878	regulation of body fluid levels	-5.49852	0.778151	0.0522739	0.937536	0.379695
GO:0050884	neuromuscular process controlling posture	-1.58672	0.30103	0.0104548	0.893416	0.879865
GO:0050885	neuromuscular process controlling balance	-2.71369	0.30103	0.0104548	0.893416	0.366746
GO:0050890	cognition	-9.16146	1.76343	0.595923	0.857026	0.509915
GO:0050896	response to stimulus	-12.0278	3.44044	28.8134	1	0
GO:0050905	neuromuscular process	-3.16834	0.60206	0.0313643	0.886142	0.397037
GO:0050920	regulation of chemotaxis	-2.79397	1.81291	0.669106	0.902043	0.712446
GO:0050953	sensory perception of light stimulus	-3.9494	0.30103	0.0104548	0.893746	0.366746
GO:0050954	sensory perception of mechanical stimulus	-1.70373	1.38021	0.24046	0.867011	0.468832
GO:0050974	detection of mechanical stimulus involved in sensory perception	-1.89551	1.11394	0.125457	0.810581	0.888774
GO:0051046	regulation of secretion	-5.65544	1.95424	0.930476	0.8957	0.746236
GO:0051047	positive regulation of secretion	-3.81873	1.5563	0.365917	0.873227	0.883796
GO:0051049	regulation of transport	-9.11034	2.43457	2.83325	0.888945	0.140521
GO:0051050	positive regulation of transport	-7.6961	2.1038	1.3173	0.862921	0.779102
GO:0051058	negative regulation of small GTPase mediated signal transduction	-1.4094	1.17609	0.146367	0.883262	0.810442
GO:0051090	regulation of DNA-binding transcription factor activity	-3.76902	1.30103	0.198641	0.903526	0.390747
GO:0051091	positive regulation of DNA-binding transcription factor activity	-3.43842	1.04139	0.104548	0.907492	0.494865
GO:0051093	negative regulation of developmental process	-3.56037	2.08636	1.26503	0.863699	0.644015
GO:0051094	positive regulation of developmental process	-5.80011	2.43775	2.85416	0.844699	0.713406
GO:0051128	regulation of cellular component organization	-3.12869	2.68305	5.02875	0.915511	0.195143
GO:0051130	positive regulation of cellular component organization	-2.97532	2.26245	1.90277	0.877083	0.680267
GO:0051146	striated muscle cell differentiation	-2.78905	1.68124	0.491375	0.786627	0.8785
GO:0055001	muscle cell development	-1.42185	1.6902	0.50183	0.779097	0.946762
GO:0051147	regulation of muscle cell differentiation	-2.30231	1.25527	0.177731	0.884944	0.702353
GO:0051153	regulation of striated muscle cell differentiation	-2.66892	1.11394	0.125457	0.886278	0.68111
GO:0010830	regulation of myotube differentiation	-1.52565	1.07918	0.0859398	0.88936	0.965135
GO:0010831	positive regulation of myotube differentiation	-1.45709	1.07918	0.100304	0.861196	0.976045
GO:0051149	positive regulation of muscle cell differentiation	-1.82618	1.17609	0.146367	0.857254	0.957224
GO:0051155	positive regulation of striated muscle cell differentiation	-1.67938	1.07918	0.115003	0.859752	0.94006
GO:0051171	regulation of nitrogen compound metabolic process	-1.41459	3.18526	16.0063	0.881949	0.714153
GO:0051172	negative regulation of nitrogen compound metabolic process	-2.13248	2.5302	3.53372	0.873786	0.784439
GO:0051173	positive regulation of nitrogen compound metabolic process	-3.04302	2.71517	5.41558	0.855939	0.854592
GO:0051174	regulation of phosphorus metabolic process	-4.38397	2.18469	1.58913	0.901123	0.372312
GO:0051179	localization	-6.42787	3.33041	22.3628	1	0
GO:0051223	regulation of protein transport	-3.62476	1.60206	0.407737	0.891908	0.678323
GO:0033157	regulation of intracellular protein transport	-1.6195	1.34242	0.21955	0.89699	0.925763
GO:0050708	regulation of protein secretion	-3.42264	1.23045	0.167277	0.897357	0.9046
GO:0051222	positive regulation of protein transport	-3.85803	1.43136	0.271824	0.865628	0.943091
GO:0090316	positive regulation of intracellular protein transport	-1.34903	1.23045	0.167277	0.870548	0.9046
GO:1904951	positive regulation of establishment of protein localization	-3.48773	1.47712	0.303189	0.870872	0.952204
GO:0051234	establishment of localization	-7.69359	3.28847	20.3032	0.969272	0.721859
GO:0051235	maintenance of location	-2.31697	1.82607	0.690016	0.980098	0.244113
GO:0051239	regulation of multicellular organismal process	-12.3997	2.72754	5.5724	0.925001	0.156428
GO:0051240	positive regulation of multicellular organismal process	-9.91459	2.42488	2.77052	0.856452	0.650506
GO:0051241	negative regulation of multicellular organismal process	-5.12579	2.11059	1.33821	0.874658	0.690243
GO:0051246	regulation of protein metabolic process	-2.64815	2.64246	4.57919	0.896798	0.431945
GO:0051247	positive regulation of protein metabolic process	-3.95004	2.2014	1.65186	0.867478	0.705462
GO:0051248	negative regulation of protein metabolic process	-1.94521	2.17609	1.55776	0.877478	0.786144
GO:0051252	regulation of RNA metabolic process	-2.67876	3.04376	11.5525	0.870147	0.843258
GO:0051254	positive regulation of RNA metabolic process	-1.71028	2.53529	3.57554	0.848138	0.889633
GO:0051259	protein complex oligomerization	-2.41258	1.75587	0.585468	0.981186	0.24642
GO:0051260	protein homooligomerization	-2.04327	1.73239	0.554104	0.980546	0.747777
GO:0051262	protein tetramerization	-2.0307	0.60206	0.0313643	0.984444	0.770638
GO:0051282	regulation of sequestering of calcium ion	-1.47782	1.04139	0.104548	0.911178	0.589786
GO:0051289	protein homotetramerization	-2.43506	0.477121	0.0209096	0.984875	0.471887
GO:0051338	regulation of transferase activity	-2.56954	2.1038	1.3173	0.924215	0.613701
GO:0051348	negative regulation of transferase activity	-1.63342	1.44716	0.282279	0.932548	0.680559
GO:0051403	stress-activated MAPK cascade	-1.37426	1.32222	0.209096	0.881987	0.526895
GO:0051480	regulation of cytosolic calcium ion concentration	-6.65226	0.954243	0.0836383	0.98157	0.659371
GO:0051481	negative regulation of cytosolic calcium ion concentration	-1.36058	0.30103	0.0104548	0.9442	0.339599
GO:0051592	response to calcium ion	-2.03132	1.27875	0.188186	0.908094	0.785985
GO:0051606	detection of stimulus	-4.58832	2.35793	2.37324	0.94653	0.250819
GO:0051674	localization of cell	-4.05506	2.81954	6.89667	0.968436	0.399501
GO:0051701	biological process involved in interaction with host	-2.04193	2.13033	1.40094	0.98872	0.84004
GO:0051703	biological process involved in intraspecies interaction between organisms	-1.49512	0.778151	0.0522739	1	0
GO:0051707	response to other organism	-6.14186	2.58995	4.05646	0.919669	0.557834
GO:0043207	response to external biotic stimulus	-6.14186	2.58995	4.05646	0.923645	0.959435
GO:0098542	defense response to other organism	-2.25663	2.58771	4.03555	0.912736	0.958662
GO:0051716	cellular response to stimulus	-10.9884	3.32858	22.2687	0.924482	0.472281
GO:0051726	regulation of cell cycle	-2.08605	2.43616	2.8437	0.920957	0.17841
GO:0051890	regulation of cardioblast differentiation	-1.80452	0.60206	0.0625725	0.892803	0.642311
GO:1902036	regulation of hematopoietic stem cell differentiation	-1.30423	0.477121	0.0374035	0.896958	1.01866
GO:0051899	membrane depolarization	-2.65971	0.30103	0.0104548	0.942697	0.456554
GO:0051924	regulation of calcium ion transport	-2.97579	0.90309	0.0731835	0.910275	0.740871
GO:0051928	positive regulation of calcium ion transport	-2.27342	0.477121	0.0209096	0.894068	0.868995
GO:1903169	regulation of calcium ion transmembrane transport	-1.45007	0.778151	0.0522739	0.905042	0.900194
GO:0051960	regulation of nervous system development	-3.84952	1.85126	0.731835	0.867767	0.720086
GO:0051961	negative regulation of nervous system development	-3.18279	1.32222	0.209096	0.860069	0.841739
GO:0051962	positive regulation of nervous system development	-5.70047	1.63347	0.439101	0.845859	0.673249
GO:0050767	regulation of neurogenesis	-4.18023	1.75587	0.585468	0.851812	0.923743
GO:0055074	calcium ion homeostasis	-5.39531	1.59106	0.397282	0.979524	0.767941
GO:0055082	intracellular chemical homeostasis	-6.95735	2.10721	1.32776	0.977747	0.880168
GO:0006873	intracellular monoatomic ion homeostasis	-5.74314	2.0607	1.19185	0.977467	0.962668
GO:0030003	intracellular monoatomic cation homeostasis	-5.43497	2.0607	1.19185	0.977406	0.904647
GO:0055080	monoatomic cation homeostasis	-5.16906	2.11727	1.35912	0.977346	0.966101
GO:0055085	transmembrane transport	-8.55677	2.99826	10.4025	0.963574	0.653223
GO:0055088	lipid homeostasis	-2.26679	1.49136	0.313643	0.980507	0.749225
GO:0055090	acylglycerol homeostasis	-1.35064	0.477121	0.0209096	0.983196	0.707173
GO:0055092	sterol homeostasis	-1.63638	0.69897	0.0418191	0.982384	0.738677
GO:0055094	response to lipoprotein particle	-1.55712	1.44716	0.268758	0.9008	0.833438
GO:0055123	digestive system development	-3.3388	1.95424	0.930476	0.706281	0.615907
GO:0060004	reflex	-1.58672	1.95904	1.08233	0.936132	0.634053
GO:0060021	roof of mouth development	-2.19311	1.716	0.544129	0.822226	0.319488
GO:0060023	soft palate development	-1.32178	1.716	0.544129	0.821386	0.319488
GO:0062009	secondary palate development	-1.45709	1.716	0.544129	0.821386	0.994559
GO:0060024	rhythmic synaptic transmission	-1.66867	1.04139	0.142246	0.915107	0.821364
GO:0060026	convergent extension	-1.58672	1.14613	0.0965823	0.748238	0.771142
GO:0060065	uterus development	-2.99174	0.60206	0.0313643	0.727899	0.675644
GO:0060078	regulation of postsynaptic membrane potential	-1.79898	1.60206	0.407737	0.924373	0.618431
GO:0060164	regulation of timing of neuron differentiation	-1.32178	0.477121	0.0384539	0.894599	0.853222
GO:0060179	male mating behavior	-1.51529	1.4624	0.292734	0.850777	0.509047
GO:0008049	male courtship behavior	-1.45634	1.17609	0.196804	0.855488	0.926693
GO:0060259	regulation of feeding behavior	-2.39119	1.79934	0.648197	0.903136	0.773955
GO:0060284	regulation of cell development	-5.78552	1.97772	0.98275	0.866827	0.829348
GO:0060322	head development	-4.93782	1.04139	0.104548	0.844047	0.24297
GO:0060341	regulation of cellular localization	-2.47195	2.233	1.77731	0.886112	0.809832
GO:0060348	bone development	-6.1809	1.50515	0.387072	0.68255	0.58485
GO:0003416	endochondral bone growth	-1.45709	1.41497	0.387072	0.675648	1.06125
GO:0048706	embryonic skeletal system development	-2.874	1.77085	0.614219	0.701278	0.950756
GO:0051216	cartilage development	-3.49667	1.54407	0.385907	0.647392	0.910989
GO:0060536	cartilage morphogenesis	-1.55712	1.17609	0.199123	0.64552	0.926799
GO:0060612	adipose tissue development	-1.30423	1.51851	0.352556	0.701443	0.974052
GO:0098751	bone cell development	-1.80511	2.01284	0.765323	0.649547	1.01579
GO:0098868	bone growth	-1.45709	1.75587	0.473805	0.670467	1.08224
GO:0060349	bone morphogenesis	-4.5115	1.20412	0.209586	0.674785	0.863547
GO:0048701	embryonic cranial skeleton morphogenesis	-2.37358	1.20412	0.217056	0.662665	1.0616
GO:0048704	embryonic skeletal system morphogenesis	-2.66892	1.4624	0.453476	0.643386	1.05838
GO:0060350	endochondral bone morphogenesis	-2.99174	1.20412	0.209586	0.674778	0.992163
GO:0060351	cartilage development involved in endochondral bone morphogenesis	-2.33291	1.20412	0.399835	0.630671	1.121
GO:0060359	response to ammonium ion	-2.99103	1.53148	0.277692	0.91679	0.836099
GO:0060395	SMAD protein signal transduction	-2.27391	1.07918	0.115003	0.888068	0.6699
GO:0060402	calcium ion transport into cytosol	-3.28272	0.778151	0.196469	0.897358	0.877324
GO:0098703	calcium ion import across plasma membrane	-2.62933	1	0.094093	0.963597	0.948967
GO:0060415	muscle tissue morphogenesis	-3.49971	0.778151	0.177268	0.687094	0.79275
GO:0060429	epithelium development	-6.06584	1.85126	0.731835	0.748593	0.758153
GO:0060457	negative regulation of digestive system process	-1.66867	0.30103	0.0104548	0.907917	0.635755
GO:0060479	lung cell differentiation	-1.99084	1.59106	0.446574	0.655801	0.856461
GO:0030324	lung development	-1.65645	1.50515	0.383465	0.67016	0.956551
GO:0060428	lung epithelium development	-1.80511	1.38021	0.39123	0.633206	1.01184
GO:0060485	mesenchyme development	-4.77646	1.14613	0.135912	0.722542	0.636858
GO:0060537	muscle tissue development	-6.27453	0.30103	0.0104548	0.814454	0.53146
GO:0060538	skeletal muscle organ development	-6.85761	0.778151	0.0522739	0.768479	0.696284
GO:0060541	respiratory system development	-3.41559	1.77085	0.614219	0.71639	0.588408
GO:0060562	epithelial tube morphogenesis	-3.86674	0.90309	0.0731835	0.711227	0.720361
GO:0060581	cell fate commitment involved in pattern specification	-1.84711	0.90309	0.0731835	0.765398	0.671394
GO:0060627	regulation of vesicle-mediated transport	-1.54212	2	1.03502	0.887059	0.756005
GO:0060688	regulation of morphogenesis of a branching structure	-2.19361	1.62325	0.346162	0.878576	0.733006
GO:0060765	regulation of androgen receptor signaling pathway	-1.35064	2.1959	0.831876	0.890024	0.729006
GO:0033146	regulation of intracellular estrogen receptor signaling pathway	-1.35064	2.03743	0.831876	0.890024	0.905478
GO:0060795	cell fate commitment involved in formation of primary germ layer	-2.25289	1.53148	0.345008	0.708717	0.896631
GO:0001706	endoderm formation	-1.79898	1.30103	0.198641	0.701749	0.940222
GO:0001707	mesoderm formation	-1.82618	1.20412	0.156822	0.701867	0.921895
GO:0060828	regulation of canonical Wnt signaling pathway	-1.74604	1.43136	0.271824	0.900114	0.890012
GO:0061037	negative regulation of cartilage development	-1.36058	0.69897	0.0575496	0.873556	0.566069
GO:0032331	negative regulation of chondrocyte differentiation	-1.36058	0.30103	0.047656	0.859289	1.1213
GO:0061061	muscle structure development	-6.28218	1.98677	1.00366	0.812458	0.341685
GO:0061062	regulation of nematode larval development	-1.94052	2.0607	1.19185	0.861361	0.845041
GO:0061063	positive regulation of nematode larval development	-2.1302	1.41497	0.26137	0.85333	0.640855
GO:0061074	regulation of neural retina development	-2.47195	1.75587	0.577401	0.892935	0.539313
GO:0061213	positive regulation of mesonephros development	-1.66867	0.954243	0.0327534	0.877287	0.537347
GO:0061217	regulation of mesonephros development	-1.66867	0.954243	0.0642326	0.908786	0.667096
GO:0061326	renal tubule development	-5.70865	1.66276	0.564856	0.643493	0.848272
GO:0001656	metanephros development	-2.31499	1.50515	0.370686	0.672734	1.03157
GO:0001657	ureteric bud development	-2.97532	1.38021	0.0327534	0.683602	1.22724
GO:0001822	kidney development	-4.92884	1.50515	0.370686	0.675439	0.939545
GO:0001823	mesonephros development	-2.97532	1.50515	0.370686	0.672734	1.03157
GO:0002009	morphogenesis of an epithelium	-5.33048	1.73239	0.554104	0.714678	0.941268
GO:0003158	endothelium development	-2.42734	0.30103	0.394115	0.748504	0.911332
GO:0003338	metanephros morphogenesis	-1.45709	1.20412	0.258042	0.660109	1.13757
GO:0021915	neural tube development	-3.3966	1.66276	0.567616	0.634033	0.94346
GO:0030708	germarium-derived female germ-line cyst encapsulation	-1.55712	1	0.094093	0.685831	1.15713
GO:0032835	glomerulus development	-2.27391	1.716	0.525875	0.663658	1.06605
GO:0033504	floor plate development	-1.36058	1.716	0.543699	0.63515	0.939551
GO:0048138	germ-line cyst encapsulation	-1.58672	1.73239	0.550587	0.672598	1.35694
GO:0048139	female germ-line cyst encapsulation	-1.55712	2.06819	0.654394	0.667644	0.957069
GO:0048565	digestive tract development	-3.45527	1.95424	0.930476	0.684488	0.920267
GO:0060465	pharynx development	-1.35064	1.69897	0.512284	0.699653	0.931279
GO:0060675	ureteric bud morphogenesis	-2.27391	0.90309	0.0209096	0.670336	1.19809
GO:0060993	kidney morphogenesis	-2.97532	1.20412	0.199123	0.66751	0.943155
GO:0061053	somite development	-4.33601	1.38021	0.394115	0.698228	0.911332
GO:0072002	Malpighian tubule development	-4.07005	1.49136	0.412188	0.62682	0.948892
GO:0072006	nephron development	-3.33436	1.716	0.543615	0.66277	1.03069
GO:0072017	distal tubule development	-1.55712	1.38021	0.0327534	0.681104	1.23964
GO:0072025	distal convoluted tubule development	-1.80452	1.38021	0.0327534	0.681104	1.23964
GO:0072028	nephron morphogenesis	-2.74052	1.86332	0.70672	0.632652	1.13009
GO:0072073	kidney epithelium development	-3.6678	1.38021	0.367249	0.633372	0.938734
GO:0072078	nephron tubule morphogenesis	-2.11697	0.90309	0.0327534	0.66176	1.23964
GO:0072080	nephron tubule development	-3.57388	1.38021	0.731835	0.602738	1.10083
GO:0072088	nephron epithelium morphogenesis	-2.04327	1.17609	0.287158	0.61938	1.48953
GO:0072102	glomerulus morphogenesis	-1.66867	1.86332	0.71881	0.644939	1.13204
GO:0072164	mesonephric tubule development	-2.97532	1.83251	0.642144	0.609746	1.12113
GO:0072170	metanephric tubule development	-1.36058	1.68124	0.66688	0.608449	1.1254
GO:0072171	mesonephric tubule morphogenesis	-2.27391	0.90309	0.0327534	0.661038	1.23964
GO:0072234	metanephric nephron tubule development	-1.55712	1.38021	0.0327534	0.680699	1.23964
GO:0072243	metanephric nephron epithelium development	-1.45709	1.38021	0.731835	0.608265	1.63122
GO:0072282	metanephric nephron tubule morphogenesis	-1.32178	1.20412	0.0327534	0.660878	1.23964
GO:0072289	metanephric nephron tubule formation	-1.32178	0.30103	0.0327534	0.654898	1.23964
GO:0061448	connective tissue development	-4.33519	1.4624	0.416935	0.759905	0.792205
GO:0061458	reproductive system development	-9.43775	2.15534	1.48458	0.693998	0.650081
GO:0061525	hindgut development	-4.07005	0.60206	0.0313643	0.754697	0.445842
GO:0062012	regulation of small molecule metabolic process	-3.89359	1.39794	0.250915	0.926685	0.253333
GO:0062013	positive regulation of small molecule metabolic process	-1.77307	1.07918	0.115003	0.903155	0.459664
GO:0065007	biological regulation	-3.83732	3.63839	45.4574	1	0
GO:0065008	regulation of biological quality	-10.6933	2.78176	6.31469	0.92929	0.146999
GO:0065009	regulation of molecular function	-2.45646	2.52504	3.4919	0.9342	0.133483
GO:0070201	regulation of establishment of protein localization	-3.26684	1.64345	0.449556	0.897082	0.825208
GO:0070252	actin-mediated cell contraction	-2.47768	0.60206	0.0313643	0.993496	0.531028
GO:0070328	triglyceride homeostasis	-1.35064	0.477121	0.0209096	0.983196	0.707173
GO:0070372	regulation of ERK1 and ERK2 cascade	-3.46098	0.60206	0.0313643	0.914637	0.51898
GO:0070374	positive regulation of ERK1 and ERK2 cascade	-2.72174	0.60206	0.0313643	0.888682	0.672958
GO:0070482	response to oxygen levels	-4.04282	1.73239	0.554104	0.933382	0.676658
GO:0070509	calcium ion import	-2.51326	0.477121	0.0209096	0.97427	0.732572
GO:0070588	calcium ion transmembrane transport	-3.16834	1.77085	0.606377	0.959268	0.70108
GO:0070828	heterochromatin organization	-1.30423	1.4624	0.292734	0.982949	0.470624
GO:0070848	response to growth factor	-6.19216	1.43136	0.271824	0.935102	0.759987
GO:0070887	cellular response to chemical stimulus	-15.8301	2.53908	3.6069	0.901327	0
GO:0071214	cellular response to abiotic stimulus	-5.22916	1.17609	0.146367	0.931542	0.586193
GO:0071478	cellular response to radiation	-2.89898	1	0.094093	0.931539	0.965845
GO:0071482	cellular response to light stimulus	-2.37358	0.778151	0.0522739	0.933969	0.925534
GO:0071216	cellular response to biotic stimulus	-1.57267	2.27416	1.90174	0.930928	0.858028
GO:0071229	cellular response to acid chemical	-3.78148	0.845098	0.0627287	0.924058	0.499359
GO:0071236	cellular response to antibiotic	-1.30268	1.70757	0.474516	0.911531	0.592893
GO:0071241	cellular response to inorganic substance	-4.48812	1.53148	0.345008	0.91074	0.831223
GO:0071248	cellular response to metal ion	-3.63617	1.43136	0.271824	0.911975	0.812822
GO:0071277	cellular response to calcium ion	-1.67938	1.25527	0.177731	0.900181	0.923138
GO:0071310	cellular response to organic substance	-11.8131	2.27416	1.95504	0.887016	0.741671
GO:0071345	cellular response to cytokine stimulus	-6.013	0.954243	0.0836383	0.910878	0.551061
GO:0019221	cytokine-mediated signaling pathway	-3.74006	0.954243	0.0836383	0.852578	0.999164
GO:0035455	response to interferon-alpha	-1.80452	0.69897	0.0418191	0.924092	0.952576
GO:0071363	cellular response to growth factor stimulus	-5.77562	1.43136	0.271824	0.933084	0.759987
GO:0070849	response to epidermal growth factor	-1.67938	1.04139	0.10873	0.937764	0.925509
GO:0071772	response to BMP	-1.4094	1.07918	0.115003	0.937497	0.929604
GO:0071773	cellular response to BMP stimulus	-1.49512	1.07918	0.115003	0.937478	0.929604
GO:0071402	cellular response to lipoprotein particle stimulus	-1.55712	2.26245	1.87663	0.938079	0.319954
GO:0071407	cellular response to organic cyclic compound	-8.51643	1.6902	0.50183	0.892172	0.645352
GO:0071868	cellular response to monoamine stimulus	-1.84711	1.60206	0.407737	0.886874	0.9822
GO:0071869	response to catecholamine	-1.79898	1.60206	0.407737	0.897176	0.9822
GO:0071870	cellular response to catecholamine stimulus	-1.84711	1.60206	0.407737	0.880045	0.953537
GO:0071872	cellular response to epinephrine stimulus	-1.36058	1.60206	0.407737	0.880045	0.995923
GO:0071415	cellular response to purine-containing compound	-1.80452	1.27875	0.19103	0.890273	0.890971
GO:0071421	manganese ion transmembrane transport	-1.55712	0.778151	0.0522739	0.970222	0.543681
GO:0071453	cellular response to oxygen levels	-1.35111	0.69897	0.0418191	0.910622	0.764801
GO:0071456	cellular response to hypoxia	-1.65645	0.69897	0.0418191	0.906478	0.831807
GO:0036294	cellular response to decreased oxygen levels	-1.5497	0.69897	0.0418191	0.910118	0.999582
GO:0071466	cellular response to xenobiotic stimulus	-4.91626	1.62325	0.428646	0.911882	0.496732
GO:0006805	xenobiotic metabolic process	-1.63638	1.62325	0.428646	0.907179	0.927489
GO:0071480	cellular response to gamma radiation	-1.46043	0.30103	0.0104548	0.941169	0.830611
GO:0071495	cellular response to endogenous stimulus	-8.30879	2.0569	1.18139	0.92615	0.871106
GO:0071404	cellular response to low-density lipoprotein particle stimulus	-1.55712	2.0607	1.87663	0.875177	1.04036
GO:0071417	cellular response to organonitrogen compound	-4.77289	1.86332	0.752744	0.881266	0.93847
GO:0071496	cellular response to external stimulus	-3.5685	1.5563	0.365917	0.942213	0.43794
GO:0071542	dopaminergic neuron differentiation	-1.9099	0.90309	0.0731835	0.734042	0.557557
GO:0071554	cell wall organization or biogenesis	-1.99084	1.20412	0.156822	0.995862	0.0104513
GO:0071696	ectodermal placode development	-1.58672	1.716	0.543615	0.82224	0.319456
GO:0071702	organic substance transport	-3.22642	2.9154	8.59383	0.970059	0.622654
GO:0071705	nitrogen compound transport	-2.19403	2.77525	6.2206	0.971368	0.473525
GO:0071774	response to fibroblast growth factor	-1.32178	0.845098	0.0627287	0.94026	0.887181
GO:0071805	potassium ion transmembrane transport	-3.36635	2.02531	1.09775	0.961245	0.755855
GO:0071867	response to monoamine	-1.7374	1.63347	0.439101	0.906087	0.875265
GO:0072001	renal system development	-5.70047	1.77085	0.614219	0.71639	0.588408
GO:0072009	nephron epithelium development	-3.82756	1.38021	0.0327534	0.689952	0.680021
GO:0072089	stem cell proliferation	-3.94508	1.17609	0.309791	0.983678	0.0112332
GO:0001935	endothelial cell proliferation	-2.20704	1.27875	0.138414	0.98461	0.935458
GO:0007405	neuroblast proliferation	-1.57267	1.14613	0.135912	0.71464	0.934079
GO:0014855	striated muscle cell proliferation	-1.80452	1.27875	0.303189	0.983704	0.998823
GO:0033002	muscle cell proliferation	-1.55712	1.27875	0.312646	0.983667	1.00228
GO:0035988	chondrocyte proliferation	-1.66867	1.27875	0.312646	0.983667	1.00148
GO:0050673	epithelial cell proliferation	-2.83985	1.17609	0.309791	0.983678	1.00069
GO:0061351	neural precursor cell proliferation	-2.43177	1.14613	0.135912	0.98463	0.934079
GO:0072091	regulation of stem cell proliferation	-2.91598	0.845098	0.0627287	0.931075	0.78602
GO:0072163	mesonephric epithelium development	-2.97532	1.38021	0.0327534	0.689952	0.696205
GO:0072197	ureter morphogenesis	-1.32178	1.23045	0.220189	0.654994	0.896218
GO:0072210	metanephric nephron development	-2.20704	1.50515	0.0327534	0.724296	0.695025
GO:0072273	metanephric nephron morphogenesis	-1.66867	1.20412	0.0327534	0.70447	0.695025
GO:0072278	metanephric comma-shaped body morphogenesis	-1.32178	1.20412	0.0327534	0.70447	0.999672
GO:0072330	monocarboxylic acid biosynthetic process	-1.80435	1.6902	0.50183	0.976531	0.823348
GO:0072347	response to anesthetic	-3.45228	0.60206	0.0313643	0.939615	0.382686
GO:0072359	circulatory system development	-4.51798	0.477121	0.0209096	0.778268	0.431588
GO:0072488	ammonium transmembrane transport	-1.8731	0.845098	0.0627287	0.973626	0.552915
GO:0080090	regulation of primary metabolic process	-2.23351	3.19201	16.2572	0.881671	0.67089
GO:0080134	regulation of response to stress	-4.03717	2.22011	1.72504	0.904712	0.738123
GO:0080135	regulation of cellular response to stress	-1.32178	2.01703	1.07684	0.899034	0.755552
GO:0080184	response to phenylpropanoid	-1.66867	1.20412	0.178999	0.910286	0.885983
GO:0086002	cardiac muscle cell action potential involved in contraction	-2.54591	0.30103	0.0726932	0.809929	0.890725
GO:0060048	cardiac muscle contraction	-2.77778	0.30103	0.0104548	0.889784	1.03351
GO:0086001	cardiac muscle cell action potential	-2.11697	0.30103	0.0726932	0.933205	0.998339
GO:0086003	cardiac muscle cell contraction	-2.27391	0.30103	0.0313643	0.877524	1.1985
GO:0090009	primitive streak formation	-1.55712	0.90309	0.312036	0.720951	0.890326
GO:0090066	regulation of anatomical structure size	-5.70047	2.06819	1.21275	0.918346	0.614761
GO:0090087	regulation of peptide transport	-4.59949	1.04139	0.104548	0.913297	0.589786
GO:0090090	negative regulation of canonical Wnt signaling pathway	-2.34616	1.04139	0.104548	0.88705	0.826501
GO:0090130	tissue migration	-1.57483	1	0.094093	0.888252	0.183666
GO:0090183	regulation of kidney development	-1.99084	1.75587	0.575458	0.892967	0.539131
GO:0090184	positive regulation of kidney development	-1.45709	0.954243	0.10225	0.866664	0.720442
GO:0090190	positive regulation of branching involved in ureteric bud morphogenesis	-1.80452	1.04139	0.107589	0.862086	0.793885
GO:0090189	regulation of branching involved in ureteric bud morphogenesis	-1.80452	1.07918	0.0278324	0.896886	1.22025
GO:1905332	positive regulation of morphogenesis of an epithelium	-1.89551	0.30103	0.0104548	0.895247	1.14558
GO:0090257	regulation of muscle system process	-3.16369	1.69897	0.512284	0.899117	0.859214
GO:0006937	regulation of muscle contraction	-1.70889	1.69897	0.512284	0.899117	0.901927
GO:0090276	regulation of peptide hormone secretion	-3.61956	0.477121	0.0209096	0.877755	0.829035
GO:0002793	positive regulation of peptide secretion	-3.61956	0.30103	0.0104548	0.899881	0.914441
GO:0032024	positive regulation of insulin secretion	-2.32218	0.30103	0.0104548	0.858405	0.960502
GO:0046887	positive regulation of hormone secretion	-2.12823	0.30103	0.0104548	0.861756	0.914441
GO:0050796	regulation of insulin secretion	-2.94122	0.477121	0.0209096	0.874687	0.951846
GO:0090277	positive regulation of peptide hormone secretion	-2.47768	0.30103	0.0104548	0.860911	0.999895
GO:0090287	regulation of cellular response to growth factor stimulus	-1.80424	1.49136	0.313643	0.918941	0.599473
GO:0090596	sensory organ morphogenesis	-6.60136	1.43136	0.271824	0.70549	0.741837
GO:0042471	ear morphogenesis	-2.91598	1.32222	0.271351	0.658388	1.523
GO:0042472	inner ear morphogenesis	-3.11174	0.477121	0.424984	0.646621	1.587
GO:0048839	inner ear development	-4.35278	1.716	0.543699	0.711127	0.959152
GO:0060113	inner ear receptor cell differentiation	-2.32218	0.30103	0.275221	0.656817	1.52494
GO:0060119	inner ear receptor cell development	-1.54264	0.60206	0.094093	0.678957	1.3906
GO:0071599	otic vesicle development	-2.35823	1.44716	0.424984	0.626611	1.587
GO:0090102	cochlea development	-3.43842	1.716	0.543536	0.711133	1.62444
GO:0090103	cochlea morphogenesis	-2.35823	0.477121	0.236964	0.661789	1.50467
GO:0097006	regulation of plasma lipoprotein particle levels	-1.30423	0.30103	0.0104548	0.95738	0.0669477
GO:0097035	regulation of membrane lipid distribution	-1.46043	1.39794	0.250915	0.91588	0.517851
GO:0097154	GABAergic neuron differentiation	-1.45709	0.30103	0.0104548	0.76565	0.409223
GO:0097237	cellular response to toxic substance	-1.3144	1.78533	0.627287	0.908878	0.662811
GO:0097305	response to alcohol	-2.56954	0.954243	0.0836383	0.916703	0.608062
GO:0097327	response to antineoplastic agent	-3.98828	2.07188	1.22786	0.918389	0.564427
GO:0097435	supramolecular fiber organization	-1.31312	2.17898	1.56822	0.981261	0.344468
GO:0097553	calcium ion transmembrane import into cytosol	-2.77778	1.27875	0.188186	0.963337	0.874004
GO:0098586	cellular response to virus	-1.46043	0.30103	0.0104548	0.951004	0.332366
GO:0051607	defense response to virus	-1.3629	0.30103	0.0104548	0.946797	0.924184
GO:0098609	cell-cell adhesion	-1.82618	1.76343	0.595923	0.993453	0.0121034
GO:0098655	monoatomic cation transmembrane transport	-6.85761	2.58206	3.98327	0.957762	0.806741
GO:0098657	import into cell	-4.25451	2.30103	2.0805	0.975054	0.372568
GO:0098659	inorganic cation import across plasma membrane	-2.90624	1.5563	0.365917	0.968121	0.661608
GO:0099587	inorganic ion import across plasma membrane	-2.90624	1.5563	0.365917	0.96858	0.976714
GO:0098660	inorganic ion transmembrane transport	-6.82785	2.63246	4.47465	0.963955	0.627046
GO:0098662	inorganic cation transmembrane transport	-6.69399	2.52244	3.47099	0.962437	0.401869
GO:0098727	maintenance of cell number	-2.39551	0.69897	0.0418191	0.862399	0.212183
GO:0098739	import across plasma membrane	-3.98018	1.60206	0.407737	0.972219	0.457564
GO:0098771	inorganic ion homeostasis	-5.44935	1.98677	1.00366	0.978438	0.851314
GO:0098773	skin epidermis development	-2.58489	0.30103	0.0104548	0.754935	0.629916
GO:0001942	hair follicle development	-1.9099	1.716	0.547557	0.651946	1.27527
GO:0098900	regulation of action potential	-3.82167	0.60206	0.0313643	0.935008	0.36598
GO:0099120	socially cooperative development	-1.66867	1.716	0.543615	0.821114	0.319456
GO:0030587	sorocarp development	-1.66867	0.778151	0.0522739	0.850532	1.18274
GO:0099177	regulation of trans-synaptic signaling	-4.70227	1.96848	0.96184	0.90205	0.74231
GO:0099565	chemical synaptic transmission, postsynaptic	-1.4061	1.6902	0.50183	0.746616	0.861324
GO:0104004	cellular response to environmental stimulus	-5.22916	1.17609	0.146367	0.950914	0.23708
GO:0106030	neuron projection fasciculation	-3.36369	1.04139	0.104548	0.716179	0.573346
GO:0120036	plasma membrane bounded cell projection organization	-2.44578	2.41996	2.73915	0.9712	0.66054
GO:0198738	cell-cell signaling by wnt	-3.24528	1.66276	0.470465	0.923137	0.679253
GO:1900073	regulation of neuromuscular synaptic transmission	-2.04327	0.90309	0.0731835	0.919416	0.775353
GO:1900147	regulation of Schwann cell migration	-1.32178	2.01284	0.0828943	0.933718	0.763609
GO:1901214	regulation of neuron death	-1.99084	0.954243	0.0836383	0.943213	0.0786633
GO:1901216	positive regulation of neuron death	-2.22127	0.69897	0.0418191	0.91599	0.329591
GO:0043523	regulation of neuron apoptotic process	-1.49512	0.778151	0.0522739	0.938217	0.923383
GO:1901379	regulation of potassium ion transmembrane transport	-2.25289	0.90309	0.0731835	0.903066	0.816031
GO:1901568	fatty acid derivative metabolic process	-2.96472	0.90309	0.0731835	0.98592	0.426228
GO:1901570	fatty acid derivative biosynthetic process	-3.95438	0.477121	0.0209096	0.98526	0.387951
GO:1901615	organic hydroxy compound metabolic process	-2.86666	2.03342	1.11866	0.995483	0.0864148
GO:1901652	response to peptide	-2.79958	1.27875	0.188186	0.908505	0.590082
GO:1901653	cellular response to peptide	-2.39862	1.27875	0.188186	0.890168	0.736475
GO:0043434	response to peptide hormone	-1.95695	1.27875	0.188186	0.896988	0.998118
GO:0071375	cellular response to peptide hormone stimulus	-1.44007	1.27875	0.188186	0.88798	0.998118
GO:1901654	response to ketone	-4.69969	0.778151	0.0522739	0.919517	0.530721
GO:1901655	cellular response to ketone	-2.06803	0.778151	0.0522739	0.909277	0.537613
GO:0032570	response to progesterone	-1.4061	0.69897	0.0418191	0.899519	0.984935
GO:0033594	response to hydroxyisoflavone	-1.80452	0.778151	0.163295	0.905349	1.18955
GO:0033595	response to genistein	-1.80452	0.778151	0.187207	0.904339	1.09162
GO:1901685	glutathione derivative metabolic process	-1.45709	2.1959	1.18536	0.988327	0.0870361
GO:1901687	glutathione derivative biosynthetic process	-1.45709	0.30103	0.063907	0.988693	0.702284
GO:1901698	response to nitrogen compound	-7.70986	2.10037	1.30685	0.917896	0.569021
GO:1901700	response to oxygen-containing compound	-11.1483	2.19033	1.61004	0.916201	0.584954
GO:1901701	cellular response to oxygen-containing compound	-7.87268	2.04922	1.16048	0.892147	0.763307
GO:1901861	regulation of muscle tissue development	-1.51529	1.75587	0.575458	0.892967	0.539131
GO:1902214	regulation of interleukin-4-mediated signaling pathway	-1.32178	0.60206	0.183388	0.904245	0.614326
GO:1902337	regulation of apoptotic process involved in morphogenesis	-1.66867	1.25527	0.146367	0.892457	0.795233
GO:1902531	regulation of intracellular signal transduction	-4.00006	2.22272	1.73549	0.882424	0.801798
GO:1902532	negative regulation of intracellular signal transduction	-2.68706	1.86332	0.752744	0.866094	0.890417
GO:1902533	positive regulation of intracellular signal transduction	-3.74094	1.79934	0.648197	0.858698	0.864738
GO:1902656	calcium ion import into cytosol	-2.62933	1.32222	0.212581	0.969029	0.883465
GO:1902667	regulation of axon guidance	-2.59207	1.57978	0.386827	0.890592	0.866319
GO:1902866	regulation of retina development in camera-type eye	-2.33291	1.75587	0.575458	0.892967	0.539131
GO:1903053	regulation of extracellular matrix organization	-2.99174	0.90309	0.0731835	0.93697	0.46205
GO:1903317	regulation of protein maturation	-2.97532	1	0.094093	0.924299	0.525096
GO:1903319	positive regulation of protein maturation	-2.54591	0.69897	0.0418191	0.901856	0.489665
GO:0010954	positive regulation of protein processing	-1.80511	0.69897	0.0418191	0.901856	0.944126
GO:0070613	regulation of protein processing	-2.31499	1	0.094093	0.922924	0.944126
GO:1903320	regulation of protein modification by small protein conjugation or removal	-1.32291	1.44716	0.282279	0.914037	0.764751
GO:1903522	regulation of blood circulation	-6.74035	1.50515	0.30324	0.903623	0.514676
GO:1903530	regulation of secretion by cell	-4.38744	1.86923	0.763199	0.887452	0.728712
GO:1903532	positive regulation of secretion by cell	-3.15161	1.47712	0.303189	0.865692	0.868225
GO:1903706	regulation of hemopoiesis	-3.08912	0.30103	0.0104548	0.879446	0.750617
GO:1903725	regulation of phospholipid metabolic process	-1.4094	0.69897	0.0418191	0.916764	0.780854
GO:1903998	regulation of eating behavior	-2.98637	1.74819	0.575013	0.90393	0.547758
GO:0043051	regulation of pharyngeal pumping	-2.02339	1.6902	0.50183	0.905093	0.957807
GO:1904062	regulation of monoatomic cation transmembrane transport	-3.26684	1.34242	0.21955	0.895207	0.896927
GO:1904427	positive regulation of calcium ion transmembrane transport	-1.30423	0.477121	0.0209096	0.886232	0.868995
GO:1904478	regulation of intestinal absorption	-2.33291	0.90309	0.0731835	0.879556	0.730784
GO:1904479	negative regulation of intestinal absorption	-1.32178	0.60206	0.0461126	0.865289	0.796071
GO:1904589	regulation of protein import	-1.62449	0.845098	0.126321	0.901626	0.883737
GO:1904888	cranial skeletal system development	-2.17859	1.716	0.543615	0.82224	0.319456
GO:1904893	negative regulation of receptor signaling pathway via STAT	-1.6589	1.47712	0.534579	0.871218	0.857816
GO:1905114	cell surface receptor signaling pathway involved in cell-cell signaling	-5.18235	1.97313	0.972295	0.864158	0.335164
GO:1905207	regulation of cardiocyte differentiation	-1.63638	1.41497	0.30851	0.879674	0.738838
GO:1905208	negative regulation of cardiocyte differentiation	-1.80511	0.60206	0.0519041	0.860606	0.83845
GO:1905330	regulation of morphogenesis of an epithelium	-3.45228	0.30103	0.0104548	0.918365	0.55939
GO:1905939	regulation of gonad development	-1.45709	1	0.094093	0.906363	0.563022
GO:1905941	positive regulation of gonad development	-1.55712	1	0.094093	0.867724	0.585387
GO:1905952	regulation of lipid localization	-1.45221	1.41497	0.26137	0.911138	0.646607
GO:1990089	response to nerve growth factor	-1.32894	0.30103	0.0104548	0.947158	0.781724
GO:1990090	cellular response to nerve growth factor stimulus	-1.3629	0.30103	0.0104548	0.947141	0.781724
GO:1990834	response to odorant	-1.36058	1.23045	0.167277	0.931503	0.448622
GO:2000026	regulation of multicellular organismal development	-4.18547	2.32838	2.21641	0.859564	0.737335
GO:2000027	regulation of animal organ morphogenesis	-5.30436	1.5563	0.365917	0.893804	0.515763
GO:2000136	regulation of cell proliferation involved in heart morphogenesis	-2.09457	0.778151	0.0557588	0.93167	0.779174
GO:2000145	regulation of cell motility	-6.02727	2.03342	1.11866	0.918999	0.752978
GO:2000146	negative regulation of cell motility	-1.57267	1.14613	0.135912	0.907154	0.84251
GO:2000147	positive regulation of cell motility	-3.12625	1.5563	0.365917	0.891766	0.875302
GO:2000177	regulation of neural precursor cell proliferation	-3.45228	0.778151	0.0557588	0.93167	0.779174
GO:2000179	positive regulation of neural precursor cell proliferation	-4.35617	0.60206	0.0320694	0.906095	0.748554
GO:0002052	positive regulation of neuroblast proliferation	-2.54591	1.11394	0.125457	0.830527	1.01694
GO:1902692	regulation of neuroblast proliferation	-1.82618	0.60206	0.0326744	0.933509	1.01823
GO:2000191	regulation of fatty acid transport	-1.36058	0.69897	0.0418191	0.915242	0.895994
GO:2000241	regulation of reproductive process	-4.11681	2.3962	2.59279	0.931475	0.138672
GO:2000242	negative regulation of reproductive process	-1.79276	1.53148	0.345008	0.918495	0.414804
GO:2000243	positive regulation of reproductive process	-1.42461	2.14922	1.46367	0.897221	0.719201
GO:2000249	regulation of actin cytoskeleton reorganization	-1.89551	0.30103	0.0104548	0.945236	0.398899
GO:2000377	regulation of reactive oxygen species metabolic process	-1.32907	0.778151	0.0522739	0.927519	0.265078
GO:2000543	positive regulation of gastrulation	-1.45709	0.30103	0.0104548	0.881492	0.747693
GO:2000648	positive regulation of stem cell proliferation	-3.63047	0.778151	0.0522739	0.903374	0.775472
GO:2000736	regulation of stem cell differentiation	-2.39119	0.69897	0.0418191	0.896775	0.621793
GO:2000826	regulation of heart morphogenesis	-2.19361	1.5563	0.0711593	0.906258	0.642824
GO:2001014	regulation of skeletal muscle cell differentiation	-1.73232	1.41497	0.30851	0.879674	0.738838
GO:2001023	regulation of response to drug	-1.51529	0.30103	0.0104548	0.937425	0.436054
GO:2001025	positive regulation of response to drug	-1.54264	1.25527	0.200655	0.892888	0.571352
GO:2001053	regulation of mesenchymal cell apoptotic process	-1.66867	1.38021	0.24743	0.931244	0.834798
GO:2001054	negative regulation of mesenchymal cell apoptotic process	-1.80452	0.69897	0.0418191	0.918533	0.714438
GO:2001138	regulation of phospholipid transport	-1.36058	0.30103	0.0104548	0.922809	0.755951
GO:2001140	positive regulation of phospholipid transport	-1.36058	0.30103	0.0104548	0.900756	0.755951
GO:2001141	regulation of RNA biosynthetic process	-3.50618	3.00732	10.6221	0.869431	0.851164
GO:2001222	regulation of neuron migration	-1.4061	1.11394	0.125457	0.931515	0.791808
GO:2001225	regulation of chloride transport	-2.80229	0.69897	0.12023	0.906346	0.768628
GO:0010359	regulation of anion channel activity	-1.45709	0.845098	0.0721215	0.891548	0.962228
GO:1903793	positive regulation of monoatomic anion transport	-2.65071	0.477121	0.0993204	0.881577	0.984806
GO:1903959	regulation of monoatomic anion transmembrane transport	-1.4061	1	0.135912	0.897983	1.00799
GO:1903961	positive regulation of anion transmembrane transport	-1.36058	1.17609	0.117749	0.87121	0.997251

## Sheet: Bdelloidea CC
Enriched GO terms of Bdelloidea expanded genes
Cellular Component
TermID	Name	Value	LogSize	Frequency	Uniqueness	Dispensability
GO:0000785	chromatin	-1.53963	2.26717	1.49581	0.854906	0.35954
GO:0005575	cellular_component	-1.65209	4.08998	100	1	0
GO:0005576	extracellular region	-9.69178	2.77159	4.79636	0.999909	4.95e-05
GO:0005615	extracellular space	-4.76703	2.35411	1.82912	0.987156	5.27e-05
GO:0005667	transcription regulator complex	-2.97532	2.22011	1.34135	0.945418	0.354398
GO:0005700	polytene chromosome	-1.37125	0.30103	0.00812942	0.937113	0.478231
GO:0005737	cytoplasm	-1.92322	3.63579	35.1354	0.931637	0.141646
GO:0005764	lysosome	-7.65493	2.11727	1.05682	0.80792	0.169914
GO:0000323	lytic vacuole	-8.41892	2.12385	1.07308	0.812235	0.919004
GO:0005765	lysosomal membrane	-3.46445	1.79239	0.495895	0.747434	0.917784
GO:0098852	lytic vacuole membrane	-3.91961	1.79239	0.495895	0.747562	0.91026
GO:0005766	primary lysosome	-2.53064	0.477121	0.0162588	0.858798	0.675894
GO:0005768	endosome	-3.35016	2.27646	1.52833	0.684142	0.872438
GO:0005770	late endosome	-1.30423	1.77815	0.479636	0.712797	0.757228
GO:0005773	vacuole	-7.81692	2.25285	1.44704	0.891731	0.176874
GO:0005774	vacuolar membrane	-2.94818	1.96379	0.739777	0.744389	0.882857
GO:0005775	vacuolar lumen	-4.2802	0.845098	0.0487765	0.837865	0.685694
GO:0005778	peroxisomal membrane	-1.35064	1.39794	0.195106	0.823627	0.488981
GO:0005783	endoplasmic reticulum	-4.10289	2.72428	4.30046	0.776977	0.647033
GO:0005789	endoplasmic reticulum membrane	-2.90624	2.4216	2.13804	0.716649	0.653731
GO:0098827	endoplasmic reticulum subcompartment	-3.11421	2.42325	2.14617	0.779541	0.907054
GO:0005794	Golgi apparatus	-4.5115	2.55509	2.91033	0.785779	0.194598
GO:0005802	trans-Golgi network	-1.33869	1.5563	0.28453	0.81572	0.71825
GO:0005886	plasma membrane	-15.8301	3.14644	11.3812	0.865186	0.701637
GO:0005902	microvillus	-1.4094	0.90309	0.0569059	0.910813	0.551701
GO:0005903	brush border	-3.36115	0.60206	0.0243883	0.999946	2.9e-05
GO:0005911	cell-cell junction	-3.74604	2	0.804813	0.873533	0.745755
GO:0008076	voltage-gated potassium channel complex	-2.75829	1.25527	0.1382	0.820479	0.871118
GO:0009506	plasmodesma	-1.58672	1.17609	0.117877	0.890559	0.786956
GO:0009897	external side of plasma membrane	-3.30237	1.50515	0.252012	0.876923	0.39411
GO:0009986	cell surface	-4.18458	2.09691	1.00805	0.999925	4.09e-05
GO:0012505	endomembrane system	-8.87923	3.05576	9.23502	0.9999	8.33e-05
GO:0012506	vesicle membrane	-4.1301	2.33244	1.7397	0.673459	0.879653
GO:0014069	postsynaptic density	-2.63104	1.36173	0.178847	0.800742	0.688535
GO:0032279	asymmetric synapse	-2.56954	1.36173	0.178847	0.869118	0.998212
GO:0098839	postsynaptic density membrane	-1.80452	1.14613	0.105682	0.732167	0.958364
GO:0099634	postsynaptic specialization membrane	-1.80452	1.20412	0.121941	0.735499	0.949074
GO:0016020	membrane	-10.219	3.83391	55.4508	0.999863	0.00013923
GO:0016323	basolateral plasma membrane	-2.63104	1.60206	0.317047	0.879238	0.692018
GO:0016324	apical plasma membrane	-7.10182	1.94448	0.70726	0.870794	0.440635
GO:0030018	Z disc	-1.63638	1	0.0731648	0.885432	0.714925
GO:0030054	cell junction	-4.90803	2.67669	3.85335	0.999912	5.9e-05
GO:0030133	transport vesicle	-2.67276	1.89209	0.625965	0.707903	0.780922
GO:0030139	endocytic vesicle	-2.83621	1.65321	0.357695	0.75167	0.732736
GO:0030141	secretory granule	-3.78094	1.34242	0.170718	0.704362	0.70997
GO:0030315	T-tubule	-3.04289	2.81425	4.96887	0.871852	0.567117
GO:0030424	axon	-4.92884	2.35025	1.81286	0.873584	0.820801
GO:0030425	dendrite	-4.49123	2.17609	1.21128	0.850531	0.867791
GO:0030658	transport vesicle membrane	-1.4845	1.60206	0.317047	0.661489	0.890699
GO:0030659	cytoplasmic vesicle membrane	-4.55218	2.33041	1.73157	0.657596	0.886977
GO:0030667	secretory granule membrane	-4.32767	0.60206	0.0243883	0.68723	0.565331
GO:0031090	organelle membrane	-3.01896	2.99388	8.00748	0.867469	0.189816
GO:0031252	cell leading edge	-1.4299	1.5563	0.28453	0.999934	3.59e-05
GO:0031253	cell projection membrane	-2.47684	1.65321	0.357695	0.782115	0.699905
GO:0031410	cytoplasmic vesicle	-8.83598	2.59879	3.21925	0.699517	5.73e-05
GO:0097708	intracellular vesicle	-8.82878	2.59988	3.22738	0.708376	0.958784
GO:0031674	I band	-1.4845	1.34242	0.170718	0.877938	0.707064
GO:0031903	microbody membrane	-1.35064	1.39794	0.195106	0.823627	0.812397
GO:0031904	endosome lumen	-1.55712	0.60206	0.0243883	0.762553	0.565331
GO:0031982	vesicle	-9.64147	2.61172	3.3168	0.903793	0.160495
GO:0031983	vesicle lumen	-2.31697	0.60206	0.0243883	0.797422	0.560312
GO:0031984	organelle subcompartment	-4.54457	2.53403	2.77213	0.902243	0.156394
GO:0034703	cation channel complex	-7.3425	1.60206	0.317047	0.869292	0.858564
GO:0034705	potassium channel complex	-3.51951	1.25527	0.1382	0.873749	0.794064
GO:0034706	sodium channel complex	-1.32178	0.30103	0.00812942	0.895114	0.63205
GO:0034774	secretory granule lumen	-1.99942	0.778151	0.0567315	0.695268	0.836117
GO:0035578	azurophil granule lumen	-1.79276	0.60206	0.028453	0.651603	1.20423
GO:0060205	cytoplasmic vesicle lumen	-1.9067	0.30103	0.00812942	0.786713	0.9847
GO:0035182	female germline ring canal outer rim	-1.32178	2.74194	4.7118	0.987146	0.819573
GO:0035579	specific granule membrane	-1.74256	0.30103	0.0113812	0.698739	0.731277
GO:0070821	tertiary granule membrane	-1.7374	0.30103	0.0113812	0.698739	0.915849
GO:0036477	somatodendritic compartment	-6.19231	2.4624	2.3494	0.999917	5.47e-05
GO:0042175	nuclear outer membrane-endoplasmic reticulum membrane network	-2.77778	2.43616	2.2112	0.827455	0.588464
GO:0042383	sarcolemma	-3.11174	1	0.0731648	0.912823	0.34984
GO:0042581	specific granule	-2.14252	0.778151	0.0433569	0.719919	0.821601
GO:0042582	azurophil granule	-2.53064	0.778151	0.0433569	0.659912	0.792171
GO:0042995	cell projection	-7.20171	2.76343	4.70693	0.999909	6.09e-05
GO:0043005	neuron projection	-7.61529	2.60097	3.23551	0.875525	0.893761
GO:0043025	neuronal cell body	-5.76979	2.34242	1.78034	0.950538	5.25e-05
GO:0043190	ATP-binding cassette (ABC) transporter complex	-1.96044	0.30103	0.00812942	0.857341	0.63205
GO:0043197	dendritic spine	-3.50618	0.60206	0.0243883	0.783858	0.593315
GO:0043202	lysosomal lumen	-3.43842	0.845098	0.0487765	0.828319	0.736881
GO:0043204	perikaryon	-4.39231	1.94939	0.715389	0.953747	0.871844
GO:0043226	organelle	-1.40655	3.74233	44.9069	0.999869	0.00026696
GO:0043235	receptor complex	-1.73535	1.82607	0.536542	0.949711	0.278575
GO:0043679	axon terminus	-1.81828	1	0.0731648	0.798522	0.580086
GO:0044297	cell body	-6.29523	2.36173	1.86164	0.999919	5.29e-05
GO:0044304	main axon	-1.54264	0.90309	0.0569059	0.901618	0.551701
GO:0044306	neuron projection terminus	-2.10527	1.17609	0.113812	0.899245	0.590469
GO:0044309	neuron spine	-3.46564	0.60206	0.0243883	0.909637	0.510714
GO:0045121	membrane raft	-3.49022	1.68124	0.382083	0.969227	0.0523508
GO:0045171	intercellular bridge	-1.92155	2.81425	4.96887	0.999909	6.15e-05
GO:0045177	apical part of cell	-8.12431	1.99564	0.796683	0.999927	3.99e-05
GO:0045202	synapse	-3.9338	2.53908	2.80465	0.863299	5.61e-05
GO:0045211	postsynaptic membrane	-1.66867	1.75587	0.455248	0.756244	0.86999
GO:0045335	phagocytic vesicle	-2.34616	1.36173	0.178847	0.764669	0.68071
GO:0048471	perinuclear region of cytoplasm	-3.83094	2.0607	0.926754	0.91312	0.167165
GO:0055044	symplast	-1.58672	2.81425	5.26832	0.999908	7.39e-05
GO:0060198	clathrin-sculpted vesicle	-1.36058	1.04139	0.0702292	0.7802	0.621227
GO:0070382	exocytic vesicle	-2.86902	1.68124	0.382083	0.681947	0.873577
GO:0008021	synaptic vesicle	-2.0884	1.65321	0.357695	0.582715	0.931267
GO:0071944	cell periphery	-16.0448	3.18865	12.5437	0.999896	7.31e-05
GO:0097447	dendritic tree	-4.46849	2.17609	1.21128	0.852109	0.867791
GO:0098533	ATPase dependent transmembrane transport complex	-1.45709	0.69897	0.0325177	0.891762	0.702147
GO:0098552	side of membrane	-5.27841	1.99123	0.788554	0.96704	0.0564245
GO:0098562	cytoplasmic side of membrane	-1.86979	1.83251	0.544671	0.92994	0.858245
GO:0009898	cytoplasmic side of plasma membrane	-1.67737	1.80618	0.512153	0.868614	0.916281
GO:0031234	extrinsic component of cytoplasmic side of plasma membrane	-1.3629	1.64345	0.349565	0.872636	0.9486
GO:0098588	bounding membrane of organelle	-4.11258	2.67486	3.83709	0.810171	0.164721
GO:0098590	plasma membrane region	-9.69464	2.4456	2.25998	0.882007	0.0636183
GO:0098791	Golgi apparatus subcompartment	-1.66867	1.89209	0.625965	0.803049	0.781745
GO:0098793	presynapse	-2.79958	2.04922	0.902366	0.865989	0.756057
GO:0098794	postsynapse	-3.81873	1.89209	0.625965	0.869931	0.724081
GO:0098796	membrane protein complex	-3.72443	2.65321	3.65011	0.909684	0.34849
GO:0098797	plasma membrane protein complex	-4.3283	2.08991	0.991789	0.817713	0.702389
GO:0098857	membrane microdomain	-3.49022	1.68124	0.382083	0.969227	0.0523508
GO:0098858	actin-based cell projection	-1.52382	1.14613	0.105682	0.906687	0.586066
GO:0098862	cluster of actin-based cell projections	-3.68178	0.69897	0.0325177	0.999945	2.97e-05
GO:0098984	neuron to neuron synapse	-2.56954	1.36173	0.178847	0.881989	0.632458
GO:0099080	supramolecular complex	-1.52565	2.69897	4.05658	0.999911	5.95e-05
GO:0099081	supramolecular polymer	-1.54212	2.51188	2.63393	0.96852	0.844781
GO:0099503	secretory vesicle	-5.43497	1.81954	0.528412	0.74371	0.765678
GO:0099512	supramolecular fiber	-1.54679	2.5092	2.61767	0.965782	5.56e-05
GO:0099572	postsynaptic specialization	-2.47332	1.41497	0.203236	0.810422	0.805092
GO:0120025	plasma membrane bounded cell projection	-7.29371	2.75051	4.56873	0.87267	6.06e-05
GO:0150034	distal axon	-2.25986	1.36173	0.178847	0.893072	0.618823
GO:1902495	transmembrane transporter complex	-9.78555	2.15229	1.14625	0.859102	0
GO:0034702	monoatomic ion channel complex	-7.16131	1.94939	0.715389	0.864051	0.932822
GO:1990351	transporter complex	-9.22037	2.16435	1.17877	0.946062	0.303185

## Sheet: Bdelloidea MF
Enriched GO terms of Bdelloidea expanded genes
Molecular Function
TermID	Name	Value	LogSize	Frequency	Uniqueness	Dispensability
GO:0000149	SNARE binding	-1.34903	1.76343	0.600759	0.900144	0.221061
GO:0000166	nucleotide binding	-3.73623	3.13354	14.3234	0.801049	0.474633
GO:0000253	3-keto sterol reductase activity	-1.32178	0.30103	0.0192211	0.954254	0.715252
GO:0000287	magnesium ion binding	-1.64876	1.73239	0.5586	0.925635	0.277526
GO:0000978	RNA polymerase II cis-regulatory region sequence-specific DNA binding	-2.89898	2.50243	3.34106	0.840336	0.0478933
GO:0000981	DNA-binding transcription factor activity, RNA polymerase II-specific	-1.90687	2.58206	4.0156	0.945333	0.562101
GO:0000987	cis-regulatory region sequence-specific DNA binding	-2.83621	2.51055	3.4043	0.83993	0.883686
GO:0000976	transcription cis-regulatory region binding	-1.97209	2.61805	4.36341	0.834362	0.948101
GO:0000977	RNA polymerase II transcription regulatory region sequence-specific DNA binding	-2.6855	2.59439	4.13153	0.835618	0.912264
GO:1990837	sequence-specific double-stranded DNA binding	-2.32656	2.62941	4.47934	0.835329	0.912337
GO:0001067	transcription regulatory region nucleic acid binding	-2.31978	2.61805	4.36341	0.86696	0.423576
GO:0001227	DNA-binding transcription repressor activity, RNA polymerase II-specific	-3.33436	0.69897	0.0421585	0.958127	0.00922524
GO:0001228	DNA-binding transcription activator activity, RNA polymerase II-specific	-3.25586	1.4624	0.29511	0.952955	0.453904
GO:0001618	virus receptor activity	-1.32178	0.30103	0.0104548	0.969741	0.0283729
GO:0001664	G protein-coupled receptor binding	-1.82618	1.72428	0.548061	0.889896	0.523842
GO:0003674	molecular_function	-2.924	3.97722	100	1	0
GO:0003677	DNA binding	-1.51032	3.0086	10.7399	0.846718	0.515798
GO:0003682	chromatin binding	-1.66892	2	1.04342	0.945602	0.0504242
GO:0003690	double-stranded DNA binding	-1.86201	2.66745	4.89039	0.848394	0.62074
GO:0003700	DNA-binding transcription factor activity	-1.5094	2.79657	6.58727	0.94393	0.7952
GO:0003713	transcription coactivator activity	-1.80042	1.6902	0.505902	0.953094	0.598467
GO:0003824	catalytic activity	-2.36459	3.61225	43.1492	1	0
GO:0004033	aldo-keto reductase (NADP) activity	-2.47195	1.11394	0.126476	0.94845	0.8316
GO:0004497	monooxygenase activity	-1.52565	2.01284	1.07504	0.95617	0.571195
GO:0004553	hydrolase activity, hydrolyzing O-glycosyl compounds	-2.08605	1.86923	0.769393	0.983677	0.0983091
GO:0004888	transmembrane signaling receptor activity	-5.06717	2.91487	8.65304	0.969312	0.41796
GO:0004930	G protein-coupled receptor activity	-2.59207	2.75205	5.94435	0.93467	0.792747
GO:0005102	signaling receptor binding	-6.59181	2.30963	2.13954	0.885881	0.252867
GO:0005178	integrin binding	-1.7374	0.90309	0.0737774	0.899191	0.605926
GO:0005215	transporter activity	-6.96621	2.99432	10.3921	1	0
GO:0005216	monoatomic ion channel activity	-8.14084	2.54158	3.65725	0.635728	0
GO:0015267	channel activity	-8.47803	2.5955	4.14207	0.646546	0.9402
GO:0005217	intracellular ligand-gated monoatomic ion channel activity	-1.80511	1	0.0948567	0.714884	0.594427
GO:0005227	calcium activated cation channel activity	-1.99084	0.845098	0.0632378	0.719785	0.571848
GO:0005231	excitatory extracellular ligand-gated monoatomic ion channel activity	-1.55712	1.47712	0.305649	0.671125	0.670867
GO:0005245	voltage-gated calcium channel activity	-2.20704	1.04139	0.105396	0.679148	0.839637
GO:0005261	monoatomic cation channel activity	-6.6574	2.32838	2.2344	0.643075	0.874051
GO:0005267	potassium channel activity	-3.94015	1.90309	0.832631	0.654739	0.753901
GO:0015079	potassium ion transmembrane transporter activity	-3.49971	2.01284	1.07504	0.669968	0.957474
GO:0005272	sodium channel activity	-2.99174	1.54407	0.358347	0.680851	0.881705
GO:0005488	binding	-2.86599	3.75762	60.3078	1	0
GO:0005496	steroid binding	-1.54264	1.27875	0.189713	0.896002	0.153692
GO:0005509	calcium ion binding	-2.47332	2.28556	2.02361	0.913279	0.0550001
GO:0005515	protein binding	-2.86051	3.34518	23.3242	0.923476	0.155145
GO:0005516	calmodulin binding	-2.43506	1.716	0.537521	0.901223	0.218653
GO:0005524	ATP binding	-1.50838	2.99344	10.371	0.788204	0.791049
GO:0008106	alcohol dehydrogenase (NADP+) activity	-1.96044	1.11394	0.126476	0.94845	0.8316
GO:0008134	transcription factor binding	-2.996	1.95904	0.948567	0.895453	0.262546
GO:0008289	lipid binding	-1.969	2.31387	2.16062	0.948565	0.0554982
GO:0008324	monoatomic cation transmembrane transporter activity	-6.80738	2.55388	3.76265	0.64703	0.841691
GO:0008509	monoatomic anion transmembrane transporter activity	-1.45221	2	1.04342	0.701908	0.704536
GO:0008525	phosphatidylcholine transporter activity	-1.36058	0.60206	0.0316189	0.785535	0.769422
GO:0015075	monoatomic ion transmembrane transporter activity	-7.12092	2.70586	5.34359	0.649967	0.87818
GO:0015081	sodium ion transmembrane transporter activity	-2.82467	1.91908	0.86425	0.678497	0.754252
GO:0015085	calcium ion transmembrane transporter activity	-3.95004	1.66276	0.474283	0.683797	0.680837
GO:0005262	calcium channel activity	-3.49971	1.50515	0.326728	0.671531	0.916389
GO:0015278	calcium-release channel activity	-1.45709	0.60206	0.0316189	0.696842	0.808676
GO:0015318	inorganic molecular entity transmembrane transporter activity	-6.08787	2.62118	4.39503	0.704144	0.658415
GO:0015399	primary active transmembrane transporter activity	-1.32178	2.06819	1.2226	0.734358	0.800009
GO:0016491	oxidoreductase activity	-2.1059	2.74194	5.80734	0.983494	0.124116
GO:0016614	oxidoreductase activity, acting on CH-OH group of donors	-3.16834	1.87506	0.779933	0.957253	0
GO:0016616	oxidoreductase activity, acting on the CH-OH group of donors, NAD or NADP as acceptor	-2.30624	1.85126	0.737774	0.942212	0.549169
GO:0016787	hydrolase activity	-1.87684	3.21245	17.1796	0.981459	0.207416
GO:0016798	hydrolase activity, acting on glycosyl bonds	-1.66867	1.92428	0.874789	0.983508	0.303726
GO:0016922	nuclear receptor binding	-3.81873	0.778151	0.0526981	0.888058	0.178132
GO:0017076	purine nucleotide binding	-2.06417	3.09691	13.164	0.803868	0.838555
GO:0019899	enzyme binding	-2.11245	2.57171	3.92074	0.877511	0.315143
GO:0019900	kinase binding	-3.71723	2.01703	1.08558	0.882505	0.686521
GO:0019901	protein kinase binding	-3.44866	2.0086	1.0645	0.882731	0.266155
GO:0019903	protein phosphatase binding	-1.30268	1.41497	0.263491	0.896879	0.593785
GO:0019904	protein domain specific binding	-6.68879	1.81954	0.685076	0.89884	0
GO:0022803	passive transmembrane transporter activity	-8.41892	2.5955	4.14207	0.706121	0.639779
GO:0022804	active transmembrane transporter activity	-1.6195	2.36549	2.43465	0.722762	0.591377
GO:0022832	voltage-gated channel activity	-4.5115	1.70757	0.526981	0.68992	0.713587
GO:0022836	gated channel activity	-7.44949	2.32428	2.21332	0.669078	0.857433
GO:0022839	monoatomic ion gated channel activity	-7.53887	2.32428	2.21332	0.629383	0.857433
GO:0005230	extracellular ligand-gated monoatomic ion channel activity	-1.55712	2.06446	1.21206	0.646333	0.946632
GO:0015276	ligand-gated monoatomic ion channel activity	-4.59759	2.2014	1.66526	0.635465	0.942676
GO:0022834	ligand-gated channel activity	-4.59759	2.2014	1.66526	0.655109	0.942676
GO:0022843	voltage-gated monoatomic cation channel activity	-4.99858	1.5682	0.379427	0.667499	0.687197
GO:0005244	voltage-gated monoatomic ion channel activity	-4.5115	1.70757	0.526981	0.666385	0.964529
GO:0005249	voltage-gated potassium channel activity	-1.89551	1.43136	0.27403	0.666018	0.909559
GO:0022857	transmembrane transporter activity	-8.08646	2.97589	9.95995	0.680027	0.747091
GO:0022890	inorganic cation transmembrane transporter activity	-6.25093	2.49136	3.25675	0.686287	0.616929
GO:0032553	ribonucleotide binding	-2.49643	3.08279	12.7424	0.804303	0.831738
GO:0032555	purine ribonucleotide binding	-2.12798	3.07628	12.5527	0.803731	0.828633
GO:0033218	amide binding	-1.67901	1.9345	0.895868	0.953983	0.0494767
GO:0035639	purine ribonucleoside triphosphate binding	-2.13279	3.06819	12.3208	0.789469	0.824806
GO:0036041	long-chain fatty acid binding	-1.66867	0.477121	0.0210793	0.863709	0.843734
GO:0036094	small molecule binding	-5.12579	3.17348	15.704	0.92934	0.134572
GO:0038023	signaling receptor activity	-4.8214	2.97128	9.85455	0.968939	0.876854
GO:0042277	peptide binding	-2.43177	1.79239	0.642917	0.955728	0.0400242
GO:0042626	ATPase-coupled transmembrane transporter activity	-1.32178	1.95904	0.948567	0.73294	0.521403
GO:0042802	identical protein binding	-4.08605	2.08279	1.26476	0.89226	0.27174
GO:0042803	protein homodimerization activity	-3.39419	1.5563	0.368887	0.896746	0.210877
GO:0042910	xenobiotic transmembrane transporter activity	-2.27342	0.60206	0.0316189	0.801047	0.365399
GO:0008559	ABC-type xenobiotic transporter activity	-1.80452	0.477121	0.0210793	0.793592	0.976134
GO:0043167	ion binding	-8.06881	3.48572	32.2407	0.917869	0.0886053
GO:0043168	anion binding	-4.30184	3.14239	14.6185	0.890909	0.263428
GO:0043169	cation binding	-5.2418	3.29248	20.6577	0.883666	0.484998
GO:0043177	organic acid binding	-1.34903	1.57978	0.389966	0.906202	0.306608
GO:0043425	bHLH transcription factor binding	-2.45012	0.477121	0.0210793	0.895458	0.632759
GO:0043565	sequence-specific DNA binding	-2.04245	2.84572	7.37774	0.8387	0.708167
GO:0044325	transmembrane transporter binding	-1.41092	0.90309	0.0737774	0.917137	0.183047
GO:0046872	metal ion binding	-5.08137	3.2887	20.4785	0.87619	0.456171
GO:0046873	metal ion transmembrane transporter activity	-6.53245	2.37658	2.49789	0.650905	0.88803
GO:0046914	transition metal ion binding	-2.1867	2.85552	7.54637	0.895358	0.600156
GO:0046982	protein heterodimerization activity	-1.73894	1.73239	0.5586	0.892913	0.772757
GO:0046983	protein dimerization activity	-3.45262	2.14301	1.45447	0.890636	0.276443
GO:0050542	icosanoid binding	-1.96044	0.90309	0.973082	0.8271	0.25071
GO:0001972	retinoic acid binding	-1.32178	0.30103	2.69776	0.791769	1.34023
GO:0005504	fatty acid binding	-1.6589	1.23045	0.168634	0.839966	1.00298
GO:0033293	monocarboxylic acid binding	-1.84711	1.23045	0.168634	0.853108	1.00298
GO:0050544	arachidonic acid binding	-1.32178	0.477121	0.0358396	0.858349	0.879371
GO:0050661	NADP binding	-1.67938	1.38021	0.242411	0.880687	0.292927
GO:0050681	nuclear androgen receptor binding	-2.37575	0.778151	0.0526981	0.888058	0.711696
GO:0051018	protein kinase A binding	-2.58489	0.778151	0.0526981	0.91933	0.178132
GO:0051427	hormone receptor binding	-4.27825	0.30103	0.0105396	0.918531	0.157859
GO:0060089	molecular transducer activity	-4.73667	2.97128	9.85455	1	0
GO:0061629	RNA polymerase II-specific DNA-binding transcription factor binding	-2.45012	1.64345	0.453204	0.868575	0.782728
GO:0061752	telomeric repeat-containing RNA binding	-1.32178	1.81954	0.687711	0.892723	0.400782
GO:0070402	NADPH binding	-1.99084	0.477121	0.0210793	0.894233	0.126066
GO:0090555	phosphatidylethanolamine flippase activity	-1.96044	0.845098	0.0316189	0.770474	0.35695
GO:0090554	phosphatidylcholine floppase activity	-1.96044	0.30103	0.0907335	0.752749	0.977334
GO:0097110	scaffold protein binding	-3.10541	0.69897	0.0421585	0.920721	0.175016
GO:0097157	pre-mRNA intronic binding	-1.36058	0.69897	0.0421585	0.91802	0.247645
GO:0097159	organic cyclic compound binding	-1.99084	3.49582	32.9996	0.917435	0.179172
GO:0097367	carbohydrate derivative binding	-2.62933	3.11428	13.7015	0.931148	0.128688
GO:0098988	G protein-coupled glutamate receptor activity	-1.32178	0.778151	0.0526981	0.958319	0.0774239
GO:0099094	ligand-gated monoatomic cation channel activity	-3.44866	1.83885	0.716695	0.654454	0.764143
GO:0099604	ligand-gated calcium channel activity	-1.99084	0.60206	0.0316189	0.699755	0.756802
GO:0140297	DNA-binding transcription factor binding	-1.32894	1.77085	0.611298	0.868094	0.879326
GO:0140326	ATPase-coupled intramembrane lipid transporter activity	-1.45709	0.845098	0.0632378	0.764422	0.834937
GO:1901265	nucleoside phosphate binding	-3.71853	3.13354	14.3234	0.870501	0.27996
GO:1901363	heterocyclic compound binding	-1.65601	3.49374	32.8415	0.917525	0.18066
GO:1904121	phosphatidylethanolamine transfer activity	-1.80452	1.4624	0.297745	0.745541	0.893768

## Sheet: Clitellata BP
Enriched GO terms of Clitellata expanded genes
Biological Process
TermID	Name	Value	LogSize	Frequency	Uniqueness	Dispensability
GO:0000003	reproduction	-7.67821	5.31279	0.683497	1	0
GO:0000122	negative regulation of transcription by RNA polymerase II	-2.42475	4.68048	0.159374	0.781374	0.695424
GO:0000165	MAPK cascade	-3.02337	4.52384	0.111114	0.787384	0.454061
GO:0000226	microtubule cytoskeleton organization	-2.56285	4.99084	0.325673	0.955455	0.821879
GO:0000278	mitotic cell cycle	-3.82734	5.01189	0.341845	0.987844	0.684608
GO:0000902	cell morphogenesis	-7.70353	4.88413	0.254722	0.751717	0.780803
GO:0000904	cell morphogenesis involved in differentiation	-8.87841	4.65707	0.151009	0.740455	0.749034
GO:0001101	response to acid chemical	-4.62704	4.14919	0.0468925	0.918525	0.459282
GO:0001501	skeletal system development	-4.89084	4.40703	0.0849107	0.713005	0.625279
GO:0001503	ossification	-2.95572	4.13104	0.0449733	0.808794	0.501415
GO:0001505	regulation of neurotransmitter levels	-5.18492	4.20876	0.0537877	0.830329	0.535705
GO:0001508	action potential	-9.40079	3.50813	0.0107136	0.83498	0.481455
GO:0001558	regulation of cell growth	-6.82156	4.27291	0.0623493	0.808327	0.896754
GO:0001649	osteoblast differentiation	-1.41793	3.6507	0.014878	0.748781	0.528939
GO:0001654	eye development	-6.50683	4.34577	0.0737381	0.6964	0.748665
GO:0043010	camera-type eye development	-2.74578	4.23862	0.0576161	0.700536	0.981732
GO:0048592	eye morphogenesis	-3.94153	4.02702	0.0353939	0.697218	0.950175
GO:0060041	retina development in camera-type eye	-1.62021	3.96369	0.0305909	0.710524	0.941121
GO:0090596	sensory organ morphogenesis	-4.19311	4.21101	0.0540671	0.748639	0.923205
GO:0001655	urogenital system development	-2.47576	3.35083	0.0074573	0.748011	0.521199
GO:0001666	response to hypoxia	-4.87067	4.01233	0.0342164	0.927853	0.732431
GO:0036293	response to decreased oxygen levels	-4.71979	4.02432	0.0351744	0.931614	0.987506
GO:0036294	cellular response to decreased oxygen levels	-2.70844	3.62356	0.0139766	0.903237	0.981719
GO:0071453	cellular response to oxygen levels	-2.52988	3.68565	0.0161253	0.902552	0.941422
GO:0071456	cellular response to hypoxia	-2.8189	3.60778	0.0134777	0.900373	0.941245
GO:0001667	ameboidal-type cell migration	-4.70062	4.04017	0.0364816	0.982384	0.753625
GO:0001700	embryonic development via the syncytial blastoderm	-4.61757	3.01828	0.00346588	0.748943	0.495231
GO:0001704	formation of primary germ layer	-3.11332	3.72795	0.0177751	0.715808	0.786639
GO:0001706	endoderm formation	-1.64372	3.37236	0.00783648	0.718904	0.936046
GO:0001707	mesoderm formation	-1.93425	3.50705	0.010687	0.711407	0.901615
GO:0035987	endodermal cell differentiation	-1.8135	3.28035	0.0063397	0.716596	0.917979
GO:0048332	mesoderm morphogenesis	-1.90919	3.52994	0.0112658	0.77451	0.930905
GO:0001708	cell fate specification	-1.67041	3.99458	0.032846	0.78368	0.842784
GO:0001709	cell fate determination	-2.16902	3.43584	0.00907049	0.798016	0.510784
GO:0001714	endodermal cell fate specification	-1.37506	2.45332	0.000941309	0.738497	0.793221
GO:0001736	establishment of planar polarity	-6.27385	3.49914	0.0104941	0.772658	0.840578
GO:0001738	morphogenesis of a polarized epithelium	-6.67003	3.60874	0.0135076	0.769879	0.853943
GO:0001745	compound eye morphogenesis	-3.60813	3.26458	0.00611352	0.722808	0.851531
GO:0042067	establishment of ommatidial planar polarity	-2.35974	2.55023	0.00117747	0.723519	0.901134
GO:0001754	eye photoreceptor cell differentiation	-1.96389	3.55461	0.0119244	0.700397	0.886547
GO:0001756	somitogenesis	-1.97865	3.52802	0.0112159	0.705954	0.880876
GO:0001763	morphogenesis of a branching structure	-3.93688	3.94949	0.0296063	0.732935	0.664746
GO:0001764	neuron migration	-2.68507	3.85248	0.0236791	0.705686	0.774017
GO:0001775	cell activation	-2.38022	4.45876	0.095651	0.797956	0.528788
GO:0001778	plasma membrane repair	-2.09443	3.05115	0.00373863	0.916234	0.77712
GO:0001816	cytokine production	-2.08914	2.91908	0.0027574	0.833619	0.420825
GO:0001817	regulation of cytokine production	-2.84506	4.50526	0.106461	0.771278	0.803852
GO:0001818	negative regulation of cytokine production	-2.30533	4.04238	0.0366678	0.748048	0.899652
GO:0001819	positive regulation of cytokine production	-2.51142	4.31203	0.0682266	0.714615	0.827791
GO:0001839	neural plate morphogenesis	-1.7329	2.60746	0.00134378	0.737503	0.74557
GO:0001840	neural plate development	-1.56434	2.78319	0.00201567	0.742568	0.647102
GO:0001889	liver development	-1.49354	3.77996	0.0200369	0.719172	0.853257
GO:0001890	placenta development	-2.57819	3.68332	0.0160388	0.783451	0.672991
GO:0001894	tissue homeostasis	-2.11174	3.99922	0.0331986	0.801464	0.881721
GO:0010669	epithelial structure maintenance	-1.73519	3.27738	0.00629646	0.818176	0.903412
GO:0001934	positive regulation of protein phosphorylation	-9.32753	4.50845	0.107246	0.737619	0.191299
GO:0033674	positive regulation of kinase activity	-5.672	4.33056	0.0712002	0.727345	0.958716
GO:0042327	positive regulation of phosphorylation	-8.89474	4.54236	0.115957	0.742384	0.991309
GO:0045860	positive regulation of protein kinase activity	-5.93299	4.27665	0.0628881	0.725057	0.95034
GO:0045937	positive regulation of phosphate metabolic process	-10.0928	4.58561	0.128098	0.741315	0.985573
GO:0071902	positive regulation of protein serine/threonine kinase activity	-3.07975	3.97063	0.0310832	0.735952	0.905436
GO:0001935	endothelial cell proliferation	-2.3511	3.41061	0.00855826	0.986062	0.773315
GO:0001941	postsynaptic membrane organization	-2.28654	2.99211	0.00326298	0.956991	0.796635
GO:0001945	lymph vessel development	-1.37506	3.23223	0.00567446	0.745625	0.764966
GO:0002009	morphogenesis of an epithelium	-9.49783	4.45235	0.0942507	0.744741	0.72253
GO:0060562	epithelial tube morphogenesis	-7.27727	4.18662	0.0511134	0.691251	0.93207
GO:0002011	morphogenesis of an epithelial sheet	-2.2922	3.57008	0.0123568	0.770939	0.84918
GO:0002026	regulation of the force of heart contraction	-3.45287	2.89927	0.00263434	0.788281	0.768469
GO:0002027	regulation of heart rate	-8.34398	3.54506	0.0116649	0.771787	0.887121
GO:0002028	regulation of sodium ion transport	-8.1977	3.75213	0.0187929	0.807021	0.736351
GO:0002064	epithelial cell development	-7.06392	4.03125	0.0357398	0.755641	0.827064
GO:0002065	columnar/cuboidal epithelial cell differentiation	-4.66355	3.68215	0.0159956	0.769842	0.842426
GO:0002066	columnar/cuboidal epithelial cell development	-3.60813	3.27921	0.00632307	0.776065	0.740953
GO:0002072	optic cup morphogenesis involved in camera-type eye development	-1.64571	2.98588	0.00321642	0.710499	0.820383
GO:0060900	embryonic camera-type eye formation	-1.49449	3.086	0.00405129	0.717954	0.942002
GO:0002088	lens development in camera-type eye	-2.22771	3.51601	0.0109099	0.72564	0.881722
GO:0002119	nematode larval development	-2.86252	3.01115	0.00340934	0.757431	0.894592
GO:0002164	larval development	-3.99873	3.32756	0.00706813	0.74888	0.694031
GO:0002165	instar larval or pupal development	-6.13751	3.5402	0.0115352	0.742583	0.537235
GO:0002168	instar larval development	-3.04288	2.66745	0.00154335	0.764972	0.886626
GO:0002218	activation of innate immune response	-3.84732	4.19951	0.0526534	0.726892	0.862795
GO:0002253	activation of immune response	-3.24823	4.47864	0.100131	0.719258	0.910363
GO:0002757	immune response-activating signaling pathway	-2.70844	4.30859	0.0676878	0.673036	0.9585
GO:0002758	innate immune response-activating signaling pathway	-3.19461	4.12264	0.0441118	0.678515	0.951719
GO:0045088	regulation of innate immune response	-2.78285	4.48872	0.102483	0.792359	0.913458
GO:0045089	positive regulation of innate immune response	-3.81758	4.31902	0.0693342	0.736966	0.963029
GO:0050778	positive regulation of immune response	-2.78699	4.6165	0.137541	0.729009	0.932093
GO:0002220	innate immune response activating cell surface receptor signaling pathway	-4.89364	3.1685	0.00489946	0.710218	0.453394
GO:0002223	stimulatory C-type lectin receptor signaling pathway	-5.00331	2.44871	0.000931331	0.731014	0.75749
GO:0002250	adaptive immune response	-1.51586	4.25978	0.0604932	0.923032	0.795877
GO:0002281	macrophage activation involved in immune response	-2.09443	2.85431	0.00237489	0.780443	0.798675
GO:0002376	immune system process	-3.9699	5.20712	0.535878	1	0
GO:0002429	immune response-activating cell surface receptor signaling pathway	-3.36729	3.93932	0.0289211	0.684281	0.880914
GO:0050851	antigen receptor-mediated signaling pathway	-2.26104	3.77721	0.0199105	0.690552	0.955008
GO:0050852	T cell receptor signaling pathway	-2.47413	3.52634	0.0111726	0.699887	0.923016
GO:0050853	B cell receptor signaling pathway	-1.49449	3.50664	0.010677	0.700599	0.933989
GO:0002431	Fc receptor mediated stimulatory signaling pathway	-1.67041	2.08991	0.000405794	0.744301	0.729319
GO:0002433	immune response-regulating cell surface receptor signaling pathway involved in phagocytosis	-1.67041	1.90309	0.000262768	0.779113	0.702363
GO:0002449	lymphocyte mediated immunity	-1.73519	3.9052	0.0267358	0.976049	0.665332
GO:0002460	adaptive immune response based on somatic recombination of immune receptors built from immunoglobulin superfamily domains	-1.64372	3.97575	0.0314524	0.92607	0.7599
GO:0002520	immune system development	-3.49475	3.89014	0.0258245	0.715073	0.571997
GO:0002521	leukocyte differentiation	-2.81912	4.22523	0.0558665	0.769335	0.896372
GO:0002573	myeloid leukocyte differentiation	-1.93425	3.79218	0.020609	0.781331	0.841298
GO:0002576	platelet degranulation	-1.57522	2.49831	0.00104442	0.97086	0.802265
GO:0002682	regulation of immune system process	-3.47063	4.94781	0.294949	0.84389	0.21107
GO:0002683	negative regulation of immune system process	-2.45563	4.33524	0.0719719	0.79086	0.805855
GO:0002684	positive regulation of immune system process	-2.42099	4.74155	0.183436	0.751989	0.861781
GO:0050776	regulation of immune response	-2.38732	4.78761	0.203961	0.787421	0.929723
GO:0002685	regulation of leukocyte migration	-1.46565	3.97155	0.0311497	0.820955	0.841543
GO:0002694	regulation of leukocyte activation	-3.24564	4.35976	0.0761529	0.763517	0.734445
GO:0002696	positive regulation of leukocyte activation	-1.99666	4.07254	0.0393055	0.71508	0.946825
GO:0050863	regulation of T cell activation	-1.99666	4.16758	0.0489215	0.76937	0.960824
GO:0050866	negative regulation of cell activation	-2.96893	3.94429	0.0292538	0.753935	0.928568
GO:0050867	positive regulation of cell activation	-1.9146	4.08668	0.040606	0.725175	0.948882
GO:0051249	regulation of lymphocyte activation	-2.83807	4.29068	0.0649537	0.765656	0.979581
GO:0051251	positive regulation of lymphocyte activation	-1.44164	4.01887	0.0347353	0.716928	0.98766
GO:0002764	immune response-regulating signaling pathway	-2.58599	4.34867	0.0742337	0.74168	0.807588
GO:0002768	immune response-regulating cell surface receptor signaling pathway	-3.16728	4.01991	0.0348185	0.747771	0.893837
GO:0003006	developmental process involved in reproduction	-3.88889	4.94901	0.295771	0.755299	0.863668
GO:0003007	heart morphogenesis	-4.90391	4.07423	0.0394585	0.694338	0.864716
GO:0003008	system process	-16.7946	5.40542	0.845987	0.771041	0.627783
GO:0003012	muscle system process	-11.9924	4.09999	0.04187	0.803482	0.601208
GO:0003013	circulatory system process	-10.3374	4.49367	0.103657	0.793006	0.801519
GO:0003015	heart process	-8.89474	3.6638	0.0153337	0.810928	0.87451
GO:0003062	regulation of heart rate by chemical signal	-1.83421	1.98227	0.000315987	0.807867	0.529464
GO:0003143	embryonic heart tube morphogenesis	-1.69248	3.59759	0.013165	0.689067	0.858999
GO:0003158	endothelium development	-2.83822	3.58894	0.0129056	0.784613	0.774154
GO:0003205	cardiac chamber development	-3.05929	3.82092	0.0220193	0.714857	0.832079
GO:0003209	cardiac atrium morphogenesis	-2.22559	3.11561	0.00433734	0.725687	0.84612
GO:0003283	atrial septum development	-1.37506	2.95521	0.00299689	0.740875	0.963239
GO:0055009	atrial cardiac muscle tissue morphogenesis	-1.83421	2.45025	0.000934657	0.729873	0.911343
GO:0003228	atrial cardiac muscle tissue development	-3.11351	2.92993	0.00282725	0.732296	0.81663
GO:0003230	cardiac atrium development	-3.16728	3.19838	0.00524871	0.734045	0.761434
GO:0003254	regulation of membrane depolarization	-4.51463	3.2335	0.0056911	0.831649	0.717328
GO:0003279	cardiac septum development	-1.95353	3.59173	0.0129887	0.721741	0.895474
GO:0003206	cardiac chamber morphogenesis	-1.8573	3.6909	0.0163216	0.707263	0.95297
GO:0003231	cardiac ventricle development	-1.81925	3.69539	0.0164912	0.718307	0.966023
GO:0003382	epithelial cell morphogenesis	-2.43593	3.25212	0.00594056	0.767213	0.817927
GO:0006109	regulation of carbohydrate metabolic process	-1.43272	4.30218	0.0666966	0.843961	0.259486
GO:0006355	regulation of DNA-templated transcription	-2.28962	6.4767	9.96893	0.759247	0.80568
GO:0006357	regulation of transcription by RNA polymerase II	-2.06131	5.76081	1.91758	0.792027	0.471638
GO:0006417	regulation of translation	-1.76133	5.64099	1.45522	0.783119	0.779795
GO:0006468	protein phosphorylation	-2.47148	6.11563	4.34089	0.988287	0.450926
GO:0006470	protein dephosphorylation	-1.3367	5.16454	0.485825	0.990452	0.53559
GO:0006509	membrane protein ectodomain proteolysis	-2.4973	3.07115	0.00391491	0.997615	0.154596
GO:0006793	phosphorus metabolic process	-1.65193	6.59769	13.1715	0.993415	0.0754931
GO:0006796	phosphate-containing compound metabolic process	-1.70148	6.58733	12.8611	0.99004	0.678525
GO:0006810	transport	-6.27482	6.74364	18.4324	0.966922	0.579673
GO:0006811	monoatomic ion transport	-9.80553	6.1217	4.40191	0.972123	0
GO:0006812	monoatomic cation transport	-7.48725	6.01529	3.44533	0.966968	0.896194
GO:0006813	potassium ion transport	-8.12592	5.23835	0.575835	0.970593	0.720352
GO:0006814	sodium ion transport	-4.18946	5.07267	0.393201	0.971535	0.691149
GO:0006816	calcium ion transport	-4.5807	4.9555	0.300224	0.970759	0.671887
GO:0006820	monoatomic anion transport	-1.71259	5.15662	0.477044	0.972634	0.647828
GO:0006835	dicarboxylic acid transport	-1.77402	4.25854	0.0603203	0.978168	0.372864
GO:0006836	neurotransmitter transport	-6.56817	4.2847	0.0640656	0.980881	0.263333
GO:0006874	intracellular calcium ion homeostasis	-6.24675	4.33682	0.0722347	0.985694	0.815887
GO:0006897	endocytosis	-3.82554	5.00777	0.338619	0.973947	0.313092
GO:0006898	receptor-mediated endocytosis	-1.323	4.25684	0.0600841	0.976844	0.769159
GO:0006909	phagocytosis	-2.38347	3.90741	0.0268722	0.978052	0.724665
GO:0006929	substrate-dependent cell migration	-4.3488	2.84572	0.00232833	0.984725	0.631453
GO:0006930	substrate-dependent cell migration, cell extension	-2.57819	2.33846	0.000721781	0.95098	0.590695
GO:0006936	muscle contraction	-11.8718	4.01961	0.0347952	0.801974	0.492743
GO:0006939	smooth muscle contraction	-5.18666	3.72395	0.0176121	0.808971	0.93632
GO:0006941	striated muscle contraction	-6.1489	3.55072	0.0118179	0.812925	0.914354
GO:0006937	regulation of muscle contraction	-14.4284	4.02276	0.035048	0.787403	0.896129
GO:0006940	regulation of smooth muscle contraction	-2.63559	3.59912	0.0132116	0.798392	0.923482
GO:0006942	regulation of striated muscle contraction	-9.40079	3.59791	0.013175	0.798422	0.923331
GO:0055117	regulation of cardiac muscle contraction	-9.91815	3.50759	0.0107003	0.79752	0.912096
GO:0086004	regulation of cardiac muscle cell contraction	-9.09991	3.02816	0.00354571	0.795976	0.921454
GO:0006949	syncytium formation	-3.04288	3.25358	0.00596052	0.793639	0.513329
GO:0006950	response to stress	-8.26196	6.16884	4.90664	0.920087	0.515509
GO:0006952	defense response	-5.82712	5.49552	1.04102	0.924391	0.507517
GO:0006954	inflammatory response	-2.90523	4.55681	0.119879	0.934522	0.507761
GO:0006970	response to osmotic stress	-1.56127	4.14013	0.0459246	0.927917	0.748006
GO:0006977	DNA damage response, signal transduction by p53 class mediator resulting in cell cycle arrest	-1.73519	2.56467	0.00121738	0.782343	0.851627
GO:0031571	mitotic G1 DNA damage checkpoint signaling	-1.46565	2.95085	0.00296695	0.77272	0.95716
GO:0006996	organelle organization	-2.15989	6.0275	3.54358	0.953125	0.672707
GO:0007009	plasma membrane organization	-3.27224	4.3189	0.0693143	0.962568	0.324901
GO:0007010	cytoskeleton organization	-4.53553	5.41359	0.86205	0.955917	0.481839
GO:0007017	microtubule-based process	-1.78922	5.4	0.835493	0.995927	0.0107829
GO:0007028	cytoplasm organization	-1.93425	2.94349	0.00291706	0.971007	0.266621
GO:0007043	cell-cell junction assembly	-7.26622	3.72132	0.0175057	0.953152	0.87808
GO:0007416	synapse assembly	-5.85008	3.67265	0.0156497	0.703149	0.90351
GO:0043297	apical junction assembly	-6.792	3.48316	0.0101149	0.954458	0.916187
GO:0007049	cell cycle	-2.84945	5.73222	1.7954	0.995661	0.0117766
GO:0007154	cell communication	-12.7485	6.41567	8.66189	0.994979	0.0151174
GO:0007155	cell adhesion	-9.18608	5.32691	0.706078	0.995981	0.00919155
GO:0007157	heterophilic cell-cell adhesion via plasma membrane cell adhesion molecules	-1.43555	3.37199	0.00782983	0.991769	0.643384
GO:0007158	neuron cell-cell adhesion	-4.31042	2.53908	0.00114753	0.992584	0.57159
GO:0007162	negative regulation of cell adhesion	-4.51912	4.07751	0.0397578	0.804871	0.888118
GO:0007163	establishment or maintenance of cell polarity	-5.91408	4.31538	0.0687555	0.996599	0.00674075
GO:0007164	establishment of tissue polarity	-6.27385	3.49982	0.0105107	0.792785	0.533734
GO:0007165	signal transduction	-7.06392	6.38845	8.13579	0.708718	0.791007
GO:0007166	cell surface receptor signaling pathway	-7.68684	5.55489	1.19353	0.751484	0.461852
GO:0007167	enzyme-linked receptor protein signaling pathway	-4.64996	4.84959	0.235251	0.771634	0.547744
GO:0007169	transmembrane receptor protein tyrosine kinase signaling pathway	-3.52696	4.67249	0.156467	0.776502	0.699373
GO:0007178	transmembrane receptor protein serine/threonine kinase signaling pathway	-2.01511	4.36795	0.0776031	0.78621	0.886551
GO:0007186	G protein-coupled receptor signaling pathway	-6.41505	5.6786	1.58687	0.745964	0.537767
GO:0007187	G protein-coupled receptor signaling pathway, coupled to cyclic nucleotide second messenger	-4.43478	3.02119	0.00348916	0.825718	0.463117
GO:0007188	adenylate cyclase-modulating G protein-coupled receptor signaling pathway	-4.59746	4.2876	0.0644946	0.794575	0.356711
GO:0007189	adenylate cyclase-activating G protein-coupled receptor signaling pathway	-2.11288	3.87506	0.024943	0.805196	0.864205
GO:0007193	adenylate cyclase-inhibiting G protein-coupled receptor signaling pathway	-3.45287	3.70234	0.0167573	0.809572	0.508422
GO:0007204	positive regulation of cytosolic calcium ion concentration	-4.00147	3.6777	0.0158326	0.841953	0.493553
GO:0007213	G protein-coupled acetylcholine receptor signaling pathway	-1.49449	3.65089	0.0148847	0.755927	0.832492
GO:0095500	acetylcholine receptor signaling pathway	-1.43555	3.67376	0.0156896	0.756721	0.994669
GO:1905145	cellular response to acetylcholine	-1.43555	3.68205	0.0159923	0.888963	0.997165
GO:0007218	neuropeptide signaling pathway	-2.02006	4.56139	0.121149	0.786285	0.579943
GO:0007267	cell-cell signaling	-14.1901	5.10162	0.420303	0.821485	0.218055
GO:0007268	chemical synaptic transmission	-8.63394	4.71299	0.171764	0.822676	0.386226
GO:0098916	anterograde trans-synaptic signaling	-8.63394	4.71299	0.171764	0.822678	0.996242
GO:0099537	trans-synaptic signaling	-8.56333	4.71858	0.173989	0.822534	0.993396
GO:0007269	neurotransmitter secretion	-4.4905	3.86723	0.0244973	0.78785	0.865853
GO:0099643	signal release from synapse	-4.4905	3.86723	0.0244973	0.824032	0.937472
GO:0007272	ensheathment of neurons	-4.76174	3.64177	0.0145753	0.730476	0.622407
GO:0007275	multicellular organism development	-8.25266	5.56635	1.22545	0.685058	0.823177
GO:0007292	female gamete generation	-3.31102	4.16349	0.0484625	0.791907	0.888946
GO:0007298	border follicle cell migration	-1.3367	2.82478	0.00221856	0.723816	0.891718
GO:0007301	female germline ring canal formation	-1.49449	1.76343	0.000189592	0.740738	0.513872
GO:0007303	cytoplasmic transport, nurse cell to oocyte	-1.323	1.82607	0.000219528	0.759637	0.934858
GO:0007317	regulation of pole plasm oskar mRNA localization	-2.16803	2.13033	0.000445708	0.834811	0.686813
GO:0007318	pole plasm protein localization	-1.49449	1.78533	0.000199571	0.722605	0.717177
GO:0007346	regulation of mitotic cell cycle	-4.01215	4.68524	0.16113	0.828695	0.826862
GO:0007367	segment polarity determination	-1.73519	2.6637	0.00153004	0.752278	0.895438
GO:0007369	gastrulation	-4.8163	3.99612	0.0329625	0.709067	0.819422
GO:0007389	pattern specification process	-4.00352	4.50191	0.105643	0.712335	0.636698
GO:0007391	dorsal closure	-5.04283	2.7796	0.00199903	0.731989	0.762218
GO:0008258	head involution	-1.84615	2.42975	0.000891416	0.754694	0.914963
GO:0007392	initiation of dorsal closure	-1.49449	1.91381	0.000269421	0.754648	0.868661
GO:0007395	dorsal closure, spreading of leading edge cells	-4.16966	1.72428	0.000172961	0.750974	0.852678
GO:0007399	nervous system development	-13.1231	5.19464	0.5207	0.679821	0.734662
GO:0007405	neuroblast proliferation	-1.56127	3.40518	0.00845183	0.722646	0.88032
GO:0007413	axonal fasciculation	-2.59073	2.85673	0.0023882	0.725855	0.699204
GO:0007417	central nervous system development	-11.3379	4.65243	0.149405	0.69557	0.762609
GO:0007420	brain development	-10.6262	4.50491	0.106375	0.684037	0.783446
GO:0021537	telencephalon development	-2.9803	3.95085	0.0296995	0.704838	0.904437
GO:0030900	forebrain development	-4.30879	4.1878	0.0512531	0.696516	0.938655
GO:0007423	sensory organ development	-8.25409	4.52084	0.110349	0.758859	0.771593
GO:0007424	open tracheal system development	-6.38519	3.19893	0.00525537	0.750163	0.509009
GO:0007435	salivary gland morphogenesis	-4.40564	3.21325	0.00543165	0.725904	0.79337
GO:0007431	salivary gland development	-3.87816	3.26975	0.0061867	0.735347	0.952379
GO:0007443	Malpighian tubule morphogenesis	-1.67041	2.48572	0.00101449	0.72931	0.861716
GO:0007442	hindgut morphogenesis	-1.43747	2.75891	0.0019059	0.748543	0.970414
GO:0048619	embryonic hindgut morphogenesis	-1.60954	2.56229	0.00121073	0.745986	0.952467
GO:0061331	epithelial cell proliferation involved in Malpighian tubule morphogenesis	-1.64571	1.90849	0.000266094	0.737333	0.930462
GO:0007444	imaginal disc development	-6.07	3.55291	0.0118778	0.786834	0.538347
GO:0007445	determination of imaginal disc primordium	-1.64571	1.98227	0.000315987	0.805532	0.820159
GO:0007448	anterior/posterior pattern specification, imaginal disc	-1.323	2.22272	0.000552146	0.756616	0.841469
GO:0007492	endoderm development	-1.97865	3.59129	0.0129754	0.789259	0.632024
GO:0007498	mesoderm development	-2.28301	3.79127	0.0205658	0.784053	0.649343
GO:0007507	heart development	-7.49151	4.42311	0.0881139	0.693781	0.758625
GO:0001525	angiogenesis	-4.05713	4.24541	0.0585241	0.694899	0.961946
GO:0001568	blood vessel development	-4.83241	4.41944	0.0873721	0.70599	0.913546
GO:0001944	vasculature development	-4.4905	4.44929	0.0935887	0.705145	0.918029
GO:0048514	blood vessel morphogenesis	-4.00147	4.34885	0.0742636	0.693231	0.978027
GO:0007520	myoblast fusion	-3.19461	3.10924	0.00427414	0.78173	0.781847
GO:0000768	syncytium formation by plasma membrane fusion	-3.11565	3.20439	0.00532189	0.794428	0.988555
GO:0007522	visceral muscle development	-1.49449	2.02938	0.000352575	0.815004	0.686013
GO:0007527	adult somatic muscle development	-1.49449	1.97772	0.000312661	0.831994	0.681988
GO:0007528	neuromuscular junction development	-6.55503	3.34104	0.00729099	0.957337	0.833642
GO:0007548	sex differentiation	-6.36885	4.0807	0.0400505	0.779853	0.735429
GO:0007552	metamorphosis	-5.86178	3.48058	0.010055	0.746822	0.532081
GO:0007560	imaginal disc morphogenesis	-5.87927	3.40773	0.00850172	0.717801	0.700982
GO:0007472	wing disc morphogenesis	-3.76685	3.27138	0.00620998	0.722075	0.971708
GO:0007476	imaginal disc-derived wing morphogenesis	-3.86272	3.25358	0.00596052	0.72115	0.969622
GO:0035114	imaginal disc-derived appendage morphogenesis	-4.14516	3.33925	0.00726105	0.739038	0.988027
GO:0035120	post-embryonic appendage morphogenesis	-4.16104	3.34262	0.0073176	0.736489	0.951654
GO:0035220	wing disc development	-4.35507	3.40192	0.00838863	0.786623	0.963519
GO:0048563	post-embryonic animal organ morphogenesis	-5.78933	3.47972	0.0100351	0.718208	0.96783
GO:0048707	instar larval or pupal morphogenesis	-5.1991	3.45621	0.00950622	0.734089	0.973683
GO:0007584	response to nutrient	-1.83711	3.55883	0.0120408	0.917669	0.806684
GO:0007588	excretion	-1.46565	2.91487	0.00273079	0.829449	0.512354
GO:0007589	body fluid secretion	-3.11565	3.44436	0.00925011	0.82871	0.477058
GO:0007595	lactation	-1.67041	2.96708	0.00308004	0.656112	0.896519
GO:0007605	sensory perception of sound	-4.2926	4.05104	0.0374062	0.803198	0.65171
GO:0007610	behavior	-19.594	4.49395	0.103724	0.79938	0
GO:0007611	learning or memory	-7.9319	3.94822	0.0295199	0.793372	0.85053
GO:0007612	learning	-6.0037	3.71054	0.0170766	0.799208	0.94843
GO:0007613	memory	-4.8598	3.60927	0.0135243	0.801639	0.935446
GO:0008306	associative learning	-4.16016	3.47436	0.00991202	0.804632	0.91869
GO:0007615	anesthesia-resistant memory	-1.43555	1.8451	0.000229506	0.836202	0.653796
GO:0007616	long-term memory	-1.41598	3.16286	0.00483627	0.811625	0.882196
GO:0007617	mating behavior	-7.16155	3.28035	0.0063397	0.801347	0.776526
GO:0007619	courtship behavior	-5.34741	2.90255	0.00265429	0.809407	0.919883
GO:0008049	male courtship behavior	-2.43593	2.80277	0.0021088	0.811264	0.909525
GO:0060179	male mating behavior	-2.8978	2.93197	0.00284056	0.808789	0.922981
GO:0007618	mating	-6.67003	1.96848	0.000306009	0.970442	0.463711
GO:0007622	rhythmic behavior	-5.89246	3.23019	0.00564785	0.816108	0.771483
GO:0007623	circadian rhythm	-7.06255	4.13707	0.0456019	0.99451	0
GO:0007626	locomotory behavior	-11.4592	3.99817	0.0331188	0.798369	0.491108
GO:0007628	adult walking behavior	-2.63559	3.10687	0.00425086	0.81817	0.871654
GO:0007631	feeding behavior	-3.03429	3.71433	0.0172263	0.80531	0.823064
GO:0007632	visual behavior	-1.77402	3.3298	0.00710472	0.764059	0.781562
GO:0007635	chemosensory behavior	-3.81758	3.31597	0.00688187	0.753227	0.780147
GO:0007638	mechanosensory behavior	-2.67843	2.78104	0.00200569	0.771698	0.820389
GO:0008015	blood circulation	-9.49783	4.47419	0.0991102	0.790295	0.798486
GO:0003018	vascular process in circulatory system	-4.40564	4.36541	0.0771508	0.793323	0.974834
GO:0008217	regulation of blood pressure	-2.74578	3.98972	0.0324802	0.662118	0.918418
GO:0035296	regulation of tube diameter	-3.4321	4.32926	0.0709873	0.822102	0.996551
GO:0097746	blood vessel diameter maintenance	-3.59097	4.32703	0.0706248	0.643073	0.968755
GO:0008016	regulation of heart contraction	-16.4798	3.951	0.0297094	0.788958	0.886724
GO:0019229	regulation of vasoconstriction	-2.72541	3.85163	0.0236325	0.598323	0.925146
GO:0008037	cell recognition	-4.3203	4.41963	0.0874087	0.996545	0.00768242
GO:0008038	neuron recognition	-3.9707	3.35946	0.00760698	0.727271	0.65627
GO:0008045	motor neuron axon guidance	-6.73335	3.26858	0.00617007	0.64552	0.688942
GO:0008078	mesodermal cell migration	-1.8135	2.76938	0.00195247	0.98401	0.810797
GO:0008150	biological_process	-2.47981	7.47805	100	1	0
GO:0008277	regulation of G protein-coupled receptor signaling pathway	-5.39895	4.08304	0.0402667	0.805798	0.608338
GO:0008283	cell population proliferation	-6.21779	4.52267	0.110815	0.996489	0.0078284
GO:0008284	positive regulation of cell population proliferation	-5.4002	4.56235	0.121419	0.759142	0.701571
GO:0008285	negative regulation of cell population proliferation	-3.81648	4.44626	0.0929368	0.794454	0.879407
GO:0008344	adult locomotory behavior	-4.99236	3.57322	0.0124466	0.80807	0.844964
GO:0008355	olfactory learning	-1.323	2.52634	0.00111427	0.768441	0.741752
GO:0008356	asymmetric cell division	-1.63598	3.51495	0.0108833	0.994353	0.436199
GO:0008361	regulation of cell size	-5.91189	3.90222	0.0265529	0.805779	0.782769
GO:0008366	axon ensheathment	-4.80672	3.64078	0.0145421	0.72948	0.622322
GO:0022010	central nervous system myelination	-1.323	2.91803	0.00275075	0.736	0.913517
GO:0042552	myelination	-3.92955	3.6219	0.0139234	0.730085	0.997143
GO:0008406	gonad development	-6.90415	3.93318	0.0285153	0.703997	0.893045
GO:0001541	ovarian follicle development	-1.54654	3.36903	0.00777661	0.722955	0.970533
GO:0008584	male gonad development	-4.19065	3.63709	0.014419	0.71416	0.957546
GO:0008585	female gonad development	-4.51747	3.57933	0.0126229	0.716127	0.950114
GO:0045137	development of primary sexual characteristics	-6.88041	3.94086	0.0290243	0.719157	0.959038
GO:0046545	development of primary female sexual characteristics	-4.43909	3.59162	0.0129854	0.730396	0.979992
GO:0046546	development of primary male sexual characteristics	-4.19065	3.64434	0.0146618	0.728681	0.97
GO:0046660	female sex differentiation	-4.09463	3.66276	0.0152971	0.728466	0.922795
GO:0046661	male sex differentiation	-3.643	3.75511	0.0189226	0.725444	0.934524
GO:0008542	visual learning	-1.43747	3.18977	0.0051456	0.762318	0.885234
GO:0008544	epidermis development	-6.87456	4.08817	0.0407457	0.77583	0.738808
GO:0008582	regulation of synaptic assembly at neuromuscular junction	-3.26887	2.96284	0.00305011	0.780659	0.845042
GO:0045887	positive regulation of synaptic assembly at neuromuscular junction	-2.19733	2.50106	0.00105107	0.708141	0.939542
GO:1904398	positive regulation of neuromuscular junction development	-2.13686	2.56703	0.00122403	0.769178	0.946136
GO:0008593	regulation of Notch signaling pathway	-3.6229	3.71584	0.0172862	0.815042	0.576218
GO:0008595	anterior/posterior axis specification, embryo	-4.5807	3.12743	0.00445708	0.738466	0.876932
GO:0007309	oocyte axis specification	-2.98087	3.00732	0.0033794	0.725605	0.985023
GO:0007314	oocyte anterior/posterior axis specification	-3.69342	2.89154	0.00258777	0.720131	0.973539
GO:0007315	pole plasm assembly	-2.26104	2.67761	0.00157994	0.711003	0.975851
GO:0007316	pole plasm RNA localization	-1.77402	2.36922	0.000775	0.707532	0.919661
GO:0007351	tripartite regional subdivision	-4.5807	3.12743	0.00445708	0.739469	0.943219
GO:0007365	periodic partitioning	-1.70435	2.82995	0.00224517	0.747831	0.912008
GO:0008358	maternal determination of anterior/posterior axis, embryo	-3.65778	2.89763	0.00262436	0.744992	0.974203
GO:0019094	pole plasm mRNA localization	-1.77402	2.32634	0.000701824	0.706758	0.980462
GO:0045451	pole plasm oskar mRNA localization	-1.8135	2.20952	0.000535515	0.710211	0.924931
GO:0060811	intracellular mRNA localization involved in anterior/posterior axis specification	-1.54654	2.66932	0.00155	0.741445	0.951112
GO:0009266	response to temperature stimulus	-5.99795	4.8056	0.21259	0.924647	0.712701
GO:0009268	response to pH	-3.59406	3.57345	0.0124532	0.936961	0.596231
GO:0009299	mRNA transcription	-2.28654	3.40329	0.00841524	0.995277	0.448002
GO:0009314	response to radiation	-1.91242	4.7904	0.205275	0.924829	0.838755
GO:0009408	response to heat	-2.18606	4.70251	0.167666	0.921349	0.825223
GO:0009410	response to xenobiotic stimulus	-12.1135	4.36711	0.0774534	0.915894	0.47633
GO:0009416	response to light stimulus	-2.08914	4.72248	0.175556	0.92524	0.828259
GO:0009581	detection of external stimulus	-3.78976	4.30876	0.0677144	0.930657	0.619693
GO:0009582	detection of abiotic stimulus	-3.76123	4.30799	0.0675946	0.929035	0.769498
GO:0009605	response to external stimulus	-13.1779	5.766	1.94065	0.926357	0.318016
GO:0009607	response to biotic stimulus	-1.36516	5.43254	0.900494	0.930832	0.378516
GO:0009611	response to wounding	-7.81845	4.55445	0.11923	0.935435	0.25023
GO:0009612	response to mechanical stimulus	-9.18497	3.84242	0.0231369	0.926905	0.570581
GO:0009628	response to abiotic stimulus	-12.3425	5.21773	0.549129	0.93343	0.358048
GO:0009636	response to toxic substance	-7.11591	5.4712	0.984347	0.899362	0.744768
GO:0009642	response to light intensity	-1.43555	3.50037	0.010524	0.937177	0.590506
GO:0009653	anatomical structure morphogenesis	-10.0637	5.37151	0.782454	0.752641	0.764703
GO:0009719	response to endogenous stimulus	-11.4104	5.29355	0.653877	0.932536	0.365015
GO:0009743	response to carbohydrate	-1.35286	3.93767	0.0288114	0.903972	0.751796
GO:0009749	response to glucose	-1.77287	3.68592	0.0161353	0.906066	0.721133
GO:0009746	response to hexose	-1.71356	3.72632	0.0177086	0.905563	0.99245
GO:0034284	response to monosaccharide	-1.63598	3.73392	0.0180212	0.905523	0.939281
GO:0071322	cellular response to carbohydrate stimulus	-1.5229	3.5231	0.0110895	0.901107	0.913715
GO:0009790	embryo development	-7.06079	4.83527	0.227621	0.698943	0.766626
GO:0009791	post-embryonic development	-5.86616	4.66683	0.154441	0.705862	0.741279
GO:0009792	embryo development ending in birth or egg hatching	-6.94896	4.5125	0.108251	0.700601	0.89091
GO:0009798	axis specification	-5.8295	3.82099	0.0220226	0.728924	0.841574
GO:0009880	embryonic pattern specification	-4.7276	3.68931	0.0162617	0.725116	0.826174
GO:0009886	post-embryonic animal morphogenesis	-5.7132	3.57299	0.0124399	0.732393	0.715756
GO:0009887	animal organ morphogenesis	-10.9076	4.71839	0.173909	0.740743	0.664383
GO:0009888	tissue development	-7.76927	5.09817	0.41698	0.762734	0.719251
GO:0009889	regulation of biosynthetic process	-2.3813	6.53562	11.4174	0.768005	0.831315
GO:0009890	negative regulation of biosynthetic process	-3.92556	5.46432	0.968863	0.763833	0.841367
GO:0009892	negative regulation of metabolic process	-3.4086	5.70445	1.6842	0.756595	0.899176
GO:0009894	regulation of catabolic process	-3.68923	5.05526	0.377751	0.825515	0.375648
GO:0009895	negative regulation of catabolic process	-4.34549	4.12366	0.0442149	0.805822	0.619131
GO:0009913	epidermal cell differentiation	-4.5807	3.91307	0.0272248	0.762636	0.870175
GO:0098773	skin epidermis development	-2.2922	3.61426	0.0136806	0.767716	0.912254
GO:0009948	anterior/posterior axis specification	-5.45855	3.49024	0.0102812	0.737347	0.822134
GO:0000578	embryonic axis specification	-5.07815	3.37181	0.0078265	0.732537	0.903422
GO:0007350	blastoderm segmentation	-4.49955	3.37401	0.00786642	0.73275	0.922757
GO:0009952	anterior/posterior pattern specification	-6.41376	4.06985	0.0390627	0.720131	0.58781
GO:0003002	regionalization	-4.96012	4.43498	0.0905553	0.707058	0.921676
GO:0009953	dorsal/ventral pattern formation	-1.37506	3.75174	0.0187763	0.73086	0.852274
GO:0009966	regulation of signal transduction	-4.4495	5.42186	0.878631	0.762852	0.885227
GO:1902531	regulation of intracellular signal transduction	-4.25017	5.1083	0.426819	0.77416	0.905523
GO:0009968	negative regulation of signal transduction	-4.59746	4.99326	0.327492	0.735612	0.808671
GO:0009987	cellular process	-2.45094	7.37637	79.1252	1	0
GO:0009991	response to extracellular stimulus	-2.68904	5.09594	0.414838	0.923426	0.72503
GO:0009994	oocyte differentiation	-3.26366	3.50065	0.0105307	0.730697	0.897524
GO:0010001	glial cell differentiation	-4.08353	3.90849	0.0269387	0.711666	0.707518
GO:0021782	glial cell development	-3.24823	3.60574	0.0134145	0.719151	0.930277
GO:0048709	oligodendrocyte differentiation	-3.0061	3.55133	0.0118346	0.720301	0.923524
GO:0010033	response to organic substance	-10.7008	5.51962	1.10044	0.898484	0.754497
GO:0010035	response to inorganic substance	-9.44875	4.91007	0.270402	0.908516	0.647944
GO:0010038	response to metal ion	-9.71557	4.50459	0.106298	0.910968	0.785546
GO:0010043	response to zinc ion	-2.2922	3.12613	0.00444378	0.925696	0.746946
GO:0010171	body morphogenesis	-1.35186	3.34064	0.00728434	0.796651	0.520363
GO:0010172	embryonic body morphogenesis	-1.46565	2.54531	0.00116416	0.753306	0.561364
GO:0010248	establishment or maintenance of transmembrane electrochemical gradient	-1.7329	2.61909	0.00138036	0.978861	0.39643
GO:0010360	negative regulation of anion channel activity	-2.09443	2.17898	0.000498927	0.784938	0.878964
GO:0010359	regulation of anion channel activity	-1.83421	2.5977	0.00131384	0.807249	0.947573
GO:1903960	negative regulation of anion transmembrane transport	-1.56434	2.18469	0.000505579	0.803461	0.978615
GO:0010389	regulation of G2/M transition of mitotic cell cycle	-1.83421	3.99974	0.0332385	0.841926	0.810099
GO:0010468	regulation of gene expression	-2.81711	6.5568	11.9879	0.766463	0.840931
GO:0010469	regulation of signaling receptor activity	-2.10105	3.76805	0.0194947	0.787887	0.591759
GO:0010518	positive regulation of phospholipase activity	-1.93425	3.15927	0.00479635	0.852478	0.544391
GO:0010517	regulation of phospholipase activity	-1.73519	3.23754	0.00574431	0.852578	0.955245
GO:0060193	positive regulation of lipase activity	-1.70435	3.27416	0.00624989	0.850384	0.968249
GO:0010522	regulation of calcium ion transport into cytosol	-4.33527	2.6637	0.00153004	0.795266	0.62735
GO:0010543	regulation of platelet activation	-1.7329	3.18865	0.0051323	0.80971	0.833822
GO:0010556	regulation of macromolecule biosynthetic process	-1.58661	6.53319	11.3536	0.766608	0.884207
GO:0010562	positive regulation of phosphorus metabolic process	-10.0928	4.58561	0.128098	0.743395	0.830074
GO:0001932	regulation of protein phosphorylation	-7.10622	4.83819	0.229154	0.797447	0.957516
GO:0019220	regulation of phosphate metabolic process	-7.10622	5.03607	0.361423	0.799801	0.912178
GO:0042325	regulation of phosphorylation	-6.54584	4.88104	0.252916	0.804685	0.965658
GO:0043549	regulation of kinase activity	-4.41558	4.71241	0.171534	0.784727	0.958448
GO:0045859	regulation of protein kinase activity	-4.73697	4.67348	0.156826	0.780245	0.927456
GO:0071900	regulation of protein serine/threonine kinase activity	-2.11985	4.49679	0.104405	0.785832	0.954363
GO:0010563	negative regulation of phosphorus metabolic process	-1.43555	4.52821	0.112239	0.772302	0.832882
GO:0010564	regulation of cell cycle process	-3.21055	4.97164	0.311587	0.82087	0.872067
GO:0010565	regulation of cellular ketone metabolic process	-1.50481	4.10752	0.0426017	0.838001	0.858428
GO:0010591	regulation of lamellipodium assembly	-1.73519	3.16256	0.00483294	0.830778	0.818299
GO:0010608	post-transcriptional regulation of gene expression	-1.62333	5.65839	1.51473	0.805404	0.446055
GO:0010611	regulation of cardiac muscle hypertrophy	-2.2922	3.13767	0.00456352	0.776973	0.792436
GO:0010614	negative regulation of cardiac muscle hypertrophy	-2.22559	2.80482	0.00211878	0.757655	0.952485
GO:0010616	negative regulation of cardiac muscle adaptation	-1.95353	2.03342	0.000355901	0.775647	0.964162
GO:0014741	negative regulation of muscle hypertrophy	-2.16803	2.83059	0.0022485	0.784432	0.95522
GO:1903242	regulation of cardiac muscle hypertrophy in response to stress	-1.95353	2.4014	0.000834871	0.792159	0.911585
GO:1903243	negative regulation of cardiac muscle hypertrophy in response to stress	-2.09443	2.02531	0.000349249	0.773672	0.963412
GO:0010612	regulation of cardiac muscle adaptation	-1.83421	2.40483	0.000841524	0.794643	0.880992
GO:0010628	positive regulation of gene expression	-3.50494	4.98485	0.321209	0.748864	0.770797
GO:0010629	negative regulation of gene expression	-2.49513	5.29354	0.653861	0.770593	0.804579
GO:0010631	epithelial cell migration	-1.86019	3.71029	0.0170666	0.804342	0.75874
GO:0043542	endothelial cell migration	-1.70435	3.44886	0.00934657	0.810371	0.963147
GO:0090132	epithelium migration	-1.83155	3.72255	0.0175556	0.816808	0.990422
GO:0010634	positive regulation of epithelial cell migration	-1.71254	3.7801	0.0200436	0.731834	0.844217
GO:0010638	positive regulation of organelle organization	-4.88253	4.41105	0.085699	0.738108	0.829855
GO:0010639	negative regulation of organelle organization	-2.07929	4.69286	0.163984	0.757025	0.87214
GO:0010644	cell communication by electrical coupling	-1.7329	2.67394	0.00156663	0.974342	0.270241
GO:0010646	regulation of cell communication	-9.22109	5.45497	0.948234	0.821715	0.263441
GO:0010647	positive regulation of cell communication	-4.84267	4.94166	0.290801	0.728943	0.800338
GO:0010648	negative regulation of cell communication	-6.77834	5.00683	0.337883	0.755786	0.749556
GO:0010649	regulation of cell communication by electrical coupling	-1.7329	2.4216	0.000874786	0.857075	0.485726
GO:0010712	regulation of collagen metabolic process	-2.11288	3.02857	0.00354903	0.868923	0.207485
GO:0010720	positive regulation of cell development	-10.4774	4.176	0.0498794	0.740734	0.868348
GO:1903706	regulation of hemopoiesis	-2.16259	4.159	0.0479635	0.74213	0.900568
GO:0010721	negative regulation of cell development	-5.05176	3.94817	0.0295165	0.771965	0.872775
GO:0010738	regulation of protein kinase A signaling	-1.43555	3.055	0.00377189	0.827798	0.559641
GO:0010749	regulation of nitric oxide mediated signal transduction	-2.09443	2.59329	0.00130054	0.836764	0.49608
GO:0010762	regulation of fibroblast migration	-4.51463	3.09026	0.0040912	0.861893	0.742898
GO:0010763	positive regulation of fibroblast migration	-3.81571	2.67117	0.00155665	0.808328	0.703636
GO:0010765	positive regulation of sodium ion transport	-2.02006	3.01072	0.00340601	0.767556	0.871864
GO:0010766	negative regulation of sodium ion transport	-2.6636	2.69723	0.00165311	0.797474	0.86574
GO:0010769	regulation of cell morphogenesis involved in differentiation	-7.72673	3.10346	0.0042176	0.8446	0.590597
GO:0010770	positive regulation of cell morphogenesis involved in differentiation	-4.59587	2.96802	0.0030867	0.775604	0.578464
GO:0010799	regulation of peptidyl-threonine phosphorylation	-1.8135	3.20925	0.00538176	0.838123	0.727707
GO:0010801	negative regulation of peptidyl-threonine phosphorylation	-1.43555	2.75587	0.0018926	0.813023	0.684772
GO:0010810	regulation of cell-substrate adhesion	-6.74684	3.91046	0.0270618	0.849928	0.866387
GO:0010811	positive regulation of cell-substrate adhesion	-6.35738	3.64836	0.0147982	0.786113	0.834353
GO:0001952	regulation of cell-matrix adhesion	-3.73131	3.61637	0.0137471	0.854762	0.927424
GO:0010812	negative regulation of cell-substrate adhesion	-1.64372	3.42374	0.00882103	0.819884	0.904758
GO:0010817	regulation of hormone levels	-5.49183	4.76833	0.195107	0.816024	0.62332
GO:0010827	regulation of glucose transmembrane transport	-1.83711	3.4603	0.00959603	0.812508	0.703591
GO:0010828	positive regulation of glucose transmembrane transport	-2.43593	3.26858	0.00617007	0.757641	0.88814
GO:0046326	positive regulation of glucose import	-1.64372	3.17696	0.00499592	0.760238	0.944067
GO:0010880	regulation of release of sequestered calcium ion into cytosol by sarcoplasmic reticulum	-3.92719	2.85612	0.00238487	0.819427	0.752771
GO:0010881	regulation of cardiac muscle contraction by regulation of the release of sequestered calcium ion	-2.75754	2.5302	0.00112425	0.717699	0.838148
GO:0010882	regulation of cardiac muscle contraction by calcium ion signaling	-2.3511	2.78319	0.00201567	0.763317	0.775395
GO:0010894	negative regulation of steroid biosynthetic process	-2.57819	3.01578	0.00344592	0.825758	0.508174
GO:0010919	regulation of inositol phosphate biosynthetic process	-1.7329	2.70757	0.00169303	0.849345	0.881978
GO:0010927	cellular component assembly involved in morphogenesis	-3.56307	3.85126	0.0236126	0.748673	0.714676
GO:0010951	negative regulation of endopeptidase activity	-1.71254	3.82315	0.0221324	0.782723	0.874818
GO:0010959	regulation of metal ion transport	-12.2344	4.3548	0.0752881	0.794547	0.814673
GO:0010960	magnesium ion homeostasis	-1.43555	3.82827	0.0223952	0.986987	0.747237
GO:0010976	positive regulation of neuron projection development	-6.24814	3.60163	0.0132881	0.761279	0.869435
GO:0010977	negative regulation of neuron projection development	-2.45624	3.56217	0.0121339	0.7882	0.864581
GO:0014003	oligodendrocyte development	-1.67041	3.20493	0.00532854	0.728502	0.882718
GO:0014013	regulation of gliogenesis	-3.19414	3.4877	0.0102214	0.775901	0.869
GO:0014015	positive regulation of gliogenesis	-2.2922	3.29579	0.00656921	0.728737	0.854692
GO:0014031	mesenchymal cell development	-1.46565	2.39794	0.000828219	0.788885	0.789666
GO:0014048	regulation of glutamate secretion	-2.42338	2.29226	0.000648605	0.833603	0.597105
GO:0014059	regulation of dopamine secretion	-2.75754	3.03262	0.0035823	0.819134	0.890096
GO:0014068	positive regulation of phosphatidylinositol 3-kinase signaling	-1.77402	3.48159	0.0100783	0.760407	0.679408
GO:0014070	response to organic cyclic compound	-13.4915	4.7177	0.173637	0.897635	0
GO:0014706	striated muscle tissue development	-5.19593	3.8654	0.0243942	0.779801	0.5672
GO:0007519	skeletal muscle tissue development	-4.12773	3.81411	0.0216767	0.761004	0.915908
GO:0048738	cardiac muscle tissue development	-2.86252	3.8496	0.0235228	0.702586	0.920397
GO:0055007	cardiac muscle cell differentiation	-2.71642	3.5339	0.0113689	0.703693	0.953897
GO:0055013	cardiac muscle cell development	-2.51142	3.3653	0.00771009	0.705865	0.933115
GO:0014743	regulation of muscle hypertrophy	-2.16803	3.18498	0.00508906	0.808299	0.797369
GO:0014745	negative regulation of muscle adaptation	-1.83421	2.29447	0.000651931	0.769836	0.870739
GO:0014910	regulation of smooth muscle cell migration	-3.31394	3.21005	0.00539174	0.859861	0.754931
GO:0014911	positive regulation of smooth muscle cell migration	-3.10346	2.91328	0.00272082	0.802687	0.725802
GO:1904752	regulation of vascular associated smooth muscle cell migration	-1.323	2.78032	0.00200236	0.86659	0.921449
GO:0015711	organic anion transport	-1.34207	5.45079	0.939154	0.97364	0.46286
GO:0015849	organic acid transport	-1.31063	5.40775	0.850534	0.973876	0.557988
GO:0015850	organic hydroxy compound transport	-2.68507	4.56562	0.122337	0.977754	0.280663
GO:0016043	cellular component organization	-4.14548	6.36921	7.78319	0.953737	0.764643
GO:0016055	Wnt signaling pathway	-2.43726	4.70171	0.167357	0.7686	0.854094
GO:0016192	vesicle-mediated transport	-2.22771	5.68875	1.62441	0.974883	0.380871
GO:0016203	muscle attachment	-1.67041	2.60853	0.0013471	0.761892	0.734373
GO:0016204	determination of muscle attachment site	-1.64571	1.64345	0.000143026	0.680622	0.656897
GO:0016310	phosphorylation	-1.79541	6.35164	7.47458	0.990528	0.757913
GO:0016311	dephosphorylation	-2.08951	5.30808	0.676116	0.992433	0.285874
GO:0016331	morphogenesis of embryonic epithelium	-8.29805	3.87651	0.0250262	0.699064	0.888452
GO:0016332	establishment or maintenance of polarity of embryonic epithelium	-1.49449	1.83885	0.00022618	0.750815	0.640632
GO:0016333	morphogenesis of follicular epithelium	-1.38955	2.5611	0.0012074	0.795538	0.741208
GO:0016339	calcium-dependent cell-cell adhesion via plasma membrane cell adhesion molecules	-1.37506	2.97313	0.00312328	0.992149	0.606901
GO:0016358	dendrite development	-3.11248	3.65935	0.0151774	0.700306	0.694792
GO:0016477	cell migration	-7.94641	4.73941	0.182534	0.982882	0.00815431
GO:0017145	stem cell division	-2.5702	3.03583	0.00360891	0.994645	0.00560222
GO:0018105	peptidyl-serine phosphorylation	-2.07208	4.08973	0.0408921	0.990514	0.490667
GO:0018108	peptidyl-tyrosine phosphorylation	-2.13686	3.65753	0.0151142	0.991029	0.828436
GO:0018193	peptidyl-amino acid modification	-2.09953	5.78921	2.0472	0.995053	0.645241
GO:0018209	peptidyl-serine modification	-2.66551	4.12352	0.0442016	0.995265	0.297639
GO:0018212	peptidyl-tyrosine modification	-2.10903	3.97044	0.0310699	0.995364	0.482137
GO:0019098	reproductive behavior	-6.14323	3.44232	0.00920687	0.799132	0.793268
GO:0019216	regulation of lipid metabolic process	-3.71086	4.32907	0.0709574	0.843348	0.260626
GO:0019218	regulation of steroid metabolic process	-1.63954	3.54876	0.0117647	0.852089	0.818293
GO:0019219	regulation of nucleobase-containing compound metabolic process	-1.59256	6.4939	10.3717	0.760183	0.812999
GO:0019221	cytokine-mediated signaling pathway	-3.56307	4.65046	0.14873	0.739312	0.747977
GO:0071345	cellular response to cytokine stimulus	-3.2991	4.75441	0.18895	0.887097	0.971397
GO:0019222	regulation of metabolic process	-1.84772	6.59301	13.0304	0.786483	0.643389
GO:0019226	transmission of nerve impulse	-5.7901	3.33082	0.00712135	0.797198	0.540395
GO:0019227	neuronal action potential propagation	-1.83421	2.57403	0.00124399	0.693015	0.833808
GO:0019233	sensory perception of pain	-4.988	3.27021	0.00619335	0.821796	0.536121
GO:0019722	calcium-mediated signaling	-4.16016	4.27045	0.0619967	0.793343	0.435723
GO:0019827	stem cell population maintenance	-2.71642	3.80229	0.0210946	0.75872	0.542545
GO:0019932	second-messenger-mediated signaling	-4.77502	4.41138	0.0857656	0.790836	0.364824
GO:0019933	cAMP-mediated signaling	-2.43593	2.98945	0.00324303	0.824825	0.796202
GO:0019935	cyclic-nucleotide-mediated signaling	-2.22771	3.2335	0.0056911	0.819598	0.822297
GO:0019953	sexual reproduction	-7.43494	5.02726	0.354165	0.960584	0.6778
GO:0022414	reproductive process	-7.26622	5.28256	0.637529	0.959034	0.925668
GO:0019991	septate junction assembly	-6.20926	2.84448	0.00232167	0.957835	0.78194
GO:0021533	cell differentiation in hindbrain	-2.11288	3.01242	0.00341931	0.728271	0.874334
GO:0021538	epithalamus development	-1.43555	2.67302	0.0015633	0.744689	0.777654
GO:0021549	cerebellum development	-5.88398	3.62118	0.0139001	0.714759	0.860774
GO:0021575	hindbrain morphogenesis	-2.32612	3.34044	0.00728101	0.718743	0.910233
GO:0021587	cerebellum morphogenesis	-2.47413	3.28511	0.00640955	0.719863	0.943726
GO:0021695	cerebellar cortex development	-2.2922	3.33746	0.00723112	0.723884	0.949906
GO:0021696	cerebellar cortex morphogenesis	-1.77402	3.18213	0.00505579	0.722981	0.974749
GO:0021697	cerebellar cortex formation	-1.97277	3.04297	0.00366878	0.724588	0.959016
GO:0022037	metencephalon development	-5.66554	3.67897	0.0158792	0.713084	0.950493
GO:0021551	central nervous system morphogenesis	-1.49449	2.64542	0.00146685	0.749628	0.595247
GO:0021591	ventricular system development	-1.46565	3.20629	0.00534517	0.729973	0.811463
GO:0021592	fourth ventricle development	-2.09443	2.22011	0.00054882	0.755402	0.569594
GO:0021681	cerebellar granular layer development	-2.6636	2.72591	0.0017662	0.741581	0.882368
GO:0021700	developmental maturation	-7.31475	4.25037	0.059196	0.795694	0.587182
GO:0021707	cerebellar granule cell differentiation	-2.86252	2.52114	0.00110097	0.731771	0.861822
GO:0021683	cerebellar granular layer morphogenesis	-2.75754	2.61595	0.00137039	0.739222	0.967863
GO:0021684	cerebellar granular layer formation	-2.86252	2.52114	0.00110097	0.739328	0.980813
GO:0021872	forebrain generation of neurons	-3.08009	3.32243	0.00698498	0.717399	0.82469
GO:0021879	forebrain neuron differentiation	-3.40692	3.21801	0.00549152	0.719979	0.812779
GO:0021884	forebrain neuron development	-2.82179	2.96802	0.0030867	0.72501	0.947585
GO:0021889	olfactory bulb interneuron differentiation	-1.37506	2.54407	0.00116084	0.740088	0.648397
GO:0021915	neural tube development	-1.73851	3.87898	0.0251692	0.696432	0.897869
GO:0021953	central nervous system neuron differentiation	-5.0189	3.9709	0.0311031	0.706536	0.870758
GO:0021954	central nervous system neuron development	-2.55248	3.55413	0.0119111	0.717251	0.856782
GO:0022008	neurogenesis	-10.7223	4.98231	0.31934	0.673075	0.853734
GO:0022402	cell cycle process	-3.18238	5.46723	0.975389	0.986922	0.765913
GO:0022405	hair cycle process	-3.31394	3.44994	0.00936985	0.822612	0.452705
GO:0001942	hair follicle development	-2.35974	3.42749	0.00889753	0.726513	0.988717
GO:0022404	molting cycle process	-2.49865	3.5214	0.0110462	0.821148	0.954433
GO:0042633	hair cycle	-3.23205	3.48387	0.0101315	0.821945	0.945928
GO:0022409	positive regulation of cell-cell adhesion	-5.19593	4.02247	0.0350247	0.776003	0.894509
GO:0022408	negative regulation of cell-cell adhesion	-4.67283	3.90374	0.026646	0.808927	0.911685
GO:1903037	regulation of leukocyte cell-cell adhesion	-2.22341	4.12339	0.0441883	0.845219	0.941092
GO:0022603	regulation of anatomical structure morphogenesis	-12.3639	5.3892	0.814981	0.786471	0.258868
GO:0008360	regulation of cell shape	-4.76894	5.3163	0.689045	0.752707	0.962056
GO:0022604	regulation of cell morphogenesis	-10.6494	5.33272	0.715591	0.787773	0.901588
GO:0022607	cellular component assembly	-4.52622	5.88854	2.57327	0.952198	0.559685
GO:0022612	gland morphogenesis	-5.92105	3.66614	0.0154168	0.765892	0.671232
GO:0023051	regulation of signaling	-9.12738	5.45754	0.953869	0.829885	0.263623
GO:0023052	signaling	-11.7632	6.39563	8.27138	0.795671	0.376331
GO:0023056	positive regulation of signaling	-4.81129	4.94108	0.290415	0.737785	0.799032
GO:0023057	negative regulation of signaling	-6.76758	5.00588	0.337152	0.764321	0.749388
GO:0023061	signal release	-4.57298	4.0916	0.0410684	0.819378	0.769382
GO:0030001	metal ion transport	-9.23912	5.79642	2.08143	0.967955	0.394369
GO:0030007	intracellular potassium ion homeostasis	-3.11351	3.32408	0.00701159	0.987766	0.689691
GO:0030010	establishment of cell polarity	-5.77992	4.02011	0.0348351	0.988153	0.8309
GO:0030029	actin filament-based process	-9.54048	5.01049	0.340744	0.996198	0.00757705
GO:0030030	cell projection organization	-8.16126	5.29821	0.660922	0.95913	0.384764
GO:0030036	actin cytoskeleton organization	-3.61148	4.98481	0.321183	0.947925	0.7969
GO:0007015	actin filament organization	-3.84192	4.7538	0.188684	0.949684	0.942658
GO:0030038	contractile actin filament bundle assembly	-1.43555	2.84261	0.0023117	0.957705	0.860662
GO:0030048	actin filament-based movement	-8.47077	3.79955	0.0209616	0.98546	0.00623041
GO:0030049	muscle filament sliding	-1.7329	2.24304	0.000578755	0.828842	0.802313
GO:0030097	hemopoiesis	-3.97178	4.50975	0.107569	0.76158	0.779618
GO:0030099	myeloid cell differentiation	-3.68479	4.11511	0.0433534	0.772608	0.661283
GO:0030100	regulation of endocytosis	-2.23431	4.093	0.0412014	0.762436	0.778695
GO:0030111	regulation of Wnt signaling pathway	-2.84506	4.43995	0.0915964	0.795864	0.680773
GO:0030154	cell differentiation	-7.47871	5.45963	0.958456	0.738523	0.871262
GO:0048468	cell development	-7.75887	5.20912	0.538342	0.742223	0.917353
GO:0030155	regulation of cell adhesion	-10.3806	4.51704	0.109388	0.846833	0.191585
GO:0030162	regulation of proteolysis	-3.59346	4.92182	0.277819	0.816545	0.65738
GO:0030168	platelet activation	-1.46565	3.7653	0.0193717	0.636621	0.870564
GO:0030177	positive regulation of Wnt signaling pathway	-2.07208	3.86094	0.0241447	0.749293	0.889474
GO:0030178	negative regulation of Wnt signaling pathway	-3.55032	4.27024	0.0619667	0.760857	0.865623
GO:0060828	regulation of canonical Wnt signaling pathway	-2.7317	4.17362	0.0496067	0.802014	0.932186
GO:0030220	platelet formation	-1.37506	2.87099	0.00246803	0.786864	0.744012
GO:0030278	regulation of ossification	-2.19959	3.7091	0.0170201	0.806171	0.664198
GO:0030316	osteoclast differentiation	-2.11288	3.37291	0.00784646	0.792105	0.862894
GO:0030323	respiratory tube development	-2.58599	3.84148	0.023087	0.714986	0.856472
GO:0030324	lung development	-2.64694	3.8341	0.0226979	0.711734	0.8839
GO:0030330	DNA damage response, signal transduction by p53 class mediator	-1.323	3.13258	0.0045103	0.818275	0.368819
GO:0030431	sleep	-3.19461	3.48401	0.0101349	0.823547	0.454916
GO:0030509	BMP signaling pathway	-1.60954	3.60379	0.0133546	0.788845	0.875177
GO:0071773	cellular response to BMP stimulus	-1.51586	3.6465	0.014735	0.926934	0.994285
GO:0030510	regulation of BMP signaling pathway	-1.64571	3.78547	0.020293	0.811816	0.874987
GO:0090101	negative regulation of transmembrane receptor protein serine/threonine kinase signaling pathway	-1.57703	3.95211	0.0297859	0.771544	0.919097
GO:0030514	negative regulation of BMP signaling pathway	-1.95353	3.58827	0.0128856	0.78118	0.565838
GO:0030516	regulation of axon extension	-5.52677	3.4368	0.00909045	0.746793	0.840346
GO:0045773	positive regulation of axon extension	-5.03216	2.99123	0.00325633	0.664658	0.927071
GO:0048841	regulation of axon extension involved in axon guidance	-2.02006	3.01494	0.00343927	0.758962	0.929658
GO:0030534	adult behavior	-11.1524	3.87011	0.0246603	0.801561	0.841156
GO:0030537	larval behavior	-2.19733	2.72181	0.00174957	0.826232	0.723814
GO:0030539	male genitalia development	-1.60954	3.02119	0.00348916	0.733707	0.63736
GO:0030593	neutrophil chemotaxis	-2.57819	3.27898	0.00631974	0.886863	0.690054
GO:0071621	granulocyte chemotaxis	-2.57819	3.33766	0.00723444	0.886034	0.968366
GO:0097530	granulocyte migration	-2.28654	3.43981	0.00915365	0.964238	0.939159
GO:1990266	neutrophil migration	-2.28654	3.37218	0.00783316	0.964445	0.979315
GO:0030707	follicle cell of egg chamber development	-3.30335	3.30792	0.00675547	0.718266	0.823383
GO:0030718	germ-line stem cell population maintenance	-1.88399	2.92065	0.00276738	0.78229	0.890372
GO:0030838	positive regulation of actin filament polymerization	-2.08914	3.36829	0.00776331	0.715663	0.886919
GO:0031116	positive regulation of microtubule polymerization	-2.07208	3.0693	0.00389828	0.773934	0.916504
GO:0030855	epithelial cell differentiation	-7.08558	4.42459	0.0884132	0.748504	0.880581
GO:0030856	regulation of epithelial cell differentiation	-4.33215	3.77093	0.0196245	0.770709	0.797377
GO:0030858	positive regulation of epithelial cell differentiation	-1.8135	3.37401	0.00786642	0.730061	0.769724
GO:0030879	mammary gland development	-2.45094	3.58939	0.0129189	0.783137	0.832138
GO:0030902	hindbrain development	-5.77992	3.83872	0.0229407	0.709323	0.889098
GO:0030913	paranodal junction assembly	-1.7329	2.25042	0.000588734	0.731055	0.846064
GO:0030951	establishment or maintenance of microtubule cytoskeleton polarity	-2.63559	3.52192	0.0110596	0.957347	0.852553
GO:0030952	establishment or maintenance of cytoskeleton polarity	-2.19733	3.57703	0.0125563	0.957407	0.858939
GO:0031016	pancreas development	-1.7329	3.74257	0.0183838	0.781877	0.679132
GO:0031032	actomyosin structure organization	-3.33534	3.89187	0.0259276	0.955596	0.809004
GO:0031099	regeneration	-5.80606	3.88587	0.0255717	0.799057	0.569198
GO:0031101	fin regeneration	-2.6636	2.96942	0.00309667	0.816131	0.796763
GO:0031112	positive regulation of microtubule polymerization or depolymerization	-1.93425	3.22531	0.00558466	0.772792	0.847892
GO:0031113	regulation of microtubule polymerization	-1.60954	3.38525	0.00807264	0.826702	0.864859
GO:0031128	developmental induction	-1.323	3.14051	0.00459346	0.821892	0.487765
GO:0031133	regulation of axon diameter	-2.2729	2.23805	0.000572103	0.776884	0.727968
GO:0031175	neuron projection development	-9.76868	4.6845	0.160854	0.659172	0.85891
GO:0007409	axonogenesis	-8.59339	4.53387	0.113712	0.656395	0.954258
GO:0007411	axon guidance	-9.44875	4.38193	0.080141	0.595276	0.966066
GO:0030182	neuron differentiation	-10.2113	4.8831	0.25412	0.673829	0.963353
GO:0032990	cell part morphogenesis	-7.4177	4.60823	0.134946	0.728022	0.963292
GO:0048666	neuron development	-9.67339	4.78567	0.203053	0.674749	0.943633
GO:0048667	cell morphogenesis involved in neuron differentiation	-8.80995	4.57427	0.124798	0.674722	0.963319
GO:0048699	generation of neurons	-10.4028	4.92413	0.279303	0.672631	0.966336
GO:0048812	neuron projection morphogenesis	-7.71424	4.59333	0.130396	0.653969	0.987718
GO:0048858	cell projection morphogenesis	-7.67622	4.59727	0.131584	0.725833	0.994172
GO:0061564	axon development	-10.0928	4.55688	0.119899	0.664587	0.940346
GO:0097485	neuron projection guidance	-9.27057	4.38412	0.0805468	0.595541	0.912752
GO:0120039	plasma membrane bounded cell projection morphogenesis	-7.68527	4.59562	0.131085	0.725862	0.997717
GO:0031214	biomineral tissue development	-1.77402	3.77466	0.0197941	0.768775	0.682505
GO:0031223	auditory behavior	-1.64571	2.5611	0.0012074	0.777053	0.800478
GO:0031280	negative regulation of cyclase activity	-1.49449	3.42667	0.0088809	0.848695	0.564233
GO:0031323	regulation of cellular metabolic process	-2.59781	6.5603	12.0851	0.758509	0.842545
GO:0031324	negative regulation of cellular metabolic process	-2.91798	5.53487	1.13977	0.752176	0.881359
GO:0010605	negative regulation of macromolecule metabolic process	-2.12141	5.68293	1.60278	0.754928	0.939158
GO:0051172	negative regulation of nitrogen compound metabolic process	-2.49203	5.55979	1.20706	0.759866	0.903149
GO:0031326	regulation of cellular biosynthetic process	-2.47112	6.53461	11.3908	0.757737	0.858525
GO:0031327	negative regulation of cellular biosynthetic process	-3.50816	5.46036	0.960062	0.753661	0.865068
GO:0010558	negative regulation of macromolecule biosynthetic process	-2.17369	5.45175	0.941233	0.763162	0.986264
GO:0045892	negative regulation of DNA-templated transcription	-2.53441	5.33955	0.72694	0.75712	0.959639
GO:0045934	negative regulation of nucleobase-containing compound metabolic process	-1.73172	5.37883	0.795745	0.756735	0.933238
GO:0051253	negative regulation of RNA metabolic process	-2.11288	5.35372	0.751045	0.75739	0.977059
GO:1902679	negative regulation of RNA biosynthetic process	-2.42338	5.33993	0.727572	0.757265	0.986001
GO:0031329	regulation of cellular catabolic process	-2.38536	4.82908	0.224401	0.820753	0.881746
GO:0031334	positive regulation of protein-containing complex assembly	-4.20352	3.92309	0.0278601	0.752575	0.830555
GO:0031344	regulation of cell projection organization	-8.11463	4.41969	0.087422	0.80977	0.670892
GO:0031345	negative regulation of cell projection organization	-3.66432	3.79511	0.0207487	0.782753	0.89405
GO:0031347	regulation of defense response	-2.88606	4.75319	0.188421	0.80353	0.841054
GO:0031349	positive regulation of defense response	-4.03558	4.45217	0.0942107	0.746706	0.741502
GO:0031399	regulation of protein modification process	-5.85008	5.04507	0.36899	0.812847	0.60708
GO:0031400	negative regulation of protein modification process	-1.79215	4.43057	0.0896406	0.78479	0.805705
GO:0031401	positive regulation of protein modification process	-8.30522	4.70325	0.167952	0.746817	0.844132
GO:0031532	actin cytoskeleton reorganization	-4.0558	3.63869	0.0144722	0.957068	0.654203
GO:0031581	hemidesmosome assembly	-2.07208	2.50515	0.00106105	0.959419	0.750108
GO:0007044	cell-substrate junction assembly	-1.51586	3.15534	0.00475311	0.956248	0.926506
GO:0031589	cell-substrate adhesion	-2.60267	4.16808	0.048978	0.991541	0.731053
GO:0031644	regulation of nervous system process	-2.55248	3.54888	0.011768	0.801271	0.837465
GO:0031646	positive regulation of nervous system process	-2.32612	2.93752	0.00287715	0.762663	0.772217
GO:0031647	regulation of protein stability	-2.73155	4.19468	0.0520714	0.83066	0.534494
GO:0031648	protein destabilization	-1.67041	3.3019	0.00666234	0.848828	0.861972
GO:0031667	response to nutrient levels	-2.80193	4.63282	0.14281	0.928067	0.659116
GO:0031668	cellular response to extracellular stimulus	-2.12435	5.01828	0.346914	0.904528	0.894338
GO:0031669	cellular response to nutrient levels	-2.34213	4.35332	0.075032	0.913631	0.794721
GO:0031943	regulation of glucocorticoid metabolic process	-1.95353	2.64345	0.00146019	0.831708	0.866932
GO:0031946	regulation of glucocorticoid biosynthetic process	-1.95353	2.59329	0.00130054	0.832163	0.861646
GO:0032353	negative regulation of hormone biosynthetic process	-1.64571	2.70757	0.00169303	0.801283	0.914483
GO:0090030	regulation of steroid hormone biosynthetic process	-1.323	2.82151	0.00220193	0.827769	0.936663
GO:0031960	response to corticosteroid	-7.16549	3.4929	0.0103444	0.900749	0.80241
GO:0032092	positive regulation of protein binding	-4.36576	3.51812	0.0109631	0.847072	0.884646
GO:0032101	regulation of response to external stimulus	-3.9852	4.96881	0.309564	0.799791	0.682765
GO:0032103	positive regulation of response to external stimulus	-3.66432	4.54337	0.116227	0.744738	0.785351
GO:0032147	activation of protein kinase activity	-4.12258	3.79372	0.0206822	0.742012	0.881361
GO:0032204	regulation of telomere maintenance	-1.97865	3.62315	0.0139633	0.812175	0.674981
GO:0032228	regulation of synaptic transmission, GABAergic	-1.57522	3.04021	0.00364549	0.842765	0.836142
GO:0032230	positive regulation of synaptic transmission, GABAergic	-2.3511	2.56585	0.00122071	0.794632	0.787133
GO:0032231	regulation of actin filament bundle assembly	-2.77497	3.56844	0.0123102	0.822085	0.741527
GO:0032233	positive regulation of actin filament bundle assembly	-3.59406	3.33486	0.00718788	0.765648	0.795534
GO:0051492	regulation of stress fiber assembly	-2.13686	3.49596	0.0104176	0.822761	0.962203
GO:0051496	positive regulation of stress fiber assembly	-2.72541	3.25042	0.00591728	0.767753	0.933968
GO:0032271	regulation of protein polymerization	-3.12218	4.59944	0.132242	0.800142	0.863546
GO:0032273	positive regulation of protein polymerization	-3.40106	3.5738	0.0124632	0.763031	0.840457
GO:0032344	regulation of aldosterone metabolic process	-1.95353	2.51455	0.00108433	0.830333	0.833507
GO:0032350	regulation of hormone metabolic process	-1.67041	3.26411	0.00610687	0.832087	0.465049
GO:0032351	negative regulation of hormone metabolic process	-1.64571	2.77525	0.00197908	0.807127	0.883503
GO:0032355	response to estradiol	-2.05385	3.33224	0.00714464	0.906622	0.784062
GO:0032386	regulation of intracellular transport	-4.74856	4.18458	0.0508739	0.791538	0.872734
GO:0032409	regulation of transporter activity	-7.34735	4.18896	0.0513895	0.835528	0.155093
GO:0032412	regulation of monoatomic ion transmembrane transporter activity	-7.6297	4.15891	0.0479535	0.76976	0.78745
GO:0022898	regulation of transmembrane transporter activity	-7.50276	4.17386	0.0496333	0.769335	0.992672
GO:0032410	negative regulation of transporter activity	-3.54654	3.66885	0.0155133	0.755697	0.922339
GO:1901019	regulation of calcium ion transmembrane transporter activity	-3.59406	3.73807	0.0181942	0.777547	0.935677
GO:2001257	regulation of cation channel activity	-3.49335	3.9746	0.0313692	0.772149	0.968121
GO:0032459	regulation of protein oligomerization	-2.02006	2.25042	0.000588734	0.851237	0.583723
GO:0032460	negative regulation of protein oligomerization	-1.43555	1.04139	3.32618e-05	0.840781	0.432671
GO:0032501	multicellular organismal process	-8.9906	5.8523	2.36724	1	0
GO:0032502	developmental process	-6.86245	5.84119	2.30746	1	0
GO:0032504	multicellular organism reproduction	-6.27385	4.78229	0.201477	0.779203	0.835688
GO:0032526	response to retinoic acid	-1.97865	3.50433	0.0106205	0.906303	0.794543
GO:0032535	regulation of cellular component size	-7.56469	4.68041	0.159347	0.784006	0.885341
GO:0032536	regulation of cell projection size	-1.64571	2.60959	0.00135043	0.833985	0.656363
GO:0032570	response to progesterone	-1.67041	2.86094	0.00241148	0.905429	0.862272
GO:0032649	regulation of type II interferon production	-2.16803	3.5799	0.0126395	0.795685	0.840745
GO:0032663	regulation of interleukin-2 production	-3.37588	3.46938	0.00979893	0.798457	0.641586
GO:0032673	regulation of interleukin-4 production	-1.83421	3.03623	0.00361223	0.808628	0.702787
GO:0032675	regulation of interleukin-6 production	-1.60954	3.70919	0.0170234	0.792342	0.856422
GO:0032680	regulation of tumor necrosis factor production	-1.43555	3.74178	0.0183505	0.791481	0.860468
GO:0032715	negative regulation of interleukin-6 production	-1.323	3.22763	0.00561459	0.772368	0.719085
GO:0032729	positive regulation of type II interferon production	-2.42338	3.42357	0.00881771	0.744878	0.753752
GO:0032743	positive regulation of interleukin-2 production	-2.57819	3.13799	0.00456685	0.753307	0.71136
GO:0032753	positive regulation of interleukin-4 production	-1.83421	2.943	0.00291373	0.758749	0.712913
GO:0032872	regulation of stress-activated MAPK cascade	-1.83155	4.02751	0.0354338	0.801794	0.897849
GO:0046328	regulation of JNK cascade	-1.44136	3.86136	0.024168	0.806126	0.974304
GO:0046330	positive regulation of JNK cascade	-1.45967	3.61045	0.0135608	0.754434	0.940894
GO:0032879	regulation of localization	-13.1257	5.22191	0.554444	0.836671	0.223849
GO:0032886	regulation of microtubule-based process	-2.29775	4.36959	0.0778958	0.850133	0.178446
GO:0032890	regulation of organic acid transport	-3.31394	3.48302	0.0101116	0.819245	0.706037
GO:0032928	regulation of superoxide anion generation	-2.6636	2.69897	0.00165976	0.866391	0.208228
GO:0032930	positive regulation of superoxide anion generation	-1.56434	2.58206	0.00126727	0.808037	0.953844
GO:0032940	secretion by cell	-3.01151	5.21337	0.543638	0.967992	0.781944
GO:0032941	secretion by tissue	-1.49449	3.20358	0.00531191	0.81236	0.531847
GO:0032956	regulation of actin cytoskeleton organization	-5.2387	4.69308	0.164067	0.79605	0.872176
GO:0008064	regulation of actin polymerization or depolymerization	-2.83919	4.5784	0.125989	0.738314	0.996979
GO:0030832	regulation of actin filament length	-2.8189	4.57887	0.126125	0.738917	0.974482
GO:0030833	regulation of actin filament polymerization	-2.90523	4.5691	0.123321	0.735288	0.972811
GO:0051494	negative regulation of cytoskeleton organization	-1.97818	4.46421	0.0968584	0.763531	0.909376
GO:0110053	regulation of actin filament organization	-3.79683	4.63775	0.144439	0.797142	0.984683
GO:0032967	positive regulation of collagen biosynthetic process	-2.57819	2.8537	0.00237157	0.809332	0.480067
GO:0010714	positive regulation of collagen metabolic process	-2.57819	2.87506	0.00249131	0.809698	0.964342
GO:0032965	regulation of collagen biosynthetic process	-2.28654	2.9345	0.00285719	0.868165	0.972871
GO:0032970	regulation of actin filament-based process	-10.3901	4.70383	0.168178	0.842431	0.190599
GO:0032989	cellular component morphogenesis	-8.12541	4.67336	0.156783	0.728718	0.751228
GO:0033036	macromolecule localization	-2.22771	6.0469	3.70546	0.972939	0.423022
GO:0033043	regulation of organelle organization	-2.70068	5.10114	0.419841	0.789104	0.85215
GO:0033135	regulation of peptidyl-serine phosphorylation	-5.66086	3.68205	0.0159923	0.828085	0.77858
GO:0033138	positive regulation of peptidyl-serine phosphorylation	-5.40151	3.5563	0.0119709	0.768843	0.850991
GO:0033275	actin-myosin filament sliding	-1.64571	2.39094	0.000814914	0.985184	0.796779
GO:0033280	response to vitamin D	-2.28654	2.76268	0.00192253	0.906776	0.725239
GO:0033555	multicellular organismal response to stress	-2.16803	3.46657	0.00973573	0.777717	0.453782
GO:0033564	anterior/posterior axon guidance	-1.43555	2.51455	0.00108433	0.673059	0.616824
GO:0033619	membrane protein proteolysis	-1.88878	3.34596	0.00737414	0.997534	0.281875
GO:0033623	regulation of integrin activation	-1.95353	2.78032	0.00200236	0.842141	0.623328
GO:0033993	response to lipid	-7.43494	4.76486	0.193554	0.896882	0.798818
GO:0034097	response to cytokine	-3.49475	4.77645	0.198789	0.896695	0.800732
GO:0034103	regulation of tissue remodeling	-4.05965	3.34143	0.00729764	0.814768	0.630135
GO:0034105	positive regulation of tissue remodeling	-3.61924	2.14613	0.000462339	0.787868	0.862895
GO:0034110	regulation of homotypic cell-cell adhesion	-2.6636	3.06558	0.00386502	0.865026	0.770953
GO:0034220	monoatomic ion transmembrane transport	-7.52344	6.04714	3.70749	0.962177	0.833175
GO:0034248	regulation of amide metabolic process	-1.40961	5.64525	1.46958	0.805713	0.456101
GO:0034250	positive regulation of amide metabolic process	-3.2269	4.38256	0.0802574	0.769544	0.627167
GO:0034330	cell junction organization	-10.8748	4.34278	0.0732325	0.964975	0
GO:0034341	response to type II interferon	-3.19461	3.62201	0.0139267	0.885041	0.806803
GO:0034394	protein localization to cell surface	-2.11288	3.12024	0.00438391	0.974631	0.343623
GO:0034599	cellular response to oxidative stress	-1.41203	4.79019	0.205175	0.894826	0.677488
GO:0034614	cellular response to reactive oxygen species	-1.5229	4.55535	0.119476	0.887348	0.940785
GO:0034605	cellular response to heat	-1.34207	4.18401	0.0508074	0.921	0.878728
GO:0034763	negative regulation of transmembrane transport	-3.55621	3.78986	0.0204993	0.767036	0.869423
GO:0034764	positive regulation of transmembrane transport	-6.24013	4.0235	0.0351078	0.734541	0.834699
GO:0034765	regulation of monoatomic ion transmembrane transport	-12.4891	4.88276	0.253921	0.771316	0.898377
GO:0034766	negative regulation of monoatomic ion transmembrane transport	-4.2363	3.69592	0.0165112	0.767832	0.729807
GO:0032413	negative regulation of ion transmembrane transporter activity	-3.643	3.63609	0.0143857	0.74745	0.972435
GO:1903170	negative regulation of calcium ion transmembrane transport	-1.323	3.54691	0.0117148	0.768266	0.972967
GO:1904063	negative regulation of cation transmembrane transport	-3.59406	3.67669	0.015796	0.765723	0.989491
GO:0034767	positive regulation of monoatomic ion transmembrane transport	-3.40106	3.91116	0.027105	0.7367	0.8214
GO:1904064	positive regulation of cation transmembrane transport	-2.632	3.85364	0.0237423	0.735479	0.96886
GO:0035017	cuticle pattern formation	-1.93425	2.34044	0.000725107	0.769546	0.883327
GO:0035050	embryonic heart tube development	-1.35186	3.69443	0.0164546	0.696335	0.837696
GO:0035051	cardiocyte differentiation	-3.08632	3.67706	0.0158093	0.712875	0.814616
GO:0035107	appendage morphogenesis	-4.79925	3.9465	0.0294034	0.71999	0.66443
GO:0035108	limb morphogenesis	-1.49449	3.77619	0.019864	0.725655	0.952477
GO:0035148	tube formation	-4.03558	3.84782	0.0234263	0.716655	0.8573
GO:0035150	regulation of tube size	-8.75813	4.33674	0.0722214	0.822461	0.546961
GO:0035151	regulation of tube size, open tracheal system	-5.25847	2.58433	0.00127393	0.646596	0.894785
GO:0035159	regulation of tube length, open tracheal system	-1.97277	2.31597	0.000685193	0.656066	0.928467
GO:0035152	regulation of tube architecture, open tracheal system	-6.29968	2.80889	0.00213873	0.642037	0.782581
GO:0035160	maintenance of epithelial integrity, open tracheal system	-1.49449	1.9345	0.000282725	0.664758	0.837536
GO:0035202	tracheal pit formation in open tracheal system	-1.95353	1.86923	0.000242811	0.772126	0.832153
GO:0035215	genital disc development	-2.67843	2.54158	0.00115418	0.806156	0.871382
GO:0035218	leg disc development	-1.77402	2.81889	0.00218863	0.800259	0.899119
GO:0035225	determination of genital disc primordium	-1.64571	1.9345	0.000282725	0.806466	0.81604
GO:0035239	tube morphogenesis	-8.17531	4.55263	0.118731	0.693251	0.735274
GO:0035262	gonad morphogenesis	-1.43747	2.43775	0.000908047	0.739691	0.715016
GO:0035272	exocrine system development	-4.5807	3.44279	0.00921685	0.745306	0.528865
GO:0035277	spiracle morphogenesis, open tracheal system	-3.2991	2.2014	0.000525537	0.767244	0.860201
GO:0035282	segmentation	-5.80803	3.82119	0.0220326	0.728589	0.860653
GO:0035295	tube development	-8.1744	4.66363	0.15331	0.70599	0.740814
GO:0035309	wing and notum subfield formation	-1.323	2.01703	0.000342597	0.762225	0.823179
GO:0035315	hair cell differentiation	-3.4321	3.48572	0.0101748	0.70956	0.896734
GO:0035316	non-sensory hair organization	-2.67843	2.48996	0.00102446	0.724578	0.588664
GO:0035317	imaginal disc-derived wing hair organization	-2.72541	2.47129	0.000981223	0.705977	0.885941
GO:0035330	regulation of hippo signaling	-1.64372	3.19424	0.00519882	0.824898	0.569044
GO:0035556	intracellular signal transduction	-4.98889	6.05721	3.79449	0.727348	0.621651
GO:0035640	exploration behavior	-1.93425	3.03663	0.00361556	0.820097	0.752618
GO:0035722	interleukin-12-mediated signaling pathway	-1.84615	2.49136	0.00102779	0.801224	0.49994
GO:0071349	cellular response to interleukin-12	-1.84615	2.549	0.00117414	0.915291	0.983871
GO:0035725	sodium ion transmembrane transport	-4.54288	4.89836	0.263207	0.96756	0.714977
GO:0035864	response to potassium ion	-2.75754	2.53656	0.00114088	0.920129	0.603329
GO:0035865	cellular response to potassium ion	-3.11351	2.4624	0.000961266	0.913952	0.822904
GO:0035904	aorta development	-1.64372	3.3784	0.00794625	0.741309	0.780601
GO:0035988	chondrocyte proliferation	-1.95353	3.09447	0.00413112	0.986971	0.742551
GO:0036119	response to platelet-derived growth factor	-2.3511	3.02449	0.00351577	0.933182	0.676185
GO:0036120	cellular response to platelet-derived growth factor stimulus	-2.3511	2.98588	0.00321642	0.93299	0.642383
GO:0036289	peptidyl-serine autophosphorylation	-1.83421	2.52634	0.00111427	0.991866	0.803964
GO:0036344	platelet morphogenesis	-1.37506	2.91275	0.00271749	0.790166	0.489953
GO:0036445	neuronal stem cell division	-2.00606	1.57978	0.000123069	0.994358	0.820912
GO:0038063	collagen-activated tyrosine kinase receptor signaling pathway	-2.09443	3.10346	0.0042176	0.818648	0.730389
GO:0038065	collagen-activated signaling pathway	-2.09443	3.15866	0.0047897	0.818587	0.296557
GO:0038083	peptidyl-tyrosine autophosphorylation	-2.57819	2.83378	0.00226513	0.991551	0.413594
GO:0038093	Fc receptor signaling pathway	-1.323	3.15381	0.00473648	0.772969	0.800748
GO:0038094	Fc-gamma receptor signaling pathway	-1.67041	2.44404	0.000921352	0.790284	0.879286
GO:0038095	Fc-epsilon receptor signaling pathway	-2.02006	2.67852	0.00158326	0.784764	0.758918
GO:0038096	Fc-gamma receptor signaling pathway involved in phagocytosis	-1.67041	1.76343	0.000189592	0.73903	0.821913
GO:0038127	ERBB signaling pathway	-2.03248	3.61773	0.0137903	0.806698	0.786764
GO:0038128	ERBB2 signaling pathway	-2.57819	2.79727	0.00208219	0.825081	0.700485
GO:0040003	chitin-based cuticle development	-2.2922	2.81757	0.00218197	0.764637	0.480766
GO:0040007	growth	-9.59538	4.45793	0.095468	1	0
GO:0040008	regulation of growth	-8.61649	4.58788	0.12877	0.852423	0.186532
GO:0040011	locomotion	-11.385	5.2403	0.578416	1	0
GO:0040012	regulation of locomotion	-13.2427	4.67995	0.159178	0.850333	0.189747
GO:0040013	negative regulation of locomotion	-3.70595	4.10927	0.0427747	0.809206	0.859371
GO:0040017	positive regulation of locomotion	-8.83807	4.34524	0.0736483	0.773556	0.540843
GO:0030334	regulation of cell migration	-7.678	4.58708	0.128534	0.831353	0.927539
GO:0030335	positive regulation of cell migration	-6.95069	4.31027	0.0679505	0.76507	0.939206
GO:2000145	regulation of cell motility	-7.35135	4.62881	0.141496	0.830503	0.973361
GO:2000147	positive regulation of cell motility	-6.80486	4.32858	0.0708776	0.764566	0.991098
GO:0040018	positive regulation of multicellular organism growth	-1.7329	3.21405	0.00544163	0.741585	0.8493
GO:0040019	positive regulation of embryonic development	-1.323	2.88024	0.00252124	0.753211	0.73717
GO:0040036	regulation of fibroblast growth factor receptor signaling pathway	-1.88878	3.22866	0.0056279	0.82487	0.80635
GO:0040040	thermosensory behavior	-3.45287	2.4014	0.000834871	0.787061	0.69664
GO:0042058	regulation of epidermal growth factor receptor signaling pathway	-2.40157	3.58184	0.012696	0.81733	0.565324
GO:0042059	negative regulation of epidermal growth factor receptor signaling pathway	-2.08914	3.17464	0.00496931	0.792581	0.944679
GO:1901185	negative regulation of ERBB signaling pathway	-2.03248	3.19811	0.00524539	0.791998	0.947392
GO:0042060	wound healing	-7.2504	4.3901	0.0816644	0.934661	0.414193
GO:0042063	gliogenesis	-5.92804	4.01532	0.0344526	0.709605	0.582167
GO:0042065	glial cell growth	-1.64571	1.96848	0.000306009	0.761809	0.762137
GO:0042074	cell migration involved in gastrulation	-2.72541	3.24155	0.00579753	0.722361	0.871631
GO:0042116	macrophage activation	-1.43555	3.27531	0.00626652	0.80791	0.857951
GO:0042127	regulation of cell population proliferation	-5.6622	4.85664	0.239103	0.83863	0.216634
GO:0042176	regulation of protein catabolic process	-2.8189	4.65235	0.149379	0.820655	0.781096
GO:0042177	negative regulation of protein catabolic process	-3.11332	3.62097	0.0138935	0.808698	0.669376
GO:0031330	negative regulation of cellular catabolic process	-3.03031	3.90015	0.0264265	0.803098	0.901918
GO:0042221	response to chemical	-11.3428	6.02825	3.54971	0.922396	0.44983
GO:0042246	tissue regeneration	-5.57765	3.7724	0.019691	0.797843	0.891306
GO:0042303	molting cycle	-3.2269	3.68314	0.0160322	0.819256	0.468282
GO:0042330	taxis	-10.7081	5.22912	0.563718	0.919983	0.359077
GO:0006935	chemotaxis	-9.61938	5.22759	0.561732	0.893955	0.988937
GO:0042335	cuticle development	-2.98087	3.14953	0.00468991	0.756291	0.505166
GO:0042391	regulation of membrane potential	-16.4427	4.52838	0.112282	0.822451	0.16389
GO:0042475	odontogenesis of dentin-containing tooth	-3.40692	3.45682	0.00951953	0.773739	0.703368
GO:0042476	odontogenesis	-3.88889	3.63538	0.0143624	0.768884	0.71978
GO:0042481	regulation of odontogenesis	-2.4973	2.85974	0.00240483	0.848314	0.807831
GO:0042487	regulation of odontogenesis of dentin-containing tooth	-2.97849	2.65896	0.00151341	0.851601	0.552548
GO:0042482	positive regulation of odontogenesis	-1.95353	2.33445	0.000715129	0.767816	0.926944
GO:0042551	neuron maturation	-3.80932	3.38632	0.0080926	0.72331	0.869835
GO:0042592	homeostatic process	-9.53875	5.31239	0.682858	1	0
GO:0042634	regulation of hair cycle	-1.43555	3.08636	0.00405461	0.820293	0.608478
GO:0042635	positive regulation of hair cycle	-1.95353	1.87506	0.000246137	0.794267	0.845645
GO:0042692	muscle cell differentiation	-7.00538	4.09047	0.0409619	0.77304	0.589972
GO:0007517	muscle organ development	-6.97748	4.26425	0.0611186	0.761309	0.918679
GO:0042698	ovulation cycle	-2.2922	3.34203	0.00730762	0.809744	0.792626
GO:0042749	regulation of circadian sleep/wake cycle	-1.73519	3.32015	0.00694839	0.81402	0.877707
GO:0042752	regulation of circadian rhythm	-4.09463	3.99357	0.0327695	0.864591	0.155474
GO:0042755	eating behavior	-2.92213	2.9058	0.00267425	0.822393	0.740377
GO:0042756	drinking behavior	-1.64571	2.37658	0.000788305	0.832203	0.777825
GO:0042770	signal transduction in response to DNA damage	-2.74578	4.3158	0.068822	0.789747	0.438896
GO:0042789	mRNA transcription by RNA polymerase II	-2.57819	3.25285	0.00595054	0.995363	0.0685648
GO:0042981	regulation of apoptotic process	-3.35323	4.99617	0.329691	0.825277	0.222762
GO:0043066	negative regulation of apoptotic process	-2.60953	4.62638	0.140707	0.789804	0.921352
GO:0043069	negative regulation of programmed cell death	-2.52681	4.64154	0.145707	0.789481	0.923978
GO:0043009	chordate embryonic development	-5.52677	4.47855	0.100111	0.700585	0.88583
GO:0001701	in utero embryonic development	-2.47576	4.13149	0.0450199	0.713606	0.933598
GO:0043050	pharyngeal pumping	-2.75754	1.81954	0.000216202	0.841474	0.651942
GO:0043051	regulation of pharyngeal pumping	-2.67843	2.15229	0.000468991	0.836723	0.540321
GO:0043062	extracellular structure organization	-2.94155	4.44176	0.0919789	0.96445	0.392066
GO:0043065	positive regulation of apoptotic process	-1.95443	4.35145	0.0747093	0.766923	0.876185
GO:0043067	regulation of programmed cell death	-3.21539	5.01257	0.34238	0.834551	0.223505
GO:0043068	positive regulation of programmed cell death	-1.83956	4.37269	0.0784546	0.766865	0.879516
GO:0043085	positive regulation of catalytic activity	-4.12773	4.93063	0.283514	0.813638	0.886623
GO:0051345	positive regulation of hydrolase activity	-1.76205	4.65573	0.150546	0.820291	0.909507
GO:0043086	negative regulation of catalytic activity	-3.13578	4.80689	0.213218	0.81732	0.808674
GO:0010466	negative regulation of peptidase activity	-1.69248	4.53212	0.113253	0.760806	0.910046
GO:0051346	negative regulation of hydrolase activity	-2.4978	4.61432	0.136852	0.821842	0.923562
GO:0043112	receptor metabolic process	-1.71254	3.79014	0.0205126	0.998693	0.0738685
GO:0043113	receptor clustering	-4.65288	3.27921	0.00632307	0.973104	0.212257
GO:0043122	regulation of I-kappaB kinase/NF-kappaB signaling	-1.7505	4.1285	0.0447105	0.802547	0.749193
GO:0043123	positive regulation of I-kappaB kinase/NF-kappaB signaling	-1.54654	4.0136	0.0343162	0.743735	0.735771
GO:0043149	stress fiber assembly	-1.43555	2.83442	0.00226846	0.957483	0.859809
GO:0043154	negative regulation of cysteine-type endopeptidase activity involved in apoptotic process	-2.13686	3.52035	0.0110196	0.777526	0.763091
GO:0043281	regulation of cysteine-type endopeptidase activity involved in apoptotic process	-1.67041	3.95216	0.0297893	0.815501	0.935751
GO:2000116	regulation of cysteine-type endopeptidase activity	-1.52343	3.99808	0.0331121	0.81442	0.950594
GO:2000117	negative regulation of cysteine-type endopeptidase activity	-2.08914	3.56867	0.0123168	0.789654	0.928946
GO:0043254	regulation of protein-containing complex assembly	-5.3703	4.6956	0.165018	0.798099	0.825087
GO:0043266	regulation of potassium ion transport	-5.63986	3.78781	0.0204028	0.806131	0.842434
GO:0043267	negative regulation of potassium ion transport	-2.16803	2.91593	0.00273745	0.792148	0.89102
GO:0043269	regulation of monoatomic ion transport	-16.0734	4.93473	0.286201	0.779065	0.181708
GO:0034762	regulation of transmembrane transport	-13.7829	4.91601	0.274127	0.773567	0.904229
GO:0051049	regulation of transport	-12.7485	5.15872	0.479366	0.773134	0.9228
GO:0043270	positive regulation of monoatomic ion transport	-8.29062	3.99322	0.0327429	0.742613	0.765804
GO:0043271	negative regulation of monoatomic ion transport	-4.29657	3.77034	0.0195979	0.774182	0.858516
GO:0043393	regulation of protein binding	-5.19593	3.86723	0.0244973	0.841678	0.600267
GO:0051099	positive regulation of binding	-3.8895	3.80421	0.0211878	0.841329	0.919396
GO:0043406	positive regulation of MAP kinase activity	-1.7007	3.60509	0.0133945	0.709623	0.85706
GO:0043408	regulation of MAPK cascade	-4.03599	4.52851	0.112315	0.791097	0.678172
GO:0043410	positive regulation of MAPK cascade	-4.14516	4.36575	0.0772106	0.730692	0.89467
GO:0043455	regulation of secondary metabolic process	-1.64571	3.55642	0.0119743	0.859891	0.223386
GO:0043488	regulation of mRNA stability	-1.50481	4.60482	0.133892	0.791068	0.847047
GO:0043487	regulation of RNA stability	-1.44164	4.61194	0.136104	0.79088	0.921017
GO:0061013	regulation of mRNA catabolic process	-1.35186	4.61962	0.138532	0.825029	0.954463
GO:0043502	regulation of muscle adaptation	-3.92955	3.33041	0.0071147	0.773098	0.812926
GO:0043523	regulation of neuron apoptotic process	-3.58468	3.8926	0.0259708	0.849517	0.809918
GO:1901215	negative regulation of neuron death	-1.91602	3.85788	0.0239751	0.816777	0.969013
GO:0043525	positive regulation of neuron apoptotic process	-1.34207	3.10346	0.0042176	0.799982	0.877145
GO:0043552	positive regulation of phosphatidylinositol 3-kinase activity	-1.37506	2.9952	0.00328627	0.763967	0.794577
GO:0090218	positive regulation of lipid kinase activity	-1.323	3.04883	0.00371867	0.762495	0.906358
GO:0043583	ear development	-3.91473	4.03627	0.0361556	0.769086	0.898664
GO:0043586	tongue development	-2.3511	2.88593	0.00255451	0.798486	0.764781
GO:0043588	skin development	-3.70472	3.99528	0.0328993	0.774902	0.706629
GO:0043616	keratinocyte proliferation	-1.7329	3.08243	0.00401803	0.986568	0.842764
GO:0043627	response to estrogen	-3.27224	3.2982	0.00660579	0.909152	0.67354
GO:0043933	protein-containing complex organization	-1.85122	5.90313	2.66119	0.954272	0.675951
GO:0043949	regulation of cAMP-mediated signaling	-2.82179	2.8704	0.0024647	0.831498	0.513735
GO:0043950	positive regulation of cAMP-mediated signaling	-1.43555	2.48855	0.00102114	0.786331	0.540452
GO:0044057	regulation of system process	-19.594	4.44365	0.0923813	0.786315	0
GO:0044070	regulation of monoatomic anion transport	-5.80363	3.02776	0.00354238	0.826744	0.660053
GO:0044085	cellular component biogenesis	-3.73797	6.15899	4.79657	0.955754	0.638278
GO:0044087	regulation of cellular component biogenesis	-8.36796	5.02737	0.354248	0.834153	0.214626
GO:0044089	positive regulation of cellular component biogenesis	-8.34398	4.34114	0.0729564	0.762335	0.576294
GO:0044092	negative regulation of molecular function	-4.93579	4.91513	0.273568	0.816776	0.826133
GO:0044093	positive regulation of molecular function	-5.34852	5.02746	0.354325	0.813477	0.721611
GO:0044331	cell-cell adhesion mediated by cadherin	-1.83421	2.84757	0.00233831	0.992321	0.596252
GO:0044703	multi-organism reproductive process	-7.76037	3.58354	0.0127459	0.967141	0
GO:0044719	regulation of imaginal disc-derived wing size	-1.49449	1.96379	0.000302682	0.646239	0.838752
GO:0044773	mitotic DNA damage checkpoint signaling	-1.67041	3.858	0.0239818	0.747005	0.797626
GO:0044774	mitotic DNA integrity checkpoint signaling	-1.67041	3.9347	0.0286151	0.748471	0.899081
GO:0044819	mitotic G1/S transition checkpoint signaling	-1.46565	2.95952	0.00302682	0.776164	0.892374
GO:0044849	estrous cycle	-1.43555	2.26482	0.000608691	0.830968	0.69264
GO:0045087	innate immune response	-1.95353	4.69658	0.165394	0.903203	0.753115
GO:0045161	neuronal ion channel clustering	-2.86252	3.04727	0.00370537	0.717169	0.83245
GO:0016322	neuron remodeling	-1.36683	2.89098	0.00258444	0.737936	0.907345
GO:0045162	clustering of voltage-gated sodium channels	-2.09443	2.99476	0.00328294	0.718798	0.917919
GO:0045165	cell fate commitment	-3.40702	4.3046	0.0670691	0.777585	0.609374
GO:0045167	asymmetric protein localization involved in cell fate determination	-1.77402	2.24551	0.000582082	0.806623	0.683673
GO:0045185	maintenance of protein location	-2.11985	4.08572	0.0405162	0.969838	0.475923
GO:0032507	maintenance of protein location in cell	-1.83711	4.04556	0.0369372	0.97002	0.909105
GO:0051651	maintenance of location in cell	-1.50481	4.11992	0.0438357	0.970375	0.91912
GO:0045187	regulation of circadian sleep/wake cycle, sleep	-1.93425	3.29159	0.00650601	0.814654	0.769721
GO:0045197	establishment or maintenance of epithelial cell apical/basal polarity	-5.63986	3.25696	0.00600708	0.988676	0.00577074
GO:0035088	establishment or maintenance of apical/basal cell polarity	-6.20344	3.31112	0.00680537	0.988613	0.989255
GO:0045199	maintenance of epithelial cell apical/basal polarity	-1.323	2.63246	0.00142361	0.989409	0.919032
GO:0045433	male courtship behavior, veined wing generated song production	-1.37506	1.81954	0.000216202	0.82937	0.818308
GO:0016545	male courtship behavior, veined wing vibration	-1.37506	1.85126	0.000232833	0.82883	0.98785
GO:0045446	endothelial cell differentiation	-3.04288	3.51574	0.0109032	0.774007	0.766042
GO:0001885	endothelial cell development	-2.59073	3.266	0.00613348	0.776262	0.951399
GO:0061028	establishment of endothelial barrier	-2.07208	3.05805	0.0037985	0.781487	0.927782
GO:0045466	R7 cell differentiation	-1.54654	2.51851	0.00109431	0.732322	0.89801
GO:0045471	response to ethanol	-5.21999	3.31239	0.00682532	0.910709	0.679975
GO:0045577	regulation of B cell differentiation	-1.43555	3.20629	0.00534517	0.767941	0.863484
GO:0045579	positive regulation of B cell differentiation	-1.64571	2.90309	0.00265762	0.729888	0.894711
GO:0045595	regulation of cell differentiation	-9.57554	4.8148	0.21714	0.798585	0.803326
GO:0045596	negative regulation of cell differentiation	-4.037	4.39898	0.0833508	0.759468	0.880333
GO:0045597	positive regulation of cell differentiation	-11.0717	4.51972	0.110067	0.7304	0.756359
GO:0045610	regulation of hemocyte differentiation	-1.88878	2.29226	0.000648605	0.79548	0.549575
GO:0045611	negative regulation of hemocyte differentiation	-1.37506	2.20412	0.000528863	0.769093	0.615094
GO:0045639	positive regulation of myeloid cell differentiation	-1.41793	3.62726	0.0140964	0.711525	0.87766
GO:0045664	regulation of neuron differentiation	-7.52918	3.98579	0.0321875	0.812094	0.82394
GO:0045665	negative regulation of neuron differentiation	-3.27815	3.42341	0.00881438	0.787851	0.897552
GO:0045666	positive regulation of neuron differentiation	-6.17702	3.75358	0.0188561	0.755169	0.813454
GO:0045667	regulation of osteoblast differentiation	-2.83822	3.71181	0.0171265	0.818699	0.790366
GO:0045669	positive regulation of osteoblast differentiation	-2.82179	3.41363	0.00861813	0.765407	0.774068
GO:0045682	regulation of epidermis development	-2.51142	3.40858	0.00851835	0.839305	0.619874
GO:0045684	positive regulation of epidermis development	-2.75754	3.07591	0.00395816	0.786823	0.60992
GO:0045727	positive regulation of translation	-2.86252	4.35929	0.0760698	0.751177	0.796442
GO:0045730	respiratory burst	-1.7329	3.17725	0.00499925	0.999602	0.0169259
GO:0045743	positive regulation of fibroblast growth factor receptor signaling pathway	-1.56434	2.57978	0.00126062	0.784304	0.74674
GO:0040037	negative regulation of fibroblast growth factor receptor signaling pathway	-1.323	3.00475	0.00335944	0.796142	0.906721
GO:0045745	positive regulation of G protein-coupled receptor signaling pathway	-4.27241	2.98856	0.00323637	0.775165	0.531963
GO:0045747	positive regulation of Notch signaling pathway	-1.93425	3.3032	0.0066823	0.766988	0.591337
GO:0045760	positive regulation of action potential	-4.16966	2.22531	0.000555472	0.799381	0.638753
GO:0045765	regulation of angiogenesis	-1.9146	4.15269	0.0472717	0.769413	0.798829
GO:1904018	positive regulation of vasculature development	-1.7505	3.80659	0.0213042	0.724866	0.948056
GO:0045778	positive regulation of ossification	-2.32612	3.27277	0.00622994	0.761258	0.624155
GO:0045785	positive regulation of cell adhesion	-8.35096	4.21785	0.0549252	0.770523	0.564888
GO:0022407	regulation of cell-cell adhesion	-7.50678	4.27152	0.0621497	0.842233	0.914763
GO:0045786	negative regulation of cell cycle	-3.24414	4.68495	0.161024	0.787099	0.826819
GO:0045787	positive regulation of cell cycle	-3.40304	4.31992	0.0694773	0.764091	0.775579
GO:0045807	positive regulation of endocytosis	-2.43726	3.77004	0.0195846	0.715234	0.871332
GO:0045822	negative regulation of heart contraction	-2.57819	2.80346	0.00211212	0.784267	0.759236
GO:0045823	positive regulation of heart contraction	-3.23037	3.2737	0.00624324	0.750198	0.845314
GO:0010460	positive regulation of heart rate	-1.323	2.87795	0.00250794	0.738664	0.95438
GO:0045833	negative regulation of lipid metabolic process	-2.00606	3.7165	0.0173128	0.81193	0.788819
GO:0045834	positive regulation of lipid metabolic process	-1.43272	3.81204	0.0215736	0.780996	0.847305
GO:0045837	negative regulation of membrane potential	-1.7329	2.52375	0.00110762	0.852957	0.660203
GO:0045844	positive regulation of striated muscle tissue development	-2.26104	2.13672	0.000452361	0.771336	0.849007
GO:0016202	regulation of striated muscle tissue development	-2.13834	2.86629	0.00244142	0.846412	0.924853
GO:0048641	regulation of skeletal muscle tissue development	-1.49449	2.96895	0.00309335	0.845179	0.935357
GO:0048643	positive regulation of skeletal muscle tissue development	-2.16803	2.83822	0.00228841	0.790493	0.909447
GO:1901863	positive regulation of muscle tissue development	-2.26104	2.93802	0.00288047	0.788163	0.922022
GO:0045861	negative regulation of proteolysis	-2.15684	4.57677	0.125517	0.782825	0.698025
GO:0045862	positive regulation of proteolysis	-1.79159	4.57058	0.123741	0.751939	0.877683
GO:0045913	positive regulation of carbohydrate metabolic process	-2.10903	3.42537	0.00885429	0.79607	0.519178
GO:0045921	positive regulation of exocytosis	-3.1568	3.42878	0.00892414	0.751047	0.880286
GO:0045924	regulation of female receptivity	-1.37506	2.52375	0.00110762	0.698102	0.881739
GO:0045927	positive regulation of growth	-6.2266	4.11704	0.0435464	0.784278	0.875553
GO:0045932	negative regulation of muscle contraction	-1.323	2.84136	0.00230504	0.784781	0.762862
GO:0045933	positive regulation of muscle contraction	-1.77402	3.21112	0.00540504	0.753604	0.800122
GO:0045936	negative regulation of phosphate metabolic process	-1.43555	4.52817	0.112229	0.772021	0.832877
GO:0001933	negative regulation of protein phosphorylation	-1.43401	4.2223	0.0554907	0.774903	0.94963
GO:0045939	negative regulation of steroid metabolic process	-2.42338	3.03302	0.00358562	0.826339	0.882106
GO:0045992	negative regulation of embryonic development	-3.16728	1.95424	0.00029603	0.793391	0.527712
GO:0045995	regulation of embryonic development	-3.26366	3.74476	0.0184769	0.781847	0.752062
GO:0046530	photoreceptor cell differentiation	-1.67848	3.66773	0.0154734	0.720682	0.684095
GO:0046541	saliva secretion	-2.09443	2.87679	0.00250129	0.691344	0.706651
GO:0046649	lymphocyte activation	-2.78285	4.2611	0.0606762	0.783334	0.663859
GO:0030098	lymphocyte differentiation	-1.323	4.0505	0.0373597	0.707533	0.942524
GO:0042110	T cell activation	-1.99666	4.07037	0.0391092	0.788536	0.945352
GO:0045321	leukocyte activation	-1.6656	4.34443	0.0735119	0.781133	0.949961
GO:0046651	lymphocyte proliferation	-1.84615	3.65686	0.0150909	0.791524	0.889804
GO:0032943	mononuclear cell proliferation	-1.8135	3.67034	0.0155665	0.985642	0.982655
GO:0042100	B cell proliferation	-1.64571	3.25479	0.00597715	0.801165	0.946504
GO:0046664	dorsal closure, amnioserosa morphology change	-1.64571	1.85126	0.000232833	0.756154	0.863332
GO:0046668	regulation of retinal cell programmed cell death	-2.3511	2.55023	0.00117747	0.843124	0.663087
GO:0046670	positive regulation of retinal cell programmed cell death	-1.83421	1.88649	0.00025279	0.800938	0.608246
GO:0046669	regulation of compound eye retinal cell programmed cell death	-1.323	2.13354	0.000449034	0.84967	0.900687
GO:0046677	response to antibiotic	-5.71221	4.84556	0.233075	0.909461	0.638402
GO:0046777	protein autophosphorylation	-3.45309	4.21793	0.0549352	0.991487	0.00663803
GO:0046822	regulation of nucleocytoplasmic transport	-1.95027	3.67385	0.0156929	0.80433	0.840134
GO:0046824	positive regulation of nucleocytoplasmic transport	-2.06252	3.43584	0.00907049	0.750884	0.815363
GO:0046850	regulation of bone remodeling	-4.59746	3.22583	0.00559131	0.815689	0.620132
GO:0045124	regulation of bone resorption	-3.5361	3.12905	0.00447371	0.817727	0.967408
GO:0045780	positive regulation of bone resorption	-4.04303	2.81358	0.00216202	0.77205	0.927717
GO:0046852	positive regulation of bone remodeling	-4.04303	2.22011	0.00361677	0.76625	0.951561
GO:0046888	negative regulation of hormone secretion	-1.41793	3.30771	0.00675215	0.728298	0.847081
GO:0046903	secretion	-5.00177	5.25529	0.598739	0.977122	0.334745
GO:0046928	regulation of neurotransmitter secretion	-2.60267	3.40518	0.00845183	0.755939	0.878166
GO:0046942	carboxylic acid transport	-1.31063	5.4049	0.844973	0.973081	0.775673
GO:0006865	amino acid transport	-1.36683	5.26322	0.609762	0.973576	0.957417
GO:0048012	hepatocyte growth factor receptor signaling pathway	-1.83421	2.57749	0.00125397	0.829425	0.412131
GO:0048015	phosphatidylinositol-mediated signaling	-1.49449	4.23004	0.0564885	0.796168	0.432935
GO:0048017	inositol lipid-mediated signaling	-2.2922	4.30348	0.0668961	0.794042	0.438029
GO:0048022	negative regulation of melanin biosynthetic process	-2.09443	2.25527	0.000595386	0.838938	0.806729
GO:0048036	central complex development	-1.64571	1.73239	0.000176288	0.768487	0.542581
GO:0048065	male courtship behavior, veined wing extension	-1.37506	1.90309	0.000262768	0.828099	0.831593
GO:0048103	somatic stem cell division	-2.55248	2.56585	0.00122071	0.993829	0.391901
GO:0048139	female germ-line cyst encapsulation	-1.43555	1.79934	0.000206223	0.760204	0.580826
GO:0048146	positive regulation of fibroblast proliferation	-1.70435	3.28803	0.00645279	0.796025	0.736043
GO:0048149	behavioral response to ethanol	-5.5178	2.84572	0.00232833	0.75148	0.734887
GO:0048265	response to pain	-1.97277	3.00087	0.00332951	0.788919	0.425443
GO:0048266	behavioral response to pain	-1.323	2.75587	0.0018926	0.782854	0.871956
GO:0048469	cell maturation	-5.95421	4.01578	0.0344892	0.772957	0.582215
GO:0071695	anatomical structure maturation	-3.18577	4.19092	0.0516223	0.785736	0.955865
GO:0048477	oogenesis	-3.14199	4.07313	0.0393587	0.711646	0.87587
GO:0048485	sympathetic nervous system development	-1.323	2.97081	0.00310665	0.752031	0.496297
GO:0048511	rhythmic process	-8.81399	4.51154	0.108011	1	0
GO:0048512	circadian behavior	-6.1489	3.20276	0.00530193	0.814269	0.778125
GO:0022410	circadian sleep/wake cycle process	-2.86252	2.68485	0.00160655	0.82451	0.936721
GO:0042745	circadian sleep/wake cycle	-2.4973	2.71012	0.001703	0.824124	0.939344
GO:0045475	locomotor rhythm	-5.45855	2.9058	0.00267425	0.82	0.96015
GO:0048513	animal organ development	-13.8274	5.25909	0.603998	0.756895	0
GO:0048518	positive regulation of biological process	-8.49406	5.79302	2.06522	0.819131	0.289752
GO:0048519	negative regulation of biological process	-7.24715	5.86731	2.45049	0.816552	0.307521
GO:0048522	positive regulation of cellular process	-8.26196	5.68937	1.62674	0.727707	0.693623
GO:0009893	positive regulation of metabolic process	-4.01492	5.62893	1.41538	0.724243	0.907269
GO:0048523	negative regulation of cellular process	-7.24715	5.75674	1.89968	0.760695	0.297539
GO:0048534	hematopoietic or lymphoid organ development	-3.63639	3.69749	0.016571	0.708993	0.67445
GO:0048546	digestive tract morphogenesis	-3.76123	3.43152	0.00898069	0.72969	0.8061
GO:0048565	digestive tract development	-3.1629	3.83225	0.0226014	0.725067	0.935928
GO:0048562	embryonic organ morphogenesis	-2.84506	4.2174	0.0548687	0.684974	0.882549
GO:0048568	embryonic organ development	-3.74303	4.40081	0.0837033	0.691016	0.874411
GO:0048569	post-embryonic animal organ development	-5.42158	3.6066	0.0134411	0.785454	0.665203
GO:0048583	regulation of response to stimulus	-7.98632	5.59008	1.29426	0.825801	0.273362
GO:0048584	positive regulation of response to stimulus	-5.31127	5.127	0.445598	0.727573	0.797265
GO:0048585	negative regulation of response to stimulus	-3.66942	5.06548	0.386745	0.755022	0.760192
GO:0048588	developmental cell growth	-6.20943	3.82458	0.0222056	0.778024	0.898231
GO:0009826	unidimensional cell growth	-2.16803	3.5027	0.0105806	0.785009	0.91375
GO:0048675	axon extension	-2.77497	3.39846	0.0083221	0.698179	0.901429
GO:1990138	neuron projection extension	-3.33453	3.54332	0.0116183	0.693364	0.918643
GO:0048589	developmental growth	-9.02656	4.41338	0.0861614	0.78694	0.605299
GO:0016049	cell growth	-6.59838	3.99145	0.0326099	0.988232	0.921112
GO:0060560	developmental growth involved in morphogenesis	-4.77502	3.99813	0.0331155	0.776024	0.922053
GO:0048598	embryonic morphogenesis	-7.45969	4.52436	0.111247	0.6914	0.731636
GO:0048599	oocyte development	-2.78285	3.46389	0.00967586	0.730909	0.893077
GO:0007308	oocyte construction	-2.9297	3.01703	0.0034559	0.742215	0.938471
GO:0048608	reproductive structure development	-6.71171	4.60804	0.13489	0.692986	0.808321
GO:0048609	multicellular organismal reproductive process	-6.39285	4.73977	0.182687	0.775672	0.828841
GO:0007276	gamete generation	-3.26366	4.69967	0.166575	0.776616	0.975349
GO:0007281	germ cell development	-3.20596	4.35137	0.074696	0.702496	0.917424
GO:0022412	cellular process involved in reproduction in multicellular organism	-3.13254	4.52735	0.112016	0.77975	0.945803
GO:0048617	embryonic foregut morphogenesis	-1.49449	2.55145	0.00118079	0.746639	0.812309
GO:0048634	regulation of muscle organ development	-2.08951	3.01912	0.00347253	0.846719	0.582983
GO:0048636	positive regulation of muscle organ development	-2.22771	2.32015	0.000691846	0.768056	0.551455
GO:0048638	regulation of developmental growth	-7.02744	4.24566	0.0585574	0.81564	0.717403
GO:0048639	positive regulation of developmental growth	-5.85017	3.83097	0.0225349	0.761992	0.839142
GO:0030307	positive regulation of cell growth	-5.24342	3.74476	0.0184769	0.761064	0.910393
GO:0048644	muscle organ morphogenesis	-2.10903	3.52205	0.0110629	0.766975	0.825819
GO:0048646	anatomical structure formation involved in morphogenesis	-7.6809	4.91533	0.273698	0.750602	0.810625
GO:0048660	regulation of smooth muscle cell proliferation	-1.63954	3.58365	0.0127493	0.855945	0.768006
GO:0048661	positive regulation of smooth muscle cell proliferation	-2.10903	3.31492	0.00686524	0.79536	0.738841
GO:0048663	neuron fate commitment	-1.45967	3.83385	0.0226846	0.712759	0.889855
GO:0048664	neuron fate determination	-1.64571	2.76492	0.00193251	0.745551	0.812553
GO:0048678	response to axon injury	-2.22771	3.35257	0.00748723	0.943389	0.809612
GO:0048704	embryonic skeletal system morphogenesis	-3.52696	3.77107	0.0196311	0.699033	0.820812
GO:0048701	embryonic cranial skeleton morphogenesis	-2.06252	3.58035	0.0126528	0.705721	0.944972
GO:0048705	skeletal system morphogenesis	-3.20535	4.05277	0.0375559	0.699313	0.897896
GO:0048706	embryonic skeletal system development	-3.21969	3.884	0.0254619	0.718585	0.898553
GO:0048708	astrocyte differentiation	-2.67843	3.31931	0.00693509	0.727696	0.895789
GO:0048729	tissue morphogenesis	-9.1489	4.53071	0.112887	0.750501	0.793549
GO:0048731	system development	-10.4916	5.50882	1.0734	0.667679	0.888047
GO:0048732	gland development	-4.52791	4.27203	0.0622229	0.766731	0.739411
GO:0048736	appendage development	-4.46718	4.03197	0.0357997	0.729303	0.583879
GO:0048737	imaginal disc-derived appendage development	-4.03961	3.34616	0.00737747	0.748352	0.899015
GO:0048749	compound eye development	-5.23654	3.35851	0.00759034	0.730728	0.862565
GO:0048762	mesenchymal cell differentiation	-3.49335	3.92691	0.0281062	0.752801	0.698972
GO:0001755	neural crest cell migration	-1.88878	3.49596	0.0104176	0.750988	0.904931
GO:0001837	epithelial to mesenchymal transition	-3.54654	3.51587	0.0109065	0.764687	0.90733
GO:0014032	neural crest cell development	-1.49449	3.68886	0.0162451	0.755648	0.969623
GO:0014033	neural crest cell differentiation	-1.323	3.74052	0.0182973	0.757895	0.935301
GO:0048771	tissue remodeling	-3.08009	3.75747	0.0190258	0.8176	0.473475
GO:0048806	genitalia development	-2.33	3.30363	0.00668895	0.725376	0.813216
GO:0048813	dendrite morphogenesis	-2.83807	3.43553	0.00906384	0.699723	0.753917
GO:0048814	regulation of dendrite morphogenesis	-1.99666	3.27531	0.00626652	0.800852	0.83085
GO:0048839	inner ear development	-3.26887	3.987	0.0322773	0.769703	0.891977
GO:0042471	ear morphogenesis	-1.69248	3.76842	0.0195114	0.698087	0.955608
GO:0042472	inner ear morphogenesis	-1.81925	3.69767	0.0165777	0.700418	0.946309
GO:0048840	otolith development	-1.323	3.00775	0.00338273	0.794927	0.796862
GO:0048852	diencephalon morphogenesis	-2.09443	2.27184	0.00061867	0.745368	0.572601
GO:0048853	forebrain morphogenesis	-1.37506	2.72346	0.00175622	0.733263	0.858161
GO:0048856	anatomical structure development	-7.4292	5.7896	2.04899	0.743213	0.888346
GO:0048864	stem cell development	-2.06252	3.70978	0.0170467	0.783979	0.624209
GO:0048869	cellular developmental process	-7.21108	5.49107	1.03041	0.752863	0.781279
GO:0048870	cell motility	-7.75169	5.13991	0.459043	0.996112	0.00945654
GO:0048871	multicellular organismal-level homeostasis	-2.78699	4.41187	0.085862	0.791324	0.787745
GO:0050433	regulation of catecholamine secretion	-3.2991	3.13609	0.00454689	0.816908	0.827648
GO:0051955	regulation of amino acid transport	-2.7708	3.33526	0.00719453	0.821441	0.921864
GO:0050672	negative regulation of lymphocyte proliferation	-3.2991	3.53097	0.0112924	0.744975	0.874238
GO:0002695	negative regulation of leukocyte activation	-2.19733	3.91174	0.0271416	0.740423	0.977933
GO:0032944	regulation of mononuclear cell proliferation	-2.83822	3.98547	0.0321642	0.846903	0.990174
GO:0032945	negative regulation of mononuclear cell proliferation	-3.2991	3.53656	0.0114387	0.816967	0.993433
GO:0042129	regulation of T cell proliferation	-2.35974	3.88908	0.0257613	0.768817	0.98522
GO:0050670	regulation of lymphocyte proliferation	-2.83822	3.97937	0.0317151	0.766119	0.937827
GO:0051250	negative regulation of lymphocyte activation	-2.3985	3.81948	0.0219461	0.743333	0.93754
GO:0050673	epithelial cell proliferation	-4.18946	3.91073	0.0270784	0.985665	0.00633377
GO:0050678	regulation of epithelial cell proliferation	-2.41375	4.13354	0.0452327	0.844914	0.835476
GO:0050679	positive regulation of epithelial cell proliferation	-2.86252	3.856	0.023872	0.780993	0.800006
GO:0050729	positive regulation of inflammatory response	-2.72541	3.63998	0.0145155	0.771573	0.792456
GO:0050730	regulation of peptidyl-tyrosine phosphorylation	-3.59938	3.99467	0.0328527	0.820723	0.816304
GO:0050731	positive regulation of peptidyl-tyrosine phosphorylation	-3.52696	3.85107	0.0236026	0.759659	0.889025
GO:0061097	regulation of protein tyrosine kinase activity	-2.77497	3.6001	0.0132415	0.810259	0.927978
GO:0061098	positive regulation of protein tyrosine kinase activity	-3.54654	3.39005	0.00816245	0.754403	0.902705
GO:0050764	regulation of phagocytosis	-2.06252	3.57978	0.0126362	0.777462	0.889688
GO:0050765	negative regulation of phagocytosis	-1.49449	2.80277	0.0021088	0.765643	0.760245
GO:0050768	negative regulation of neurogenesis	-3.90617	3.65437	0.0150044	0.736796	0.888915
GO:0050770	regulation of axonogenesis	-6.92971	3.67403	0.0156996	0.790984	0.878486
GO:0050772	positive regulation of axonogenesis	-4.09463	3.34301	0.00732425	0.697966	0.85242
GO:0050773	regulation of dendrite development	-2.7317	3.45758	0.00953616	0.796941	0.85197
GO:0050789	regulation of biological process	-4.34744	6.826	22.2818	0.780713	0.730641
GO:0050790	regulation of catalytic activity	-4.15303	5.30695	0.674357	0.804712	0.896172
GO:0051336	regulation of hydrolase activity	-3.14958	5.08161	0.40138	0.810798	0.906797
GO:0050793	regulation of developmental process	-9.11101	5.54669	1.1712	0.82716	0.270095
GO:0050794	regulation of cellular process	-4.65284	6.78781	20.4058	0.776488	0.57175
GO:0050795	regulation of behavior	-4.8598	3.81518	0.0217299	0.803538	0.67472
GO:0050801	monoatomic ion homeostasis	-10.1457	5.0834	0.403037	0.984641	0
GO:0006873	intracellular monoatomic ion homeostasis	-7.02763	4.97621	0.314883	0.984503	0.972482
GO:0019725	cellular homeostasis	-6.06245	5.1517	0.471679	0.984927	0.935802
GO:0030003	intracellular monoatomic cation homeostasis	-7.22997	4.96707	0.308327	0.98442	0.970674
GO:0048878	chemical homeostasis	-8.65906	5.20754	0.536393	0.984781	0.922101
GO:0055080	monoatomic cation homeostasis	-9.16056	5.07493	0.395247	0.984287	0.941408
GO:0055082	intracellular chemical homeostasis	-6.69343	5.0711	0.391781	0.984565	0.940658
GO:0098771	inorganic ion homeostasis	-9.02656	5.03891	0.363791	0.984756	0.934394
GO:0050802	circadian sleep/wake cycle, sleep	-2.86252	1.91908	0.000272747	0.837912	0.863407
GO:0050803	regulation of synapse structure or activity	-6.13632	4.09465	0.0413577	0.832972	0.526051
GO:0050804	modulation of chemical synaptic transmission	-12.686	4.28502	0.0641121	0.815333	0.16275
GO:0048167	regulation of synaptic plasticity	-3.20535	3.78789	0.0204061	0.798935	0.927005
GO:0050805	negative regulation of synaptic transmission	-2.08914	3.03981	0.00364217	0.808399	0.836098
GO:0050806	positive regulation of synaptic transmission	-6.20943	3.55352	0.0118944	0.769714	0.896474
GO:0050808	synapse organization	-11.3957	4.09889	0.0417635	0.953755	0.313927
GO:0034329	cell junction assembly	-9.67186	4.06047	0.0382278	0.951839	0.921901
GO:0045216	cell-cell junction organization	-9.58136	3.92603	0.0280497	0.954823	0.904018
GO:0050821	protein stabilization	-3.00303	4.04009	0.0364749	0.833791	0.521558
GO:0050848	regulation of calcium-mediated signaling	-5.23643	3.46894	0.00978895	0.818876	0.55646
GO:0050857	positive regulation of antigen receptor-mediated signaling pathway	-1.64571	3.1176	0.0043573	0.75981	0.897201
GO:0050855	regulation of B cell receptor signaling pathway	-1.49449	3.06446	0.00385504	0.813886	0.921936
GO:0050861	positive regulation of B cell receptor signaling pathway	-2.09443	2.82282	0.00220858	0.767774	0.637456
GO:0050865	regulation of cell activation	-3.07975	4.38709	0.0810989	0.781748	0.737722
GO:0050877	nervous system process	-14.3564	5.33444	0.718428	0.766395	0.75293
GO:0007600	sensory perception	-10.82	5.24274	0.581673	0.769089	0.93863
GO:0007606	sensory perception of chemical stimulus	-4.89343	5.14158	0.460812	0.772317	0.942575
GO:0007608	sensory perception of smell	-1.60954	5.08346	0.403093	0.774265	0.931099
GO:0050906	detection of stimulus involved in sensory perception	-4.988	5.09911	0.417881	0.719191	0.908822
GO:0050878	regulation of body fluid levels	-2.964	4.42416	0.0883267	0.825101	0.554926
GO:0050885	neuromuscular process controlling balance	-4.59746	3.44358	0.00923348	0.818334	0.548531
GO:0050890	cognition	-7.72465	4.01632	0.0345324	0.805111	0.593938
GO:0050896	response to stimulus	-8.17531	6.6446	14.674	1	0
GO:0050900	leukocyte migration	-3.52696	3.88468	0.0255018	0.963578	0.777562
GO:0050905	neuromuscular process	-6.44315	3.7926	0.020629	0.810499	0.59553
GO:0050920	regulation of chemotaxis	-4.43164	4.02637	0.0353407	0.812453	0.84855
GO:0050921	positive regulation of chemotaxis	-2.68507	3.75974	0.0191255	0.760388	0.825029
GO:0050954	sensory perception of mechanical stimulus	-5.59916	4.08518	0.0404663	0.803178	0.620953
GO:0050974	detection of mechanical stimulus involved in sensory perception	-3.23037	3.14582	0.00465	0.767485	0.874151
GO:0050910	detection of mechanical stimulus involved in sensory perception of sound	-1.83421	2.84073	0.00230172	0.775286	0.928214
GO:0050966	detection of mechanical stimulus involved in sensory perception of pain	-1.56434	2.61278	0.00136041	0.780806	0.905169
GO:0050982	detection of mechanical stimulus	-2.86581	3.31471	0.00686191	0.929219	0.621671
GO:0051017	actin filament bundle assembly	-1.54654	3.85077	0.0235859	0.95204	0.80357
GO:0051046	regulation of secretion	-5.94173	4.37798	0.0794159	0.796454	0.81802
GO:0051050	positive regulation of transport	-10.9647	4.57823	0.125939	0.727347	0.848115
GO:0051051	negative regulation of transport	-5.58133	4.26098	0.0606596	0.764775	0.801404
GO:0051052	regulation of DNA metabolic process	-1.66023	4.83633	0.228176	0.823277	0.317432
GO:0051054	positive regulation of DNA metabolic process	-1.45432	4.18724	0.0511866	0.764101	0.74873
GO:0051055	negative regulation of lipid biosynthetic process	-1.70435	3.53339	0.0113556	0.814977	0.896515
GO:0051090	regulation of DNA-binding transcription factor activity	-3.03031	4.30408	0.0669893	0.809706	0.736382
GO:0051091	positive regulation of DNA-binding transcription factor activity	-3.26887	4.1067	0.0425219	0.812927	0.771256
GO:0051092	positive regulation of NF-kappaB transcription factor activity	-1.323	3.78597	0.0203163	0.820893	0.898096
GO:0051093	negative regulation of developmental process	-3.38536	4.62176	0.139217	0.76986	0.771966
GO:0051094	positive regulation of developmental process	-10.8217	4.7548	0.18912	0.742826	0.793309
GO:0051098	regulation of binding	-5.14572	4.12778	0.0446373	0.83693	0.623826
GO:0051124	synaptic assembly at neuromuscular junction	-3.54654	2.5172	0.00109099	0.735858	0.75179
GO:0051128	regulation of cellular component organization	-8.29641	5.37792	0.794076	0.824098	0.266488
GO:0051129	negative regulation of cellular component organization	-5.18666	4.96508	0.306917	0.750281	0.808223
GO:0051130	positive regulation of cellular component organization	-8.32157	4.72323	0.175862	0.732368	0.726414
GO:0051146	striated muscle cell differentiation	-5.93299	3.97437	0.0313526	0.775432	0.880033
GO:0014902	myotube differentiation	-3.45888	3.56538	0.0122237	0.786222	0.913159
GO:0030239	myofibril assembly	-1.69248	3.49499	0.0103943	0.738718	0.904571
GO:0055001	muscle cell development	-4.40641	3.90108	0.0264831	0.77293	0.95646
GO:0055002	striated muscle cell development	-3.75151	3.51481	0.0108799	0.783077	0.906974
GO:0051147	regulation of muscle cell differentiation	-5.52677	3.66642	0.0154268	0.819748	0.785067
GO:0051153	regulation of striated muscle cell differentiation	-5.52677	3.46746	0.00975569	0.82241	0.762647
GO:0010830	regulation of myotube differentiation	-2.86581	3.20385	0.00531524	0.827811	0.936016
GO:0010831	positive regulation of myotube differentiation	-2.57819	2.73719	0.00181277	0.781326	0.920264
GO:0051149	positive regulation of muscle cell differentiation	-5.13409	3.32015	0.00694839	0.766562	0.933089
GO:0051155	positive regulation of striated muscle cell differentiation	-4.65288	3.18384	0.00507575	0.769999	0.917766
GO:0051170	import into nucleus	-1.35186	4.55315	0.118874	0.968667	0.51787
GO:0051171	regulation of nitrogen compound metabolic process	-2.47244	6.56631	12.2534	0.766373	0.845324
GO:0051173	positive regulation of nitrogen compound metabolic process	-4.45579	5.55324	1.18902	0.724503	0.888777
GO:0009891	positive regulation of biosynthetic process	-1.96354	5.39686	0.829473	0.731547	0.910109
GO:0010604	positive regulation of macromolecule metabolic process	-3.55915	5.61081	1.35755	0.722148	0.961459
GO:0031325	positive regulation of cellular metabolic process	-4.05334	5.50766	1.07054	0.717586	0.935998
GO:0031328	positive regulation of cellular biosynthetic process	-2.04418	5.3932	0.822511	0.721269	0.909279
GO:0051174	regulation of phosphorus metabolic process	-7.10622	5.03625	0.361569	0.818611	0.298198
GO:0051179	localization	-7.76927	6.75203	18.7921	1	0
GO:0051216	cartilage development	-3.45888	4.06871	0.0389596	0.70007	0.86235
GO:0051222	positive regulation of protein transport	-7.76037	4.08282	0.0402468	0.728987	0.879508
GO:0032388	positive regulation of intracellular transport	-5.21999	3.89293	0.0259908	0.736481	0.925775
GO:0033157	regulation of intracellular protein transport	-5.87971	3.95177	0.0297627	0.796287	0.909213
GO:0051223	regulation of protein transport	-6.80204	4.32924	0.070984	0.786165	0.959157
GO:0090316	positive regulation of intracellular protein transport	-6.784	3.79491	0.0207387	0.738179	0.951889
GO:1904951	positive regulation of establishment of protein localization	-7.4177	4.10768	0.0426184	0.732344	0.947385
GO:0051234	establishment of localization	-6.52474	6.74656	18.5567	0.967137	0.804398
GO:0051239	regulation of multicellular organismal process	-15.0863	5.20648	0.535086	0.837096	0.210497
GO:0051240	positive regulation of multicellular organismal process	-14.3521	4.82938	0.224554	0.711353	0.795138
GO:0051241	negative regulation of multicellular organismal process	-9.40088	4.67774	0.158373	0.741629	0.829298
GO:0051246	regulation of protein metabolic process	-5.40346	5.80276	2.11207	0.799604	0.373913
GO:0051247	positive regulation of protein metabolic process	-6.91785	5.04456	0.368554	0.738357	0.781698
GO:0051248	negative regulation of protein metabolic process	-4.21543	5.10913	0.427634	0.767262	0.768304
GO:0051252	regulation of RNA metabolic process	-2.23421	6.4853	10.1681	0.75963	0.884684
GO:0051259	protein complex oligomerization	-1.3217	4.815	0.21724	0.958223	0.590606
GO:0051279	regulation of release of sequestered calcium ion into cytosol	-4.83775	3.46657	0.00973573	0.806009	0.842858
GO:0051209	release of sequestered calcium ion into cytosol	-1.97277	3.79372	0.0206822	0.748279	0.91536
GO:0051283	negative regulation of sequestering of calcium ion	-1.84615	3.79678	0.0208285	0.772368	0.956406
GO:0051282	regulation of sequestering of calcium ion	-4.988	3.95472	0.0299656	0.804202	0.739654
GO:0051293	establishment of spindle localization	-2.19959	3.68583	0.016132	0.934376	0.628654
GO:0000132	establishment of mitotic spindle orientation	-1.97865	3.53058	0.0112824	0.928845	0.975372
GO:0040001	establishment of mitotic spindle localization	-1.65097	3.63528	0.0143591	0.933794	0.98875
GO:0051294	establishment of spindle orientation	-1.79573	3.55497	0.0119343	0.929627	0.978456
GO:0051301	cell division	-2.87107	5.61902	1.38346	0.995756	0.0105863
GO:0051302	regulation of cell division	-2.45624	4.42899	0.0893146	0.848821	0.177175
GO:0051338	regulation of transferase activity	-4.5335	4.81832	0.218909	0.81852	0.810484
GO:0051341	regulation of oxidoreductase activity	-1.34207	3.55727	0.0119975	0.848072	0.574456
GO:0051347	positive regulation of transferase activity	-5.79894	4.51714	0.109415	0.823308	0.765375
GO:0051350	negative regulation of lyase activity	-1.37506	3.44012	0.0091603	0.848439	0.658987
GO:0045761	regulation of adenylate cyclase activity	-1.37506	3.60895	0.0135143	0.846225	0.966206
GO:0051385	response to mineralocorticoid	-5.11041	2.67669	0.00157661	0.909008	0.717109
GO:0051384	response to glucocorticoid	-3.50286	3.43759	0.00910708	0.900242	0.901262
GO:0071384	cellular response to corticosteroid stimulus	-3.27224	3.29754	0.00659582	0.895595	0.969398
GO:0071385	cellular response to glucocorticoid stimulus	-2.3985	3.25334	0.00595719	0.896059	0.964211
GO:0071548	response to dexamethasone	-1.54654	2.91222	0.00271416	0.903856	0.925965
GO:0051480	regulation of cytosolic calcium ion concentration	-6.63047	3.29842	0.00660912	0.987634	0.847
GO:0051481	negative regulation of cytosolic calcium ion concentration	-2.6636	2.55267	0.00118412	0.861934	0.422985
GO:0051490	negative regulation of filopodium assembly	-1.64571	2.07188	0.000389163	0.81933	0.713741
GO:0051493	regulation of cytoskeleton organization	-5.56445	4.83538	0.227677	0.795291	0.772008
GO:0051495	positive regulation of cytoskeleton organization	-7.71424	3.91751	0.0275042	0.753413	0.766985
GO:0051588	regulation of neurotransmitter transport	-3.16728	3.47349	0.00989206	0.81946	0.705009
GO:0051591	response to cAMP	-1.56127	3.30707	0.00674217	0.903934	0.865425
GO:0051592	response to calcium ion	-7.83101	3.7611	0.0191854	0.902016	0.811783
GO:0051602	response to electrical stimulus	-2.67843	2.77232	0.00196577	0.943003	0.190483
GO:0051606	detection of stimulus	-4.20352	5.18702	0.511636	0.933785	0.355301
GO:0051640	organelle localization	-2.2806	4.77674	0.198919	0.979376	0.290604
GO:0051641	cellular localization	-4.36321	6.05133	3.74346	0.968916	0.423695
GO:0051649	establishment of localization in cell	-3.98368	5.81803	2.18766	0.960876	0.680059
GO:0051653	spindle localization	-2.08951	3.70286	0.0167773	0.971413	0.712499
GO:0051656	establishment of organelle localization	-1.97207	4.60763	0.13476	0.976544	0.811335
GO:0051668	localization within membrane	-4.12773	5.09926	0.418021	0.966288	0.417557
GO:0051674	localization of cell	-7.72673	1.97772	0.000312661	0.984133	0.17186
GO:0051707	response to other organism	-1.43555	5.40722	0.849497	0.917226	0.846234
GO:0043207	response to external biotic stimulus	-1.43555	5.40736	0.849779	0.917288	0.978913
GO:0051716	cellular response to stimulus	-8.18515	6.55784	12.0168	0.909285	0.637967
GO:0051726	regulation of cell cycle	-2.55248	5.18218	0.505972	0.829863	0.231492
GO:0051798	positive regulation of hair follicle development	-1.95353	2.7007	0.00166642	0.757582	0.58525
GO:0051797	regulation of hair follicle development	-1.56434	2.91855	0.00275408	0.801554	0.940621
GO:0051893	regulation of focal adhesion assembly	-3.54654	3.29929	0.00662243	0.82191	0.890692
GO:0001954	positive regulation of cell-matrix adhesion	-2.92213	3.28623	0.00642618	0.79526	0.922529
GO:0051894	positive regulation of focal adhesion assembly	-3.2991	2.94002	0.00289378	0.772094	0.958692
GO:0051895	negative regulation of focal adhesion assembly	-1.43555	2.71684	0.00172961	0.801164	0.934726
GO:0090109	regulation of cell-substrate junction assembly	-3.54654	3.29929	0.00662243	0.830283	0.99079
GO:0051896	regulation of protein kinase B signaling	-1.323	3.77371	0.0197509	0.811684	0.709243
GO:0051899	membrane depolarization	-8.12369	3.07262	0.00392822	0.84345	0.70354
GO:0051924	regulation of calcium ion transport	-5.49186	4.08404	0.0403599	0.798406	0.881074
GO:0051952	regulation of amine transport	-2.8978	3.56656	0.012257	0.817339	0.715177
GO:0051960	regulation of nervous system development	-10.0928	4.24289	0.0581849	0.76729	0.720754
GO:0051961	negative regulation of nervous system development	-4.74856	3.68744	0.0161918	0.747767	0.892975
GO:0051962	positive regulation of nervous system development	-8.93086	4.02715	0.0354039	0.715832	0.848178
GO:0050767	regulation of neurogenesis	-7.17491	4.13274	0.0451496	0.757113	0.951491
GO:0050769	positive regulation of neurogenesis	-7.13352	3.92257	0.0278268	0.707605	0.922947
GO:0051963	regulation of synapse assembly	-6.22148	3.9103	0.0270518	0.789347	0.728443
GO:0050807	regulation of synapse organization	-5.61658	4.08246	0.0402135	0.78889	0.971373
GO:1901890	positive regulation of cell junction assembly	-3.04139	3.617	0.0137671	0.760917	0.919494
GO:1905606	regulation of presynapse assembly	-1.43555	3.68377	0.0160555	0.795271	0.927835
GO:0051965	positive regulation of synapse assembly	-4.59586	3.41246	0.00859485	0.68018	0.894849
GO:0051966	regulation of synaptic transmission, glutamatergic	-6.17702	3.19005	0.00514893	0.839906	0.852902
GO:0051968	positive regulation of synaptic transmission, glutamatergic	-2.07208	2.65896	0.00151341	0.792504	0.806332
GO:0052547	regulation of peptidase activity	-1.69128	4.66167	0.152618	0.796821	0.891666
GO:0055006	cardiac cell development	-3.45181	3.39252	0.00820901	0.71735	0.782146
GO:0055011	atrial cardiac muscle cell differentiation	-1.95353	2.25042	0.000588734	0.742029	0.815923
GO:0055012	ventricular cardiac muscle cell differentiation	-2.4973	2.81291	0.00215869	0.726457	0.868532
GO:0055014	atrial cardiac muscle cell development	-2.09443	2.1038	0.000419099	0.742792	0.803197
GO:0055015	ventricular cardiac muscle cell development	-2.57819	2.69108	0.00162983	0.726794	0.856586
GO:0055021	regulation of cardiac muscle tissue growth	-1.43747	3.16761	0.00488949	0.792078	0.892572
GO:0055024	regulation of cardiac muscle tissue development	-2.00606	2.31387	0.000681867	0.855601	0.877619
GO:0055057	neuroblast division	-2.00606	2.8893	0.00257446	0.736361	0.723854
GO:0055059	asymmetric neuroblast division	-2.16803	2.65031	0.00148348	0.740561	0.864874
GO:0055074	calcium ion homeostasis	-6.90269	4.37513	0.078897	0.985892	0.821573
GO:0055075	potassium ion homeostasis	-4.16966	3.48572	0.0101748	0.987593	0.707153
GO:0055085	transmembrane transport	-6.83571	6.60953	13.5355	0.963603	0.743328
GO:0055119	relaxation of cardiac muscle	-1.56434	2.53148	0.00112758	0.833382	0.803366
GO:0055123	digestive system development	-3.01325	3.87737	0.0250761	0.731698	0.568367
GO:0060009	Sertoli cell development	-1.49449	2.53275	0.0011309	0.726027	0.791657
GO:0060020	Bergmann glial cell differentiation	-1.7329	2.65896	0.00151341	0.746764	0.825202
GO:0060021	roof of mouth development	-2.00606	3.5458	0.0116849	0.807322	0.537724
GO:0060022	hard palate development	-3.26366	2.44871	0.000931331	0.829435	0.820415
GO:0060024	rhythmic synaptic transmission	-1.64571	1.91908	0.000272747	0.861323	0.728632
GO:0060026	convergent extension	-1.70435	3.3694	0.00778326	0.77629	0.825287
GO:0060027	convergent extension involved in gastrulation	-1.93425	3.13956	0.00458348	0.723023	0.860634
GO:0060048	cardiac muscle contraction	-6.92971	3.39655	0.00828552	0.813526	0.895653
GO:0060047	heart contraction	-5.98947	3.58838	0.012889	0.811301	0.956855
GO:0060065	uterus development	-2.3511	2.94201	0.00290708	0.737966	0.517485
GO:0060074	synapse maturation	-1.56434	2.64147	0.00145354	0.733274	0.777311
GO:0060075	regulation of resting membrane potential	-3.44048	2.30535	0.000668562	0.85643	0.644375
GO:0060078	regulation of postsynaptic membrane potential	-1.70435	4.31052	0.0679905	0.816664	0.825592
GO:0060135	maternal process involved in female pregnancy	-1.73519	3.17114	0.0049294	0.814706	0.792983
GO:0001893	maternal placenta development	-1.323	3.03663	0.00361556	0.742747	0.906068
GO:0007565	female pregnancy	-1.49449	3.51415	0.0108633	0.811117	0.941607
GO:0060191	regulation of lipase activity	-1.46565	3.38952	0.00815247	0.850565	0.567765
GO:0060249	anatomical structure homeostasis	-2.60682	4.00792	0.0338705	0.80143	0.733484
GO:0060251	regulation of glial cell proliferation	-2.63559	3.0249	0.0035191	0.865637	0.709743
GO:0060252	positive regulation of glial cell proliferation	-2.3511	2.78888	0.00204227	0.737914	0.89944
GO:0060255	regulation of macromolecule metabolic process	-1.95507	6.58442	12.7751	0.765398	0.853814
GO:0060259	regulation of feeding behavior	-1.8573	3.02694	0.00353573	0.820335	0.847895
GO:0060278	regulation of ovulation	-1.323	2.22789	0.000558798	0.834122	0.694407
GO:0060279	positive regulation of ovulation	-1.49449	2.07188	0.000389163	0.78858	0.682335
GO:0060281	regulation of oocyte development	-1.43747	2.11394	0.000429077	0.808036	0.685552
GO:0060284	regulation of cell development	-10.0293	4.49357	0.103634	0.79846	0.894346
GO:0060297	regulation of sarcomere organization	-3.5361	2.6561	0.00150343	0.842253	0.661231
GO:0060298	positive regulation of sarcomere organization	-3.92719	2.38917	0.000811588	0.761295	0.837483
GO:0060306	regulation of membrane repolarization	-6.31614	3.05115	0.00373863	0.840691	0.70174
GO:0060314	regulation of ryanodine-sensitive calcium-release channel activity	-1.49449	3.00732	0.0033794	0.795653	0.882203
GO:0060322	head development	-11.081	4.5351	0.114035	0.78112	0.640793
GO:0060333	type II interferon-mediated signaling pathway	-1.7329	2.80956	0.00214206	0.775735	0.893412
GO:0060341	regulation of cellular localization	-8.80542	4.63743	0.144333	0.784632	0.83345
GO:0060343	trabecula formation	-1.43555	2.89763	0.00262436	0.785069	0.580469
GO:0060348	bone development	-2.22341	3.93827	0.0288513	0.71521	0.8831
GO:0060359	response to ammonium ion	-5.00557	2.50243	0.0010544	0.923487	0.600906
GO:0060402	calcium ion transport into cytosol	-3.81124	2.27416	0.000621996	0.845324	0.440553
GO:0060415	muscle tissue morphogenesis	-1.49449	3.4729	0.00987876	0.756165	0.837441
GO:0060420	regulation of heart growth	-2.19733	3.22427	0.00557135	0.790696	0.771116
GO:0060429	epithelium development	-8.72239	4.79587	0.20788	0.753444	0.841973
GO:0060444	branching involved in mammary gland duct morphogenesis	-2.57819	2.86688	0.00244474	0.720281	0.886268
GO:0060603	mammary gland duct morphogenesis	-2.07208	3.01828	0.00346588	0.71584	0.942901
GO:0060485	mesenchyme development	-2.88029	4.06815	0.0389097	0.760155	0.736509
GO:0060536	cartilage morphogenesis	-1.43555	2.82995	0.00224517	0.728075	0.767227
GO:0060537	muscle tissue development	-5.85578	4.14414	0.0463503	0.77421	0.74531
GO:0060538	skeletal muscle organ development	-4.20883	3.86219	0.0242146	0.772921	0.865935
GO:0060541	respiratory system development	-7.74924	3.97525	0.0314158	0.728429	0.57809
GO:0060563	neuroepithelial cell differentiation	-3.1568	3.09342	0.00412114	0.784993	0.884289
GO:0060571	morphogenesis of an epithelial fold	-2.3511	2.91434	0.00272747	0.787545	0.775769
GO:0060573	cell fate specification involved in pattern specification	-2.22559	2.66839	0.00154667	0.752434	0.723464
GO:0060581	cell fate commitment involved in pattern specification	-2.43593	2.93247	0.00284388	0.745337	0.747522
GO:0060627	regulation of vesicle-mediated transport	-2.13336	4.38532	0.0807696	0.790547	0.819085
GO:0060638	mesenchymal-epithelial cell signaling	-1.7329	2.51188	0.00107768	0.86749	0.612073
GO:0060732	positive regulation of inositol phosphate biosynthetic process	-1.95353	2.55388	0.00118745	0.795626	0.867682
GO:0032960	regulation of inositol trisphosphate biosynthetic process	-1.95353	2.39445	0.000821567	0.854353	0.953227
GO:0032962	positive regulation of inositol trisphosphate biosynthetic process	-2.09443	2.17319	0.000492275	0.803896	0.932507
GO:0060749	mammary gland alveolus development	-1.49449	2.83885	0.00229174	0.800194	0.883442
GO:0060788	ectodermal placode formation	-2.11288	2.93399	0.00285386	0.801861	0.582879
GO:0030916	otic vesicle formation	-1.64571	2.78888	0.00204227	0.715485	0.955808
GO:0043049	otic placode formation	-1.83421	2.53782	0.00114421	0.722038	0.952639
GO:0071697	ectodermal placode morphogenesis	-2.07208	2.95999	0.00303015	0.804349	0.985608
GO:0060810	intracellular mRNA localization involved in pattern specification process	-1.49449	2.68485	0.00160655	0.743152	0.724919
GO:0060840	artery development	-2.10903	3.60595	0.0134211	0.734329	0.806252
GO:0060856	establishment of blood-brain barrier	-2.6636	2.83251	0.00225848	0.742879	0.481814
GO:0060857	establishment of glial blood-brain barrier	-1.64571	2.31175	0.000678541	0.753301	0.792302
GO:0060972	left/right pattern formation	-2.51142	3.90004	0.0264199	0.725963	0.870368
GO:0060993	kidney morphogenesis	-2.19733	3.58805	0.012879	0.714818	0.715355
GO:0001822	kidney development	-1.80674	4.12352	0.0442016	0.707987	0.917042
GO:0061326	renal tubule development	-1.47593	3.60444	0.0133746	0.718196	0.919123
GO:0061008	hepaticobiliary system development	-2.0966	3.79204	0.0206024	0.734483	0.560152
GO:0061024	membrane organization	-3.6229	5.19721	0.52378	0.95984	0.458466
GO:0061029	eyelid development in camera-type eye	-1.49449	2.67394	0.00156663	0.750191	0.788093
GO:0061036	positive regulation of cartilage development	-1.323	3.12156	0.00439721	0.746606	0.620621
GO:0061038	uterus morphogenesis	-1.7329	2.42651	0.000884764	0.741858	0.597755
GO:0061041	regulation of wound healing	-2.00606	3.78297	0.0201766	0.828656	0.604211
GO:0061053	somite development	-2.47576	3.65667	0.0150842	0.717191	0.781813
GO:0061061	muscle structure development	-9.0894	4.44297	0.092235	0.783859	0.629555
GO:0061138	morphogenesis of a branching epithelium	-4.10902	3.90064	0.0264564	0.714138	0.891699
GO:0048754	branching morphogenesis of an epithelial tube	-4.3203	3.76664	0.0194315	0.705685	0.967921
GO:0061178	regulation of insulin secretion involved in cellular response to glucose stimulus	-1.41793	3.24155	0.00579753	0.756898	0.892576
GO:0061180	mammary gland epithelium development	-2.72541	3.31555	0.00687522	0.773201	0.803553
GO:0060443	mammary gland morphogenesis	-2.67843	3.20112	0.00528197	0.777164	0.921401
GO:0061245	establishment or maintenance of bipolar cell polarity	-6.20344	3.32879	0.00708809	0.989075	0.755129
GO:0061303	cornea development in camera-type eye	-1.56434	2.65801	0.00151009	0.750614	0.786511
GO:0061333	renal tubule morphogenesis	-1.83711	3.48244	0.0100983	0.712696	0.842479
GO:0061337	cardiac conduction	-9.49551	3.34025	0.00727768	0.803097	0.813999
GO:0061343	cell adhesion involved in heart morphogenesis	-2.6636	2.52504	0.00111094	0.738226	0.570515
GO:0061351	neural precursor cell proliferation	-1.81925	3.66474	0.015367	0.986084	0.799949
GO:0061377	mammary gland lobule development	-1.49449	2.83885	0.00229174	0.800194	0.883442
GO:0061387	regulation of extent of cell growth	-5.36077	3.5244	0.0111227	0.772314	0.894271
GO:0061448	connective tissue development	-4.43164	4.13395	0.045276	0.774506	0.744119
GO:0061458	reproductive system development	-6.6378	4.60977	0.135425	0.70514	0.756293
GO:0061515	myeloid cell development	-1.57522	3.55739	0.0120009	0.787572	0.883827
GO:0061525	hindgut development	-1.41793	2.80277	0.0021088	0.755609	0.835764
GO:0061572	actin filament bundle organization	-1.49449	3.92111	0.0277337	0.955219	0.812914
GO:0062009	secondary palate development	-3.92719	2.92428	0.00279067	0.820331	0.488351
GO:0062012	regulation of small molecule metabolic process	-2.52429	4.40468	0.0844517	0.842367	0.254746
GO:0062013	positive regulation of small molecule metabolic process	-3.08632	3.69425	0.016448	0.78767	0.539854
GO:0065003	protein-containing complex assembly	-1.61399	5.6511	1.48952	0.95182	0.735145
GO:0065007	biological regulation	-4.07335	6.84078	23.0527	1	0
GO:0065008	regulation of biological quality	-12.4404	5.77834	1.99658	0.824747	0.24792
GO:0065009	regulation of molecular function	-6.25077	5.39008	0.816631	0.836673	0.258928
GO:0070167	regulation of biomineral tissue development	-1.70435	3.62034	0.0138735	0.785199	0.738867
GO:0070170	regulation of tooth mineralization	-1.83421	2.58883	0.00128723	0.809454	0.570218
GO:0070252	actin-mediated cell contraction	-8.93764	3.33546	0.00719786	0.984227	0.628832
GO:0070302	regulation of stress-activated protein kinase signaling cascade	-1.83155	4.03399	0.035966	0.802617	0.747559
GO:0070305	response to cGMP	-1.7329	2.45025	0.000934657	0.913217	0.785546
GO:0070307	lens fiber cell development	-1.56434	2.74741	0.00185601	0.7252	0.795471
GO:0070372	regulation of ERK1 and ERK2 cascade	-4.43164	4.00419	0.0335811	0.804891	0.734694
GO:0070374	positive regulation of ERK1 and ERK2 cascade	-3.6229	3.84086	0.0230538	0.748703	0.828626
GO:0070482	response to oxygen levels	-5.96919	4.06024	0.0382078	0.932615	0.738194
GO:0070507	regulation of microtubule cytoskeleton organization	-1.96389	4.2352	0.0571637	0.81074	0.874826
GO:0070509	calcium ion import	-1.88878	2.94841	0.00295032	0.977853	0.516617
GO:0070588	calcium ion transmembrane transport	-4.22461	4.89765	0.262782	0.965099	0.714858
GO:0070593	dendrite self-avoidance	-2.4973	2.60314	0.00133047	0.748837	0.867237
GO:0070661	leukocyte proliferation	-1.8135	3.72908	0.0178217	0.985976	0.806986
GO:0070663	regulation of leukocyte proliferation	-2.74578	4.01557	0.0344725	0.847423	0.820022
GO:0070664	negative regulation of leukocyte proliferation	-3.10346	3.55919	0.0120508	0.816569	0.880052
GO:0070671	response to interleukin-12	-1.84615	2.59988	0.00132049	0.921612	0.546496
GO:0070727	cellular macromolecule localization	-3.29265	5.96212	3.04838	0.959491	0.864823
GO:0008104	protein localization	-2.28654	5.96165	3.04508	0.958845	0.962201
GO:0045184	establishment of protein localization	-2.52056	5.93954	2.89394	0.958874	0.902376
GO:0070848	response to growth factor	-6.17702	4.45045	0.0938382	0.920865	0.820225
GO:0070884	regulation of calcineurin-NFAT signaling cascade	-2.07208	3.1486	0.00467994	0.824279	0.565928
GO:0050850	positive regulation of calcium-mediated signaling	-2.02006	3.07628	0.00396148	0.770315	0.918213
GO:0070885	negative regulation of calcineurin-NFAT signaling cascade	-1.43555	2.83442	0.00226846	0.798196	0.958904
GO:0106056	regulation of calcineurin-mediated signaling	-2.07208	3.17551	0.00497929	0.823837	0.928776
GO:0106057	negative regulation of calcineurin-mediated signaling	-1.43555	2.83696	0.00228176	0.798137	0.973164
GO:0070887	cellular response to chemical stimulus	-13.0466	5.7298	1.78542	0.888929	0.620298
GO:0070986	left/right axis specification	-3.10346	2.7364	0.00180944	0.758728	0.837607
GO:0071107	response to parathyroid hormone	-1.49449	2.60206	0.00132715	0.916471	0.6078
GO:0071205	protein localization to juxtaparanode region of axon	-2.09443	2.00432	0.000332618	0.977203	0.303856
GO:0002175	protein localization to paranode region of axon	-1.95353	2.08636	0.000402468	0.976991	0.932515
GO:0071214	cellular response to abiotic stimulus	-4.25032	4.42241	0.0879708	0.922542	0.78487
GO:0071216	cellular response to biotic stimulus	-1.57703	3.89851	0.0263267	0.936212	0.224339
GO:0071222	cellular response to lipopolysaccharide	-1.81925	3.7471	0.0185767	0.88905	0.823893
GO:0031663	lipopolysaccharide-mediated signaling pathway	-1.49449	3.17056	0.00492275	0.774404	0.921431
GO:0071219	cellular response to molecule of bacterial origin	-1.77402	3.77379	0.0197542	0.8989	0.962604
GO:0071229	cellular response to acid chemical	-4.26397	3.82905	0.0224351	0.91176	0.47722
GO:0043200	response to amino acid	-3.76123	3.83985	0.0230005	0.900375	0.913183
GO:0071230	cellular response to amino acid stimulus	-3.3605	3.79036	0.0205225	0.888658	0.907021
GO:0071236	cellular response to antibiotic	-1.95027	2.58206	0.00126727	0.925411	0.365222
GO:0071241	cellular response to inorganic substance	-10.0125	3.93115	0.0283823	0.908936	0.443404
GO:0071242	cellular response to ammonium ion	-6.10338	2.31806	0.000688519	0.917501	0.588135
GO:0071248	cellular response to metal ion	-8.75813	3.87714	0.0250628	0.908789	0.716585
GO:0071277	cellular response to calcium ion	-4.65288	3.56324	0.0121638	0.898307	0.943585
GO:0071260	cellular response to mechanical stimulus	-2.06252	3.344	0.00734088	0.923878	0.8761
GO:0071300	cellular response to retinoic acid	-1.64372	3.29403	0.0065426	0.902108	0.770753
GO:0071310	cellular response to organic substance	-9.84122	5.34189	0.730855	0.879455	0.791124
GO:0071320	cellular response to cAMP	-2.2922	3.21032	0.00539507	0.894146	0.770687
GO:0071321	cellular response to cGMP	-1.7329	2.36549	0.000768348	0.90412	0.778422
GO:0071346	cellular response to type II interferon	-3.54654	3.51614	0.0109132	0.880292	0.80078
GO:0071363	cellular response to growth factor stimulus	-6.31132	4.44006	0.0916196	0.91862	0.818618
GO:0071559	response to transforming growth factor beta	-2.9297	4.00026	0.0332784	0.924147	0.928438
GO:0071560	cellular response to transforming growth factor beta stimulus	-3.00801	3.99043	0.0325334	0.923679	0.927038
GO:0071374	cellular response to parathyroid hormone stimulus	-1.7329	2.32838	0.00070515	0.913097	0.585291
GO:0071383	cellular response to steroid hormone stimulus	-5.39342	4.1931	0.0518818	0.883804	0.893516
GO:0071386	cellular response to corticosterone stimulus	-2.09443	1.75587	0.000186266	0.909291	0.887609
GO:0071389	cellular response to mineralocorticoid stimulus	-2.75754	2.38917	0.000811588	0.90583	0.805601
GO:0051412	response to corticosterone	-2.16803	2.21748	0.000545494	0.910277	0.927614
GO:0071392	cellular response to estradiol stimulus	-1.88878	3.15045	0.00469989	0.902252	0.764284
GO:0071393	cellular response to progesterone stimulus	-1.83421	1.8451	0.000229506	0.910173	0.770622
GO:0071396	cellular response to lipid	-6.74892	4.63555	0.143711	0.886579	0.740748
GO:0071407	cellular response to organic cyclic compound	-11.0482	4.59513	0.130938	0.885705	0.686437
GO:0048545	response to steroid hormone	-9.82262	4.24132	0.0579753	0.891563	0.900557
GO:0071417	cellular response to organonitrogen compound	-9.81576	4.6279	0.1412	0.878058	0.848685
GO:0010243	response to organonitrogen compound	-6.94771	4.88956	0.257929	0.88821	0.943986
GO:0032869	cellular response to insulin stimulus	-1.49719	3.84317	0.0231768	0.886911	0.933851
GO:0043434	response to peptide hormone	-1.51286	4.14817	0.0467827	0.88971	0.976491
GO:0071375	cellular response to peptide hormone stimulus	-2.16259	4.067	0.0388066	0.883444	0.964767
GO:0071868	cellular response to monoamine stimulus	-5.42289	4.15155	0.0471486	0.885135	0.999182
GO:0071869	response to catecholamine	-5.42289	4.15293	0.0472983	0.892208	0.999182
GO:0071870	cellular response to catecholamine stimulus	-5.42289	4.15155	0.0471486	0.880011	0.916278
GO:1901653	cellular response to peptide	-2.58599	4.12756	0.0446141	0.883232	0.912732
GO:1901699	cellular response to nitrogen compound	-9.86713	4.64412	0.146575	0.892652	0.90053
GO:1903350	response to dopamine	-2.75754	4.14251	0.0461774	0.892365	0.997758
GO:1903351	cellular response to dopamine	-2.75754	4.14242	0.0461674	0.880164	0.998158
GO:0071466	cellular response to xenobiotic stimulus	-8.09069	4.27942	0.0632906	0.907036	0.509085
GO:0071495	cellular response to endogenous stimulus	-10.881	5.21391	0.544319	0.9107	0.357704
GO:0009725	response to hormone	-10.045	5.14872	0.468453	0.882533	0.944913
GO:0032870	cellular response to hormone stimulus	-10.392	5.03309	0.358951	0.875614	0.921711
GO:0071496	cellular response to external stimulus	-3.72766	5.02679	0.353779	0.92431	0.714364
GO:0071526	semaphorin-plexin signaling pathway	-4.16966	4.008	0.0338772	0.797747	0.623167
GO:0071600	otic vesicle morphogenesis	-1.37506	2.87564	0.00249464	0.714566	0.771829
GO:0071634	regulation of transforming growth factor beta production	-2.42338	3.15014	0.00469657	0.806055	0.712398
GO:0071636	positive regulation of transforming growth factor beta production	-1.7329	2.82478	0.00221856	0.761933	0.685612
GO:0071696	ectodermal placode development	-2.02006	3.01199	0.00341599	0.819006	0.494765
GO:0071702	organic substance transport	-2.08524	6.26102	6.0669	0.971092	0.610579
GO:0071705	nitrogen compound transport	-1.6894	6.15698	4.77446	0.971869	0.447478
GO:0071709	membrane assembly	-1.37506	4.44627	0.0929401	0.95807	0.732972
GO:0071772	response to BMP	-1.49449	3.6466	0.0147383	0.927693	0.880632
GO:0071805	potassium ion transmembrane transport	-5.95756	5.12614	0.44472	0.965776	0.755808
GO:0071840	cellular component organization or biogenesis	-3.75456	6.45305	9.44044	0.994935	0.0203379
GO:0071867	response to monoamine	-5.34278	4.15339	0.0473482	0.899684	0.636603
GO:0071871	response to epinephrine	-2.6636	2.45025	0.000934657	0.912943	0.696529
GO:0071872	cellular response to epinephrine stimulus	-2.75754	2.38917	0.000811588	0.903691	0.691173
GO:0071875	adrenergic receptor signaling pathway	-1.64571	3.79239	0.020619	0.808013	0.515081
GO:0071880	adenylate cyclase-activating adrenergic receptor signaling pathway	-1.64571	2.83822	0.00228841	0.828782	0.75768
GO:0072001	renal system development	-2.65245	4.15467	0.0474879	0.722226	0.596806
GO:0072002	Malpighian tubule development	-1.41793	2.65321	0.00149346	0.737849	0.878122
GO:0072089	stem cell proliferation	-2.86252	3.50529	0.0106438	0.986343	0.783028
GO:0072175	epithelial tube formation	-3.70472	3.79344	0.0206689	0.702539	0.877452
GO:0001838	embryonic epithelial tube formation	-2.95572	3.74429	0.018457	0.697629	0.978482
GO:0001841	neural tube formation	-2.37668	3.67043	0.0155699	0.692648	0.968834
GO:0001843	neural tube closure	-1.83711	3.59439	0.0130686	0.695347	0.970723
GO:0014020	primary neural tube formation	-1.81925	3.62118	0.0139001	0.694396	0.983657
GO:0060606	tube closure	-1.83711	3.60021	0.0132449	0.723795	0.959836
GO:0072201	negative regulation of mesenchymal cell proliferation	-1.83421	2.50243	0.0010544	0.839076	0.469156
GO:0072347	response to anesthetic	-1.57703	1.99564	0.000325966	0.937729	0.339108
GO:0072359	circulatory system development	-8.26283	4.68108	0.159593	0.70227	0.76691
GO:0072488	ammonium transmembrane transport	-1.54654	4.34941	0.0743601	0.97353	0.632616
GO:0072499	photoreceptor cell axon guidance	-2.22559	2.13988	0.000455687	0.685252	0.586228
GO:0072576	liver morphogenesis	-1.43555	2.57978	0.00126062	0.74417	0.857293
GO:0072578	neurotransmitter-gated ion channel clustering	-1.43555	2.71433	0.00171964	0.940787	0.844695
GO:0072657	protein localization to membrane	-3.6229	5.05876	0.380808	0.964599	0.715844
GO:0072659	protein localization to plasma membrane	-3.55032	4.03639	0.0361656	0.970047	0.808346
GO:0080090	regulation of primary metabolic process	-2.9276	6.56868	12.3204	0.766246	0.633602
GO:0080134	regulation of response to stress	-2.60775	5.05063	0.373743	0.797179	0.770059
GO:0080135	regulation of cellular response to stress	-1.92849	4.68599	0.16141	0.799305	0.876701
GO:0086001	cardiac muscle cell action potential	-7.16041	3.14426	0.00463337	0.838837	0.887008
GO:0019228	neuronal action potential	-4.04303	3.01787	0.00346255	0.678177	0.902733
GO:0086009	membrane repolarization	-2.86252	2.97589	0.00314324	0.845213	0.6955
GO:0086010	membrane depolarization during action potential	-8.07793	2.86213	0.00241813	0.843775	0.686275
GO:0086002	cardiac muscle cell action potential involved in contraction	-6.20926	3.08565	0.00404796	0.673612	0.942189
GO:0086003	cardiac muscle cell contraction	-5.88398	3.13672	0.00455354	0.809145	0.948546
GO:0086005	ventricular cardiac muscle cell action potential	-4.16966	2.82672	0.00222854	0.682583	0.959995
GO:0086011	membrane repolarization during action potential	-2.86252	2.81291	0.00215869	0.844044	0.960582
GO:0086012	membrane depolarization during cardiac muscle cell action potential	-7.21997	2.6721	0.00155998	0.846493	0.935041
GO:0086013	membrane repolarization during cardiac muscle cell action potential	-2.86252	2.77012	0.00195579	0.84412	0.952355
GO:0086014	atrial cardiac muscle cell action potential	-2.86252	2.65896	0.00151341	0.61737	0.942482
GO:0086026	atrial cardiac muscle cell to AV node cell signaling	-2.86252	2.65896	0.00151341	0.799315	0.988299
GO:0098915	membrane repolarization during ventricular cardiac muscle cell action potential	-2.09443	2.57287	0.00124067	0.690159	0.979423
GO:0099622	cardiac muscle cell membrane repolarization	-2.86252	2.77012	0.00195579	0.847545	0.956209
GO:0099625	ventricular cardiac muscle cell membrane repolarization	-1.95353	2.57287	0.00124067	0.850796	0.979423
GO:0086015	SA node cell action potential	-4.83241	2.32222	0.000695172	0.773574	0.868622
GO:0086018	SA node cell to atrial cardiac muscle cell signaling	-4.83241	2.32222	0.000695172	0.806311	0.987997
GO:0086046	membrane depolarization during SA node cell action potential	-5.05542	2.08279	0.000399142	0.778906	0.977168
GO:0086016	AV node cell action potential	-2.09443	2.36549	0.000768348	0.772592	0.88479
GO:0086027	AV node cell to bundle of His cell signaling	-2.09443	2.36549	0.000768348	0.80549	0.957945
GO:0086045	membrane depolarization during AV node cell action potential	-2.09443	2.16435	0.000482296	0.777097	0.980604
GO:0086036	regulation of cardiac muscle cell membrane potential	-2.86252	2.26482	0.000608691	0.857057	0.641517
GO:0086064	cell communication by electrical coupling involved in cardiac conduction	-1.83421	2.29003	0.000645279	0.812113	0.865683
GO:0086065	cell communication involved in cardiac conduction	-7.64682	3.10924	0.00427414	0.794894	0.828963
GO:0086019	cell-cell signaling involved in cardiac conduction	-5.24478	2.93399	0.00285386	0.793356	0.928391
GO:0086066	atrial cardiac muscle cell to AV node cell communication	-2.86252	2.71517	0.00172296	0.803283	0.938725
GO:0086091	regulation of heart rate by cardiac conduction	-6.44163	3.15594	0.00475976	0.780114	0.95212
GO:0086067	AV node cell to bundle of His cell communication	-2.09443	2.57978	0.00126062	0.806182	0.892847
GO:0086070	SA node cell to atrial cardiac muscle cell communication	-4.83241	2.38382	0.00080161	0.810232	0.8743
GO:0086103	G protein-coupled receptor signaling pathway involved in heart process	-1.95353	2.54531	0.00116416	0.688099	0.435943
GO:0090066	regulation of anatomical structure size	-13.3191	4.84294	0.231675	0.813928	0.596538
GO:0090068	positive regulation of cell cycle process	-3.67636	4.18316	0.0507076	0.766725	0.829108
GO:0045931	positive regulation of mitotic cell cycle	-2.26619	3.77203	0.0196744	0.778664	0.901572
GO:1901989	positive regulation of cell cycle phase transition	-1.54235	3.90934	0.026992	0.774102	0.919611
GO:0090075	relaxation of muscle	-2.6636	3.06781	0.00388498	0.823275	0.858214
GO:0090087	regulation of peptide transport	-7.30249	3.84098	0.0230604	0.810779	0.746939
GO:0090092	regulation of transmembrane receptor protein serine/threonine kinase signaling pathway	-1.49354	4.15918	0.0479835	0.803762	0.615452
GO:0090102	cochlea development	-1.49449	3.18977	0.0051456	0.790655	0.796124
GO:0090130	tissue migration	-2.3985	3.75174	0.0187763	0.817729	0.47307
GO:0090263	positive regulation of canonical Wnt signaling pathway	-2.47576	3.70027	0.0166775	0.75416	0.869014
GO:0090090	negative regulation of canonical Wnt signaling pathway	-2.17877	3.92101	0.027727	0.771782	0.900569
GO:0090277	positive regulation of peptide hormone secretion	-3.69342	3.5339	0.0113689	0.700742	0.874126
GO:0032024	positive regulation of insulin secretion	-3.19461	3.42975	0.0089441	0.700191	0.985368
GO:0090287	regulation of cellular response to growth factor stimulus	-1.83155	4.19471	0.0520747	0.821475	0.490844
GO:0090314	positive regulation of protein targeting to membrane	-5.88398	3.25888	0.00603369	0.754273	0.88486
GO:0090313	regulation of protein targeting to membrane	-5.5991	3.30899	0.0067721	0.811465	0.961238
GO:0090322	regulation of superoxide metabolic process	-2.28654	2.86332	0.00242479	0.863967	0.802752
GO:0090330	regulation of platelet aggregation	-1.7329	2.97818	0.00315987	0.805723	0.810768
GO:0090398	cellular senescence	-2.07208	3.22866	0.0056279	0.940061	0.347116
GO:0090504	epiboly	-1.97277	3.29092	0.00649603	0.777927	0.816304
GO:0044319	wound healing, spreading of cells	-2.16803	3.05038	0.00373197	0.727751	0.907121
GO:0090505	epiboly involved in wound healing	-2.16803	3.05038	0.00373197	0.737003	0.945579
GO:0090659	walking behavior	-2.63559	3.13098	0.00449367	0.817839	0.761698
GO:0097061	dendritic spine organization	-1.84615	2.91751	0.00274743	0.951327	0.879412
GO:0060997	dendritic spine morphogenesis	-1.323	2.74741	0.00185601	0.713426	0.940321
GO:0097066	response to thyroid hormone	-1.73519	2.78817	0.00203895	0.914632	0.624098
GO:0097067	cellular response to thyroid hormone stimulus	-2.4973	2.70757	0.00169303	0.909241	0.616936
GO:0097090	presynaptic membrane organization	-1.56434	2.47276	0.000984549	0.959995	0.747201
GO:0097112	gamma-aminobutyric acid receptor clustering	-1.95353	2.3032	0.000665236	0.941602	0.823358
GO:0097305	response to alcohol	-7.96122	4.33889	0.0725806	0.898373	0.806444
GO:0097306	cellular response to alcohol	-2.35156	4.12186	0.044032	0.893062	0.834048
GO:0097327	response to antineoplastic agent	-2.24124	1.11394	3.99142e-05	0.94335	0.305341
GO:0097435	supramolecular fiber organization	-4.96611	4.96382	0.306025	0.96139	0.435671
GO:0097529	myeloid leukocyte migration	-1.88878	3.60938	0.0135276	0.963699	0.890549
GO:0030595	leukocyte chemotaxis	-1.84615	3.63508	0.0143525	0.881928	0.931686
GO:0097553	calcium ion transmembrane import into cytosol	-3.45181	3.90179	0.0265263	0.970394	0.816986
GO:0097623	potassium ion export across plasma membrane	-1.95353	2.72346	0.00175622	0.973648	0.471622
GO:0098597	observational learning	-1.83421	2.27646	0.000625322	0.828783	0.68657
GO:0098609	cell-cell adhesion	-8.22215	4.94455	0.292744	0.990573	0.0084888
GO:0098655	monoatomic cation transmembrane transport	-7.85936	5.94402	2.92389	0.962372	0.878429
GO:0098657	import into cell	-5.78291	5.2754	0.627108	0.977028	0.336636
GO:0098659	inorganic cation import across plasma membrane	-3.16728	3.74904	0.0186599	0.973049	0.706149
GO:1990573	potassium ion import across plasma membrane	-3.26366	3.39777	0.0083088	0.971211	0.953664
GO:0098660	inorganic ion transmembrane transport	-8.06144	5.92708	2.81206	0.968332	0.471151
GO:0098662	inorganic cation transmembrane transport	-8.49687	5.84123	2.30768	0.965513	0.400274
GO:0098722	asymmetric stem cell division	-1.79573	2.47712	0.000994528	0.993418	0.89604
GO:0098727	maintenance of cell number	-2.68111	3.81178	0.0215603	0.806921	0.543419
GO:0098739	import across plasma membrane	-3.99873	4.87304	0.248299	0.974564	0.302443
GO:0098742	cell-cell adhesion via plasma-membrane adhesion molecules	-3.643	4.83689	0.228469	0.990098	0.825541
GO:0007156	homophilic cell adhesion via plasma membrane adhesion molecules	-2.16803	4.81302	0.216252	0.990065	0.952127
GO:0098870	action potential propagation	-1.83421	2.57403	0.00124399	0.849014	0.833808
GO:0098900	regulation of action potential	-9.2699	3.21511	0.00545494	0.837562	0.715725
GO:0098901	regulation of cardiac muscle cell action potential	-3.92719	2.98588	0.00321642	0.840849	0.87464
GO:0098902	regulation of membrane depolarization during action potential	-2.09443	2.20683	0.000532189	0.850112	0.637468
GO:0098910	regulation of atrial cardiac muscle cell action potential	-2.09443	2.11727	0.000432403	0.785411	0.802862
GO:0099054	presynapse assembly	-1.49449	2.74429	0.0018427	0.732412	0.803713
GO:0099068	postsynapse assembly	-1.64571	2.79379	0.00206556	0.73052	0.867533
GO:0099173	postsynapse organization	-4.33527	3.49955	0.0105041	0.956485	0.851608
GO:0099177	regulation of trans-synaptic signaling	-12.6598	4.2856	0.0641986	0.818568	0.627638
GO:0099536	synaptic signaling	-8.51824	4.72913	0.178267	0.822968	0.858343
GO:0099587	inorganic ion import across plasma membrane	-3.16728	3.75358	0.0188561	0.973555	0.706667
GO:0099612	protein localization to axon	-3.26366	2.40993	0.000851502	0.976816	0.317239
GO:0099623	regulation of cardiac muscle cell membrane repolarization	-5.38532	2.94743	0.00294367	0.8414	0.69317
GO:0060307	regulation of ventricular cardiac muscle cell membrane repolarization	-4.16966	2.89098	0.00258444	0.842388	0.970994
GO:0060372	regulation of atrial cardiac muscle cell membrane repolarization	-1.95353	2.2833	0.000635301	0.852679	0.910169
GO:0098903	regulation of membrane repolarization during action potential	-1.83421	2.24055	0.000575429	0.852633	0.906165
GO:0104004	cellular response to environmental stimulus	-4.25032	4.42241	0.0879708	0.935142	0.244549
GO:0106027	neuron projection organization	-2.59073	3.10924	0.00427414	0.962362	0.637026
GO:0106030	neuron projection fasciculation	-2.59073	2.86213	0.00241813	0.726209	0.61584
GO:0106070	regulation of adenylate cyclase-activating G protein-coupled receptor signaling pathway	-1.64571	2.7364	0.00180944	0.835555	0.735169
GO:0110020	regulation of actomyosin structure organization	-6.40052	3.69338	0.0164147	0.822374	0.677093
GO:0120034	positive regulation of plasma membrane bounded cell projection assembly	-1.54235	3.58614	0.0128224	0.759137	0.890713
GO:0120035	regulation of plasma membrane bounded cell projection organization	-8.19534	4.32543	0.0703654	0.80717	0.173155
GO:0010975	regulation of neuron projection development	-8.04157	4.12937	0.0448003	0.811963	0.94002
GO:0031346	positive regulation of cell projection organization	-6.10366	4.01712	0.0345956	0.749305	0.924064
GO:0060491	regulation of cell projection assembly	-2.12528	4.09318	0.041218	0.81009	0.934816
GO:0120032	regulation of plasma membrane bounded cell projection assembly	-2.12528	3.87558	0.024973	0.815004	0.904701
GO:0120036	plasma membrane bounded cell projection organization	-8.22215	5.04861	0.37201	0.95212	0.443686
GO:0140115	export across plasma membrane	-1.49449	4.52376	0.111094	0.972656	0.831326
GO:0198738	cell-cell signaling by wnt	-2.35014	4.70276	0.167763	0.823677	0.854256
GO:1900006	positive regulation of dendrite development	-1.54235	2.58883	0.00128723	0.763747	0.884219
GO:1900019	regulation of protein kinase C activity	-3.44048	2.41664	0.000864807	0.835501	0.655775
GO:1900020	positive regulation of protein kinase C activity	-3.44048	2.41497	0.000861481	0.780507	0.729938
GO:1900073	regulation of neuromuscular synaptic transmission	-2.9803	2.38021	0.000794957	0.85423	0.769452
GO:1900074	negative regulation of neuromuscular synaptic transmission	-1.7329	1.92428	0.000276073	0.830739	0.72907
GO:1900076	regulation of cellular response to insulin stimulus	-1.56127	3.58343	0.0127426	0.830108	0.519229
GO:1900180	regulation of protein localization to nucleus	-2.01511	3.72583	0.0176886	0.804777	0.834385
GO:1900182	positive regulation of protein localization to nucleus	-1.97865	3.54295	0.0116084	0.751242	0.813014
GO:1900376	regulation of secondary metabolite biosynthetic process	-1.95353	2.98227	0.00318981	0.867061	0.206197
GO:1900377	negative regulation of secondary metabolite biosynthetic process	-2.09443	2.33244	0.000711803	0.843985	0.866897
GO:0048021	regulation of melanin biosynthetic process	-1.95353	2.74507	0.00184603	0.865222	0.910011
GO:1901184	regulation of ERBB signaling pathway	-2.30533	3.60444	0.0133746	0.817673	0.567133
GO:1901214	regulation of neuron death	-3.87224	3.98574	0.0321841	0.858077	0.164356
GO:1901216	positive regulation of neuron death	-2.42556	3.27577	0.00627318	0.802226	0.896565
GO:1901342	regulation of vasculature development	-2.51142	4.15975	0.0480467	0.769855	0.79969
GO:1901379	regulation of potassium ion transmembrane transport	-6.24675	3.75914	0.0190989	0.799125	0.838395
GO:0043268	positive regulation of potassium ion transport	-4.43134	3.59251	0.013012	0.750779	0.970343
GO:1901016	regulation of potassium ion transmembrane transporter activity	-2.02006	3.67596	0.0157694	0.778996	0.981112
GO:1901381	positive regulation of potassium ion transmembrane transport	-3.5361	3.57217	0.0124166	0.743232	0.967754
GO:1901380	negative regulation of potassium ion transmembrane transport	-2.4973	2.85126	0.00235826	0.786427	0.884108
GO:1901017	negative regulation of potassium ion transmembrane transporter activity	-1.43555	2.75967	0.00190923	0.769605	0.976302
GO:1901385	regulation of voltage-gated calcium channel activity	-1.37506	3.44824	0.00933326	0.785425	0.898768
GO:1901652	response to peptide	-1.85567	4.21461	0.0545161	0.895853	0.788685
GO:1901654	response to ketone	-8.59663	3.77437	0.0197808	0.906076	0.731617
GO:1901655	cellular response to ketone	-5.00557	3.50691	0.0106837	0.901587	0.700805
GO:1901698	response to nitrogen compound	-7.18611	4.91174	0.271443	0.908491	0.648194
GO:1901700	response to oxygen-containing compound	-11.5521	5.23929	0.577072	0.903363	0.701446
GO:1901701	cellular response to oxygen-containing compound	-9.49551	5.09707	0.415926	0.88346	0.677288
GO:1901861	regulation of muscle tissue development	-2.11985	3.24551	0.00585075	0.842495	0.603877
GO:1901888	regulation of cell junction assembly	-6.04095	4.06134	0.0383043	0.815525	0.745232
GO:1901987	regulation of cell cycle phase transition	-4.64996	4.74576	0.185225	0.825779	0.199543
GO:1901990	regulation of mitotic cell cycle phase transition	-4.12073	4.54753	0.117344	0.829296	0.882459
GO:0000075	cell cycle checkpoint signaling	-2.16902	4.5116	0.108028	0.734046	0.924958
GO:0000077	DNA damage checkpoint signaling	-1.323	4.2849	0.0640955	0.738089	0.945221
GO:0007093	mitotic cell cycle checkpoint signaling	-1.86012	4.25585	0.0599478	0.737506	0.940783
GO:0010948	negative regulation of cell cycle process	-2.13686	4.62009	0.138685	0.786808	0.957556
GO:0031570	DNA integrity checkpoint signaling	-1.46565	4.35858	0.0759467	0.739664	0.956664
GO:0045930	negative regulation of mitotic cell cycle	-3.76685	4.39827	0.0832144	0.793445	0.927842
GO:1901992	positive regulation of mitotic cell cycle phase transition	-1.69248	3.65108	0.0148913	0.780998	0.886258
GO:1902074	response to salt	-2.67843	4.43025	0.089574	0.915098	0.481508
GO:1902075	cellular response to salt	-2.42338	4.05534	0.0377788	0.906819	0.852992
GO:1902107	positive regulation of leukocyte differentiation	-2.03248	3.76916	0.0195446	0.703615	0.815354
GO:1902105	regulation of leukocyte differentiation	-1.81925	4.03113	0.0357298	0.745967	0.927201
GO:1903708	positive regulation of hemopoiesis	-1.61798	3.77129	0.0196411	0.70365	0.927478
GO:1902115	regulation of organelle assembly	-1.96389	4.26621	0.0613946	0.808705	0.80858
GO:1902117	positive regulation of organelle assembly	-3.4321	3.66801	0.0154834	0.759633	0.851211
GO:1902305	regulation of sodium ion transmembrane transport	-7.81504	3.40037	0.00835869	0.808147	0.79984
GO:2000649	regulation of sodium ion transmembrane transporter activity	-4.3488	3.34143	0.00729764	0.78801	0.906987
GO:1902473	regulation of protein localization to synapse	-1.323	2.80277	0.0021088	0.825451	0.621566
GO:1902474	positive regulation of protein localization to synapse	-1.49449	2.04139	0.000362554	0.78991	0.562035
GO:1902533	positive regulation of intracellular signal transduction	-3.6229	4.73594	0.181084	0.717263	0.829155
GO:0009967	positive regulation of signal transduction	-2.67422	4.90915	0.269833	0.711535	0.952589
GO:1902667	regulation of axon guidance	-4.0558	2.83251	0.00225848	0.797265	0.783632
GO:1902669	positive regulation of axon guidance	-1.97277	2.30963	0.000675215	0.765967	0.734262
GO:1902743	regulation of lamellipodium organization	-1.57522	3.28398	0.00639292	0.831418	0.831831
GO:1902749	regulation of cell cycle G2/M phase transition	-1.71356	4.12169	0.0440153	0.839911	0.820738
GO:1902806	regulation of cell cycle G1/S phase transition	-2.58599	3.78866	0.0204427	0.847018	0.77817
GO:1902809	regulation of skeletal muscle fiber differentiation	-1.95353	2.26007	0.000602039	0.844789	0.878941
GO:1902811	positive regulation of skeletal muscle fiber differentiation	-2.09443	1.99564	0.000325966	0.797689	0.85694
GO:1902850	microtubule cytoskeleton organization involved in mitosis	-1.35286	4.13931	0.0458381	0.953233	0.835783
GO:1902875	regulation of embryonic pattern specification	-3.23037	0.477121	6.65236e-06	0.864305	0.442528
GO:1902903	regulation of supramolecular fiber organization	-6.75982	4.68541	0.161193	0.802224	0.751138
GO:1902904	negative regulation of supramolecular fiber organization	-2.22341	4.45333	0.0944635	0.764883	0.840434
GO:1902905	positive regulation of supramolecular fiber organization	-8.11544	3.86782	0.0245306	0.756344	0.616141
GO:1902930	regulation of alcohol biosynthetic process	-1.34207	3.35488	0.00752715	0.85865	0.776703
GO:1902932	positive regulation of alcohol biosynthetic process	-2.42338	2.90037	0.00264099	0.805661	0.734454
GO:1903034	regulation of response to wounding	-1.95027	3.87384	0.0248732	0.826583	0.662616
GO:1903047	mitotic cell cycle process	-4.41403	4.93554	0.286737	0.985502	0.00847354
GO:1903053	regulation of extracellular matrix organization	-1.8135	3.29776	0.00659914	0.836081	0.568231
GO:1903115	regulation of actin filament-based movement	-8.8125	3.08243	0.00401803	0.865654	0.136402
GO:1903169	regulation of calcium ion transmembrane transport	-4.80672	3.92485	0.0279732	0.795292	0.898455
GO:1903307	positive regulation of regulated secretory pathway	-1.88878	3.14208	0.00461009	0.759358	0.828311
GO:1903317	regulation of protein maturation	-4.71479	3.47698	0.00997189	0.85069	0.470505
GO:1903319	positive regulation of protein maturation	-5.12185	3.21854	0.00549818	0.792772	0.670742
GO:0010954	positive regulation of protein processing	-3.81571	3.19507	0.0052088	0.791512	0.936627
GO:0070613	regulation of protein processing	-3.59406	3.45347	0.00944635	0.84782	0.965856
GO:1903391	regulation of adherens junction organization	-3.27224	2.42813	0.00088809	0.851918	0.507902
GO:1903393	positive regulation of adherens junction organization	-3.16728	1.91908	0.000272747	0.805917	0.478029
GO:1903392	negative regulation of adherens junction organization	-1.37506	2.2014	0.000525537	0.823207	0.931698
GO:1903429	regulation of cell maturation	-1.83711	2.96047	0.00303348	0.833131	0.660438
GO:1903522	regulation of blood circulation	-17.6625	4.16741	0.0489015	0.784928	0.712179
GO:0090257	regulation of muscle system process	-16.7614	4.09012	0.0409287	0.787118	0.905141
GO:1903523	negative regulation of blood circulation	-2.22559	2.82866	0.00223852	0.784838	0.761643
GO:1903524	positive regulation of blood circulation	-4.90246	3.27623	0.00627983	0.751476	0.80706
GO:1903530	regulation of secretion by cell	-6.31818	4.33498	0.0719287	0.787349	0.811833
GO:0002791	regulation of peptide secretion	-3.28973	3.83251	0.0226147	0.805736	0.996583
GO:0002793	positive regulation of peptide secretion	-4.01082	3.53983	0.0115252	0.754638	0.929925
GO:0017157	regulation of exocytosis	-2.24124	3.81743	0.021843	0.800679	0.910561
GO:0046883	regulation of hormone secretion	-4.16275	3.95861	0.030235	0.740408	0.929858
GO:0046887	positive regulation of hormone secretion	-3.67725	3.63889	0.0144789	0.697304	0.942447
GO:0050708	regulation of protein secretion	-3.54536	4.00971	0.0340102	0.791402	0.937045
GO:0050714	positive regulation of protein secretion	-4.34706	3.68323	0.0160355	0.739191	0.948161
GO:0050796	regulation of insulin secretion	-2.60514	3.75435	0.0188894	0.741369	0.988323
GO:0051047	positive regulation of secretion	-4.81517	4.00932	0.0339803	0.740943	0.936991
GO:0051048	negative regulation of secretion	-1.84615	3.7849	0.0202664	0.77132	0.906227
GO:0090276	regulation of peptide hormone secretion	-3.08309	3.8262	0.0222887	0.74381	0.960384
GO:1903532	positive regulation of secretion by cell	-5.06869	3.95866	0.0302383	0.734778	0.929865
GO:1903533	regulation of protein targeting	-4.90246	3.44607	0.0092867	0.80887	0.80213
GO:1903725	regulation of phospholipid metabolic process	-2.22771	3.2615	0.00607028	0.838066	0.725105
GO:1903727	positive regulation of phospholipid metabolic process	-1.97277	2.7364	0.00180944	0.790305	0.749151
GO:1903764	regulation of potassium ion export across plasma membrane	-2.2729	2.39445	0.000821567	0.829024	0.65812
GO:1903779	regulation of cardiac conduction	-4.59746	2.68395	0.00160322	0.81738	0.748021
GO:1903792	negative regulation of monoatomic anion transport	-2.16803	2.29447	0.000651931	0.807571	0.889163
GO:1903793	positive regulation of monoatomic anion transport	-1.51586	2.08279	0.000399142	0.791452	0.870632
GO:1903829	positive regulation of protein localization	-8.54819	4.27124	0.0621098	0.727622	0.780371
GO:0032880	regulation of protein localization	-7.12356	4.57116	0.123907	0.781408	0.927921
GO:0070201	regulation of establishment of protein localization	-7.28481	4.34926	0.0743335	0.787765	0.939916
GO:1903831	signal transduction involved in cellular response to ammonium ion	-1.43555	0.477121	6.65236e-06	0.843725	0.806694
GO:1903959	regulation of monoatomic anion transmembrane transport	-2.22559	2.65418	0.00149678	0.826879	0.626537
GO:1903998	regulation of eating behavior	-2.2922	2.52375	0.00110762	0.830079	0.86565
GO:1904062	regulation of monoatomic cation transmembrane transport	-12.0369	4.21838	0.0549917	0.791979	0.79552
GO:1904355	positive regulation of telomere capping	-1.37506	2.86629	0.00244142	0.771259	0.767862
GO:1904375	regulation of protein localization to cell periphery	-3.03429	3.76365	0.0192985	0.803824	0.838945
GO:1904377	positive regulation of protein localization to cell periphery	-2.93177	3.51362	0.01085	0.75182	0.809688
GO:1903076	regulation of protein localization to plasma membrane	-2.45094	3.69311	0.0164047	0.804709	0.958439
GO:1903078	positive regulation of protein localization to plasma membrane	-2.19733	3.46953	0.00980225	0.752788	0.931555
GO:1904385	cellular response to angiotensin	-2.22559	3.38757	0.00811588	0.893253	0.696345
GO:0038166	angiotensin-activated signaling pathway	-1.56434	3.34577	0.00737082	0.772302	0.991424
GO:1904396	regulation of neuromuscular junction development	-3.18577	3.01828	0.00346588	0.81509	0.845607
GO:1904526	regulation of microtubule binding	-1.64571	2.32634	0.000701824	0.868665	0.764162
GO:1904580	regulation of intracellular mRNA localization	-2.11288	2.42813	0.00088809	0.833001	0.590828
GO:1904861	excitatory synapse assembly	-1.7329	2.74507	0.00184603	0.732389	0.784844
GO:1904888	cranial skeletal system development	-1.81925	3.74398	0.0184437	0.80259	0.555629
GO:1905031	regulation of membrane repolarization during cardiac muscle cell action potential	-2.09443	2.07555	0.000392489	0.855155	0.891013
GO:1905114	cell surface receptor signaling pathway involved in cell-cell signaling	-2.83807	4.88961	0.257959	0.761912	0.886746
GO:1905144	response to acetylcholine	-1.43555	3.68806	0.0162151	0.901449	0.725764
GO:1905154	negative regulation of membrane invagination	-1.95353	1.74819	0.00018294	0.831982	0.468703
GO:1905207	regulation of cardiocyte differentiation	-2.43593	3.05994	0.00381513	0.832672	0.595247
GO:1905208	negative regulation of cardiocyte differentiation	-3.10346	2.75205	0.00187597	0.766518	0.582236
GO:1905330	regulation of morphogenesis of an epithelium	-1.43272	3.43823	0.00912039	0.83815	0.622874
GO:1905475	regulation of protein localization to membrane	-5.23125	3.9164	0.0274343	0.799877	0.857881
GO:1905477	positive regulation of protein localization to membrane	-6.27385	3.72123	0.0175024	0.745206	0.896189
GO:1905879	regulation of oogenesis	-1.97865	2.28556	0.000638627	0.804551	0.698971
GO:1905939	regulation of gonad development	-1.37506	2.83378	0.00226513	0.846795	0.745425
GO:1990504	dense core granule exocytosis	-1.7329	3.35334	0.00750054	0.974277	0.541615
GO:1990776	response to angiotensin	-2.07208	3.40157	0.00838198	0.900086	0.815043
GO:1990778	protein localization to cell periphery	-2.83807	4.10343	0.0422026	0.970802	0.477388
GO:2000026	regulation of multicellular organismal development	-9.49551	4.85146	0.236265	0.750072	0.856607
GO:2000027	regulation of animal organ morphogenesis	-4.90391	3.66502	0.0153769	0.833439	0.646815
GO:2000045	regulation of G1/S transition of mitotic cell cycle	-1.93347	3.72997	0.0178583	0.846589	0.771122
GO:1902807	negative regulation of cell cycle G1/S phase transition	-1.83711	3.43854	0.00912704	0.816894	0.9473
GO:2000134	negative regulation of G1/S transition of mitotic cell cycle	-1.83711	3.4014	0.00837865	0.81714	0.942802
GO:2000052	positive regulation of non-canonical Wnt signaling pathway	-1.64571	2.78462	0.00202232	0.779556	0.557915
GO:2000106	regulation of leukocyte apoptotic process	-2.63559	3.47972	0.0100351	0.859155	0.758305
GO:2000108	positive regulation of leukocyte apoptotic process	-2.4973	2.93802	0.00288047	0.803983	0.699772
GO:0070228	regulation of lymphocyte apoptotic process	-2.02006	3.33244	0.00714796	0.860401	0.920542
GO:0070232	regulation of T cell apoptotic process	-1.37506	3.16107	0.00481631	0.863318	0.944825
GO:2000146	negative regulation of cell motility	-3.20535	4.07954	0.0399441	0.801405	0.855458
GO:0030336	negative regulation of cell migration	-2.55027	4.02682	0.0353773	0.80271	0.9832
GO:2000177	regulation of neural precursor cell proliferation	-1.45967	3.57054	0.0123701	0.856189	0.76653
GO:2000179	positive regulation of neural precursor cell proliferation	-1.60954	3.36342	0.00767683	0.79415	0.74394
GO:2000241	regulation of reproductive process	-7.46419	4.39196	0.0820136	0.856676	0.165594
GO:2000242	negative regulation of reproductive process	-1.34207	3.76849	0.0195147	0.825167	0.840432
GO:2000243	positive regulation of reproductive process	-5.42289	3.84967	0.0235261	0.794319	0.500217
GO:2000278	regulation of DNA biosynthetic process	-1.77402	3.72852	0.0177984	0.845665	0.693183
GO:2000377	regulation of reactive oxygen species metabolic process	-2.03272	3.70646	0.016917	0.85087	0.239372
GO:2000379	positive regulation of reactive oxygen species metabolic process	-1.323	3.30168	0.00665901	0.791469	0.857842
GO:2000479	regulation of cAMP-dependent protein kinase activity	-1.43555	3.06558	0.00386502	0.822646	0.713535
GO:2000481	positive regulation of cAMP-dependent protein kinase activity	-1.7329	2.29447	0.000651931	0.783349	0.719104
GO:2000573	positive regulation of DNA biosynthetic process	-2.2922	3.52349	0.0110995	0.78233	0.563031
GO:0032210	regulation of telomere maintenance via telomerase	-1.64372	3.36078	0.00763026	0.816852	0.92886
GO:0032211	negative regulation of telomere maintenance via telomerase	-1.43555	2.98453	0.00320644	0.791052	0.944384
GO:0051972	regulation of telomerase activity	-1.8135	3.38453	0.00805934	0.824919	0.931602
GO:1904356	regulation of telomere maintenance via telomere lengthening	-1.46565	3.41162	0.00857822	0.816562	0.941946
GO:2000650	negative regulation of sodium ion transmembrane transporter activity	-2.75754	2.51983	0.00109764	0.775716	0.848128
GO:1902306	negative regulation of sodium ion transmembrane transport	-2.6636	2.59329	0.00130054	0.792596	0.971339
GO:2000668	regulation of dendritic cell apoptotic process	-2.09443	2.5682	0.00122736	0.87253	0.846014
GO:2000670	positive regulation of dendritic cell apoptotic process	-2.09443	1.83885	0.00022618	0.826141	0.785008
GO:2000696	regulation of epithelial cell differentiation involved in kidney development	-1.49449	2.77452	0.00197575	0.79593	0.841569
GO:2000736	regulation of stem cell differentiation	-1.7505	3.55473	0.0119277	0.822278	0.772322
GO:2000738	positive regulation of stem cell differentiation	-1.323	2.97543	0.00313991	0.777186	0.655696
GO:2001013	epithelial cell proliferation involved in renal tubule morphogenesis	-1.49449	2.26717	0.000612017	0.740504	0.729805
GO:2001016	positive regulation of skeletal muscle cell differentiation	-1.95353	2.32222	0.000695172	0.792073	0.611287
GO:2001023	regulation of response to drug	-3.40106	1.89763	0.000259442	0.864732	0.117573
GO:2001141	regulation of RNA biosynthetic process	-2.23234	6.47679	9.97098	0.759515	0.89065
GO:2001222	regulation of neuron migration	-3.59406	3.33385	0.00717125	0.857695	0.767781
GO:2001223	negative regulation of neuron migration	-1.7329	2.45332	0.000941309	0.837036	0.846818
GO:2001224	positive regulation of neuron migration	-2.07208	2.71767	0.00173294	0.807075	0.707789
GO:2001233	regulation of apoptotic signaling pathway	-1.38405	4.18495	0.0509172	0.794481	0.850922

## Sheet: Clitellata CC
Enriched GO terms of Clitellata expanded genes
Cellular Component
TermID	Name	Value	LogSize	Frequency	Uniqueness	Dispensability
GO:0001725	stress fiber	-1.64372	3.36059	0.00873151	0.861945	0.606249
GO:0097517	contractile actin filament bundle	-1.64372	3.36059	0.00873151	0.861945	0.974838
GO:0001726	ruffle	-2.07208	4.11737	0.0498911	0.782232	0.869727
GO:0001772	immunological synapse	-2.57819	3.26905	0.00707126	0.909239	0.228846
GO:0005575	cellular_component	-1.45807	7.41931	100	1	0
GO:0005576	extracellular region	-6.16937	5.89656	3.00082	0.999914	5.921e-05
GO:0005604	basement membrane	-1.43555	4.13107	0.0514904	0.895053	0.851404
GO:0005615	extracellular space	-2.2016	5.24412	0.668042	0.98275	0.507824
GO:0005635	nuclear envelope	-2.52209	4.98161	0.364998	0.870841	0.600824
GO:0005783	endoplasmic reticulum	-1.7038	5.74633	2.12331	0.844861	0.73417
GO:0005794	Golgi apparatus	-4.09287	5.64665	1.68786	0.847977	0.299791
GO:0005796	Golgi lumen	-2.22559	3.0406	0.00417726	0.900774	0.411213
GO:0005826	actomyosin contractile ring	-1.49449	2.9345	0.00327098	0.787202	0.83272
GO:0005844	polysome	-1.88399	3.5989	0.0151173	0.966321	0.207511
GO:0005856	cytoskeleton	-2.72881	5.80439	2.42705	0.842136	0.474779
GO:0005884	actin filament	-3.19461	3.75043	0.0214308	0.811701	0.592288
GO:0005886	plasma membrane	-15.6273	6.57113	14.1847	0.848341	0.511223
GO:0005891	voltage-gated calcium channel complex	-1.56434	4.13909	0.05245	0.824805	0.837525
GO:0005902	microvillus	-3.04288	3.80332	0.0242068	0.807927	0.649434
GO:0005903	brush border	-3.4321	3.52101	0.0126346	0.989763	3.298e-05
GO:0005911	cell-cell junction	-8.93554	4.89003	0.295603	0.784183	0.836424
GO:0005912	adherens junction	-4.59587	4.07037	0.0447732	0.805712	0.713313
GO:0005918	septate junction	-5.00331	2.38917	0.000929127	0.84051	0.547777
GO:0005920	smooth septate junction	-2.09443	1.6902	0.000182779	0.851886	0.552122
GO:0005925	focal adhesion	-2.47576	4.18338	0.0580818	0.802699	0.74485
GO:0005938	cell cortex	-2.27922	4.81129	0.246584	0.836849	0.285841
GO:0008076	voltage-gated potassium channel complex	-6.31614	4.37326	0.0899349	0.817996	0.871499
GO:0008328	ionotropic glutamate receptor complex	-1.323	3.49803	0.0119834	0.838544	0.837318
GO:0009897	external side of plasma membrane	-2.86377	4.12199	0.0504242	0.890934	0.264292
GO:0009898	cytoplasmic side of plasma membrane	-1.3367	4.43508	0.103693	0.88608	0.886548
GO:0009986	cell surface	-6.24817	4.73434	0.206544	0.999932	4.116e-05
GO:0012505	endomembrane system	-3.66818	6.092	4.70637	0.99991	7.069e-05
GO:0014069	postsynaptic density	-6.59838	4.10147	0.0480975	0.737184	0.84427
GO:0032279	asymmetric synapse	-6.56817	4.1123	0.0493123	0.805063	0.986904
GO:0014704	intercalated disc	-6.39915	3.18611	0.00584131	0.826217	0.615548
GO:0015629	actin cytoskeleton	-3.64183	5.06637	0.443662	0.842647	0.349673
GO:0016020	membrane	-9.11315	7.2087	61.5716	0.999876	0.00019671
GO:0016323	basolateral plasma membrane	-8.78467	4.02926	0.0407293	0.829781	0.259917
GO:0009925	basal plasma membrane	-1.51586	4.09219	0.0470808	0.828353	0.982406
GO:0016324	apical plasma membrane	-6.41505	4.31656	0.0789263	0.820248	0.676769
GO:0016327	apicolateral plasma membrane	-2.02006	2.93298	0.00325956	0.854779	0.557853
GO:0016328	lateral plasma membrane	-8.78314	3.7237	0.0201514	0.903563	0.246468
GO:0016528	sarcoplasm	-2.51142	4.01753	0.039644	0.937945	0.139837
GO:0019898	extrinsic component of membrane	-2.12528	4.66197	0.174843	0.984847	0.0325833
GO:0030017	sarcomere	-8.11544	4.33832	0.0829817	0.790935	0.64923
GO:0030016	myofibril	-7.81147	4.3774	0.0907955	0.789887	0.990289
GO:0030018	Z disc	-6.58906	3.95698	0.0344843	0.801617	0.928929
GO:0031674	I band	-6.23663	3.99965	0.0380447	0.800442	0.935026
GO:0036379	myofilament	-1.323	3.77012	0.0224247	0.806926	0.903133
GO:0030054	cell junction	-9.37348	5.4133	0.986238	0.999923	5.184e-05
GO:0030055	cell-substrate junction	-3.16728	4.19673	0.0598944	0.804351	0.73204
GO:0030056	hemidesmosome	-1.43555	2.37107	0.000891048	0.841296	0.777374
GO:0030133	transport vesicle	-1.53194	4.78009	0.229494	0.802164	0.817519
GO:0030139	endocytic vesicle	-3.58468	4.21237	0.0620916	0.832723	0.726063
GO:0030141	secretory granule	-1.3576	4.26858	0.0706707	0.818033	0.734195
GO:0030315	T-tubule	-5.18666	3.26411	0.0069913	0.909297	0.228669
GO:0030424	axon	-16.495	4.4911	0.117969	0.759725	0.738306
GO:0030425	dendrite	-14.6818	4.45468	0.108479	0.739594	0.879923
GO:0043025	neuronal cell body	-10.0929	4.24915	0.0675787	0.927964	0.92781
GO:0043197	dendritic spine	-4.45896	3.85703	0.027394	0.613486	0.907236
GO:0097447	dendritic tree	-14.656	4.45535	0.108647	0.74078	0.960081
GO:0030427	site of polarized growth	-3.4655	4.07671	0.045432	0.999939	3.628e-05
GO:0030662	coated vesicle membrane	-1.5229	4.7695	0.223961	0.796101	0.881815
GO:0030136	clathrin-coated vesicle	-1.44164	4.59197	0.148813	0.817427	0.916799
GO:0030665	clathrin-coated vesicle membrane	-2.22771	4.37468	0.0902281	0.808651	0.750051
GO:0030673	axolemma	-1.323	2.35793	0.000864392	0.680801	0.890524
GO:0030863	cortical cytoskeleton	-2.86377	4.17047	0.0563797	0.762804	0.714262
GO:0030864	cortical actin cytoskeleton	-2.22771	4.10602	0.048604	0.752852	0.792905
GO:0031012	extracellular matrix	-2.45094	4.74395	0.211167	0.88789	0.281902
GO:0031090	organelle membrane	-1.34692	6.10536	4.85344	0.858658	0.346563
GO:0031252	cell leading edge	-7.39287	4.48409	0.11608	0.999935	3.915e-05
GO:0031253	cell projection membrane	-8.59663	4.35856	0.0869419	0.665327	0.719338
GO:0031256	leading edge membrane	-7.33963	3.97937	0.0363083	0.866251	0.257621
GO:0031410	cytoplasmic vesicle	-4.35606	5.5513	1.35515	0.78923	0.287541
GO:0005768	endosome	-2.90707	5.25761	0.689119	0.784691	0.914395
GO:0012506	vesicle membrane	-1.84656	5.29149	0.745023	0.796676	0.91402
GO:0030659	cytoplasmic vesicle membrane	-1.99086	5.28348	0.731421	0.781242	0.920304
GO:0097708	intracellular vesicle	-4.32985	5.55161	1.35611	0.796793	0.977665
GO:0031430	M band	-1.64372	2.83696	0.00261222	0.828229	0.793103
GO:0031526	brush border membrane	-1.60954	3.18752	0.00586035	0.694276	0.898311
GO:0031594	neuromuscular junction	-6.70761	3.49108	0.0117931	0.823165	0.646095
GO:0031672	A band	-2.08914	3.35141	0.00854873	0.816939	0.850224
GO:0031965	nuclear membrane	-2.60267	4.64066	0.16647	0.854505	0.642873
GO:0031982	vesicle	-5.21797	5.56714	1.40549	0.889167	0.165009
GO:0032009	early phagosome	-1.64571	2.71517	0.00197249	0.860732	0.784719
GO:0032432	actin filament bundle	-1.51586	3.46225	0.0110353	0.864354	0.614334
GO:0032587	ruffle membrane	-1.34207	3.78168	0.0230302	0.670435	0.883329
GO:0032589	neuron projection membrane	-6.31614	3.27138	0.00710934	0.667503	0.772739
GO:0032590	dendrite membrane	-3.61924	3.16732	0.0055938	0.654533	0.818704
GO:0032809	neuronal cell body membrane	-4.43134	2.81889	0.0025056	0.858863	0.213709
GO:0032991	protein-containing complex	-3.47063	6.59397	14.9506	1	0
GO:0033268	node of Ranvier	-4.63276	2.59106	0.00148127	0.790112	0.882628
GO:0033270	paranode region of axon	-4.63276	2.89818	0.00300824	0.783169	0.676347
GO:0034702	monoatomic ion channel complex	-10.6794	4.89615	0.299799	0.904589	0.842805
GO:0034703	cation channel complex	-9.75566	4.69234	0.187508	0.894418	0.805624
GO:0034704	calcium channel complex	-2.16803	4.19786	0.0600505	0.899426	0.8458
GO:0034705	potassium channel complex	-6.20926	4.38131	0.091618	0.89667	0.894749
GO:0036126	sperm flagellum	-1.77402	3.80672	0.0243972	0.734345	0.649821
GO:0036477	somatodendritic compartment	-13.3191	4.56932	0.14125	0.999934	3.981e-05
GO:0042383	sarcolemma	-9.18497	4.05457	0.0431739	0.898963	0.261097
GO:0042641	actomyosin	-1.49449	3.40261	0.00961875	0.865411	0.609565
GO:0042734	presynaptic membrane	-4.8475	3.61215	0.0155857	0.688842	0.659076
GO:0042995	cell projection	-17.3669	5.53906	1.31748	0.999921	4.925e-05
GO:0043005	neuron projection	-17.0875	4.82014	0.25166	0.780332	0.790025
GO:0043034	costamere	-1.323	2.62221	0.0015917	0.832837	0.771447
GO:0043194	axon initial segment	-2.86252	2.65031	0.00169832	0.788806	0.888269
GO:0043198	dendritic shaft	-1.49449	2.84136	0.00263887	0.785174	0.620063
GO:0043209	myelin sheath	-2.36432	3.4877	0.0117017	0.999945	3.28e-05
GO:0043219	lateral loop	-1.95353	2.18752	0.000582608	0.999953	2.706e-05
GO:0043228	non-membrane-bounded organelle	-2.19154	6.39961	9.55638	0.884159	0.280775
GO:0043230	extracellular organelle	-2.93177	3.77735	0.0228017	0.918244	0.120773
GO:0043232	intracellular non-membrane-bounded organelle	-2.19154	6.38217	9.18028	0.823176	0.695503
GO:0043235	receptor complex	-2.28654	4.47443	0.113529	0.961417	0
GO:0043292	contractile fiber	-10.3052	4.38478	0.0923529	0.816717	3.841e-05
GO:0043296	apical junction complex	-3.4321	4.45523	0.108616	0.795257	0.875718
GO:0043679	axon terminus	-6.72541	3.46105	0.0110048	0.634892	0.752948
GO:0030426	growth cone	-3.58468	3.84621	0.02672	0.764607	0.909772
GO:0043195	terminal bouton	-5.49186	3.16227	0.00552907	0.646813	0.949278
GO:0044224	juxtaparanode region of axon	-3.11351	2.51055	0.00122995	0.791864	0.875072
GO:0044291	cell-cell contact zone	-7.00258	3.39146	0.00937504	0.821841	0.63579
GO:0044295	axonal growth cone	-1.51586	2.89487	0.00298539	0.788902	0.807696
GO:0044297	cell body	-11.1057	4.29778	0.0755867	0.999937	3.779e-05
GO:0044298	cell body membrane	-4.43134	2.8893	0.00294731	0.899063	0.68316
GO:0044304	main axon	-6.02842	3.29248	0.00746348	0.784146	0.596125
GO:0044306	neuron projection terminus	-6.5382	3.51943	0.0125889	0.787211	0.759388
GO:0044309	neuron spine	-4.43164	3.867	0.0280299	0.778101	0.800123
GO:0044327	dendritic spine head	-1.56434	1.66276	0.000171355	0.694445	0.549037
GO:0045121	membrane raft	-8.22878	4.40068	0.0957952	0.964923	0.0309551
GO:0005901	caveola	-5.77003	4.0192	0.0397963	0.821456	0.939621
GO:0044853	plasma membrane raft	-6.59838	4.05289	0.0430064	0.820651	0.944579
GO:0045171	intercellular bridge	-2.2922	3.60756	0.015422	0.999944	3.345e-05
GO:0045172	germline ring canal	-2.28654	2.16435	0.000552145	0.999953	2.698e-05
GO:0045177	apical part of cell	-9.22845	4.38362	0.0921054	0.999936	3.84e-05
GO:0045178	basal part of cell	-3.4321	4.11817	0.0499824	0.999939	3.655e-05
GO:0045179	apical cortex	-2.13686	2.72835	0.00203342	0.851755	0.778215
GO:0045202	synapse	-15.4534	5.19926	0.602478	0.787653	4.547e-05
GO:0045211	postsynaptic membrane	-6.68532	4.72875	0.203905	0.641348	0.825533
GO:0045335	phagocytic vesicle	-1.71254	3.95588	0.0343967	0.83565	0.69113
GO:0048471	perinuclear region of cytoplasm	-5.73271	4.60009	0.151623	0.931972	0.153754
GO:0048787	presynaptic active zone membrane	-1.49449	2.7839	0.00231139	0.717463	0.669387
GO:0055120	striated muscle dense body	-1.64372	2.36549	0.000879624	0.837844	0.745201
GO:0060077	inhibitory synapse	-1.49449	2.5955	0.0014965	0.840975	0.563872
GO:0061174	type I terminal bouton	-1.84615	2.2878	0.000734924	0.678003	0.857775
GO:0062023	collagen-containing extracellular matrix	-1.34207	4.43626	0.103975	0.8905	0.697594
GO:0070160	tight junction	-4.2363	4.44301	0.105604	0.795605	0.873776
GO:0070161	anchoring junction	-4.52316	5.00469	0.384921	0.793917	0.857117
GO:0071944	cell periphery	-14.9199	6.60566	15.3582	0.999897	9.411e-05
GO:0097060	synaptic membrane	-10.2623	4.76381	0.221048	0.645611	0.81477
GO:0097386	glial cell projection	-2.4973	2.89376	0.00297777	0.827481	0.560213
GO:0097512	cardiac myofibril	-1.83421	2.40483	0.000963398	0.836992	0.750672
GO:0097729	9+2 motile cilium	-1.71254	3.84745	0.0267962	0.732964	0.807798
GO:0098552	side of membrane	-3.76685	4.63032	0.162551	0.984929	0.0323769
GO:0098590	plasma membrane region	-17.6625	5.20862	0.615607	0.878808	0
GO:0098793	presynapse	-5.86058	4.58919	0.147864	0.795217	0.786597
GO:0098794	postsynapse	-9.23912	4.87567	0.285988	0.786486	0.848861
GO:0098796	membrane protein complex	-6.92326	5.94568	3.3602	0.934873	0.422891
GO:0098797	plasma membrane protein complex	-11.7894	5.57319	1.42519	0.812722	0.358837
GO:0098802	plasma membrane signaling receptor complex	-1.41793	4.31463	0.0785759	0.840124	0.575304
GO:0098857	membrane microdomain	-8.22878	4.40081	0.0958257	0.985499	0.0309559
GO:0098858	actin-based cell projection	-2.45624	4.20634	0.0612348	0.797821	0.69872
GO:0098862	cluster of actin-based cell projections	-2.72882	3.76671	0.0222495	0.999942	3.436e-05
GO:0098984	neuron to neuron synapse	-6.5382	4.14851	0.0535999	0.807397	0.723465
GO:0099080	supramolecular complex	-8.38622	5.52079	1.2632	0.999921	5.332e-05
GO:0099503	secretory vesicle	-2.3414	4.55783	0.137564	0.82327	0.779099
GO:0099512	supramolecular fiber	-8.49687	5.41429	0.988499	0.888514	0.787639
GO:0099081	supramolecular polymer	-8.47726	5.4148	0.989646	0.893959	0.935041
GO:0099513	polymeric cytoskeletal fiber	-3.09564	5.36699	0.886497	0.773525	0.978316
GO:0099568	cytoplasmic region	-2.50651	4.38347	0.0920749	0.934323	0.148268
GO:0099572	postsynaptic specialization	-6.44163	4.13379	0.051814	0.739166	0.848837
GO:0099738	cell cortex region	-3.40106	3.38364	0.00920749	0.8464	0.220504
GO:0120025	plasma membrane bounded cell projection	-17.4138	5.32122	0.797823	0.78699	5.064e-05
GO:0150034	distal axon	-8.51824	3.99207	0.0373859	0.76543	0.815871
GO:1902495	transmembrane transporter complex	-11.3957	5.52646	1.27981	0.893822	0.761768
GO:1902937	inward rectifier potassium channel complex	-2.2729	1.94448	0.000331287	0.866049	0.388789
GO:1903561	extracellular vesicle	-3.04288	3.76365	0.0220934	0.841066	0.661196
GO:0070062	extracellular exosome	-2.13686	3.72941	0.0204179	0.841829	0.991796
GO:1990351	transporter complex	-11.0717	5.53385	1.30176	0.953337	0.376219

## Sheet: Clitellata MF
Enriched GO terms of Clitellata expanded genes
Molecular Function
TermID	Name	Value	LogSize	Frequency	Uniqueness	Dispensability
GO:0000166	nucleotide binding	-1.85242	6.85639	19.5721	0.865624	0.771546
GO:0000287	magnesium ion binding	-1.89596	5.80791	1.75047	0.924061	0.333482
GO:0001046	core promoter sequence-specific DNA binding	-1.41793	3.67154	0.0127849	0.957227	0.129672
GO:0001664	G protein-coupled receptor binding	-5.04283	4.55746	0.0983316	0.740118	0.642027
GO:0001786	phosphatidylserine binding	-1.323	3.31681	0.00564736	0.929547	0.61847
GO:0003674	molecular_function	-2.56345	7.56475	100	1	0
GO:0003779	actin binding	-5.32621	5.31486	0.562475	0.720015	0.556457
GO:0003785	actin monomer binding	-1.49449	3.66577	0.012616	0.778466	0.631557
GO:0004672	protein kinase activity	-1.94501	6.13226	3.69411	0.93066	0.0467926
GO:0004674	protein serine/threonine kinase activity	-1.83155	5.66806	1.26855	0.934263	0.753854
GO:0004709	MAP kinase kinase kinase activity	-1.37506	3.78611	0.0166451	0.947167	0.4816
GO:0004712	protein serine/threonine/tyrosine kinase activity	-1.93425	3.94576	0.0240415	0.952	0.496823
GO:0004713	protein tyrosine kinase activity	-1.49449	4.93209	0.232988	0.94313	0.617373
GO:0004714	transmembrane receptor protein tyrosine kinase activity	-2.4973	4.56299	0.0995929	0.928043	0.70662
GO:0004721	phosphoprotein phosphatase activity	-1.5229	5.34199	0.598729	0.945967	0.847707
GO:0004888	transmembrane signaling receptor activity	-3.45309	5.79854	1.71312	0.970057	0
GO:0038023	signaling receptor activity	-3.31394	5.84726	1.9165	0.970168	0.95114
GO:0005080	protein kinase C binding	-1.49449	3.17143	0.00404005	0.772613	0.77292
GO:0005085	guanyl-nucleotide exchange factor activity	-1.78748	5.17841	0.410819	0.905248	0.750646
GO:0005102	signaling receptor binding	-8.31964	5.3975	0.680366	0.728319	0.487254
GO:0005154	epidermal growth factor receptor binding	-3.45287	3.13988	0.00375673	0.783943	0.529964
GO:0005178	integrin binding	-5.63986	3.86676	0.0200423	0.743026	0.373816
GO:0005198	structural molecule activity	-2.29509	6.05966	3.1254	1	0
GO:0005200	structural constituent of cytoskeleton	-2.26104	4.66119	0.12486	0.996015	0.00875839
GO:0005215	transporter activity	-4.59588	6.52619	9.15024	1	0
GO:0005216	monoatomic ion channel activity	-6.63047	5.67058	1.27594	0.703164	0.886515
GO:0005261	monoatomic cation channel activity	-5.11967	5.47284	0.809248	0.706806	0.901996
GO:0015267	channel activity	-6.40445	5.73973	1.49615	0.725967	0.966724
GO:0005227	calcium activated cation channel activity	-1.37506	4.26928	0.050641	0.746795	0.786234
GO:0005242	inward rectifier potassium channel activity	-3.44048	4.13647	0.0372976	0.724182	0.797866
GO:0005245	voltage-gated calcium channel activity	-1.37506	4.10755	0.0348948	0.733424	0.83529
GO:0005248	voltage-gated sodium channel activity	-3.44048	3.80686	0.0174597	0.757158	0.800185
GO:0005272	sodium channel activity	-4.31042	4.36309	0.062851	0.736177	0.875957
GO:0005391	P-type sodium:potassium-exchanging transporter activity	-1.95353	2.5172	0.000893552	0.791262	0.722855
GO:0005488	binding	-4.9516	7.31825	56.6885	1	0
GO:0005509	calcium ion binding	-3.02337	5.71606	1.4168	0.925862	0.0543802
GO:0005515	protein binding	-7.96831	6.27009	5.0738	0.938867	0.0679306
GO:0005516	calmodulin binding	-2.77497	4.75853	0.156233	0.754912	0.494212
GO:0005524	ATP binding	-2.07402	6.69611	13.5317	0.847364	0.803868
GO:0005543	phospholipid binding	-2.14898	5.17547	0.408046	0.912331	0.0477994
GO:0005546	phosphatidylinositol-4,5-bisphosphate binding	-1.34207	4.03735	0.0296861	0.904967	0.884214
GO:0008047	enzyme activator activity	-2.80548	5.20605	0.437816	0.899535	0.557089
GO:0008092	cytoskeletal protein binding	-7.32397	5.60167	1.08871	0.718544	0.595097
GO:0008289	lipid binding	-2.05108	5.49461	0.850858	0.950635	0.0544882
GO:0008324	monoatomic cation transmembrane transporter activity	-5.93299	5.92019	2.26692	0.727541	0.836447
GO:0015075	monoatomic ion transmembrane transporter activity	-5.82526	6.02004	2.85291	0.736587	0.864063
GO:0015079	potassium ion transmembrane transporter activity	-5.95756	5.12378	0.362265	0.72875	0.771269
GO:0005267	potassium channel activity	-4.27241	4.9365	0.235367	0.70602	0.923791
GO:0015081	sodium ion transmembrane transporter activity	-4.54288	4.89193	0.212409	0.744458	0.732533
GO:0015085	calcium ion transmembrane transporter activity	-2.00606	4.85977	0.197246	0.750005	0.727465
GO:0015269	calcium-activated potassium channel activity	-1.56434	3.77757	0.0163209	0.745963	0.608847
GO:0015318	inorganic molecular entity transmembrane transporter activity	-6.23197	5.95326	2.44628	0.796148	0.553214
GO:0015662	P-type ion transporter activity	-2.07208	4.61624	0.112585	0.814768	0.388613
GO:0008556	P-type potassium transmembrane transporter activity	-1.95353	4.19315	0.0424982	0.746264	0.914688
GO:0016247	channel regulator activity	-5.80363	4.00753	0.0277165	0.9239	0
GO:0016301	kinase activity	-1.73043	6.36165	6.26466	0.942183	0.781282
GO:0016773	phosphotransferase activity, alcohol group as acceptor	-1.40961	6.24654	4.80604	0.943668	0.716129
GO:0016788	hydrolase activity, acting on ester bonds	-1.92991	6.26241	4.9849	0.982855	0.342921
GO:0016791	phosphatase activity	-2.33105	5.67005	1.27438	0.972583	0.674399
GO:0016922	nuclear receptor binding	-1.65097	3.84448	0.0190397	0.779194	0.372554
GO:0017076	purine nucleotide binding	-2.55386	6.79629	17.0424	0.869215	0.699157
GO:0017124	SH3 domain binding	-1.90919	3.98807	0.0265015	0.775682	0.768596
GO:0019199	transmembrane receptor protein kinase activity	-2.3511	4.68844	0.132946	0.926395	0.725713
GO:0019207	kinase regulator activity	-2.35014	4.81652	0.17855	0.910642	0.697453
GO:0019209	kinase activator activity	-2.96893	4.19984	0.0431575	0.905535	0.813284
GO:0019829	ATPase-coupled monoatomic cation transmembrane transporter activity	-1.77402	5.1917	0.423585	0.739072	0.744693
GO:0019838	growth factor binding	-1.73519	4.0975	0.0340966	0.777383	0.387413
GO:0019887	protein kinase regulator activity	-2.51142	4.78581	0.166359	0.900231	0.893027
GO:0019899	enzyme binding	-6.88041	5.36396	0.629807	0.72986	0.562713
GO:0019900	kinase binding	-9.49551	4.75055	0.153386	0.721657	0.768495
GO:0019901	protein kinase binding	-9.27057	4.68751	0.132663	0.722392	0
GO:0019902	phosphatase binding	-1.64571	4.12333	0.0361861	0.745367	0.692208
GO:0019903	protein phosphatase binding	-1.95027	3.99839	0.0271389	0.749616	0.678786
GO:0019904	protein domain specific binding	-8.7813	4.59765	0.107866	0.760796	0.420569
GO:0022803	passive transmembrane transporter activity	-6.37118	5.73973	1.49616	0.805571	0.504467
GO:0022836	gated channel activity	-6.68532	5.40323	0.6894	0.743506	0.831015
GO:0022839	monoatomic ion gated channel activity	-6.78212	5.39972	0.683856	0.699034	0.730488
GO:0005244	voltage-gated monoatomic ion channel activity	-5.89246	5.06175	0.314048	0.709692	0.919713
GO:0005249	voltage-gated potassium channel activity	-5.00331	4.74823	0.152571	0.700191	0.935148
GO:0015276	ligand-gated monoatomic ion channel activity	-6.24675	5.02147	0.286231	0.715908	0.911844
GO:0022832	voltage-gated channel activity	-5.89246	5.06951	0.319704	0.741183	0.921242
GO:0022834	ligand-gated channel activity	-6.24675	5.02152	0.286258	0.74336	0.911852
GO:0022843	voltage-gated monoatomic cation channel activity	-6.39915	4.85047	0.193067	0.714728	0.953473
GO:0099094	ligand-gated monoatomic cation channel activity	-2.92213	4.59222	0.106526	0.730662	0.919522
GO:0022853	active monoatomic ion transmembrane transporter activity	-1.73519	5.48312	0.828633	0.743061	0.745622
GO:0022857	transmembrane transporter activity	-5.8295	6.51995	9.01978	0.768052	0.710414
GO:0022890	inorganic cation transmembrane transporter activity	-6.24817	5.84134	1.89054	0.759284	0.85742
GO:0030165	PDZ domain binding	-3.49335	3.42911	0.0073146	0.791149	0.350483
GO:0030234	enzyme regulator activity	-1.79186	5.75574	1.55235	0.899298	0.790773
GO:0030295	protein kinase activator activity	-3.04288	4.18341	0.0415556	0.903792	0.714595
GO:0030296	protein tyrosine kinase activator activity	-2.57819	3.33122	0.00583806	0.913961	0.883374
GO:0030506	ankyrin binding	-3.81571	2.88705	0.00209767	0.79952	0.560528
GO:0030545	signaling receptor regulator activity	-1.46565	5.15629	0.39042	0.909104	0.691336
GO:0030546	signaling receptor activator activity	-1.56434	5.14678	0.381964	0.9024	0.858719
GO:0030552	cAMP binding	-1.43555	3.67293	0.0128257	0.929412	0.147443
GO:0030554	adenyl nucleotide binding	-2.84096	6.74526	15.1533	0.868892	0.758587
GO:0030899	calcium-dependent ATPase activity	-2.09443	1.95424	0.000242458	0.979787	0
GO:0031267	small GTPase binding	-2.53293	4.85035	0.193013	0.717474	0.79113
GO:0031402	sodium ion binding	-1.56434	3.47654	0.00815911	0.952414	0.202522
GO:0031420	alkali metal ion binding	-1.43555	4.4263	0.0726992	0.944045	0.241096
GO:0031625	ubiquitin protein ligase binding	-3.54536	4.49396	0.0849556	0.731869	0.735343
GO:0032553	ribonucleotide binding	-2.57487	6.77126	16.088	0.861541	0.813958
GO:0032555	purine ribonucleotide binding	-2.63917	6.75926	15.6495	0.860766	0.798959
GO:0032559	adenyl ribonucleotide binding	-2.88606	6.70348	13.7635	0.86344	0.292567
GO:0033130	acetylcholine receptor binding	-1.83421	3.02449	0.00287953	0.786868	0.522535
GO:0033691	sialic acid binding	-2.09443	2.63043	0.00116053	0.94283	0.0877132
GO:0034987	immunoglobulin receptor binding	-2.2729	2.44404	0.000754616	0.800465	0.48808
GO:0034988	Fc-gamma receptor I complex binding	-2.2729	1.96379	0.000247906	0.808262	0.462718
GO:0035091	phosphatidylinositol binding	-1.56434	5.02085	0.285817	0.909414	0.848802
GO:0035254	glutamate receptor binding	-1.41793	3.50461	0.00870396	0.774146	0.55489
GO:0035639	purine ribonucleoside triphosphate binding	-1.90371	6.75146	15.3712	0.854802	0.720364
GO:0036094	small molecule binding	-3.04288	6.89886	21.5829	0.922805	0.190148
GO:0042043	neurexin family protein binding	-1.64571	3.42943	0.00732005	0.776237	0.549563
GO:0042562	hormone binding	-1.54654	3.99852	0.0271471	0.963454	0.0331387
GO:0042578	phosphoric ester hydrolase activity	-3.19461	5.78975	1.67879	0.975149	0
GO:0042625	ATPase-coupled ion transmembrane transporter activity	-1.73519	4.86209	0.198303	0.814095	0.638855
GO:0042626	ATPase-coupled transmembrane transporter activity	-1.38955	5.73264	1.47193	0.782567	0.802802
GO:0042802	identical protein binding	-3.99873	5.09789	0.341299	0.741483	0.530404
GO:0042803	protein homodimerization activity	-1.54087	4.75511	0.155007	0.752395	0.701138
GO:0043167	ion binding	-6.13914	7.10767	34.9076	0.914911	0.121896
GO:0043168	anion binding	-4.01562	6.85515	19.5161	0.903152	0.412618
GO:0043169	cation binding	-5.64615	6.83223	18.5129	0.90407	0.23053
GO:0043394	proteoglycan binding	-1.84615	3.07151	0.00320916	0.793016	0.333469
GO:0043395	heparan sulfate proteoglycan binding	-2.42338	2.68124	0.00130491	0.802487	0.316679
GO:0044325	transmembrane transporter binding	-8.52871	3.67089	0.0127658	0.789792	0.363001
GO:0044389	ubiquitin-like protein ligase binding	-3.40129	4.50852	0.0878514	0.731309	0.737147
GO:0044877	protein-containing complex binding	-6.29797	5.48683	0.835744	0.950727	0.0430924
GO:0045159	myosin II binding	-1.49449	2.63144	0.00116325	0.805336	0.314656
GO:0045296	cadherin binding	-1.88878	3.8493	0.0192522	0.76687	0.882807
GO:0046872	metal ion binding	-5.38829	6.82843	18.3518	0.89521	0.478839
GO:0046873	metal ion transmembrane transporter activity	-7.68171	5.62118	1.13875	0.726907	0
GO:0046982	protein heterodimerization activity	-4.37106	5.03598	0.295951	0.741417	0.523411
GO:0046983	protein dimerization activity	-3.57807	5.66916	1.27176	0.715155	0.636994
GO:0048156	tau protein binding	-1.37506	2.77085	0.00160458	0.802206	0.399161
GO:0048306	calcium-dependent protein binding	-1.64372	3.42521	0.00724921	0.796323	0.350288
GO:0050681	nuclear androgen receptor binding	-1.64372	3.05843	0.00311381	0.799548	0.809922
GO:0050839	cell adhesion molecule binding	-6.03511	4.29066	0.0531963	0.771262	0.399579
GO:0050998	nitric-oxide synthase binding	-2.57819	2.5977	0.00107608	0.789082	0.557506
GO:0051015	actin filament binding	-3.4321	4.73444	0.147801	0.738388	0.764421
GO:0051020	GTPase binding	-2.66094	4.85889	0.196846	0.71711	0.806943
GO:0051117	ATPase binding	-2.47576	3.63859	0.0118505	0.761097	0.642883
GO:0060089	molecular transducer activity	-3.26366	5.87358	2.0362	1	0
GO:0070851	growth factor receptor binding	-3.04288	4.07936	0.0327018	0.756761	0.663052
GO:0086008	voltage-gated potassium channel activity involved in cardiac muscle cell action potential repolarization	-1.95353	2.73957	0.00149289	0.768301	0.499541
GO:1902282	voltage-gated potassium channel activity involved in ventricular cardiac muscle cell action potential repolarization	-2.09443	2.57171	0.00101342	0.772894	0.958961
GO:0097110	scaffold protein binding	-8.12592	3.35468	0.00616224	0.798123	0.346801
GO:0097157	pre-mRNA intronic binding	-1.64571	2.84261	0.00189335	0.962247	0.028096
GO:0097159	organic cyclic compound binding	-1.32783	7.16462	39.798	0.91244	0.266678
GO:0097367	carbohydrate derivative binding	-3.643	6.78457	16.5889	0.92645	0.172583
GO:0098631	cell adhesion mediator activity	-1.83421	3.6287	0.0115835	0.770408	0.857292
GO:0098632	cell-cell adhesion mediator activity	-2.09443	3.43313	0.0073827	0.775899	0.835873
GO:0098772	molecular function regulator activity	-4.60988	5.88196	2.0759	1	0
GO:0099106	ion channel regulator activity	-4.01414	3.99238	0.0267657	0.918141	0.462253
GO:0015459	potassium channel regulator activity	-3.16728	3.31091	0.00557108	0.924892	0.90878
GO:1901265	nucleoside phosphate binding	-1.84615	6.85639	19.5721	0.904955	0.307467
GO:1901363	heterocyclic compound binding	-1.37333	7.16419	39.7589	0.912459	0.248973
GO:1901981	phosphatidylinositol phosphate binding	-1.93347	4.50185	0.0865138	0.915448	0.752917
GO:1902936	phosphatidylinositol bisphosphate binding	-1.83711	4.17023	0.0403134	0.917697	0.785646
GO:1990405	protein antigen binding	-1.56434	2.03342	0.000291494	0.826802	0.292175

## Sheet: Stylommatophora BP
Enriched GO terms of Stylommatophora expanded genes
Biological Process
TermID	Name	Value	LogSize	Frequency	Uniqueness	Dispensability
GO:0000003	reproduction	-3.87363	5.31279	0.683497	1	0
GO:0000165	MAPK cascade	-3.52601	4.52384	0.111114	0.765745	0.454061
GO:0000302	response to reactive oxygen species	-2.71663	4.63094	0.142191	0.845403	0.851493
GO:0000902	cell morphogenesis	-2.37498	4.88413	0.254722	0.815352	0.771961
GO:0000904	cell morphogenesis involved in differentiation	-2.94594	4.65707	0.151009	0.806082	0.729863
GO:0001101	response to acid chemical	-2.23927	4.14919	0.0468925	0.879808	0.428443
GO:0001501	skeletal system development	-2.52087	4.40703	0.0849107	0.742725	0.660747
GO:0001503	ossification	-2.79578	4.13104	0.0449733	0.821709	0.578172
GO:0001505	regulation of neurotransmitter levels	-4.01847	4.20876	0.0537877	0.83071	0.557205
GO:0001508	action potential	-2.19745	3.50813	0.0107136	0.843606	0.498751
GO:0001558	regulation of cell growth	-2.77854	4.27291	0.0623493	0.833752	0.665266
GO:0001649	osteoblast differentiation	-2.22825	3.6507	0.014878	0.772242	0.859913
GO:0001655	urogenital system development	-2.96691	3.35083	0.0074573	0.775296	0.506223
GO:0001661	conditioned taste aversion	-1.47331	1.88649	0.00025279	0.835492	0.758306
GO:0001678	intracellular glucose homeostasis	-1.64978	4.09753	0.0416338	0.977166	0.76123
GO:0001700	embryonic development via the syncytial blastoderm	-2.15147	3.01828	0.00346588	0.781296	0.480715
GO:0001736	establishment of planar polarity	-2.12743	3.49914	0.0104941	0.830338	0.761208
GO:0030859	polarized epithelial cell differentiation	-1.8047	2.96237	0.00304678	0.83386	0.910842
GO:0035088	establishment or maintenance of apical/basal cell polarity	-1.69545	3.31112	0.00680537	0.986391	0.94564
GO:0035089	establishment of apical/basal cell polarity	-1.8047	2.97451	0.00313326	0.986014	0.982452
GO:0045198	establishment of epithelial cell apical/basal polarity	-1.94415	2.8704	0.0024647	0.825055	0.901075
GO:0061162	establishment of monopolar cell polarity	-1.68356	3.00217	0.00333949	0.986429	0.993197
GO:0001738	morphogenesis of a polarized epithelium	-2.54972	3.60874	0.0135076	0.829081	0.773263
GO:0001756	somitogenesis	-2.64039	3.52802	0.0112159	0.749888	0.764348
GO:0001763	morphogenesis of a branching structure	-1.36364	3.94949	0.0296063	0.761839	0.585098
GO:0001775	cell activation	-1.78628	4.45876	0.095651	0.811472	0.614873
GO:0001816	cytokine production	-1.78628	2.91908	0.0027574	0.845355	0.473592
GO:0001817	regulation of cytokine production	-3.00322	4.50526	0.106461	0.775792	0.803852
GO:0001818	negative regulation of cytokine production	-1.85545	4.04238	0.0366678	0.754365	0.829577
GO:0001819	positive regulation of cytokine production	-1.48351	4.31203	0.0682266	0.726967	0.899652
GO:0001822	kidney development	-2.94625	4.12352	0.0442016	0.734783	0.688215
GO:0001656	metanephros development	-3.02207	3.48473	0.0101515	0.755005	0.904144
GO:0060993	kidney morphogenesis	-1.76193	3.58805	0.012879	0.744954	0.917042
GO:0072006	nephron development	-1.35132	3.7611	0.0191854	0.746572	0.939488
GO:0072009	nephron epithelium development	-1.59309	3.65466	0.0150144	0.738161	0.925554
GO:0072073	kidney epithelium development	-1.35132	3.75967	0.0191222	0.735781	0.939298
GO:0001837	epithelial to mesenchymal transition	-2.16565	3.51587	0.0109065	0.823432	0.644692
GO:0048762	mesenchymal cell differentiation	-1.43605	3.92691	0.0281062	0.813855	0.90733
GO:0001839	neural plate morphogenesis	-1.32762	2.60746	0.00134378	0.773244	0.752431
GO:0001934	positive regulation of protein phosphorylation	-5.6308	4.50845	0.107246	0.752061	0.58745
GO:0033674	positive regulation of kinase activity	-1.98996	4.33056	0.0712002	0.725476	0.958716
GO:0042327	positive regulation of phosphorylation	-5.33086	4.54236	0.115957	0.757663	0.978356
GO:0045860	positive regulation of protein kinase activity	-2.16302	4.27665	0.0628881	0.724441	0.95034
GO:0045937	positive regulation of phosphate metabolic process	-5.58982	4.58561	0.128098	0.756982	0.991309
GO:0071902	positive regulation of protein serine/threonine kinase activity	-1.65458	3.97063	0.0310832	0.735464	0.905436
GO:0001936	regulation of endothelial cell proliferation	-1.743	3.72656	0.0177186	0.856334	0.784472
GO:0001990	regulation of systemic arterial blood pressure by hormone	-1.89601	3.25261	0.00594721	0.698069	0.83266
GO:0001991	regulation of systemic arterial blood pressure by circulatory renin-angiotensin	-1.47331	2.56585	0.00122071	0.719987	0.911138
GO:0003044	regulation of systemic arterial blood pressure mediated by a chemical signal	-1.84971	3.3145	0.00685858	0.6976	0.937318
GO:0060986	endocrine hormone secretion	-1.76118	2.7364	0.00180944	0.677685	0.914768
GO:0002002	regulation of angiotensin levels in blood	-1.47331	2.40824	0.000848176	0.719148	0.895642
GO:0002003	angiotensin maturation	-1.55097	2.19866	0.00052221	0.723147	0.949099
GO:0002027	regulation of heart rate	-2.01603	3.54506	0.0116649	0.772312	0.887121
GO:0002064	epithelial cell development	-1.96849	4.03125	0.0357398	0.814955	0.870175
GO:0002065	columnar/cuboidal epithelial cell differentiation	-1.39831	3.68215	0.0159956	0.826562	0.828901
GO:0002119	nematode larval development	-1.60902	3.01115	0.00340934	0.78593	0.651401
GO:0002164	larval development	-1.49195	3.32756	0.00706813	0.777844	0.504351
GO:0002237	response to molecule of bacterial origin	-2.76302	3.97206	0.0311863	0.848143	0.73629
GO:0002274	myeloid leukocyte activation	-1.32727	3.69082	0.0163182	0.825982	0.730463
GO:0002376	immune system process	-2.87	5.20712	0.535878	1	0
GO:0002520	immune system development	-2.07566	3.89014	0.0258245	0.756994	0.754794
GO:0002573	myeloid leukocyte differentiation	-1.72072	3.79218	0.020609	0.836874	0.862894
GO:0002682	regulation of immune system process	-2.09107	4.94781	0.294949	0.846396	0.20656
GO:0002684	positive regulation of immune system process	-1.61811	4.74155	0.183436	0.774836	0.837993
GO:0050776	regulation of immune response	-1.55039	4.78761	0.203961	0.804811	0.929723
GO:0002694	regulation of leukocyte activation	-1.54797	4.35976	0.0761529	0.776592	0.861781
GO:0002697	regulation of immune effector process	-1.82086	4.19357	0.0519383	0.852176	0.742592
GO:0002699	positive regulation of immune effector process	-2.9397	3.96806	0.0309002	0.797628	0.535902
GO:0002700	regulation of production of molecular mediator of immune response	-1.55227	3.85503	0.0238188	0.848813	0.920441
GO:0002702	positive regulation of production of molecular mediator of immune response	-2.04676	3.71483	0.0172462	0.795702	0.902695
GO:0002761	regulation of myeloid leukocyte differentiation	-1.78628	3.64404	0.0146518	0.775471	0.806914
GO:0002790	peptide secretion	-1.66488	3.58794	0.0128756	0.961118	0.557655
GO:0003008	system process	-11.7498	5.40542	0.845987	0.785359	0.75293
GO:0003012	muscle system process	-2.91483	4.09999	0.04187	0.811174	0.744371
GO:0003013	circulatory system process	-4.37212	4.49367	0.103657	0.800849	0.801519
GO:0003014	renal system process	-1.83364	3.60043	0.0132515	0.822826	0.682605
GO:0003338	metanephros morphogenesis	-2.04794	3.03141	0.00357232	0.759449	0.885342
GO:0072210	metanephric nephron development	-1.84971	3.10278	0.00421094	0.763929	0.905183
GO:0005513	detection of calcium ion	-1.76118	2.83378	0.00226513	0.865053	0.356558
GO:0006109	regulation of carbohydrate metabolic process	-1.30855	4.30218	0.0666966	0.850626	0.274033
GO:0006117	acetaldehyde metabolic process	-1.89601	1.72428	0.000172961	0.996922	0.0438742
GO:0006182	cGMP biosynthetic process	-1.55097	4.02661	0.0353606	0.988286	0.845084
GO:0006468	protein phosphorylation	-2.8868	6.11563	4.34089	0.987506	0.0110844
GO:0006793	phosphorus metabolic process	-2.37461	6.59769	13.1715	0.993086	0.139372
GO:0006796	phosphate-containing compound metabolic process	-1.53155	6.58733	12.8611	0.988422	0.678525
GO:0006810	transport	-5.87005	6.74364	18.4324	0.962921	0.579673
GO:0006811	monoatomic ion transport	-7.431	6.1217	4.40191	0.968867	0
GO:0006812	monoatomic cation transport	-5.3511	6.01529	3.44533	0.96282	0.896194
GO:0006813	potassium ion transport	-2.04676	5.23835	0.575835	0.967825	0.706503
GO:0006816	calcium ion transport	-2.71773	4.9555	0.300224	0.96279	0.655957
GO:0006820	monoatomic anion transport	-5.13532	5.15662	0.477044	0.969445	0.691113
GO:0006835	dicarboxylic acid transport	-3.56566	4.25854	0.0603203	0.965801	0.775673
GO:0006836	neurotransmitter transport	-3.54612	4.2847	0.0640656	0.978887	0.263333
GO:0006874	intracellular calcium ion homeostasis	-2.58542	4.33682	0.0722347	0.976139	0.847
GO:0006884	cell volume homeostasis	-1.32762	3.37931	0.00796288	0.809334	0.726221
GO:0006915	apoptotic process	-1.83192	4.88762	0.256778	0.994997	0.00835086
GO:0012501	programmed cell death	-1.89588	4.94354	0.292069	0.994967	0.98346
GO:0006935	chemotaxis	-2.61244	5.22759	0.561732	0.83799	0.777
GO:0042330	taxis	-2.86062	5.22912	0.563718	0.880834	0.988937
GO:0006936	muscle contraction	-1.85545	4.01961	0.0347952	0.812061	0.73369
GO:0006937	regulation of muscle contraction	-3.54612	4.02276	0.035048	0.787796	0.886008
GO:0006940	regulation of smooth muscle contraction	-3.18396	3.59912	0.0132116	0.798906	0.923482
GO:0006950	response to stress	-4.89724	6.16884	4.90664	0.885152	0.515509
GO:0006952	defense response	-5.35031	5.49552	1.04102	0.8908	0.384968
GO:0006955	immune response	-2.32569	5.08091	0.400732	0.902186	0.30538
GO:0006970	response to osmotic stress	-2.25202	4.14013	0.0459246	0.889678	0.703174
GO:0006979	response to oxidative stress	-2.74442	5.23492	0.571298	0.895902	0.589244
GO:0007010	cytoskeleton organization	-3.10519	5.41359	0.86205	0.97129	0.613973
GO:0007043	cell-cell junction assembly	-3.39664	3.72132	0.0175057	0.972744	0.873378
GO:0043297	apical junction assembly	-2.88129	3.48316	0.0101149	0.97347	0.916187
GO:0007154	cell communication	-6.39218	6.41567	8.66189	0.995764	0.0175078
GO:0007162	negative regulation of cell adhesion	-3.98523	4.07751	0.0397578	0.812875	0.166644
GO:0007163	establishment or maintenance of cell polarity	-1.43283	4.31538	0.0687555	0.997193	0.00750595
GO:0007164	establishment of tissue polarity	-2.12743	3.49982	0.0105107	0.847745	0.448914
GO:0007165	signal transduction	-4.97255	6.38845	8.13579	0.677601	0.791007
GO:0007166	cell surface receptor signaling pathway	-2.99617	5.55489	1.19353	0.725103	0.598654
GO:0007186	G protein-coupled receptor signaling pathway	-6.01658	5.6786	1.58687	0.718961	0.621651
GO:0007187	G protein-coupled receptor signaling pathway, coupled to cyclic nucleotide second messenger	-5.28585	3.02119	0.00348916	0.807629	0.480313
GO:0007188	adenylate cyclase-modulating G protein-coupled receptor signaling pathway	-5.48507	4.2876	0.0644946	0.772918	0.579943
GO:0007189	adenylate cyclase-activating G protein-coupled receptor signaling pathway	-2.22825	3.87506	0.024943	0.784869	0.864205
GO:0007193	adenylate cyclase-inhibiting G protein-coupled receptor signaling pathway	-2.99768	3.70234	0.0167573	0.789739	0.529222
GO:0007200	phospholipase C-activating G protein-coupled receptor signaling pathway	-3.93249	3.82588	0.0222721	0.786949	0.539176
GO:0007204	positive regulation of cytosolic calcium ion concentration	-3.88963	3.6777	0.0158326	0.84236	0.511746
GO:0007218	neuropeptide signaling pathway	-6.64674	4.56139	0.121149	0.763676	0.375163
GO:0007264	small GTPase mediated signal transduction	-2.59713	5.0011	0.333456	0.747892	0.503364
GO:0007265	Ras protein signal transduction	-2.98748	4.36607	0.0772672	0.770563	0.442467
GO:0007267	cell-cell signaling	-9.03005	5.10162	0.420303	0.826174	0.192824
GO:0007269	neurotransmitter secretion	-2.54972	3.86723	0.0244973	0.78613	0.861499
GO:0030072	peptide hormone secretion	-1.61024	3.57484	0.0124931	0.787452	0.900987
GO:0046879	hormone secretion	-1.37516	3.64846	0.0148015	0.789705	0.909903
GO:0099643	signal release from synapse	-2.54972	3.86723	0.0244973	0.817475	0.937472
GO:0007275	multicellular organism development	-3.43759	5.56635	1.22545	0.711645	0.852299
GO:0007369	gastrulation	-1.69072	3.99612	0.0329625	0.74701	0.721273
GO:0007391	dorsal closure	-2.25202	2.7796	0.00199903	0.768659	0.646848
GO:0007395	dorsal closure, spreading of leading edge cells	-1.32762	1.72428	0.000172961	0.791717	0.852678
GO:0007398	ectoderm development	-1.51845	2.8293	0.00224185	0.856953	0.589593
GO:0007399	nervous system development	-4.98543	5.19464	0.5207	0.711518	0.888047
GO:0007413	axonal fasciculation	-1.48715	2.85673	0.0023882	0.761334	0.893125
GO:0007417	central nervous system development	-5.68758	4.65243	0.149405	0.727264	0.638838
GO:0007420	brain development	-4.90334	4.50491	0.106375	0.719215	0.783446
GO:0021537	telencephalon development	-1.55097	3.95085	0.0296995	0.738154	0.904437
GO:0030900	forebrain development	-3.41844	4.1878	0.0512531	0.730806	0.938655
GO:0007423	sensory organ development	-2.58933	4.52084	0.110349	0.818339	0.733697
GO:0007435	salivary gland morphogenesis	-2.25202	3.21325	0.00543165	0.760611	0.699141
GO:0007431	salivary gland development	-1.99556	3.26975	0.0061867	0.765764	0.952379
GO:0007507	heart development	-3.58856	4.42311	0.0881139	0.730049	0.662554
GO:0001944	vasculature development	-1.54701	4.44929	0.0935887	0.739576	0.918029
GO:0007517	muscle organ development	-1.4079	4.26425	0.0611186	0.823678	0.703665
GO:0051146	striated muscle cell differentiation	-1.39978	3.97437	0.0313526	0.835935	0.9028
GO:0007519	skeletal muscle tissue development	-1.30855	3.81411	0.0216767	0.824485	0.881762
GO:0007565	female pregnancy	-2.77854	3.51415	0.0108633	0.825576	0.821694
GO:0007567	parturition	-2.45108	2.4609	0.00095794	0.845382	0.867029
GO:0007584	response to nutrient	-3.08852	3.55883	0.0120408	0.873782	0.70137
GO:0007586	digestion	-2.58542	3.85248	0.0236791	0.828069	0.550252
GO:0007588	excretion	-2.22825	2.91487	0.00273079	0.836655	0.612793
GO:0007589	body fluid secretion	-5.08091	3.44436	0.00925011	0.82045	0.529759
GO:0007595	lactation	-1.48715	2.96708	0.00308004	0.693709	0.885187
GO:0007601	visual perception	-2.12743	4.32809	0.0707978	0.803599	0.776448
GO:0007603	phototransduction, visible light	-2.93975	2.72099	0.00174624	0.779957	0.547492
GO:0007605	sensory perception of sound	-1.46215	4.05104	0.0374062	0.811117	0.737829
GO:0007610	behavior	-10.623	4.49395	0.103724	0.812679	0.619092
GO:0007611	learning or memory	-5.86713	3.94822	0.0295199	0.793433	0.724456
GO:0007612	learning	-4.66216	3.71054	0.0170766	0.799267	0.94843
GO:0007613	memory	-5.50289	3.60927	0.0135243	0.801735	0.935446
GO:0008306	associative learning	-4.75728	3.47436	0.00991202	0.80465	0.91869
GO:0007614	short-term memory	-2.40897	2.74194	0.00183273	0.820499	0.837224
GO:0007616	long-term memory	-2.08941	3.16286	0.00483627	0.811797	0.882196
GO:0007617	mating behavior	-4.89724	3.28035	0.0063397	0.810613	0.771506
GO:0007619	courtship behavior	-4.07399	2.90255	0.00265429	0.818252	0.919883
GO:0008049	male courtship behavior	-3.41844	2.80277	0.0021088	0.819862	0.909525
GO:0060179	male mating behavior	-2.78791	2.93197	0.00284056	0.817653	0.922981
GO:0007618	mating	-5.3688	1.96848	0.000306009	0.981053	0
GO:0007621	negative regulation of female receptivity	-2.06989	2.18184	0.000502253	0.721548	0.84985
GO:0007622	rhythmic behavior	-2.44628	3.23019	0.00564785	0.821239	0.766528
GO:0007623	circadian rhythm	-2.94689	4.13707	0.0456019	0.996996	0
GO:0007626	locomotory behavior	-4.78526	3.99817	0.0331188	0.803678	0.85053
GO:0007631	feeding behavior	-5.65516	3.71433	0.0172263	0.810556	0.817426
GO:0007632	visual behavior	-2.36848	3.3298	0.00710472	0.738268	0.776979
GO:0007635	chemosensory behavior	-5.45735	3.31597	0.00688187	0.72904	0.77508
GO:0008016	regulation of heart contraction	-4.2392	3.951	0.0297094	0.790924	0.876812
GO:0008037	cell recognition	-1.57998	4.41963	0.0874087	0.997146	0.00764689
GO:0008038	neuron recognition	-1.95778	3.35946	0.00760698	0.758167	0.654201
GO:0008045	motor neuron axon guidance	-1.59309	3.26858	0.00617007	0.649396	0.736007
GO:0008219	cell death	-1.75999	4.95046	0.296759	0.996879	0.00845539
GO:0008277	regulation of G protein-coupled receptor signaling pathway	-3.08864	4.08304	0.0402667	0.811264	0.608338
GO:0008284	positive regulation of cell population proliferation	-3.87363	4.56235	0.121419	0.774387	0.597956
GO:0008285	negative regulation of cell population proliferation	-2.19745	4.44626	0.0929368	0.800693	0.879407
GO:0008340	determination of adult lifespan	-2.08127	3.49429	0.0103777	0.835606	0.51808
GO:0008344	adult locomotory behavior	-1.62345	3.57322	0.0124466	0.813125	0.844964
GO:0008361	regulation of cell size	-2.59532	3.90222	0.0265529	0.815239	0.782769
GO:0008542	visual learning	-2.01603	3.18977	0.0051456	0.732189	0.885234
GO:0008544	epidermis development	-5.19244	4.08817	0.0407457	0.83244	0
GO:0009101	glycoprotein biosynthetic process	-1.39054	5.29741	0.659718	0.994793	0.334557
GO:0009187	cyclic nucleotide metabolic process	-2.10318	4.71421	0.172246	0.990435	0.376206
GO:0009266	response to temperature stimulus	-4.07399	4.8056	0.21259	0.883864	0.838755
GO:0009314	response to radiation	-5.35031	4.7904	0.205275	0.884148	0.825946
GO:0009408	response to heat	-2.16565	4.70251	0.167666	0.879658	0.812821
GO:0009410	response to xenobiotic stimulus	-6.59436	4.36711	0.0774534	0.875857	0.492465
GO:0009416	response to light stimulus	-5.81652	4.72248	0.175556	0.882772	0.773642
GO:0009581	detection of external stimulus	-2.63091	4.30876	0.0677144	0.89373	0.640755
GO:0009582	detection of abiotic stimulus	-1.83683	4.30799	0.0675946	0.888617	0.722134
GO:0009584	detection of visible light	-3.18396	3.75891	0.019089	0.879821	0.828487
GO:0007602	phototransduction	-2.07433	4.11418	0.0432603	0.738269	0.960618
GO:0009583	detection of light stimulus	-2.52721	4.24635	0.0586505	0.871345	0.911515
GO:0009593	detection of chemical stimulus	-2.40897	5.09698	0.415832	0.8514	0.821316
GO:0050906	detection of stimulus involved in sensory perception	-1.72072	5.09911	0.417881	0.696726	0.95769
GO:0009605	response to external stimulus	-7.92666	5.766	1.94065	0.89449	0.358048
GO:0009607	response to biotic stimulus	-5.88078	5.43254	0.900494	0.901121	0.378516
GO:0009611	response to wounding	-4.89807	4.55445	0.11923	0.907193	0.507517
GO:0009612	response to mechanical stimulus	-4.86889	3.84242	0.0231369	0.885151	0.634156
GO:0009615	response to virus	-1.9046	4.71498	0.172552	0.890518	0.849455
GO:0009617	response to bacterium	-3.95044	4.64262	0.146069	0.891788	0.836926
GO:0009620	response to fungus	-2.73236	4.45684	0.0952286	0.894918	0.80639
GO:0009628	response to abiotic stimulus	-9.43281	5.21773	0.549129	0.904958	0
GO:0009636	response to toxic substance	-6.45296	5.4712	0.984347	0.850942	0.744768
GO:0009651	response to salt stress	-1.48715	3.88315	0.025412	0.893647	0.63782
GO:0009653	anatomical structure morphogenesis	-3.19429	5.37151	0.782454	0.813636	0.811556
GO:0009719	response to endogenous stimulus	-5.17873	5.29355	0.653877	0.903639	0.365015
GO:0009743	response to carbohydrate	-1.92577	3.93767	0.0288114	0.857166	0.751796
GO:0009790	embryo development	-1.89601	4.83527	0.227621	0.729387	0.818849
GO:0009792	embryo development ending in birth or egg hatching	-1.55097	4.5125	0.108251	0.736703	0.817915
GO:0009887	animal organ morphogenesis	-2.24874	4.71839	0.173909	0.803949	0.780803
GO:0009888	tissue development	-4.40536	5.09817	0.41698	0.821805	0.62142
GO:0009893	positive regulation of metabolic process	-1.91525	5.62893	1.41538	0.743917	0.888089
GO:0048522	positive regulation of cellular process	-1.62802	5.68937	1.62674	0.743653	0.907269
GO:0009913	epidermal cell differentiation	-2.29153	3.91307	0.0272248	0.820958	0.808825
GO:0009914	hormone transport	-2.01603	3.98865	0.0324003	0.812537	0.848467
GO:0009966	regulation of signal transduction	-3.21707	5.42186	0.878631	0.768838	0.885227
GO:1902531	regulation of intracellular signal transduction	-2.94101	5.1083	0.426819	0.780127	0.905523
GO:0009968	negative regulation of signal transduction	-2.70433	4.99326	0.327492	0.746723	0.808671
GO:1902532	negative regulation of intracellular signal transduction	-1.33774	4.51714	0.109415	0.762226	0.904871
GO:0009991	response to extracellular stimulus	-5.1105	5.09594	0.414838	0.885644	0.754028
GO:0010033	response to organic substance	-5.06673	5.51962	1.10044	0.849614	0.754497
GO:0010035	response to inorganic substance	-7.01087	4.91007	0.270402	0.864758	0.484976
GO:0010038	response to metal ion	-3.31014	4.50459	0.106298	0.866076	0.765577
GO:0010359	regulation of anion channel activity	-1.55097	2.5977	0.00131384	0.775373	0.805447
GO:0010522	regulation of calcium ion transport into cytosol	-1.93672	2.6637	0.00153004	0.777884	0.701685
GO:0010524	positive regulation of calcium ion transport into cytosol	-1.76193	2.44871	0.000931331	0.740966	0.791009
GO:0010562	positive regulation of phosphorus metabolic process	-5.58982	4.58561	0.128098	0.759623	0.830074
GO:0001932	regulation of protein phosphorylation	-4.86633	4.83819	0.229154	0.799608	0.957516
GO:0019220	regulation of phosphate metabolic process	-4.80361	5.03607	0.361423	0.803586	0.912178
GO:0042325	regulation of phosphorylation	-4.37403	4.88104	0.252916	0.80837	0.965658
GO:0043549	regulation of kinase activity	-2.47514	4.71241	0.171534	0.770913	0.958448
GO:0045859	regulation of protein kinase activity	-2.74442	4.67348	0.156826	0.767563	0.927456
GO:0071900	regulation of protein serine/threonine kinase activity	-2.11907	4.49679	0.104405	0.773422	0.954363
GO:0010565	regulation of cellular ketone metabolic process	-2.01312	4.10752	0.0426017	0.846976	0.277628
GO:0010604	positive regulation of macromolecule metabolic process	-1.87223	5.61081	1.35755	0.741921	0.847739
GO:0031325	positive regulation of cellular metabolic process	-1.86714	5.50766	1.07054	0.738951	0.950038
GO:0051173	positive regulation of nitrogen compound metabolic process	-1.72314	5.55324	1.18902	0.744259	0.961459
GO:0010608	post-transcriptional regulation of gene expression	-1.90581	5.65839	1.51473	0.813748	0.446055
GO:0010611	regulation of cardiac muscle hypertrophy	-3.10253	3.13767	0.00456352	0.784186	0.784511
GO:0010613	positive regulation of cardiac muscle hypertrophy	-1.76193	2.85491	0.00237822	0.753496	0.957816
GO:0014742	positive regulation of muscle hypertrophy	-1.76193	2.88649	0.00255783	0.770154	0.961206
GO:0010632	regulation of epithelial cell migration	-3.08564	3.96061	0.0303747	0.780558	0.840159
GO:0010634	positive regulation of epithelial cell migration	-3.08864	3.7801	0.0200436	0.73878	0.817953
GO:0010594	regulation of endothelial cell migration	-2.14984	3.82769	0.0223652	0.783727	0.957051
GO:0010595	positive regulation of endothelial cell migration	-1.78628	3.62675	0.0140797	0.74376	0.931572
GO:0010646	regulation of cell communication	-5.61106	5.45497	0.948234	0.826066	0.263441
GO:0010647	positive regulation of cell communication	-4.11539	4.94166	0.290801	0.742651	0.800338
GO:0010648	negative regulation of cell communication	-4.55041	5.00683	0.337883	0.764045	0.739338
GO:0010720	positive regulation of cell development	-5.20743	4.176	0.0498794	0.759674	0.869517
GO:1903706	regulation of hemopoiesis	-1.39978	4.159	0.0479635	0.760105	0.900568
GO:0010721	negative regulation of cell development	-2.06687	3.94817	0.0295165	0.787813	0.872775
GO:0010763	positive regulation of fibroblast migration	-1.32762	2.67117	0.00155665	0.817966	0.703636
GO:0010799	regulation of peptidyl-threonine phosphorylation	-1.64402	3.20925	0.00538176	0.839862	0.727707
GO:0010800	positive regulation of peptidyl-threonine phosphorylation	-1.94415	3.02325	0.00350579	0.795841	0.789862
GO:0010810	regulation of cell-substrate adhesion	-2.4892	3.91046	0.0270618	0.85448	0.848937
GO:0010811	positive regulation of cell-substrate adhesion	-1.78628	3.64836	0.0147982	0.801169	0.818158
GO:0010812	negative regulation of cell-substrate adhesion	-1.51845	3.42374	0.00882103	0.827721	0.904758
GO:0010815	bradykinin catabolic process	-1.76118	2.43775	0.000908047	0.995073	0.114332
GO:0010817	regulation of hormone levels	-9.43916	4.76833	0.195107	0.816388	0
GO:0010827	regulation of glucose transmembrane transport	-1.88652	3.4603	0.00959603	0.791631	0.648557
GO:0010863	positive regulation of phospholipase C activity	-3.45137	2.98856	0.00323637	0.837122	0.518635
GO:0007202	activation of phospholipase C activity	-3.76117	2.80618	0.00212543	0.840581	0.974824
GO:0010517	regulation of phospholipase activity	-2.77854	3.23754	0.00574431	0.834748	0.968249
GO:0010518	positive regulation of phospholipase activity	-3.13036	3.15927	0.00479635	0.833836	0.965383
GO:0060193	positive regulation of lipase activity	-2.77854	3.27416	0.00624989	0.831671	0.940498
GO:1900274	regulation of phospholipase C activity	-3.20187	3.01242	0.00341931	0.839009	0.946967
GO:0010959	regulation of metal ion transport	-5.50289	4.3548	0.0752881	0.769837	0.74179
GO:0010976	positive regulation of neuron projection development	-4.97502	3.60163	0.0132881	0.796823	0.832899
GO:0014047	glutamate secretion	-3.64478	2.3032	0.000665236	0.961091	0.566248
GO:0014048	regulation of glutamate secretion	-3.45137	2.29226	0.000648605	0.805455	0.820779
GO:0014049	positive regulation of glutamate secretion	-1.39831	2	0.000329292	0.770941	0.796184
GO:0014051	gamma-aminobutyric acid secretion	-4.14059	2.26951	0.000615343	0.963309	0.563616
GO:0014059	regulation of dopamine secretion	-2.29287	3.03262	0.0035823	0.788689	0.890096
GO:0033604	negative regulation of catecholamine secretion	-1.32762	2.33846	0.000721781	0.776952	0.905787
GO:0014061	regulation of norepinephrine secretion	-1.32762	1.90849	0.000266094	0.81291	0.788754
GO:0014070	response to organic cyclic compound	-6.35208	4.7177	0.173637	0.847961	0.524869
GO:0014074	response to purine-containing compound	-2.359	3.85998	0.0240915	0.855274	0.847727
GO:0014743	regulation of muscle hypertrophy	-3.02207	3.18498	0.00508906	0.808841	0.789345
GO:0015711	organic anion transport	-5.61246	5.45079	0.939154	0.965646	0.354086
GO:0015718	monocarboxylic acid transport	-4.68231	4.71721	0.17344	0.963114	0.849275
GO:0015800	acidic amino acid transport	-3.13036	3.63659	0.0144024	0.968393	0.694098
GO:0015812	gamma-aminobutyric acid transport	-3.76117	3.38417	0.00805268	0.969493	0.665681
GO:0015849	organic acid transport	-5.06673	5.40775	0.850534	0.965951	0.557988
GO:0016056	rhodopsin mediated signaling pathway	-2.22825	2.35603	0.000751717	0.785675	0.752594
GO:0016198	axon choice point recognition	-1.68356	2.87795	0.00250794	0.663611	0.889024
GO:0016199	axon midline choice point recognition	-1.72314	2.81425	0.00216534	0.665958	0.695817
GO:0016266	O-glycan processing	-1.39831	2.76418	0.00192918	0.995903	0.62295
GO:0016310	phosphorylation	-1.68356	6.35164	7.47458	0.989017	0.757913
GO:0016331	morphogenesis of embryonic epithelium	-1.51722	3.87651	0.0250262	0.737782	0.833031
GO:0017158	regulation of calcium ion-dependent exocytosis	-1.46193	3.07004	0.00390494	0.789818	0.883841
GO:0018958	phenol-containing compound metabolic process	-1.5218	4.51256	0.108267	0.993804	0.0722241
GO:0018990	ecdysis, chitin-based cuticle	-1.76118	2.54033	0.00115086	0.850037	0.85308
GO:0019098	reproductive behavior	-4.19733	3.44232	0.00920687	0.810641	0.78803
GO:0019226	transmission of nerve impulse	-1.76193	3.33082	0.00712135	0.807643	0.653341
GO:0019228	neuronal action potential	-1.39831	3.01787	0.00346255	0.702009	0.698967
GO:0019233	sensory perception of pain	-2.70327	3.27021	0.00619335	0.828613	0.647104
GO:0019722	calcium-mediated signaling	-3.14367	4.27045	0.0619967	0.772667	0.822297
GO:0019932	second-messenger-mediated signaling	-7.38615	4.41138	0.0857656	0.769584	0.364824
GO:0019933	cAMP-mediated signaling	-4.68231	2.98945	0.00324303	0.807577	0.701651
GO:0019935	cyclic-nucleotide-mediated signaling	-5.28585	3.2335	0.0056911	0.801782	0.373914
GO:0019991	septate junction assembly	-1.89601	2.84448	0.00232167	0.975449	0.778209
GO:0021700	developmental maturation	-2.97225	4.25037	0.059196	0.847904	0.483284
GO:0021761	limbic system development	-2.08941	3.59017	0.0129422	0.749683	0.856884
GO:0021764	amygdala development	-1.76118	2.28103	0.000631974	0.784212	0.432327
GO:0021859	pyramidal neuron differentiation	-2.54571	2.61278	0.00136041	0.779995	0.452863
GO:0021860	pyramidal neuron development	-2.54571	2.50243	0.0010544	0.769397	0.898039
GO:0021872	forebrain generation of neurons	-3.02207	3.32243	0.00698498	0.750041	0.82469
GO:0021884	forebrain neuron development	-3.93249	2.96802	0.0030867	0.75724	0.785606
GO:0021879	forebrain neuron differentiation	-3.27342	3.21801	0.00549152	0.751787	0.947585
GO:0021953	central nervous system neuron differentiation	-2.32493	3.9709	0.0311031	0.738546	0.870758
GO:0021954	central nervous system neuron development	-3.39664	3.55413	0.0119111	0.749293	0.831367
GO:0022008	neurogenesis	-3.32216	4.98231	0.31934	0.707261	0.899671
GO:0022037	metencephalon development	-2.77854	3.67897	0.0158792	0.747434	0.868122
GO:0021549	cerebellum development	-2.07022	3.62118	0.0139001	0.749223	0.950493
GO:0022404	molting cycle process	-3.00599	3.5214	0.0110462	0.832176	0.520383
GO:0022405	hair cycle process	-1.9067	3.44994	0.00936985	0.833559	0.950375
GO:0042633	hair cycle	-1.83364	3.48387	0.0101315	0.832939	0.954433
GO:0022407	regulation of cell-cell adhesion	-3.31597	4.27152	0.0621497	0.846973	0.895332
GO:0045785	positive regulation of cell adhesion	-3.2039	4.21785	0.0549252	0.785855	0.914763
GO:0022408	negative regulation of cell-cell adhesion	-2.22855	3.90374	0.026646	0.816881	0.848119
GO:0022409	positive regulation of cell-cell adhesion	-2.08941	4.02247	0.0350247	0.79126	0.911685
GO:0022414	reproductive process	-3.56132	5.28256	0.637529	0.974114	0.557855
GO:0019953	sexual reproduction	-2.20452	5.02726	0.354165	0.975017	0.925668
GO:0022600	digestive system process	-1.99039	3.64875	0.0148115	0.821098	0.859844
GO:0022603	regulation of anatomical structure morphogenesis	-5.98955	5.3892	0.814981	0.79587	0.793309
GO:0022604	regulation of cell morphogenesis	-1.93956	5.33272	0.715591	0.797159	0.901588
GO:0022612	gland morphogenesis	-1.55276	3.66614	0.0154168	0.825948	0.832138
GO:0023051	regulation of signaling	-6.02602	5.45754	0.953869	0.832575	0.263623
GO:0023052	signaling	-6.82942	6.39563	8.27138	0.799108	0.376331
GO:0023056	positive regulation of signaling	-4.09465	4.94108	0.290415	0.749408	0.799032
GO:0023057	negative regulation of signaling	-4.53759	5.00588	0.337152	0.770141	0.738228
GO:0023061	signal release	-3.48288	4.0916	0.0410684	0.816034	0.770082
GO:0030001	metal ion transport	-5.2921	5.79642	2.08143	0.964194	0.833175
GO:0030010	establishment of cell polarity	-1.43556	4.02011	0.0348351	0.986233	0.8309
GO:0030029	actin filament-based process	-3.63291	5.01049	0.340744	0.996845	0.0085577
GO:0030030	cell projection organization	-2.40927	5.29821	0.660922	0.972726	0.437628
GO:0030033	microvillus assembly	-1.32762	2.59106	0.00129388	0.970621	0.591849
GO:0030036	actin cytoskeleton organization	-4.00691	4.98481	0.321183	0.97188	0
GO:0007015	actin filament organization	-1.32762	4.7538	0.188684	0.972872	0.942658
GO:0030097	hemopoiesis	-2.44628	4.50975	0.107569	0.820805	0.779618
GO:0030099	myeloid cell differentiation	-3.4629	4.11511	0.0433534	0.829837	0.524541
GO:0030154	cell differentiation	-2.8868	5.45963	0.958456	0.801269	0.860177
GO:0048468	cell development	-2.93949	5.20912	0.538342	0.804734	0.917353
GO:0030155	regulation of cell adhesion	-3.74205	4.51704	0.109388	0.850678	0.178547
GO:0030162	regulation of proteolysis	-1.57995	4.92182	0.277819	0.819881	0.65738
GO:0030168	platelet activation	-2.22825	3.7653	0.0193717	0.633389	0.85876
GO:0030282	bone mineralization	-3.05959	3.52453	0.0111261	0.758829	0.645452
GO:0030307	positive regulation of cell growth	-2.36848	3.74476	0.0184769	0.789711	0.832009
GO:0030308	negative regulation of cell growth	-1.77093	3.78533	0.0202864	0.808879	0.862671
GO:0048640	negative regulation of developmental growth	-1.47331	3.68583	0.016132	0.800444	0.921648
GO:0030316	osteoclast differentiation	-1.94415	3.37291	0.00784646	0.84538	0.794055
GO:0030325	adrenal gland development	-2.16529	3.03262	0.0035823	0.772458	0.735642
GO:0030431	sleep	-2.91987	3.48401	0.0101349	0.835813	0.517212
GO:0030534	adult behavior	-3.641	3.87011	0.0246603	0.806842	0.835269
GO:0030539	male genitalia development	-1.43051	3.02119	0.00348916	0.767007	0.786854
GO:0030855	epithelial cell differentiation	-2.76244	4.42459	0.0884132	0.809772	0.735624
GO:0030856	regulation of epithelial cell differentiation	-1.57542	3.77093	0.0196245	0.779499	0.731811
GO:0030858	positive regulation of epithelial cell differentiation	-1.72314	3.37401	0.00786642	0.744767	0.771588
GO:0030879	mammary gland development	-1.57542	3.58939	0.0129189	0.837695	0.785901
GO:0030902	hindbrain development	-2.16565	3.83872	0.0229407	0.742652	0.889098
GO:0031076	embryonic camera-type eye development	-1.48715	3.39393	0.00823562	0.756708	0.840934
GO:0031099	regeneration	-2.18029	3.88587	0.0255717	0.850791	0.47374
GO:0031100	animal organ regeneration	-1.743	2.9154	0.00273412	0.852572	0.451844
GO:0031214	biomineral tissue development	-2.5402	3.77466	0.0197941	0.826495	0.668218
GO:0031279	regulation of cyclase activity	-5.3688	3.65215	0.0149279	0.831418	0.150058
GO:0031344	regulation of cell projection organization	-3.39664	4.41969	0.087422	0.837805	0.639161
GO:0031345	negative regulation of cell projection organization	-1.33774	3.79511	0.0207487	0.812757	0.855462
GO:0031346	positive regulation of cell projection organization	-4.81437	4.01712	0.0345956	0.785653	0.540205
GO:0010975	regulation of neuron projection development	-3.77204	4.12937	0.0448003	0.841806	0.94002
GO:0120035	regulation of plasma membrane bounded cell projection organization	-3.43226	4.32543	0.0703654	0.837449	0.924064
GO:0031347	regulation of defense response	-2.4166	4.75319	0.188421	0.815055	0.734267
GO:0031399	regulation of protein modification process	-3.73561	5.04507	0.36899	0.816269	0.60708
GO:0031401	positive regulation of protein modification process	-4.78526	4.70325	0.167952	0.760076	0.844132
GO:0031532	actin cytoskeleton reorganization	-1.80856	3.63869	0.0144722	0.976916	0.776654
GO:0031667	response to nutrient levels	-4.55978	4.63282	0.14281	0.8922	0.682995
GO:0031668	cellular response to extracellular stimulus	-2.66472	5.01828	0.346914	0.866199	0.894338
GO:0031952	regulation of protein autophosphorylation	-1.89601	3.18837	0.00512897	0.840276	0.725612
GO:0031954	positive regulation of protein autophosphorylation	-2.54571	2.99034	0.00324968	0.796638	0.786373
GO:0031960	response to corticosteroid	-6.6266	3.4929	0.0103444	0.859122	0.57426
GO:0032091	negative regulation of protein binding	-2.39083	3.55425	0.0119144	0.831495	0.534437
GO:0032101	regulation of response to external stimulus	-3.54612	4.96881	0.309564	0.810969	0.766842
GO:0032102	negative regulation of response to external stimulus	-1.32193	4.271	0.0620765	0.791146	0.844448
GO:0032103	positive regulation of response to external stimulus	-2.70011	4.54337	0.116227	0.762358	0.70512
GO:0032147	activation of protein kinase activity	-1.62345	3.79372	0.0206822	0.741607	0.881361
GO:0032228	regulation of synaptic transmission, GABAergic	-1.54975	3.04021	0.00364549	0.843913	0.836142
GO:0032276	regulation of gonadotropin secretion	-1.64402	2.47129	0.000981223	0.703362	0.71198
GO:0032344	regulation of aldosterone metabolic process	-1.76118	2.51455	0.00108433	0.838716	0.736807
GO:0032355	response to estradiol	-2.01312	3.33224	0.00714464	0.862291	0.682043
GO:0032386	regulation of intracellular transport	-2.33962	4.18458	0.0508739	0.769533	0.883336
GO:0032387	negative regulation of intracellular transport	-2.44628	3.37014	0.00779657	0.759915	0.824258
GO:0032409	regulation of transporter activity	-2.19745	4.18896	0.0513895	0.820572	0.728484
GO:0032412	regulation of monoatomic ion transmembrane transporter activity	-2.3412	4.15891	0.0479535	0.730896	0.724654
GO:0022898	regulation of transmembrane transporter activity	-2.29153	4.17386	0.0496333	0.73038	0.992672
GO:0032410	negative regulation of transporter activity	-1.34528	3.66885	0.0155133	0.72082	0.922339
GO:0032486	Rap protein signal transduction	-1.55097	3.42619	0.00887092	0.797917	0.689193
GO:0032496	response to lipopolysaccharide	-2.84276	3.92737	0.0281362	0.83718	0.847127
GO:0032501	multicellular organismal process	-4.28006	5.8523	2.36724	1	0
GO:0032502	developmental process	-2.99768	5.84119	2.30746	1	0
GO:0032504	multicellular organism reproduction	-1.96849	4.78229	0.201477	0.795369	0.879306
GO:0032525	somite rostral/caudal axis specification	-1.39831	2.59329	0.00130054	0.775284	0.864844
GO:0032535	regulation of cellular component size	-2.74442	4.68041	0.159347	0.793995	0.885341
GO:0032651	regulation of interleukin-1 beta production	-3.13036	3.46553	0.00971245	0.801098	0.763245
GO:0032731	positive regulation of interleukin-1 beta production	-1.39831	3.26482	0.00611685	0.760428	0.914012
GO:0032732	positive regulation of interleukin-1 production	-1.32762	3.59129	0.0129754	0.750735	0.951801
GO:0032652	regulation of interleukin-1 production	-2.99768	3.71809	0.017376	0.795405	0.788854
GO:0032675	regulation of interleukin-6 production	-3.22633	3.70919	0.0170234	0.795637	0.704129
GO:0032680	regulation of tumor necrosis factor production	-1.96004	3.74178	0.0183505	0.794785	0.792285
GO:0032715	negative regulation of interleukin-6 production	-2.10318	3.22763	0.00561459	0.778139	0.740593
GO:0032872	regulation of stress-activated MAPK cascade	-1.88926	4.02751	0.0354338	0.8075	0.897849
GO:0032879	regulation of localization	-5.9512	5.22191	0.554444	0.839267	0.24792
GO:0032890	regulation of organic acid transport	-2.25841	3.48302	0.0101116	0.796719	0.650635
GO:0032930	positive regulation of superoxide anion generation	-1.39831	2.58206	0.00126727	0.825303	0.437391
GO:0032940	secretion by cell	-2.86265	5.21337	0.543638	0.952953	0.781944
GO:0032941	secretion by tissue	-2.45108	3.20358	0.00531191	0.813182	0.531847
GO:0032943	mononuclear cell proliferation	-1.54975	3.67034	0.0155665	0.995928	0.00673747
GO:0032989	cellular component morphogenesis	-2.32184	4.67336	0.156783	0.801657	0.774292
GO:0033135	regulation of peptidyl-serine phosphorylation	-1.57542	3.68205	0.0159923	0.829877	0.77858
[truncated: 588 more rows]

## Sheet: Stylommatophora CC
Enriched GO terms of Stylommatophora expanded genes
[truncated: 97 more rows]

[truncated: 13 more sheets: Stylommatophora MF, Nematoda BP, Nematoda CC, Nematoda MF, Onychophora BP, Onychophora CC, Onychophora MF, Armadillidiium BP, Armadillidiium CC, Armadillidiium MF, Hexapoda BP, Tetrapoda BP, Tetrapoda CC]
