# Supplementary material for: Convergent genome evolution shaped the emergence of terrestrial animals
Source: Nature. 2025 Nov 12;649(8097):638–46. doi: 10.1038/s41586-025-09722-4 (PMC12804077; doi:10.1038/s41586-025-09722-4)
Supplement: Supplementary file 4 — Supplementary Tables 1–22. [file 41586_2025_9722_MOESM4_ESM.zip › 2025-04-08524C-s4/supplementary_table_16.xlsx]

## Sheet: Clitellata
Uniprot annotation
Exclusively significantly expanded HGs of Clitellata
Entry	Entry Name	Protein names	Gene Names	Organism	Length	Transmembrane	Intramembrane	Subcellular location [CC]	Topological domain
T1ETT8	T1ETT8_HELRO	Kazal-like domain-containing protein	20199988 HELRODRAFT_163239	Helobdella robusta (Californian leech)	297
T1EVC3	T1EVC3_HELRO	Agrin	20200523 HELRODRAFT_164375	Helobdella robusta (Californian leech)	599
T1EVC4	T1EVC4_HELRO	Agrin	20200524 HELRODRAFT_164376	Helobdella robusta (Californian leech)	403
T1EWM1	T1EWM1_HELRO	EGF-like domain-containing protein	20200971 HELRODRAFT_165341	Helobdella robusta (Californian leech)	150
T1F1D9	T1F1D9_HELRO	Laminin G domain-containing protein	20202639 HELRODRAFT_169094	Helobdella robusta (Californian leech)	327
T1FAQ7	T1FAQ7_HELRO	EGF-like domain-containing protein	20205906 HELRODRAFT_176619	Helobdella robusta (Californian leech)	981
T1FAQ8	T1FAQ8_HELRO	Kazal-like domain-containing protein	20205907 HELRODRAFT_176620	Helobdella robusta (Californian leech)	168
T1FPD4	T1FPD4_HELRO	Laminin G domain-containing protein	20210681 HELRODRAFT_187786	Helobdella robusta (Californian leech)	168
T1FPD5	T1FPD5_HELRO	EGF-like domain-containing protein	20210682 HELRODRAFT_187787	Helobdella robusta (Californian leech)	302
T1FQG1	T1FQG1_HELRO	Kazal-like domain-containing protein	20211058 HELRODRAFT_188890	Helobdella robusta (Californian leech)	346
T1FR94	T1FR94_HELRO	Ig-like domain-containing protein	20211341 HELRODRAFT_189692	Helobdella robusta (Californian leech)	356
T1FXD7	T1FXD7_HELRO	Agrin	20213485 HELRODRAFT_63300	Helobdella robusta (Californian leech)	670
T1G054	T1G054_HELRO	Activin-binding protein	20214452 HELRODRAFT_70359	Helobdella robusta (Californian leech)	810	TRANSMEM 38..61; /note="Helical"; /evidence="ECO:0000256|SAM:Phobius"
T1G437	T1G437_HELRO	Pikachurin	20215835 HELRODRAFT_80670	Helobdella robusta (Californian leech)	623
T1G4P1	T1G4P1_HELRO	Kazal-like domain-containing protein	20216039 HELRODRAFT_82198	Helobdella robusta (Californian leech)	201
T1G6I4	T1G6I4_HELRO	Kazal-like domain-containing protein	20216681 HELRODRAFT_86858	Helobdella robusta (Californian leech)	278
T1EE61	T1EE61_HELRO	Neuroglian	20194863 HELRODRAFT_106950	Helobdella robusta (Californian leech)	1307	TRANSMEM 1181..1202; /note="Helical"; /evidence="ECO:0000256|SAM:Phobius"
T1ENB8	T1ENB8_HELRO	Ig-like domain-containing protein	20198068 HELRODRAFT_158839	Helobdella robusta (Californian leech)	255	TRANSMEM 157..183; /note="Helical"; /evidence="ECO:0000256|SAM:Phobius"
T1ENG4	T1ENG4_HELRO	Ig-like domain-containing protein	20198114 HELRODRAFT_158989	Helobdella robusta (Californian leech)	231
T1ERL2	T1ERL2_HELRO	Uncharacterized protein	20199212 HELRODRAFT_161527	Helobdella robusta (Californian leech)	911
T1ERL3	T1ERL3_HELRO	Fibronectin type-III domain-containing protein	20199213 HELRODRAFT_161528	Helobdella robusta (Californian leech)	343	TRANSMEM 215..239; /note="Helical"; /evidence="ECO:0000256|SAM:Phobius"
T1ERW5	T1ERW5_HELRO	Fibronectin type-III domain-containing protein	20199315 HELRODRAFT_161776	Helobdella robusta (Californian leech)	215
T1F742	T1F742_HELRO	Ig-like domain-containing protein	20204641 HELRODRAFT_173686	Helobdella robusta (Californian leech)	601	TRANSMEM 517..542; /note="Helical"; /evidence="ECO:0000256|SAM:Phobius"
T1F758	T1F758_HELRO	Ig-like domain-containing protein	20204657 HELRODRAFT_173722	Helobdella robusta (Californian leech)	315
T1F8I6	T1F8I6_HELRO	Uncharacterized protein	20205135 HELRODRAFT_174821	Helobdella robusta (Californian leech)	1244
T1FBX9	T1FBX9_HELRO	Ig-like domain-containing protein	20206328 HELRODRAFT_177608	Helobdella robusta (Californian leech)	169
T1FBY2	T1FBY2_HELRO	Neurofascin/L1/NrCAM C-terminal domain-containing protein	20206331 HELRODRAFT_177613	Helobdella robusta (Californian leech)	141
T1FDX4	T1FDX4_HELRO	Ig-like domain-containing protein	20207023 HELRODRAFT_178935	Helobdella robusta (Californian leech)	196
T1FDX5	T1FDX5_HELRO	Ig-like domain-containing protein	20207024 HELRODRAFT_178936	Helobdella robusta (Californian leech)	711	TRANSMEM 283..305; /note="Helical"; /evidence="ECO:0000256|SAM:Phobius"
T1FEP9	T1FEP9_HELRO	Ig-like domain-containing protein	20207298 HELRODRAFT_179440	Helobdella robusta (Californian leech)	816
T1FMX1	T1FMX1_HELRO	Contactin	20210170 HELRODRAFT_185513	Helobdella robusta (Californian leech)	1157
T1FPM7	T1FPM7_HELRO	Ig-like domain-containing protein	20210774 HELRODRAFT_188098	Helobdella robusta (Californian leech)	279			SUBCELLULAR LOCATION: Membrane {ECO:0000256|ARBA:ARBA00004479}; Single-pass type I membrane protein {ECO:0000256|ARBA:ARBA00004479}.
T1FPM8	T1FPM8_HELRO	Ig-like domain-containing protein	20210775 HELRODRAFT_188099	Helobdella robusta (Californian leech)	427
T1FPN8	T1FPN8_HELRO	Ig-like domain-containing protein	20210785 HELRODRAFT_188121	Helobdella robusta (Californian leech)	689	TRANSMEM 530..558; /note="Helical"; /evidence="ECO:0000256|SAM:Phobius"		SUBCELLULAR LOCATION: Membrane {ECO:0000256|ARBA:ARBA00004479}; Single-pass type I membrane protein {ECO:0000256|ARBA:ARBA00004479}.
T1FUN9	T1FUN9_HELRO	Fibronectin type-III domain-containing protein	20212535 HELRODRAFT_193153	Helobdella robusta (Californian leech)	919
T1FUU4	T1FUU4_HELRO	Ig-like domain-containing protein	20212590 HELRODRAFT_193292	Helobdella robusta (Californian leech)	1275	TRANSMEM 1103..1124; /note="Helical"; /evidence="ECO:0000256|SAM:Phobius"
T1EGK4	T1EGK4_HELRO	Cyclic nucleotide-binding domain-containing protein	20195705 HELRODRAFT_117121	Helobdella robusta (Californian leech)	796	TRANSMEM 317..338; /note="Helical"; /evidence="ECO:0000256|SAM:Phobius"; TRANSMEM 458..482; /note="Helical"; /evidence="ECO:0000256|SAM:Phobius"; TRANSMEM 553..577; /note="Helical"; /evidence="ECO:0000256|SAM:Phobius"		SUBCELLULAR LOCATION: Membrane {ECO:0000256|ARBA:ARBA00004141}; Multi-pass membrane protein {ECO:0000256|ARBA:ARBA00004141}.
T1EGN7	T1EGN7_HELRO	Cyclic nucleotide-binding domain-containing protein	20195737 HELRODRAFT_119837	Helobdella robusta (Californian leech)	706	TRANSMEM 212..230; /note="Helical"; /evidence="ECO:0000256|SAM:Phobius"; TRANSMEM 343..367; /note="Helical"; /evidence="ECO:0000256|SAM:Phobius"; TRANSMEM 411..430; /note="Helical"; /evidence="ECO:0000256|SAM:Phobius"; TRANSMEM 442..462; /note="Helical"; /evidence="ECO:0000256|SAM:Phobius"		SUBCELLULAR LOCATION: Membrane {ECO:0000256|ARBA:ARBA00004141}; Multi-pass membrane protein {ECO:0000256|ARBA:ARBA00004141}.
T1EHR2	T1EHR2_HELRO	Potassium voltage-gated channel subfamily H member 2	20196112 HELRODRAFT_128997	Helobdella robusta (Californian leech)	677	TRANSMEM 229..249; /note="Helical"; /evidence="ECO:0000256|SAM:Phobius"; TRANSMEM 261..279; /note="Helical"; /evidence="ECO:0000256|SAM:Phobius"; TRANSMEM 310..333; /note="Helical"; /evidence="ECO:0000256|SAM:Phobius"; TRANSMEM 354..380; /note="Helical"; /evidence="ECO:0000256|SAM:Phobius"; TRANSMEM 449..473; /note="Helical"; /evidence="ECO:0000256|SAM:Phobius"		SUBCELLULAR LOCATION: Membrane {ECO:0000256|ARBA:ARBA00004141}; Multi-pass membrane protein {ECO:0000256|ARBA:ARBA00004141}.
T1EKP0	T1EKP0_HELRO	Ion transport domain-containing protein	20197140 HELRODRAFT_152093	Helobdella robusta (Californian leech)	96	TRANSMEM 6..23; /note="Helical"; /evidence="ECO:0000256|SAM:Phobius"; TRANSMEM 35..53; /note="Helical"; /evidence="ECO:0000256|SAM:Phobius"		SUBCELLULAR LOCATION: Membrane {ECO:0000256|ARBA:ARBA00004141}; Multi-pass membrane protein {ECO:0000256|ARBA:ARBA00004141}.
T1EMF9	T1EMF9_HELRO	Cyclic nucleotide-binding domain-containing protein	20197759 HELRODRAFT_157793	Helobdella robusta (Californian leech)	673	TRANSMEM 211..231; /note="Helical"; /evidence="ECO:0000256|SAM:Phobius"; TRANSMEM 337..363; /note="Helical"; /evidence="ECO:0000256|SAM:Phobius"; TRANSMEM 401..420; /note="Helical"; /evidence="ECO:0000256|SAM:Phobius"; TRANSMEM 432..456; /note="Helical"; /evidence="ECO:0000256|SAM:Phobius"		SUBCELLULAR LOCATION: Membrane {ECO:0000256|ARBA:ARBA00004141}; Multi-pass membrane protein {ECO:0000256|ARBA:ARBA00004141}.
T1ESI4	T1ESI4_HELRO	Cyclic nucleotide-binding domain-containing protein	20199534 HELRODRAFT_162327	Helobdella robusta (Californian leech)	310
T1ESI5	T1ESI5_HELRO	Cyclic nucleotide-binding domain-containing protein	20199535 HELRODRAFT_162328	Helobdella robusta (Californian leech)	598	TRANSMEM 221..243; /note="Helical"; /evidence="ECO:0000256|SAM:Phobius"; TRANSMEM 313..336; /note="Helical"; /evidence="ECO:0000256|SAM:Phobius"; TRANSMEM 416..438; /note="Helical"; /evidence="ECO:0000256|SAM:Phobius"; TRANSMEM 445..465; /note="Helical"; /evidence="ECO:0000256|SAM:Phobius"		SUBCELLULAR LOCATION: Membrane {ECO:0000256|ARBA:ARBA00004141}; Multi-pass membrane protein {ECO:0000256|ARBA:ARBA00004141}.
T1FX16	T1FX16_HELRO	Cyclic nucleotide-binding domain-containing protein	20213364 HELRODRAFT_62501	Helobdella robusta (Californian leech)	509	TRANSMEM 35..53; /note="Helical"; /evidence="ECO:0000256|SAM:Phobius"; TRANSMEM 164..190; /note="Helical"; /evidence="ECO:0000256|SAM:Phobius"; TRANSMEM 234..253; /note="Helical"; /evidence="ECO:0000256|SAM:Phobius"; TRANSMEM 265..285; /note="Helical"; /evidence="ECO:0000256|SAM:Phobius"		SUBCELLULAR LOCATION: Membrane {ECO:0000256|ARBA:ARBA00004141}; Multi-pass membrane protein {ECO:0000256|ARBA:ARBA00004141}.
T1FX94	T1FX94_HELRO	PAC domain-containing protein	20213442 HELRODRAFT_62998	Helobdella robusta (Californian leech)	127
T1FXP5	T1FXP5_HELRO	Cyclic nucleotide-binding domain-containing protein	20213593 HELRODRAFT_64112	Helobdella robusta (Californian leech)	504	TRANSMEM 18..38; /note="Helical"; /evidence="ECO:0000256|SAM:Phobius"; TRANSMEM 170..193; /note="Helical"; /evidence="ECO:0000256|SAM:Phobius"; TRANSMEM 237..256; /note="Helical"; /evidence="ECO:0000256|SAM:Phobius"; TRANSMEM 262..285; /note="Helical"; /evidence="ECO:0000256|SAM:Phobius"		SUBCELLULAR LOCATION: Membrane {ECO:0000256|ARBA:ARBA00004141}; Multi-pass membrane protein {ECO:0000256|ARBA:ARBA00004141}.
T1FZX6	T1FZX6_HELRO	Cyclic nucleotide-binding domain-containing protein	20214374 HELRODRAFT_69639	Helobdella robusta (Californian leech)	473	TRANSMEM 13..32; /note="Helical"; /evidence="ECO:0000256|SAM:Phobius"; TRANSMEM 145..171; /note="Helical"; /evidence="ECO:0000256|SAM:Phobius"; TRANSMEM 214..233; /note="Helical"; /evidence="ECO:0000256|SAM:Phobius"; TRANSMEM 239..259; /note="Helical"; /evidence="ECO:0000256|SAM:Phobius"		SUBCELLULAR LOCATION: Membrane {ECO:0000256|ARBA:ARBA00004141}; Multi-pass membrane protein {ECO:0000256|ARBA:ARBA00004141}.
T1G398	T1G398_HELRO	Cyclic nucleotide-binding domain-containing protein	20215546 HELRODRAFT_78253	Helobdella robusta (Californian leech)	475	TRANSMEM 12..36; /note="Helical"; /evidence="ECO:0000256|SAM:Phobius"; TRANSMEM 56..74; /note="Helical"; /evidence="ECO:0000256|SAM:Phobius"; TRANSMEM 95..117; /note="Helical"; /evidence="ECO:0000256|SAM:Phobius"; TRANSMEM 148..174; /note="Helical"; /evidence="ECO:0000256|SAM:Phobius"; TRANSMEM 214..231; /note="Helical"; /evidence="ECO:0000256|SAM:Phobius"; TRANSMEM 243..267; /note="Helical"; /ev…		SUBCELLULAR LOCATION: Membrane {ECO:0000256|ARBA:ARBA00004141}; Multi-pass membrane protein {ECO:0000256|ARBA:ARBA00004141}.
T1G466	T1G466_HELRO	Cyclic nucleotide-binding domain-containing protein	20215864 HELRODRAFT_80870	Helobdella robusta (Californian leech)	516	TRANSMEM 40..61; /note="Helical"; /evidence="ECO:0000256|SAM:Phobius"; TRANSMEM 86..106; /note="Helical"; /evidence="ECO:0000256|SAM:Phobius"; TRANSMEM 138..163; /note="Helical"; /evidence="ECO:0000256|SAM:Phobius"; TRANSMEM 184..211; /note="Helical"; /evidence="ECO:0000256|SAM:Phobius"; TRANSMEM 250..270; /note="Helical"; /evidence="ECO:0000256|SAM:Phobius"; TRANSMEM 282..307; /note="Helical"; /…		SUBCELLULAR LOCATION: Membrane {ECO:0000256|ARBA:ARBA00004141}; Multi-pass membrane protein {ECO:0000256|ARBA:ARBA00004141}.
T1G4C6	T1G4C6_HELRO	Uncharacterized protein	20215924 HELRODRAFT_81288	Helobdella robusta (Californian leech)	717	TRANSMEM 248..269; /note="Helical"; /evidence="ECO:0000256|SAM:Phobius"; TRANSMEM 386..412; /note="Helical"; /evidence="ECO:0000256|SAM:Phobius"		SUBCELLULAR LOCATION: Membrane {ECO:0000256|ARBA:ARBA00004141}; Multi-pass membrane protein {ECO:0000256|ARBA:ARBA00004141}.
T1G6J5	T1G6J5_HELRO	Cyclic nucleotide-binding domain-containing protein	20216692 HELRODRAFT_86941	Helobdella robusta (Californian leech)	553	TRANSMEM 60..81; /note="Helical"; /evidence="ECO:0000256|SAM:Phobius"; TRANSMEM 102..122; /note="Helical"; /evidence="ECO:0000256|SAM:Phobius"; TRANSMEM 142..164; /note="Helical"; /evidence="ECO:0000256|SAM:Phobius"; TRANSMEM 201..225; /note="Helical"; /evidence="ECO:0000256|SAM:Phobius"; TRANSMEM 294..318; /note="Helical"; /evidence="ECO:0000256|SAM:Phobius"		SUBCELLULAR LOCATION: Membrane {ECO:0000256|ARBA:ARBA00004141}; Multi-pass membrane protein {ECO:0000256|ARBA:ARBA00004141}.
T1G6K5	T1G6K5_HELRO	PAS domain-containing protein	20216702 HELRODRAFT_87006	Helobdella robusta (Californian leech)	103
T1EEF5	T1EEF5_HELRO	Fibrillar collagen NC1 domain-containing protein	20194957 HELRODRAFT_108105	Helobdella robusta (Californian leech)	1099
T1EET9	T1EET9_HELRO	Fibrillar collagen NC1 domain-containing protein	20195091 HELRODRAFT_109453	Helobdella robusta (Californian leech)	803
T1EXR1	T1EXR1_HELRO	Fibrillar collagen NC1 domain-containing protein	20201361 HELRODRAFT_166093	Helobdella robusta (Californian leech)	1330
T1F028	T1F028_HELRO	Fibrillar collagen NC1 domain-containing protein	20202178 HELRODRAFT_168029	Helobdella robusta (Californian leech)	1384
T1F3T9	T1F3T9_HELRO	Laminin G domain-containing protein	20203488 HELRODRAFT_171115	Helobdella robusta (Californian leech)	184
T1F3U0	T1F3U0_HELRO	Uncharacterized protein	20203489 HELRODRAFT_171116	Helobdella robusta (Californian leech)	2018
T1FSV3	T1FSV3_HELRO	Fibrillar collagen NC1 domain-containing protein	20211900 HELRODRAFT_191307	Helobdella robusta (Californian leech)	1615	TRANSMEM 12..32; /note="Helical"; /evidence="ECO:0000256|SAM:Phobius"
T1G9P8	T1G9P8_HELRO	Fibrillar collagen NC1 domain-containing protein	20217794 HELRODRAFT_98795	Helobdella robusta (Californian leech)	850
T1ET76	T1ET76_HELRO	Reverse transcriptase Ty1/copia-type domain-containing protein	20199776 HELRODRAFT_162817	Helobdella robusta (Californian leech)	183
T1ETI4	T1ETI4_HELRO	Uncharacterized protein	20199884 HELRODRAFT_162992	Helobdella robusta (Californian leech)	184
T1ETI5	T1ETI5_HELRO	Uncharacterized protein	20199885 HELRODRAFT_162993	Helobdella robusta (Californian leech)	134
T1F1S2	T1F1S2_HELRO	CCHC-type domain-containing protein	20202772 HELRODRAFT_169325	Helobdella robusta (Californian leech)	123
T1EHV0	T1EHV0_HELRO	Protein kinase domain-containing protein	20196150 HELRODRAFT_131017	Helobdella robusta (Californian leech)	260
T1EIJ5	T1EIJ5_HELRO	KA1 domain-containing protein	20196395 HELRODRAFT_137336	Helobdella robusta (Californian leech)	104
T1EQ46	T1EQ46_HELRO	non-specific serine/threonine protein kinase (EC 2.7.11.1)	20198696 HELRODRAFT_160347	Helobdella robusta (Californian leech)	138
T1FPU3	T1FPU3_HELRO	non-specific serine/threonine protein kinase (EC 2.7.11.1)	20210840 HELRODRAFT_188294	Helobdella robusta (Californian leech)	615
T1FX78	T1FX78_HELRO	non-specific serine/threonine protein kinase (EC 2.7.11.1)	20213426 HELRODRAFT_62924	Helobdella robusta (Californian leech)	323
T1FY49	T1FY49_HELRO	Protein kinase domain-containing protein	20213747 HELRODRAFT_65239	Helobdella robusta (Californian leech)	348
T1FYI3	T1FYI3_HELRO	non-specific serine/threonine protein kinase (EC 2.7.11.1)	20213881 HELRODRAFT_66187	Helobdella robusta (Californian leech)	317
T1FYV8	T1FYV8_HELRO	non-specific serine/threonine protein kinase (EC 2.7.11.1)	20214006 HELRODRAFT_67067	Helobdella robusta (Californian leech)	364
T1G0L1	T1G0L1_HELRO	non-specific serine/threonine protein kinase (EC 2.7.11.1)	20214609 HELRODRAFT_71411	Helobdella robusta (Californian leech)	384	TRANSMEM 344..367; /note="Helical"; /evidence="ECO:0000256|SAM:Phobius"
T1G1C6	T1G1C6_HELRO	Protein kinase domain-containing protein	20214874 HELRODRAFT_73300	Helobdella robusta (Californian leech)	388	TRANSMEM 201..218; /note="Helical"; /evidence="ECO:0000256|SAM:Phobius"; TRANSMEM 366..387; /note="Helical"; /evidence="ECO:0000256|SAM:Phobius"
T1G552	T1G552_HELRO	non-specific serine/threonine protein kinase (EC 2.7.11.1)	20216200 HELRODRAFT_83409	Helobdella robusta (Californian leech)	716
T1G5F9	T1G5F9_HELRO	non-specific serine/threonine protein kinase (EC 2.7.11.1)	20216306 HELRODRAFT_84170	Helobdella robusta (Californian leech)	649
T1G6J0	T1G6J0_HELRO	non-specific serine/threonine protein kinase (EC 2.7.11.1)	20216687 HELRODRAFT_86903	Helobdella robusta (Californian leech)	331
T1G8N5	T1G8N5_HELRO	KA1 domain-containing protein	20217432 HELRODRAFT_92907	Helobdella robusta (Californian leech)	85
T1ENS1	T1ENS1_HELRO	Uncharacterized protein	20198221 HELRODRAFT_159231	Helobdella robusta (Californian leech)	344	TRANSMEM 250..277; /note="Helical"; /evidence="ECO:0000256|SAM:Phobius"
T1EQT6	T1EQT6_HELRO	Laminin G domain-containing protein	20198936 HELRODRAFT_160848	Helobdella robusta (Californian leech)	384
T1EXC9	T1EXC9_HELRO	FAD linked oxidase N-terminal domain-containing protein	20201229 HELRODRAFT_165844	Helobdella robusta (Californian leech)	175
T1F2N3	T1F2N3_HELRO	Laminin G domain-containing protein	20203082 HELRODRAFT_170114	Helobdella robusta (Californian leech)	291
T1F545	T1F545_HELRO	EGF-like domain-containing protein	20203944 HELRODRAFT_172177	Helobdella robusta (Californian leech)	496	TRANSMEM 307..329; /note="Helical"; /evidence="ECO:0000256|SAM:Phobius"
T1F6W1	T1F6W1_HELRO	Laminin G domain-containing protein	20204560 HELRODRAFT_173495	Helobdella robusta (Californian leech)	218
T1F6W2	T1F6W2_HELRO	EGF-like domain-containing protein	20204561 HELRODRAFT_173496	Helobdella robusta (Californian leech)	251
T1F9J2	T1F9J2_HELRO	EGF-like domain-containing protein	20205491 HELRODRAFT_175690	Helobdella robusta (Californian leech)	338
T1FAT8	T1FAT8_HELRO	Laminin G domain-containing protein	20205937 HELRODRAFT_176719	Helobdella robusta (Californian leech)	253
T1FBC0	T1FBC0_HELRO	EGF-like domain-containing protein	20206119 HELRODRAFT_177182	Helobdella robusta (Californian leech)	523	TRANSMEM 435..460; /note="Helical"; /evidence="ECO:0000256|SAM:Phobius"
T1FBC1	T1FBC1_HELRO	Laminin G domain-containing protein	20206120 HELRODRAFT_177183	Helobdella robusta (Californian leech)	304
T1FHX2	T1FHX2_HELRO	Laminin G domain-containing protein	20208421 HELRODRAFT_182201	Helobdella robusta (Californian leech)	2589
T1FWV4	T1FWV4_HELRO	EGF-like domain-containing protein	20213302 HELRODRAFT_62081	Helobdella robusta (Californian leech)	178
T1FY64	T1FY64_HELRO	EGF-like domain-containing protein	20213762 HELRODRAFT_65329	Helobdella robusta (Californian leech)	193
T1FYU3	T1FYU3_HELRO	EGF-like domain-containing protein	20213991 HELRODRAFT_66974	Helobdella robusta (Californian leech)	205
T1G2E1	T1G2E1_HELRO	Laminin G domain-containing protein	20215239 HELRODRAFT_76021	Helobdella robusta (Californian leech)	190
T1EI36	T1EI36_HELRO	MIF4G domain-containing protein	20196236 HELRODRAFT_134242	Helobdella robusta (Californian leech)	255
T1EI48	T1EI48_HELRO	MIF4G domain-containing protein	20196248 HELRODRAFT_134359	Helobdella robusta (Californian leech)	252
T1EKY2	T1EKY2_HELRO	W2 domain-containing protein	20197232 HELRODRAFT_152920	Helobdella robusta (Californian leech)	92
T1EZH2	T1EZH2_HELRO	Uncharacterized protein	20201972 HELRODRAFT_167547	Helobdella robusta (Californian leech)	217
T1FH50	T1FH50_HELRO	MI domain-containing protein	20208149 HELRODRAFT_181587	Helobdella robusta (Californian leech)	1064
T1G7J4	T1G7J4_HELRO	Eukaryotic translation initiation factor 4 gamma 2	20217041 HELRODRAFT_89947	Helobdella robusta (Californian leech)	814
T1G9F8	T1G9F8_HELRO	MI domain-containing protein	20217705 HELRODRAFT_97190	Helobdella robusta (Californian leech)	735
T1EQT0	T1EQT0_HELRO	Transforming acidic coiled-coil-containing protein C-terminal domain-containing protein	20198930 HELRODRAFT_160837	Helobdella robusta (Californian leech)	212
T1ESU2	T1ESU2_HELRO	Transforming acidic coiled-coil-containing protein C-terminal domain-containing protein	20199642 HELRODRAFT_162559	Helobdella robusta (Californian leech)	257
T1EXD3	T1EXD3_HELRO	Myosin tail domain-containing protein	20201233 HELRODRAFT_165857	Helobdella robusta (Californian leech)	184
T1EYU6	T1EYU6_HELRO	Myosin tail domain-containing protein	20201746 HELRODRAFT_166986	Helobdella robusta (Californian leech)	197
T1F273	T1F273_HELRO	Tropomyosin	20202923 HELRODRAFT_169643	Helobdella robusta (Californian leech)	239
T1FMM0	T1FMM0_HELRO	Tropomyosin	20210069 HELRODRAFT_185286	Helobdella robusta (Californian leech)	292
T1FT95	T1FT95_HELRO	IF rod domain-containing protein	20212042 HELRODRAFT_191748	Helobdella robusta (Californian leech)	256
T1FVY9	T1FVY9_HELRO	Uncharacterized protein	20212985 HELRODRAFT_194349	Helobdella robusta (Californian leech)	430
T1FXF9	T1FXF9_HELRO	Tropomyosin	20213507 HELRODRAFT_63446	Helobdella robusta (Californian leech)	253
T1FZT0	T1FZT0_HELRO	Tropomyosin	20214328 HELRODRAFT_69296	Helobdella robusta (Californian leech)	284
T1G4D2	T1G4D2_HELRO	Tropomyosin	20215930 HELRODRAFT_81331	Helobdella robusta (Californian leech)	277
T1G9M1	T1G9M1_HELRO	Tropomyosin	20217767 HELRODRAFT_98384	Helobdella robusta (Californian leech)	252
T1ED42	T1ED42_HELRO	Guanylate kinase-like domain-containing protein	20213287 HELRODRAFT_208518	Helobdella robusta (Californian leech)	391
T1EH23	T1EH23_HELRO	Guanylate kinase-like domain-containing protein	20195873 HELRODRAFT_124649	Helobdella robusta (Californian leech)	119
T1EH98	T1EH98_HELRO	L27 domain-containing protein	20195948 HELRODRAFT_126441	Helobdella robusta (Californian leech)	77
T1EJ46	T1EJ46_HELRO	PDZ domain-containing protein	20196596 HELRODRAFT_141954	Helobdella robusta (Californian leech)	183
T1G1A8	T1G1A8_HELRO	Guanylate kinase-like domain-containing protein	20214856 HELRODRAFT_73143	Helobdella robusta (Californian leech)	331
T1G1I3	T1G1I3_HELRO	Uncharacterized protein	20214931 HELRODRAFT_73781	Helobdella robusta (Californian leech)	920	TRANSMEM 450..472; /note="Helical"; /evidence="ECO:0000256|SAM:Phobius"; TRANSMEM 671..692; /note="Helical"; /evidence="ECO:0000256|SAM:Phobius"
T1G237	T1G237_HELRO	Uncharacterized protein	20215135 HELRODRAFT_75327	Helobdella robusta (Californian leech)	731
T1G5A2	T1G5A2_HELRO	L27 domain-containing protein	20216249 HELRODRAFT_83782	Helobdella robusta (Californian leech)	100
T1G7L1	T1G7L1_HELRO	Guanylate kinase-like domain-containing protein	20217058 HELRODRAFT_90113	Helobdella robusta (Californian leech)	326
T1G965	T1G965_HELRO	Uncharacterized protein	20217612 HELRODRAFT_95514	Helobdella robusta (Californian leech)	998
T1EGE7	T1EGE7_HELRO	ATPase AAA-type core domain-containing protein	20195649 HELRODRAFT_116410	Helobdella robusta (Californian leech)	665
T1FI43	T1FI43_HELRO	Calponin-homology (CH) domain-containing protein	20208492 HELRODRAFT_182380	Helobdella robusta (Californian leech)	343
T1FKY2	T1FKY2_HELRO	Uncharacterized protein	20209481 HELRODRAFT_184305	Helobdella robusta (Californian leech)	437
T1FLF9	T1FLF9_HELRO	Uncharacterized protein	20209658 HELRODRAFT_184545	Helobdella robusta (Californian leech)	110
T1FX83	T1FX83_HELRO	AAA+ ATPase domain-containing protein	20213431 HELRODRAFT_62952	Helobdella robusta (Californian leech)	437
T1ENB0	T1ENB0_HELRO	Uncharacterized protein	20198060 HELRODRAFT_158819	Helobdella robusta (Californian leech)	339
T1EV84	T1EV84_HELRO	Ig-like domain-containing protein	20200484 HELRODRAFT_164297	Helobdella robusta (Californian leech)	259
T1EWD2	T1EWD2_HELRO	Uncharacterized protein	20200882 HELRODRAFT_165169	Helobdella robusta (Californian leech)	1360
T1F0A1	T1F0A1_HELRO	Fibronectin type-III domain-containing protein	20202251 HELRODRAFT_168192	Helobdella robusta (Californian leech)	228	TRANSMEM 107..129; /note="Helical"; /evidence="ECO:0000256|SAM:Phobius"; TRANSMEM 158..182; /note="Helical"; /evidence="ECO:0000256|SAM:Phobius"
T1F0A3	T1F0A3_HELRO	Ig-like domain-containing protein	20202253 HELRODRAFT_168194	Helobdella robusta (Californian leech)	364
T1F0A4	T1F0A4_HELRO	Ig-like domain-containing protein	20202254 HELRODRAFT_168195	Helobdella robusta (Californian leech)	289
T1F0A6	T1F0A6_HELRO	Ig-like domain-containing protein	20202256 HELRODRAFT_168197	Helobdella robusta (Californian leech)	113
T1F250	T1F250_HELRO	Fibronectin type-III domain-containing protein	20202900 HELRODRAFT_169584	Helobdella robusta (Californian leech)	239	TRANSMEM 141..164; /note="Helical"; /evidence="ECO:0000256|SAM:Phobius"
T1FGA5	T1FGA5_HELRO	Ig-like domain-containing protein	20207854 HELRODRAFT_180798	Helobdella robusta (Californian leech)	367	TRANSMEM 311..335; /note="Helical"; /evidence="ECO:0000256|SAM:Phobius"
T1FGA6	T1FGA6_HELRO	Ig-like domain-containing protein	20207855 HELRODRAFT_180799	Helobdella robusta (Californian leech)	216
T1FGA7	T1FGA7_HELRO	Ig-like domain-containing protein	20207856 HELRODRAFT_180800	Helobdella robusta (Californian leech)	187
T1FHG0	T1FHG0_HELRO	Fibronectin type-III domain-containing protein	20208259 HELRODRAFT_181902	Helobdella robusta (Californian leech)	449	TRANSMEM 347..372; /note="Helical"; /evidence="ECO:0000256|SAM:Phobius"
T1FHG1	T1FHG1_HELRO	Ig-like domain-containing protein	20208260 HELRODRAFT_181903	Helobdella robusta (Californian leech)	135
T1FHG2	T1FHG2_HELRO	Ig-like domain-containing protein	20208261 HELRODRAFT_181904	Helobdella robusta (Californian leech)	254
T1FHH6	T1FHH6_HELRO	Ig-like domain-containing protein	20208275 HELRODRAFT_181944	Helobdella robusta (Californian leech)	129
T1FI29	T1FI29_HELRO	Ig-like domain-containing protein	20208478 HELRODRAFT_182339	Helobdella robusta (Californian leech)	180
T1FI30	T1FI30_HELRO	Ig-like domain-containing protein	20208479 HELRODRAFT_182340	Helobdella robusta (Californian leech)	118
T1FI32	T1FI32_HELRO	Ig-like domain-containing protein	20208481 HELRODRAFT_182342	Helobdella robusta (Californian leech)	329
T1FLY0	T1FLY0_HELRO	Fibronectin type-III domain-containing protein	20209829 HELRODRAFT_184762	Helobdella robusta (Californian leech)	114
T1FR07	T1FR07_HELRO	Fibronectin type-III domain-containing protein	20211254 HELRODRAFT_189396	Helobdella robusta (Californian leech)	228	TRANSMEM 154..176; /note="Helical"; /evidence="ECO:0000256|SAM:Phobius"
T1EMM0	T1EMM0_HELRO	ZAD domain-containing protein	20197820 HELRODRAFT_158302	Helobdella robusta (Californian leech)	536
T1EMM1	T1EMM1_HELRO	Uncharacterized protein	20197821 HELRODRAFT_158303	Helobdella robusta (Californian leech)	187
T1ENB7	T1ENB7_HELRO	Uncharacterized protein	20198067 HELRODRAFT_158837	Helobdella robusta (Californian leech)	127
T1ENK0	T1ENK0_HELRO	Uncharacterized protein	20198150 HELRODRAFT_159075	Helobdella robusta (Californian leech)	537
T1EPV4	T1EPV4_HELRO	ZAD domain-containing protein	20198604 HELRODRAFT_160140	Helobdella robusta (Californian leech)	499
T1ERC3	T1ERC3_HELRO	Uncharacterized protein	20199123 HELRODRAFT_161324	Helobdella robusta (Californian leech)	257
T1ET34	T1ET34_HELRO	Uncharacterized protein	20199734 HELRODRAFT_162756	Helobdella robusta (Californian leech)	246
T1ETB9	T1ETB9_HELRO	Cullin N-terminal domain-containing protein	20199819 HELRODRAFT_162893	Helobdella robusta (Californian leech)	191
T1ETC0	T1ETC0_HELRO	Uncharacterized protein	20199820 HELRODRAFT_162894	Helobdella robusta (Californian leech)	221
T1EU09	T1EU09_HELRO	ZAD domain-containing protein	20200059 HELRODRAFT_163420	Helobdella robusta (Californian leech)	536
T1EU28	T1EU28_HELRO	Uncharacterized protein	20200078 HELRODRAFT_163460	Helobdella robusta (Californian leech)	206
T1EWE5	T1EWE5_HELRO	Uncharacterized protein	20200895 HELRODRAFT_165185	Helobdella robusta (Californian leech)	449
T1EWI2	T1EWI2_HELRO	Uncharacterized protein	20200932 HELRODRAFT_165255	Helobdella robusta (Californian leech)	506
T1EWT0	T1EWT0_HELRO	Uncharacterized protein	20201030 HELRODRAFT_165443	Helobdella robusta (Californian leech)	176
T1EYF5	T1EYF5_HELRO	Uncharacterized protein	20201605 HELRODRAFT_166721	Helobdella robusta (Californian leech)	656
T1EYJ8	T1EYJ8_HELRO	Uncharacterized protein	20201648 HELRODRAFT_166804	Helobdella robusta (Californian leech)	259
T1EZV1	T1EZV1_HELRO	Uncharacterized protein	20202101 HELRODRAFT_167838	Helobdella robusta (Californian leech)	189
T1F040	T1F040_HELRO	Uncharacterized protein	20202190 HELRODRAFT_168052	Helobdella robusta (Californian leech)	229
T1F0J6	T1F0J6_HELRO	Uncharacterized protein	20202346 HELRODRAFT_168397	Helobdella robusta (Californian leech)	558
T1F4C0	T1F4C0_HELRO	Uncharacterized protein	20203669 HELRODRAFT_171472	Helobdella robusta (Californian leech)	113
T1F4L3	T1F4L3_HELRO	Uncharacterized protein	20203762 HELRODRAFT_171733	Helobdella robusta (Californian leech)	187
T1F4M2	T1F4M2_HELRO	Uncharacterized protein	20203771 HELRODRAFT_171762	Helobdella robusta (Californian leech)	426	TRANSMEM 21..40; /note="Helical"; /evidence="ECO:0000256|SAM:Phobius"
T1F5R7	T1F5R7_HELRO	ZAD domain-containing protein	20204166 HELRODRAFT_172670	Helobdella robusta (Californian leech)	411
T1F5V6	T1F5V6_HELRO	ZAD domain-containing protein	20204205 HELRODRAFT_172731	Helobdella robusta (Californian leech)	514
T1F6J8	T1F6J8_HELRO	Uncharacterized protein	20204447 HELRODRAFT_173200	Helobdella robusta (Californian leech)	211
T1F706	T1F706_HELRO	Uncharacterized protein	20204605 HELRODRAFT_173600	Helobdella robusta (Californian leech)	291
T1F7E9	T1F7E9_HELRO	Uncharacterized protein	20204748 HELRODRAFT_173956	Helobdella robusta (Californian leech)	531
T1F7K8	T1F7K8_HELRO	Uncharacterized protein	20204807 HELRODRAFT_174081	Helobdella robusta (Californian leech)	492
T1F7P3	T1F7P3_HELRO	ZAD domain-containing protein	20204842 HELRODRAFT_174143	Helobdella robusta (Californian leech)	536
T1F836	T1F836_HELRO	Uncharacterized protein	20204985 HELRODRAFT_174411	Helobdella robusta (Californian leech)	145
T1F8E5	T1F8E5_HELRO	ZAD domain-containing protein	20205094 HELRODRAFT_174718 HELRODRAFT_174719	Helobdella robusta (Californian leech)	525
T1FBV4	T1FBV4_HELRO	ZAD domain-containing protein	20206303 HELRODRAFT_177552	Helobdella robusta (Californian leech)	542
T1FBY7	T1FBY7_HELRO	Reverse transcriptase domain-containing protein	20206336 HELRODRAFT_177629	Helobdella robusta (Californian leech)	462
T1FC03	T1FC03_HELRO	Uncharacterized protein	20206352 HELRODRAFT_177647	Helobdella robusta (Californian leech)	583
T1FC71	T1FC71_HELRO	Uncharacterized protein	20206420 HELRODRAFT_177753	Helobdella robusta (Californian leech)	558
T1FFM5	T1FFM5_HELRO	Apple domain-containing protein	20207624 HELRODRAFT_180247	Helobdella robusta (Californian leech)	612
T1FGQ7	T1FGQ7_HELRO	Uncharacterized protein	20208006 HELRODRAFT_181207	Helobdella robusta (Californian leech)	138
T1FGV3	T1FGV3_HELRO	Ubiquitin-like protease family profile domain-containing protein	20208052 HELRODRAFT_181296	Helobdella robusta (Californian leech)	307
T1FI26	T1FI26_HELRO	ZAD domain-containing protein	20208475 HELRODRAFT_182328	Helobdella robusta (Californian leech)	509
T1FIW2	T1FIW2_HELRO	Uncharacterized protein	20208761 HELRODRAFT_182865	Helobdella robusta (Californian leech)	410
T1FJ14	T1FJ14_HELRO	Uncharacterized protein	20208813 HELRODRAFT_182979	Helobdella robusta (Californian leech)	558
T1FJJ6	T1FJJ6_HELRO	Death domain-containing protein	20208995 HELRODRAFT_183384	Helobdella robusta (Californian leech)	129
T1FK50	T1FK50_HELRO	SAP domain-containing protein	20209199 HELRODRAFT_183749	Helobdella robusta (Californian leech)	389
T1FKJ5	T1FKJ5_HELRO	Uncharacterized protein	20209344 HELRODRAFT_184081	Helobdella robusta (Californian leech)	110
T1FLI1	T1FLI1_HELRO	CRAL-TRIO domain-containing protein	20209680 HELRODRAFT_184572	Helobdella robusta (Californian leech)	259
T1FLQ0	T1FLQ0_HELRO	RAG1 importin-binding domain-containing protein	20209749 HELRODRAFT_184661	Helobdella robusta (Californian leech)	171
T1FLQ6	T1FLQ6_HELRO	Uncharacterized protein	20209755 HELRODRAFT_184669	Helobdella robusta (Californian leech)	239
T1FLZ1	T1FLZ1_HELRO	Uncharacterized protein	20209840 HELRODRAFT_184778	Helobdella robusta (Californian leech)	169
T1EJB3	T1EJB3_HELRO	Peptidase M60 domain-containing protein	20196663 HELRODRAFT_143641	Helobdella robusta (Californian leech)	241
T1EKG5	T1EKG5_HELRO	Peptidase M60 domain-containing protein	20197066 HELRODRAFT_150636 HELRODRAFT_150637	Helobdella robusta (Californian leech)	255
T1ERZ2	T1ERZ2_HELRO	Peptidase M60 domain-containing protein	20199342 HELRODRAFT_161865	Helobdella robusta (Californian leech)	687
T1FQC1	T1FQC1_HELRO	Peptidase M60 domain-containing protein	20211018 HELRODRAFT_188761	Helobdella robusta (Californian leech)	736
T1FYG1	T1FYG1_HELRO	Peptidase M60 domain-containing protein	20213859 HELRODRAFT_66031	Helobdella robusta (Californian leech)	417	TRANSMEM 20..48; /note="Helical"; /evidence="ECO:0000256|SAM:Phobius"; TRANSMEM 69..91; /note="Helical"; /evidence="ECO:0000256|SAM:Phobius"
T1EJC3	T1EJC3_HELRO	RING-type domain-containing protein	20196673 HELRODRAFT_143783	Helobdella robusta (Californian leech)	221
T1ES08	T1ES08_HELRO	RING-type domain-containing protein	20199358 HELRODRAFT_161901	Helobdella robusta (Californian leech)	429
T1FQC5	T1FQC5_HELRO	Ubiquitin-like domain-containing protein	20211022 HELRODRAFT_188775	Helobdella robusta (Californian leech)	234

## Sheet: Stylommatophora
Uniprot annotation
Exclusively significantly expanded HGs of Stylommatophora
Entry	Entry Name	Protein names	Gene Names	Organism	Length	Transmembrane	Intramembrane	Subcellular location [CC]	Topological domain
A0A8S3YPR8	A0A8S3YPR8_9EUPU	Anion exchange protein	CUNI_LOCUS4745	Candidula unifasciata	989	TRANSMEM 391..409; /note="Helical"; /evidence="ECO:0000256|RuleBase:RU362035"; TRANSMEM 421..440; /note="Helical"; /evidence="ECO:0000256|RuleBase:RU362035"; TRANSMEM 474..497; /note="Helical"; /evidence="ECO:0000256|RuleBase:RU362035"; TRANSMEM 504..524; /note="Helical"; /evidence="ECO:0000256|RuleBase:RU362035"; TRANSMEM 589..611; /note="Helical"; /evidence="ECO:0000256|RuleBase:RU362035"; TRAN…		SUBCELLULAR LOCATION: Basolateral cell membrane {ECO:0000256|ARBA:ARBA00004554}; Multi-pass membrane protein {ECO:0000256|ARBA:ARBA00004554}. Cell membrane {ECO:0000256|ARBA:ARBA00004651}; Multi-pass membrane protein {ECO:0000256|ARBA:ARBA00004651}. Lateral cell membrane {ECO:0000256|ARBA:ARBA00034693}; Multi-pass membrane protein {ECO:0000256|ARBA:ARBA00034693}. Membrane {ECO:0000256|ARBA:ARBA00…
A0A8S3YZT5	A0A8S3YZT5_9EUPU	Anion exchange protein	CUNI_LOCUS7797	Candidula unifasciata	655	TRANSMEM 52..77; /note="Helical"; /evidence="ECO:0000256|RuleBase:RU362035"; TRANSMEM 211..229; /note="Helical"; /evidence="ECO:0000256|RuleBase:RU362035"; TRANSMEM 249..266; /note="Helical"; /evidence="ECO:0000256|RuleBase:RU362035"; TRANSMEM 298..317; /note="Helical"; /evidence="ECO:0000256|RuleBase:RU362035"; TRANSMEM 338..362; /note="Helical"; /evidence="ECO:0000256|RuleBase:RU362035"; TRANSM…		SUBCELLULAR LOCATION: Membrane {ECO:0000256|ARBA:ARBA00004141, ECO:0000256|RuleBase:RU362035}; Multi-pass membrane protein {ECO:0000256|ARBA:ARBA00004141, ECO:0000256|RuleBase:RU362035}.
A0A8S3Z434	A0A8S3Z434_9EUPU	Anion exchange protein	CUNI_LOCUS8323	Candidula unifasciata	899	TRANSMEM 194..217; /note="Helical"; /evidence="ECO:0000256|RuleBase:RU362035"; TRANSMEM 280..301; /note="Helical"; /evidence="ECO:0000256|RuleBase:RU362035"; TRANSMEM 313..333; /note="Helical"; /evidence="ECO:0000256|RuleBase:RU362035"; TRANSMEM 414..432; /note="Helical"; /evidence="ECO:0000256|RuleBase:RU362035"; TRANSMEM 452..472; /note="Helical"; /evidence="ECO:0000256|RuleBase:RU362035"; TRAN…		SUBCELLULAR LOCATION: Basolateral cell membrane {ECO:0000256|ARBA:ARBA00004554}; Multi-pass membrane protein {ECO:0000256|ARBA:ARBA00004554}. Cell membrane {ECO:0000256|ARBA:ARBA00004651}; Multi-pass membrane protein {ECO:0000256|ARBA:ARBA00004651}. Lateral cell membrane {ECO:0000256|ARBA:ARBA00034693}; Multi-pass membrane protein {ECO:0000256|ARBA:ARBA00034693}. Membrane {ECO:0000256|ARBA:ARBA00…
A0A8S3Z968	A0A8S3Z968_9EUPU	Anion exchange protein	CUNI_LOCUS9179	Candidula unifasciata	856	TRANSMEM 316..333; /note="Helical"; /evidence="ECO:0000256|RuleBase:RU362035"; TRANSMEM 340..361; /note="Helical"; /evidence="ECO:0000256|RuleBase:RU362035"; TRANSMEM 397..423; /note="Helical"; /evidence="ECO:0000256|RuleBase:RU362035"; TRANSMEM 543..561; /note="Helical"; /evidence="ECO:0000256|RuleBase:RU362035"; TRANSMEM 581..599; /note="Helical"; /evidence="ECO:0000256|RuleBase:RU362035"; TRAN…		SUBCELLULAR LOCATION: Basolateral cell membrane {ECO:0000256|ARBA:ARBA00004554}; Multi-pass membrane protein {ECO:0000256|ARBA:ARBA00004554}. Cell membrane {ECO:0000256|ARBA:ARBA00004651}; Multi-pass membrane protein {ECO:0000256|ARBA:ARBA00004651}. Lateral cell membrane {ECO:0000256|ARBA:ARBA00034693}; Multi-pass membrane protein {ECO:0000256|ARBA:ARBA00034693}. Membrane {ECO:0000256|ARBA:ARBA00…
A0A8S3ZJU7	A0A8S3ZJU7_9EUPU	Anion exchange protein	CUNI_LOCUS13020	Candidula unifasciata	857	TRANSMEM 226..247; /note="Helical"; /evidence="ECO:0000256|RuleBase:RU362035"; TRANSMEM 254..274; /note="Helical"; /evidence="ECO:0000256|RuleBase:RU362035"; TRANSMEM 311..332; /note="Helical"; /evidence="ECO:0000256|RuleBase:RU362035"; TRANSMEM 344..361; /note="Helical"; /evidence="ECO:0000256|RuleBase:RU362035"; TRANSMEM 443..465; /note="Helical"; /evidence="ECO:0000256|RuleBase:RU362035"; TRAN…		SUBCELLULAR LOCATION: Basolateral cell membrane {ECO:0000256|ARBA:ARBA00004554}; Multi-pass membrane protein {ECO:0000256|ARBA:ARBA00004554}. Cell membrane {ECO:0000256|ARBA:ARBA00004651}; Multi-pass membrane protein {ECO:0000256|ARBA:ARBA00004651}. Lateral cell membrane {ECO:0000256|ARBA:ARBA00034693}; Multi-pass membrane protein {ECO:0000256|ARBA:ARBA00034693}. Membrane {ECO:0000256|ARBA:ARBA00…
A0A8S4A2L3	A0A8S4A2L3_9EUPU	Anion exchange protein	CUNI_LOCUS20150	Candidula unifasciata	560	TRANSMEM 52..71; /note="Helical"; /evidence="ECO:0000256|RuleBase:RU362035"; TRANSMEM 83..112; /note="Helical"; /evidence="ECO:0000256|RuleBase:RU362035"; TRANSMEM 132..150; /note="Helical"; /evidence="ECO:0000256|RuleBase:RU362035"; TRANSMEM 162..180; /note="Helical"; /evidence="ECO:0000256|RuleBase:RU362035"; TRANSMEM 247..268; /note="Helical"; /evidence="ECO:0000256|RuleBase:RU362035"; TRANSME…		SUBCELLULAR LOCATION: Membrane {ECO:0000256|ARBA:ARBA00004141, ECO:0000256|RuleBase:RU362035}; Multi-pass membrane protein {ECO:0000256|ARBA:ARBA00004141, ECO:0000256|RuleBase:RU362035}.
A0A8S3ZKA3	A0A8S3ZKA3_9EUPU	BACK domain-containing protein	CUNI_LOCUS12779	Candidula unifasciata	117
A0A8S3YZW7	A0A8S3YZW7_9EUPU	Band 3 cytoplasmic domain-containing protein	CUNI_LOCUS7827	Candidula unifasciata	312
A0A8S3ZCZ7	A0A8S3ZCZ7_9EUPU	Band 3 cytoplasmic domain-containing protein	CUNI_LOCUS13022	Candidula unifasciata	132
A0A8S3ZLZ3	A0A8S3ZLZ3_9EUPU	Band 3 cytoplasmic domain-containing protein	CUNI_LOCUS15947	Candidula unifasciata	484
A0A8S3ZRC6	A0A8S3ZRC6_9EUPU	Band 3 cytoplasmic domain-containing protein	CUNI_LOCUS15948	Candidula unifasciata	165
A0A8S4A8G6	A0A8S4A8G6_9EUPU	Band 3 cytoplasmic domain-containing protein	CUNI_LOCUS20149	Candidula unifasciata	328
A0A8S3YDK9	A0A8S3YDK9_9EUPU	Beta-1,3-galactosyl-O-glycosyl-glycoprotein beta-1,6-N-acetylglucosaminyltransferase	CUNI_LOCUS917	Candidula unifasciata	433	TRANSMEM 20..38; /note="Helical"; /evidence="ECO:0000256|SAM:Phobius"		SUBCELLULAR LOCATION: Golgi apparatus membrane {ECO:0000256|ARBA:ARBA00004323}; Single-pass type II membrane protein {ECO:0000256|ARBA:ARBA00004323}. Membrane {ECO:0000256|ARBA:ARBA00004606}; Single-pass type II membrane protein {ECO:0000256|ARBA:ARBA00004606}.
A0A8S3YLI9	A0A8S3YLI9_9EUPU	Beta-1,3-galactosyl-O-glycosyl-glycoprotein beta-1,6-N-acetylglucosaminyltransferase	CUNI_LOCUS1508	Candidula unifasciata	452			SUBCELLULAR LOCATION: Golgi apparatus membrane {ECO:0000256|ARBA:ARBA00004323}; Single-pass type II membrane protein {ECO:0000256|ARBA:ARBA00004323}. Membrane {ECO:0000256|ARBA:ARBA00004606}; Single-pass type II membrane protein {ECO:0000256|ARBA:ARBA00004606}.
A0A8S3YLS6	A0A8S3YLS6_9EUPU	Beta-1,3-galactosyl-O-glycosyl-glycoprotein beta-1,6-N-acetylglucosaminyltransferase	CUNI_LOCUS1859	Candidula unifasciata	384	TRANSMEM 9..32; /note="Helical"; /evidence="ECO:0000256|SAM:Phobius"		SUBCELLULAR LOCATION: Golgi apparatus membrane {ECO:0000256|ARBA:ARBA00004323}; Single-pass type II membrane protein {ECO:0000256|ARBA:ARBA00004323}. Membrane {ECO:0000256|ARBA:ARBA00004606}; Single-pass type II membrane protein {ECO:0000256|ARBA:ARBA00004606}.
A0A8S3YZ34	A0A8S3YZ34_9EUPU	Beta-1,3-galactosyl-O-glycosyl-glycoprotein beta-1,6-N-acetylglucosaminyltransferase	CUNI_LOCUS7995	Candidula unifasciata	441	TRANSMEM 12..37; /note="Helical"; /evidence="ECO:0000256|SAM:Phobius"		SUBCELLULAR LOCATION: Golgi apparatus membrane {ECO:0000256|ARBA:ARBA00004323}; Single-pass type II membrane protein {ECO:0000256|ARBA:ARBA00004323}. Membrane {ECO:0000256|ARBA:ARBA00004606}; Single-pass type II membrane protein {ECO:0000256|ARBA:ARBA00004606}.
A0A8S3Z0D0	A0A8S3Z0D0_9EUPU	Beta-1,3-galactosyl-O-glycosyl-glycoprotein beta-1,6-N-acetylglucosaminyltransferase	CUNI_LOCUS7997	Candidula unifasciata	439	TRANSMEM 12..34; /note="Helical"; /evidence="ECO:0000256|SAM:Phobius"		SUBCELLULAR LOCATION: Golgi apparatus membrane {ECO:0000256|ARBA:ARBA00004323}; Single-pass type II membrane protein {ECO:0000256|ARBA:ARBA00004323}. Membrane {ECO:0000256|ARBA:ARBA00004606}; Single-pass type II membrane protein {ECO:0000256|ARBA:ARBA00004606}.
A0A8S3Z2A0	A0A8S3Z2A0_9EUPU	Beta-1,3-galactosyl-O-glycosyl-glycoprotein beta-1,6-N-acetylglucosaminyltransferase	CUNI_LOCUS7996	Candidula unifasciata	480	TRANSMEM 16..32; /note="Helical"; /evidence="ECO:0000256|SAM:Phobius"; TRANSMEM 44..64; /note="Helical"; /evidence="ECO:0000256|SAM:Phobius"		SUBCELLULAR LOCATION: Golgi apparatus membrane {ECO:0000256|ARBA:ARBA00004323}; Single-pass type II membrane protein {ECO:0000256|ARBA:ARBA00004323}. Membrane {ECO:0000256|ARBA:ARBA00004606}; Single-pass type II membrane protein {ECO:0000256|ARBA:ARBA00004606}.
A0A8S3Z4B1	A0A8S3Z4B1_9EUPU	Beta-1,3-galactosyl-O-glycosyl-glycoprotein beta-1,6-N-acetylglucosaminyltransferase	CUNI_LOCUS7998	Candidula unifasciata	440	TRANSMEM 14..32; /note="Helical"; /evidence="ECO:0000256|SAM:Phobius"		SUBCELLULAR LOCATION: Golgi apparatus membrane {ECO:0000256|ARBA:ARBA00004323}; Single-pass type II membrane protein {ECO:0000256|ARBA:ARBA00004323}. Membrane {ECO:0000256|ARBA:ARBA00004606}; Single-pass type II membrane protein {ECO:0000256|ARBA:ARBA00004606}.
A0A8S3ZBH9	A0A8S3ZBH9_9EUPU	Beta-1,3-galactosyl-O-glycosyl-glycoprotein beta-1,6-N-acetylglucosaminyltransferase	CUNI_LOCUS9989	Candidula unifasciata	474	TRANSMEM 16..36; /note="Helical"; /evidence="ECO:0000256|SAM:Phobius"		SUBCELLULAR LOCATION: Golgi apparatus membrane {ECO:0000256|ARBA:ARBA00004323}; Single-pass type II membrane protein {ECO:0000256|ARBA:ARBA00004323}. Membrane {ECO:0000256|ARBA:ARBA00004606}; Single-pass type II membrane protein {ECO:0000256|ARBA:ARBA00004606}.
A0A8S3ZBT3	A0A8S3ZBT3_9EUPU	Beta-1,3-galactosyl-O-glycosyl-glycoprotein beta-1,6-N-acetylglucosaminyltransferase	CUNI_LOCUS9990	Candidula unifasciata	487	TRANSMEM 12..30; /note="Helical"; /evidence="ECO:0000256|SAM:Phobius"		SUBCELLULAR LOCATION: Golgi apparatus membrane {ECO:0000256|ARBA:ARBA00004323}; Single-pass type II membrane protein {ECO:0000256|ARBA:ARBA00004323}. Membrane {ECO:0000256|ARBA:ARBA00004606}; Single-pass type II membrane protein {ECO:0000256|ARBA:ARBA00004606}.
A0A8S3ZLE6	A0A8S3ZLE6_9EUPU	Beta-1,3-galactosyl-O-glycosyl-glycoprotein beta-1,6-N-acetylglucosaminyltransferase	CUNI_LOCUS13674	Candidula unifasciata	469	TRANSMEM 12..30; /note="Helical"; /evidence="ECO:0000256|SAM:Phobius"		SUBCELLULAR LOCATION: Golgi apparatus membrane {ECO:0000256|ARBA:ARBA00004323}; Single-pass type II membrane protein {ECO:0000256|ARBA:ARBA00004323}. Membrane {ECO:0000256|ARBA:ARBA00004606}; Single-pass type II membrane protein {ECO:0000256|ARBA:ARBA00004606}.
A0A8S3ZL51	A0A8S3ZL51_9EUPU	Beta-1,3-galactosyl-O-glycosyl-glycoprotein beta-1,6-N-acetylglucosaminyltransferase 3-like	CUNI_LOCUS15785	Candidula unifasciata	272	TRANSMEM 25..44; /note="Helical"; /evidence="ECO:0000256|SAM:Phobius"		SUBCELLULAR LOCATION: Golgi apparatus membrane {ECO:0000256|ARBA:ARBA00004323}; Single-pass type II membrane protein {ECO:0000256|ARBA:ARBA00004323}. Membrane {ECO:0000256|ARBA:ARBA00004606}; Single-pass type II membrane protein {ECO:0000256|ARBA:ARBA00004606}.
A0A8S3Z3T3	A0A8S3Z3T3_9EUPU	Bicarbonate transporter-like transmembrane domain-containing protein	CUNI_LOCUS7828	Candidula unifasciata	583	TRANSMEM 87..105; /note="Helical"; /evidence="ECO:0000256|SAM:Phobius"; TRANSMEM 125..143; /note="Helical"; /evidence="ECO:0000256|SAM:Phobius"; TRANSMEM 173..192; /note="Helical"; /evidence="ECO:0000256|SAM:Phobius"; TRANSMEM 213..237; /note="Helical"; /evidence="ECO:0000256|SAM:Phobius"; TRANSMEM 277..306; /note="Helical"; /evidence="ECO:0000256|SAM:Phobius"; TRANSMEM 345..362; /note="Helical";…		SUBCELLULAR LOCATION: Membrane {ECO:0000256|ARBA:ARBA00004141}; Multi-pass membrane protein {ECO:0000256|ARBA:ARBA00004141}.
A0A8S3ZV25	A0A8S3ZV25_9EUPU	Bicarbonate transporter-like transmembrane domain-containing protein	CUNI_LOCUS15949	Candidula unifasciata	433	TRANSMEM 12..30; /note="Helical"; /evidence="ECO:0000256|SAM:Phobius"; TRANSMEM 42..60; /note="Helical"; /evidence="ECO:0000256|SAM:Phobius"; TRANSMEM 94..111; /note="Helical"; /evidence="ECO:0000256|SAM:Phobius"; TRANSMEM 131..152; /note="Helical"; /evidence="ECO:0000256|SAM:Phobius"; TRANSMEM 183..202; /note="Helical"; /evidence="ECO:0000256|SAM:Phobius"; TRANSMEM 223..243; /note="Helical"; /ev…		SUBCELLULAR LOCATION: Membrane {ECO:0000256|ARBA:ARBA00004141}; Multi-pass membrane protein {ECO:0000256|ARBA:ARBA00004141}.
A0A8S4A9I4	A0A8S4A9I4_9EUPU	Calcitonin receptor	CUNI_LOCUS22436	Candidula unifasciata	221	TRANSMEM 94..119; /note="Helical"; /evidence="ECO:0000256|SAM:Phobius"; TRANSMEM 131..149; /note="Helical"; /evidence="ECO:0000256|SAM:Phobius"		SUBCELLULAR LOCATION: Cell membrane {ECO:0000256|ARBA:ARBA00004651}; Multi-pass membrane protein {ECO:0000256|ARBA:ARBA00004651}. Membrane {ECO:0000256|ARBA:ARBA00004141}; Multi-pass membrane protein {ECO:0000256|ARBA:ARBA00004141}.
A0A8S3YWU7	A0A8S3YWU7_9EUPU	Calcium-activated potassium channel BK alpha subunit domain-containing protein	CUNI_LOCUS6962	Candidula unifasciata	593			SUBCELLULAR LOCATION: Membrane {ECO:0000256|ARBA:ARBA00004141}; Multi-pass membrane protein {ECO:0000256|ARBA:ARBA00004141}.
A0A8S4A2A4	A0A8S4A2A4_9EUPU	Calcium-activated potassium channel BK alpha subunit domain-containing protein	CUNI_LOCUS21427	Candidula unifasciata	624			SUBCELLULAR LOCATION: Membrane {ECO:0000256|ARBA:ARBA00004141}; Multi-pass membrane protein {ECO:0000256|ARBA:ARBA00004141}.
A0A8S3YVH7	A0A8S3YVH7_9EUPU	Cystine knot toxin	CUNI_LOCUS6532	Candidula unifasciata	100
A0A8S3ZVT3	A0A8S3ZVT3_9EUPU	Dehydrogenase/reductase SDR family member 7	CUNI_LOCUS17283	Candidula unifasciata	304
A0A8S3ZY33	A0A8S3ZY33_9EUPU	Dehydrogenase/reductase SDR family member 7	CUNI_LOCUS17284	Candidula unifasciata	329
A0A8S4A243	A0A8S4A243_9EUPU	Dehydrogenase/reductase SDR family member 7	CUNI_LOCUS19573	Candidula unifasciata	324
A0A8S4A3E1	A0A8S4A3E1_9EUPU	Dehydrogenase/reductase SDR family member 7	CUNI_LOCUS21951	Candidula unifasciata	274
A0A8S4A4V4	A0A8S4A4V4_9EUPU	Dehydrogenase/reductase SDR family member 7	CUNI_LOCUS19574	Candidula unifasciata	332	TRANSMEM 12..33; /note="Helical"; /evidence="ECO:0000256|SAM:Phobius"
A0A8S4A576	A0A8S4A576_9EUPU	Dehydrogenase/reductase SDR family member 7	CUNI_LOCUS21952	Candidula unifasciata	324
A0A8S3ZTY3	A0A8S3ZTY3_9EUPU	Dehydrogenase/reductase SDR family protein 7-like	CUNI_LOCUS16948	Candidula unifasciata	309	TRANSMEM 6..26; /note="Helical"; /evidence="ECO:0000256|SAM:Phobius"; TRANSMEM 38..57; /note="Helical"; /evidence="ECO:0000256|SAM:Phobius"
A0A8S3YML9	A0A8S3YML9_9EUPU	Doublecortin domain-containing protein	CUNI_LOCUS3751	Candidula unifasciata	491
A0A8S3YRT7	A0A8S3YRT7_9EUPU	Doublecortin domain-containing protein	CUNI_LOCUS3750	Candidula unifasciata	103
A0A8S3Z407	A0A8S3Z407_9EUPU	Doublecortin domain-containing protein	CUNI_LOCUS8606	Candidula unifasciata	485
A0A8S3ZGA9	A0A8S3ZGA9_9EUPU	Doublecortin domain-containing protein	CUNI_LOCUS13877	Candidula unifasciata	540
A0A8S3ZPH9	A0A8S3ZPH9_9EUPU	Doublecortin domain-containing protein	CUNI_LOCUS14750	Candidula unifasciata	184
A0A8S3ZQ85	A0A8S3ZQ85_9EUPU	Doublecortin domain-containing protein	CUNI_LOCUS17167	Candidula unifasciata	437
A0A8S3Z8C4	A0A8S3Z8C4_9EUPU	G-protein coupled receptor GRL101	CUNI_LOCUS11355	Candidula unifasciata	1243	TRANSMEM 951..973; /note="Helical"; /evidence="ECO:0000256|SAM:Phobius"; TRANSMEM 985..1011; /note="Helical"; /evidence="ECO:0000256|SAM:Phobius"; TRANSMEM 1072..1098; /note="Helical"; /evidence="ECO:0000256|SAM:Phobius"; TRANSMEM 1118..1145; /note="Helical"; /evidence="ECO:0000256|SAM:Phobius"; TRANSMEM 1166..1192; /note="Helical"; /evidence="ECO:0000256|SAM:Phobius"; TRANSMEM 1204..1228; /note=…		SUBCELLULAR LOCATION: Cell membrane {ECO:0000256|ARBA:ARBA00004651}; Multi-pass membrane protein {ECO:0000256|ARBA:ARBA00004651}. Membrane {ECO:0000256|ARBA:ARBA00004141}; Multi-pass membrane protein {ECO:0000256|ARBA:ARBA00004141}.
A0A8S3ZE20	A0A8S3ZE20_9EUPU	G-protein coupled receptor GRL101	CUNI_LOCUS13241	Candidula unifasciata	1261	TRANSMEM 968..991; /note="Helical"; /evidence="ECO:0000256|SAM:Phobius"; TRANSMEM 1003..1028; /note="Helical"; /evidence="ECO:0000256|SAM:Phobius"; TRANSMEM 1048..1068; /note="Helical"; /evidence="ECO:0000256|SAM:Phobius"; TRANSMEM 1088..1108; /note="Helical"; /evidence="ECO:0000256|SAM:Phobius"; TRANSMEM 1138..1162; /note="Helical"; /evidence="ECO:0000256|SAM:Phobius"; TRANSMEM 1183..1203; /note…		SUBCELLULAR LOCATION: Cell membrane {ECO:0000256|ARBA:ARBA00004651}; Multi-pass membrane protein {ECO:0000256|ARBA:ARBA00004651}. Membrane {ECO:0000256|ARBA:ARBA00004141}; Multi-pass membrane protein {ECO:0000256|ARBA:ARBA00004141}.
A0A8S3ZJ81	A0A8S3ZJ81_9EUPU	G-protein coupled receptor GRL101	CUNI_LOCUS13736	Candidula unifasciata	1493	TRANSMEM 1190..1213; /note="Helical"; /evidence="ECO:0000256|SAM:Phobius"; TRANSMEM 1225..1249; /note="Helical"; /evidence="ECO:0000256|SAM:Phobius"; TRANSMEM 1314..1334; /note="Helical"; /evidence="ECO:0000256|SAM:Phobius"; TRANSMEM 1364..1393; /note="Helical"; /evidence="ECO:0000256|SAM:Phobius"; TRANSMEM 1414..1434; /note="Helical"; /evidence="ECO:0000256|SAM:Phobius"; TRANSMEM 1446..1471; /no…		SUBCELLULAR LOCATION: Cell membrane {ECO:0000256|ARBA:ARBA00004651}; Multi-pass membrane protein {ECO:0000256|ARBA:ARBA00004651}. Membrane {ECO:0000256|ARBA:ARBA00004141}; Multi-pass membrane protein {ECO:0000256|ARBA:ARBA00004141}.
A0A8S3ZN16	A0A8S3ZN16_9EUPU	G-protein coupled receptor GRL101	CUNI_LOCUS13549	Candidula unifasciata	1292	TRANSMEM 1004..1026; /note="Helical"; /evidence="ECO:0000256|SAM:Phobius"; TRANSMEM 1038..1063; /note="Helical"; /evidence="ECO:0000256|SAM:Phobius"; TRANSMEM 1083..1104; /note="Helical"; /evidence="ECO:0000256|SAM:Phobius"; TRANSMEM 1125..1149; /note="Helical"; /evidence="ECO:0000256|SAM:Phobius"; TRANSMEM 1169..1195; /note="Helical"; /evidence="ECO:0000256|SAM:Phobius"; TRANSMEM 1225..1244; /no…		SUBCELLULAR LOCATION: Cell membrane {ECO:0000256|ARBA:ARBA00004651}; Multi-pass membrane protein {ECO:0000256|ARBA:ARBA00004651}. Membrane {ECO:0000256|ARBA:ARBA00004141}; Multi-pass membrane protein {ECO:0000256|ARBA:ARBA00004141}.
A0A8S4A3W1	A0A8S4A3W1_9EUPU	G-protein coupled receptor GRL101	CUNI_LOCUS22045	Candidula unifasciata	1473	TRANSMEM 1169..1194; /note="Helical"; /evidence="ECO:0000256|SAM:Phobius"; TRANSMEM 1206..1232; /note="Helical"; /evidence="ECO:0000256|SAM:Phobius"; TRANSMEM 1252..1272; /note="Helical"; /evidence="ECO:0000256|SAM:Phobius"; TRANSMEM 1293..1313; /note="Helical"; /evidence="ECO:0000256|SAM:Phobius"; TRANSMEM 1343..1372; /note="Helical"; /evidence="ECO:0000256|SAM:Phobius"; TRANSMEM 1393..1413; /no…		SUBCELLULAR LOCATION: Cell membrane {ECO:0000256|ARBA:ARBA00004651}; Multi-pass membrane protein {ECO:0000256|ARBA:ARBA00004651}. Membrane {ECO:0000256|ARBA:ARBA00004141}; Multi-pass membrane protein {ECO:0000256|ARBA:ARBA00004141}.
A0A8S3YDT2	A0A8S3YDT2_9EUPU	G-protein coupled receptors family 1 profile domain-containing protein	CUNI_LOCUS242	Candidula unifasciata	372	TRANSMEM 75..97; /note="Helical"; /evidence="ECO:0000256|SAM:Phobius"; TRANSMEM 109..135; /note="Helical"; /evidence="ECO:0000256|SAM:Phobius"; TRANSMEM 155..175; /note="Helical"; /evidence="ECO:0000256|SAM:Phobius"; TRANSMEM 196..216; /note="Helical"; /evidence="ECO:0000256|SAM:Phobius"; TRANSMEM 242..266; /note="Helical"; /evidence="ECO:0000256|SAM:Phobius"; TRANSMEM 296..321; /note="Helical"; …
A0A8S3YEG4	A0A8S3YEG4_9EUPU	G-protein coupled receptors family 1 profile domain-containing protein	CUNI_LOCUS1181	Candidula unifasciata	434	TRANSMEM 138..160; /note="Helical"; /evidence="ECO:0000256|SAM:Phobius"; TRANSMEM 172..198; /note="Helical"; /evidence="ECO:0000256|SAM:Phobius"; TRANSMEM 218..238; /note="Helical"; /evidence="ECO:0000256|SAM:Phobius"; TRANSMEM 259..279; /note="Helical"; /evidence="ECO:0000256|SAM:Phobius"; TRANSMEM 305..329; /note="Helical"; /evidence="ECO:0000256|SAM:Phobius"; TRANSMEM 359..379; /note="Helical"…		SUBCELLULAR LOCATION: Cell membrane {ECO:0000256|ARBA:ARBA00004651}; Multi-pass membrane protein {ECO:0000256|ARBA:ARBA00004651}. Membrane {ECO:0000256|ARBA:ARBA00004141}; Multi-pass membrane protein {ECO:0000256|ARBA:ARBA00004141}.
A0A8S3YI84	A0A8S3YI84_9EUPU	G-protein coupled receptors family 1 profile domain-containing protein	CUNI_LOCUS2287	Candidula unifasciata	91	TRANSMEM 7..30; /note="Helical"; /evidence="ECO:0000256|SAM:Phobius"; TRANSMEM 36..65; /note="Helical"; /evidence="ECO:0000256|SAM:Phobius"
A0A8S3YQQ8	A0A8S3YQQ8_9EUPU	G-protein coupled receptors family 1 profile domain-containing protein	CUNI_LOCUS3410	Candidula unifasciata	868	TRANSMEM 577..599; /note="Helical"; /evidence="ECO:0000256|SAM:Phobius"; TRANSMEM 611..637; /note="Helical"; /evidence="ECO:0000256|SAM:Phobius"; TRANSMEM 657..677; /note="Helical"; /evidence="ECO:0000256|SAM:Phobius"; TRANSMEM 698..724; /note="Helical"; /evidence="ECO:0000256|SAM:Phobius"; TRANSMEM 744..768; /note="Helical"; /evidence="ECO:0000256|SAM:Phobius"; TRANSMEM 798..818; /note="Helical"…		SUBCELLULAR LOCATION: Cell membrane {ECO:0000256|ARBA:ARBA00004651}; Multi-pass membrane protein {ECO:0000256|ARBA:ARBA00004651}. Membrane {ECO:0000256|ARBA:ARBA00004141}; Multi-pass membrane protein {ECO:0000256|ARBA:ARBA00004141}.
A0A8S3YS60	A0A8S3YS60_9EUPU	G-protein coupled receptors family 1 profile domain-containing protein	CUNI_LOCUS5585	Candidula unifasciata	827	TRANSMEM 530..552; /note="Helical"; /evidence="ECO:0000256|SAM:Phobius"; TRANSMEM 564..590; /note="Helical"; /evidence="ECO:0000256|SAM:Phobius"; TRANSMEM 610..630; /note="Helical"; /evidence="ECO:0000256|SAM:Phobius"; TRANSMEM 651..671; /note="Helical"; /evidence="ECO:0000256|SAM:Phobius"; TRANSMEM 697..721; /note="Helical"; /evidence="ECO:0000256|SAM:Phobius"; TRANSMEM 751..771; /note="Helical"…		SUBCELLULAR LOCATION: Cell membrane {ECO:0000256|ARBA:ARBA00004651}; Multi-pass membrane protein {ECO:0000256|ARBA:ARBA00004651}. Membrane {ECO:0000256|ARBA:ARBA00004141}; Multi-pass membrane protein {ECO:0000256|ARBA:ARBA00004141}.
A0A8S3Z1M9	A0A8S3Z1M9_9EUPU	G-protein coupled receptors family 1 profile domain-containing protein	CUNI_LOCUS7098	Candidula unifasciata	707	TRANSMEM 402..425; /note="Helical"; /evidence="ECO:0000256|SAM:Phobius"; TRANSMEM 437..461; /note="Helical"; /evidence="ECO:0000256|SAM:Phobius"; TRANSMEM 521..542; /note="Helical"; /evidence="ECO:0000256|SAM:Phobius"; TRANSMEM 575..596; /note="Helical"; /evidence="ECO:0000256|SAM:Phobius"; TRANSMEM 625..646; /note="Helical"; /evidence="ECO:0000256|SAM:Phobius"; TRANSMEM 658..683; /note="Helical"…		SUBCELLULAR LOCATION: Cell membrane {ECO:0000256|ARBA:ARBA00004651}; Multi-pass membrane protein {ECO:0000256|ARBA:ARBA00004651}. Membrane {ECO:0000256|ARBA:ARBA00004141}; Multi-pass membrane protein {ECO:0000256|ARBA:ARBA00004141}.
A0A8S3Z351	A0A8S3Z351_9EUPU	G-protein coupled receptors family 1 profile domain-containing protein	CUNI_LOCUS8306	Candidula unifasciata	741	TRANSMEM 453..475; /note="Helical"; /evidence="ECO:0000256|SAM:Phobius"; TRANSMEM 487..512; /note="Helical"; /evidence="ECO:0000256|SAM:Phobius"; TRANSMEM 532..553; /note="Helical"; /evidence="ECO:0000256|SAM:Phobius"; TRANSMEM 574..594; /note="Helical"; /evidence="ECO:0000256|SAM:Phobius"; TRANSMEM 620..644; /note="Helical"; /evidence="ECO:0000256|SAM:Phobius"; TRANSMEM 674..694; /note="Helical"…
A0A8S3Z3M1	A0A8S3Z3M1_9EUPU	G-protein coupled receptors family 1 profile domain-containing protein	CUNI_LOCUS8476	Candidula unifasciata	996	TRANSMEM 703..722; /note="Helical"; /evidence="ECO:0000256|SAM:Phobius"; TRANSMEM 734..757; /note="Helical"; /evidence="ECO:0000256|SAM:Phobius"; TRANSMEM 791..811; /note="Helical"; /evidence="ECO:0000256|SAM:Phobius"; TRANSMEM 823..847; /note="Helical"; /evidence="ECO:0000256|SAM:Phobius"; TRANSMEM 873..898; /note="Helical"; /evidence="ECO:0000256|SAM:Phobius"; TRANSMEM 919..939; /note="Helical"…		SUBCELLULAR LOCATION: Cell membrane {ECO:0000256|ARBA:ARBA00004651}; Multi-pass membrane protein {ECO:0000256|ARBA:ARBA00004651}. Membrane {ECO:0000256|ARBA:ARBA00004141}; Multi-pass membrane protein {ECO:0000256|ARBA:ARBA00004141}.
A0A8S3ZBL0	A0A8S3ZBL0_9EUPU	G-protein coupled receptors family 1 profile domain-containing protein	CUNI_LOCUS11156	Candidula unifasciata	374	TRANSMEM 152..174; /note="Helical"; /evidence="ECO:0000256|SAM:Phobius"; TRANSMEM 186..211; /note="Helical"; /evidence="ECO:0000256|SAM:Phobius"; TRANSMEM 231..252; /note="Helical"; /evidence="ECO:0000256|SAM:Phobius"; TRANSMEM 273..297; /note="Helical"; /evidence="ECO:0000256|SAM:Phobius"; TRANSMEM 317..343; /note="Helical"; /evidence="ECO:0000256|SAM:Phobius"		SUBCELLULAR LOCATION: Cell membrane {ECO:0000256|ARBA:ARBA00004651}; Multi-pass membrane protein {ECO:0000256|ARBA:ARBA00004651}. Membrane {ECO:0000256|ARBA:ARBA00004141}; Multi-pass membrane protein {ECO:0000256|ARBA:ARBA00004141}.
A0A8S3ZFL0	A0A8S3ZFL0_9EUPU	G-protein coupled receptors family 1 profile domain-containing protein	CUNI_LOCUS11349	Candidula unifasciata	1225	TRANSMEM 929..951; /note="Helical"; /evidence="ECO:0000256|SAM:Phobius"; TRANSMEM 963..988; /note="Helical"; /evidence="ECO:0000256|SAM:Phobius"; TRANSMEM 1008..1029; /note="Helical"; /evidence="ECO:0000256|SAM:Phobius"; TRANSMEM 1050..1074; /note="Helical"; /evidence="ECO:0000256|SAM:Phobius"; TRANSMEM 1094..1120; /note="Helical"; /evidence="ECO:0000256|SAM:Phobius"; TRANSMEM 1150..1170; /note="…		SUBCELLULAR LOCATION: Cell membrane {ECO:0000256|ARBA:ARBA00004651}; Multi-pass membrane protein {ECO:0000256|ARBA:ARBA00004651}. Membrane {ECO:0000256|ARBA:ARBA00004141}; Multi-pass membrane protein {ECO:0000256|ARBA:ARBA00004141}.
A0A8S3ZJQ0	A0A8S3ZJQ0_9EUPU	G-protein coupled receptors family 1 profile domain-containing protein	CUNI_LOCUS15097	Candidula unifasciata	643	TRANSMEM 347..366; /note="Helical"; /evidence="ECO:0000256|SAM:Phobius"; TRANSMEM 378..406; /note="Helical"; /evidence="ECO:0000256|SAM:Phobius"; TRANSMEM 426..447; /note="Helical"; /evidence="ECO:0000256|SAM:Phobius"; TRANSMEM 468..488; /note="Helical"; /evidence="ECO:0000256|SAM:Phobius"; TRANSMEM 511..538; /note="Helical"; /evidence="ECO:0000256|SAM:Phobius"; TRANSMEM 568..588; /note="Helical"…		SUBCELLULAR LOCATION: Cell membrane {ECO:0000256|ARBA:ARBA00004651}; Multi-pass membrane protein {ECO:0000256|ARBA:ARBA00004651}. Membrane {ECO:0000256|ARBA:ARBA00004141}; Multi-pass membrane protein {ECO:0000256|ARBA:ARBA00004141}.
A0A8S3ZLX9	A0A8S3ZLX9_9EUPU	G-protein coupled receptors family 1 profile domain-containing protein	CUNI_LOCUS16212	Candidula unifasciata	629	TRANSMEM 341..363; /note="Helical"; /evidence="ECO:0000256|SAM:Phobius"; TRANSMEM 375..400; /note="Helical"; /evidence="ECO:0000256|SAM:Phobius"; TRANSMEM 420..441; /note="Helical"; /evidence="ECO:0000256|SAM:Phobius"; TRANSMEM 462..482; /note="Helical"; /evidence="ECO:0000256|SAM:Phobius"; TRANSMEM 508..532; /note="Helical"; /evidence="ECO:0000256|SAM:Phobius"; TRANSMEM 562..582; /note="Helical"…		SUBCELLULAR LOCATION: Cell membrane {ECO:0000256|ARBA:ARBA00004651}; Multi-pass membrane protein {ECO:0000256|ARBA:ARBA00004651}. Membrane {ECO:0000256|ARBA:ARBA00004141}; Multi-pass membrane protein {ECO:0000256|ARBA:ARBA00004141}.
A0A8S3ZNC0	A0A8S3ZNC0_9EUPU	G-protein coupled receptors family 1 profile domain-containing protein	CUNI_LOCUS16581	Candidula unifasciata	897	TRANSMEM 586..609; /note="Helical"; /evidence="ECO:0000256|SAM:Phobius"; TRANSMEM 621..646; /note="Helical"; /evidence="ECO:0000256|SAM:Phobius"; TRANSMEM 666..686; /note="Helical"; /evidence="ECO:0000256|SAM:Phobius"; TRANSMEM 706..729; /note="Helical"; /evidence="ECO:0000256|SAM:Phobius"; TRANSMEM 758..780; /note="Helical"; /evidence="ECO:0000256|SAM:Phobius"; TRANSMEM 809..831; /note="Helical"…		SUBCELLULAR LOCATION: Cell membrane {ECO:0000256|ARBA:ARBA00004651}; Multi-pass membrane protein {ECO:0000256|ARBA:ARBA00004651}. Membrane {ECO:0000256|ARBA:ARBA00004141}; Multi-pass membrane protein {ECO:0000256|ARBA:ARBA00004141}.
A0A8S3ZQ15	A0A8S3ZQ15_9EUPU	G-protein coupled receptors family 1 profile domain-containing protein	CUNI_LOCUS14159	Candidula unifasciata	675	TRANSMEM 305..330; /note="Helical"; /evidence="ECO:0000256|SAM:Phobius"; TRANSMEM 342..362; /note="Helical"; /evidence="ECO:0000256|SAM:Phobius"; TRANSMEM 428..452; /note="Helical"; /evidence="ECO:0000256|SAM:Phobius"; TRANSMEM 481..506; /note="Helical"; /evidence="ECO:0000256|SAM:Phobius"; TRANSMEM 527..552; /note="Helical"; /evidence="ECO:0000256|SAM:Phobius"; TRANSMEM 558..580; /note="Helical"…		SUBCELLULAR LOCATION: Cell membrane {ECO:0000256|ARBA:ARBA00004651}; Multi-pass membrane protein {ECO:0000256|ARBA:ARBA00004651}. Membrane {ECO:0000256|ARBA:ARBA00004141}; Multi-pass membrane protein {ECO:0000256|ARBA:ARBA00004141}.
A0A8S3ZQ70	A0A8S3ZQ70_9EUPU	G-protein coupled receptors family 1 profile domain-containing protein	CUNI_LOCUS17215	Candidula unifasciata	798	TRANSMEM 499..522; /note="Helical"; /evidence="ECO:0000256|SAM:Phobius"; TRANSMEM 534..558; /note="Helical"; /evidence="ECO:0000256|SAM:Phobius"; TRANSMEM 578..597; /note="Helical"; /evidence="ECO:0000256|SAM:Phobius"; TRANSMEM 618..642; /note="Helical"; /evidence="ECO:0000256|SAM:Phobius"; TRANSMEM 667..693; /note="Helical"; /evidence="ECO:0000256|SAM:Phobius"; TRANSMEM 722..743; /note="Helical"…		SUBCELLULAR LOCATION: Cell membrane {ECO:0000256|ARBA:ARBA00004651}; Multi-pass membrane protein {ECO:0000256|ARBA:ARBA00004651}. Membrane {ECO:0000256|ARBA:ARBA00004141}; Multi-pass membrane protein {ECO:0000256|ARBA:ARBA00004141}.
A0A8S3ZSY6	A0A8S3ZSY6_9EUPU	G-protein coupled receptors family 1 profile domain-containing protein	CUNI_LOCUS18187	Candidula unifasciata	825	TRANSMEM 529..551; /note="Helical"; /evidence="ECO:0000256|SAM:Phobius"; TRANSMEM 563..589; /note="Helical"; /evidence="ECO:0000256|SAM:Phobius"; TRANSMEM 609..629; /note="Helical"; /evidence="ECO:0000256|SAM:Phobius"; TRANSMEM 650..674; /note="Helical"; /evidence="ECO:0000256|SAM:Phobius"; TRANSMEM 694..720; /note="Helical"; /evidence="ECO:0000256|SAM:Phobius"; TRANSMEM 750..770; /note="Helical"…		SUBCELLULAR LOCATION: Cell membrane {ECO:0000256|ARBA:ARBA00004651}; Multi-pass membrane protein {ECO:0000256|ARBA:ARBA00004651}. Membrane {ECO:0000256|ARBA:ARBA00004141}; Multi-pass membrane protein {ECO:0000256|ARBA:ARBA00004141}.
A0A8S3ZXW7	A0A8S3ZXW7_9EUPU	G-protein coupled receptors family 1 profile domain-containing protein	CUNI_LOCUS17214	Candidula unifasciata	641	TRANSMEM 342..365; /note="Helical"; /evidence="ECO:0000256|SAM:Phobius"; TRANSMEM 377..398; /note="Helical"; /evidence="ECO:0000256|SAM:Phobius"; TRANSMEM 434..452; /note="Helical"; /evidence="ECO:0000256|SAM:Phobius"; TRANSMEM 461..482; /note="Helical"; /evidence="ECO:0000256|SAM:Phobius"; TRANSMEM 510..536; /note="Helical"; /evidence="ECO:0000256|SAM:Phobius"; TRANSMEM 565..586; /note="Helical"…		SUBCELLULAR LOCATION: Cell membrane {ECO:0000256|ARBA:ARBA00004651}; Multi-pass membrane protein {ECO:0000256|ARBA:ARBA00004651}. Membrane {ECO:0000256|ARBA:ARBA00004141}; Multi-pass membrane protein {ECO:0000256|ARBA:ARBA00004141}.
A0A8S3ZYK7	A0A8S3ZYK7_9EUPU	G-protein coupled receptors family 1 profile domain-containing protein	CUNI_LOCUS16919	Candidula unifasciata	656	TRANSMEM 336..355; /note="Helical"; /evidence="ECO:0000256|SAM:Phobius"; TRANSMEM 367..395; /note="Helical"; /evidence="ECO:0000256|SAM:Phobius"; TRANSMEM 415..436; /note="Helical"; /evidence="ECO:0000256|SAM:Phobius"; TRANSMEM 457..479; /note="Helical"; /evidence="ECO:0000256|SAM:Phobius"; TRANSMEM 504..524; /note="Helical"; /evidence="ECO:0000256|SAM:Phobius"; TRANSMEM 560..581; /note="Helical"…		SUBCELLULAR LOCATION: Cell membrane {ECO:0000256|ARBA:ARBA00004651}; Multi-pass membrane protein {ECO:0000256|ARBA:ARBA00004651}. Membrane {ECO:0000256|ARBA:ARBA00004141}; Multi-pass membrane protein {ECO:0000256|ARBA:ARBA00004141}.
A0A8S3ZZT5	A0A8S3ZZT5_9EUPU	G-protein coupled receptors family 1 profile domain-containing protein	CUNI_LOCUS18673	Candidula unifasciata	756	TRANSMEM 463..483; /note="Helical"; /evidence="ECO:0000256|SAM:Phobius"; TRANSMEM 495..516; /note="Helical"; /evidence="ECO:0000256|SAM:Phobius"; TRANSMEM 528..560; /note="Helical"; /evidence="ECO:0000256|SAM:Phobius"; TRANSMEM 581..603; /note="Helical"; /evidence="ECO:0000256|SAM:Phobius"; TRANSMEM 623..647; /note="Helical"; /evidence="ECO:0000256|SAM:Phobius"; TRANSMEM 668..691; /note="Helical"…		SUBCELLULAR LOCATION: Cell membrane {ECO:0000256|ARBA:ARBA00004651}; Multi-pass membrane protein {ECO:0000256|ARBA:ARBA00004651}. Membrane {ECO:0000256|ARBA:ARBA00004141}; Multi-pass membrane protein {ECO:0000256|ARBA:ARBA00004141}.
A0A8S4A2J9	A0A8S4A2J9_9EUPU	G-protein coupled receptors family 1 profile domain-containing protein	CUNI_LOCUS20130	Candidula unifasciata	387	TRANSMEM 77..97; /note="Helical"; /evidence="ECO:0000256|SAM:Phobius"; TRANSMEM 109..132; /note="Helical"; /evidence="ECO:0000256|SAM:Phobius"; TRANSMEM 152..174; /note="Helical"; /evidence="ECO:0000256|SAM:Phobius"; TRANSMEM 195..217; /note="Helical"; /evidence="ECO:0000256|SAM:Phobius"; TRANSMEM 237..261; /note="Helical"; /evidence="ECO:0000256|SAM:Phobius"; TRANSMEM 282..297; /note="Helical"; …
A0A8S4A366	A0A8S4A366_9EUPU	G-protein coupled receptors family 1 profile domain-containing protein	CUNI_LOCUS21302	Candidula unifasciata	388	TRANSMEM 66..89; /note="Helical"; /evidence="ECO:0000256|SAM:Phobius"; TRANSMEM 101..125; /note="Helical"; /evidence="ECO:0000256|SAM:Phobius"; TRANSMEM 145..166; /note="Helical"; /evidence="ECO:0000256|SAM:Phobius"; TRANSMEM 187..206; /note="Helical"; /evidence="ECO:0000256|SAM:Phobius"; TRANSMEM 236..260; /note="Helical"; /evidence="ECO:0000256|SAM:Phobius"; TRANSMEM 289..309; /note="Helical"; …
A0A8S3YPE9	A0A8S3YPE9_9EUPU	G-protein coupled receptors family 1 profile domain-containing protein	CUNI_LOCUS2378	Candidula unifasciata	424	TRANSMEM 35..58; /note="Helical"; /evidence="ECO:0000256|SAM:Phobius"; TRANSMEM 70..93; /note="Helical"; /evidence="ECO:0000256|SAM:Phobius"; TRANSMEM 108..129; /note="Helical"; /evidence="ECO:0000256|SAM:Phobius"; TRANSMEM 150..172; /note="Helical"; /evidence="ECO:0000256|SAM:Phobius"; TRANSMEM 246..270; /note="Helical"; /evidence="ECO:0000256|SAM:Phobius"; TRANSMEM 359..382; /note="Helical"; /e…		SUBCELLULAR LOCATION: Membrane {ECO:0000256|ARBA:ARBA00004141}; Multi-pass membrane protein {ECO:0000256|ARBA:ARBA00004141}.
A0A8S3YPZ6	A0A8S3YPZ6_9EUPU	G-protein coupled receptors family 1 profile domain-containing protein	CUNI_LOCUS4431	Candidula unifasciata	188	TRANSMEM 31..55; /note="Helical"; /evidence="ECO:0000256|SAM:Phobius"; TRANSMEM 67..92; /note="Helical"; /evidence="ECO:0000256|SAM:Phobius"		SUBCELLULAR LOCATION: Cell membrane {ECO:0000256|ARBA:ARBA00004651}; Multi-pass membrane protein {ECO:0000256|ARBA:ARBA00004651}. Membrane {ECO:0000256|ARBA:ARBA00004141}; Multi-pass membrane protein {ECO:0000256|ARBA:ARBA00004141}.
A0A8S3Z186	A0A8S3Z186_9EUPU	G-protein coupled receptors family 1 profile domain-containing protein	CUNI_LOCUS8307	Candidula unifasciata	369	TRANSMEM 6..23; /note="Helical"; /evidence="ECO:0000256|SAM:Phobius"; TRANSMEM 30..50; /note="Helical"; /evidence="ECO:0000256|SAM:Phobius"; TRANSMEM 70..90; /note="Helical"; /evidence="ECO:0000256|SAM:Phobius"; TRANSMEM 111..136; /note="Helical"; /evidence="ECO:0000256|SAM:Phobius"; TRANSMEM 201..219; /note="Helical"; /evidence="ECO:0000256|SAM:Phobius"; TRANSMEM 308..329; /note="Helical"; /evid…		SUBCELLULAR LOCATION: Cell membrane {ECO:0000256|ARBA:ARBA00004651}; Multi-pass membrane protein {ECO:0000256|ARBA:ARBA00004651}. Membrane {ECO:0000256|ARBA:ARBA00004141}; Multi-pass membrane protein {ECO:0000256|ARBA:ARBA00004141}.
A0A8S3Z4L9	A0A8S3Z4L9_9EUPU	G-protein coupled receptors family 1 profile domain-containing protein	CUNI_LOCUS7234	Candidula unifasciata	441	TRANSMEM 12..34; /note="Helical"; /evidence="ECO:0000256|SAM:Phobius"; TRANSMEM 46..65; /note="Helical"; /evidence="ECO:0000256|SAM:Phobius"; TRANSMEM 85..105; /note="Helical"; /evidence="ECO:0000256|SAM:Phobius"; TRANSMEM 126..149; /note="Helical"; /evidence="ECO:0000256|SAM:Phobius"; TRANSMEM 250..270; /note="Helical"; /evidence="ECO:0000256|SAM:Phobius"; TRANSMEM 380..400; /note="Helical"; /ev…		SUBCELLULAR LOCATION: Membrane {ECO:0000256|ARBA:ARBA00004141}; Multi-pass membrane protein {ECO:0000256|ARBA:ARBA00004141}.
A0A8S3Z858	A0A8S3Z858_9EUPU	G-protein coupled receptors family 1 profile domain-containing protein	CUNI_LOCUS9518	Candidula unifasciata	407	TRANSMEM 39..62; /note="Helical"; /evidence="ECO:0000256|SAM:Phobius"; TRANSMEM 74..93; /note="Helical"; /evidence="ECO:0000256|SAM:Phobius"; TRANSMEM 113..133; /note="Helical"; /evidence="ECO:0000256|SAM:Phobius"; TRANSMEM 154..176; /note="Helical"; /evidence="ECO:0000256|SAM:Phobius"; TRANSMEM 229..250; /note="Helical"; /evidence="ECO:0000256|SAM:Phobius"; TRANSMEM 341..362; /note="Helical"; /e…		SUBCELLULAR LOCATION: Membrane {ECO:0000256|ARBA:ARBA00004141}; Multi-pass membrane protein {ECO:0000256|ARBA:ARBA00004141}.
A0A8S3Z9S5	A0A8S3Z9S5_9EUPU	G-protein coupled receptors family 1 profile domain-containing protein	CUNI_LOCUS11885	Candidula unifasciata	455	TRANSMEM 31..55; /note="Helical"; /evidence="ECO:0000256|SAM:Phobius"; TRANSMEM 67..92; /note="Helical"; /evidence="ECO:0000256|SAM:Phobius"; TRANSMEM 104..125; /note="Helical"; /evidence="ECO:0000256|SAM:Phobius"; TRANSMEM 146..164; /note="Helical"; /evidence="ECO:0000256|SAM:Phobius"; TRANSMEM 297..322; /note="Helical"; /evidence="ECO:0000256|SAM:Phobius"; TRANSMEM 387..407; /note="Helical"; /e…		SUBCELLULAR LOCATION: Cell membrane {ECO:0000256|ARBA:ARBA00004651}; Multi-pass membrane protein {ECO:0000256|ARBA:ARBA00004651}. Membrane {ECO:0000256|ARBA:ARBA00004141}; Multi-pass membrane protein {ECO:0000256|ARBA:ARBA00004141}.
A0A8S3ZFJ7	A0A8S3ZFJ7_9EUPU	G-protein coupled receptors family 1 profile domain-containing protein	CUNI_LOCUS11460	Candidula unifasciata	269	TRANSMEM 51..74; /note="Helical"; /evidence="ECO:0000256|SAM:Phobius"; TRANSMEM 190..215; /note="Helical"; /evidence="ECO:0000256|SAM:Phobius"; TRANSMEM 221..246; /note="Helical"; /evidence="ECO:0000256|SAM:Phobius"		SUBCELLULAR LOCATION: Cell membrane {ECO:0000256|ARBA:ARBA00004651}; Multi-pass membrane protein {ECO:0000256|ARBA:ARBA00004651}. Membrane {ECO:0000256|ARBA:ARBA00004141}; Multi-pass membrane protein {ECO:0000256|ARBA:ARBA00004141}.
A0A8S3ZFK3	A0A8S3ZFK3_9EUPU	G-protein coupled receptors family 1 profile domain-containing protein	CUNI_LOCUS13872	Candidula unifasciata	376	TRANSMEM 154..177; /note="Helical"; /evidence="ECO:0000256|SAM:Phobius"; TRANSMEM 298..323; /note="Helical"; /evidence="ECO:0000256|SAM:Phobius"; TRANSMEM 329..354; /note="Helical"; /evidence="ECO:0000256|SAM:Phobius"		SUBCELLULAR LOCATION: Cell membrane {ECO:0000256|ARBA:ARBA00004651}; Multi-pass membrane protein {ECO:0000256|ARBA:ARBA00004651}. Membrane {ECO:0000256|ARBA:ARBA00004141}; Multi-pass membrane protein {ECO:0000256|ARBA:ARBA00004141}.
A0A8S3ZFW2	A0A8S3ZFW2_9EUPU	G-protein coupled receptors family 1 profile domain-containing protein	CUNI_LOCUS11459	Candidula unifasciata	187	TRANSMEM 82..107; /note="Helical"; /evidence="ECO:0000256|SAM:Phobius"; TRANSMEM 119..139; /note="Helical"; /evidence="ECO:0000256|SAM:Phobius"; TRANSMEM 159..182; /note="Helical"; /evidence="ECO:0000256|SAM:Phobius"		SUBCELLULAR LOCATION: Membrane {ECO:0000256|ARBA:ARBA00004141}; Multi-pass membrane protein {ECO:0000256|ARBA:ARBA00004141}.
A0A8S3ZMC3	A0A8S3ZMC3_9EUPU	G-protein coupled receptors family 1 profile domain-containing protein	CUNI_LOCUS14483	Candidula unifasciata	493	TRANSMEM 12..33; /note="Helical"; /evidence="ECO:0000256|SAM:Phobius"; TRANSMEM 48..69; /note="Helical"; /evidence="ECO:0000256|SAM:Phobius"; TRANSMEM 90..113; /note="Helical"; /evidence="ECO:0000256|SAM:Phobius"; TRANSMEM 211..231; /note="Helical"; /evidence="ECO:0000256|SAM:Phobius"; TRANSMEM 418..438; /note="Helical"; /evidence="ECO:0000256|SAM:Phobius"; TRANSMEM 450..468; /note="Helical"; /ev…		SUBCELLULAR LOCATION: Cell membrane {ECO:0000256|ARBA:ARBA00004651}; Multi-pass membrane protein {ECO:0000256|ARBA:ARBA00004651}. Membrane {ECO:0000256|ARBA:ARBA00004141}; Multi-pass membrane protein {ECO:0000256|ARBA:ARBA00004141}.
A0A8S3ZRP0	A0A8S3ZRP0_9EUPU	G-protein coupled receptors family 1 profile domain-containing protein	CUNI_LOCUS16196	Candidula unifasciata	552	TRANSMEM 26..50; /note="Helical"; /evidence="ECO:0000256|SAM:Phobius"; TRANSMEM 59..82; /note="Helical"; /evidence="ECO:0000256|SAM:Phobius"; TRANSMEM 97..118; /note="Helical"; /evidence="ECO:0000256|SAM:Phobius"; TRANSMEM 139..162; /note="Helical"; /evidence="ECO:0000256|SAM:Phobius"; TRANSMEM 257..277; /note="Helical"; /evidence="ECO:0000256|SAM:Phobius"; TRANSMEM 477..499; /note="Helical"; /ev…		SUBCELLULAR LOCATION: Cell membrane {ECO:0000256|ARBA:ARBA00004651}; Multi-pass membrane protein {ECO:0000256|ARBA:ARBA00004651}. Membrane {ECO:0000256|ARBA:ARBA00004141}; Multi-pass membrane protein {ECO:0000256|ARBA:ARBA00004141}.
A0A8S3YHZ5	A0A8S3YHZ5_9EUPU	G-protein coupled receptors family 2 profile 1 domain-containing protein	CUNI_LOCUS540	Candidula unifasciata	107	TRANSMEM 76..102; /note="Helical"; /evidence="ECO:0000256|SAM:Phobius"
A0A8S3YPN2	A0A8S3YPN2_9EUPU	G-protein coupled receptors family 2 profile 1 domain-containing protein	CUNI_LOCUS2468	Candidula unifasciata	184
A0A8S3ZZK0	A0A8S3ZZK0_9EUPU	G-protein coupled receptors family 2 profile 1 domain-containing protein	CUNI_LOCUS19922	Candidula unifasciata	156	TRANSMEM 91..110; /note="Helical"; /evidence="ECO:0000256|SAM:Phobius"; TRANSMEM 131..153; /note="Helical"; /evidence="ECO:0000256|SAM:Phobius"		SUBCELLULAR LOCATION: Cell membrane {ECO:0000256|ARBA:ARBA00004651}; Multi-pass membrane protein {ECO:0000256|ARBA:ARBA00004651}. Membrane {ECO:0000256|ARBA:ARBA00004141}; Multi-pass membrane protein {ECO:0000256|ARBA:ARBA00004141}.
A0A8S3YIJ6	A0A8S3YIJ6_9EUPU	G-protein coupled receptors family 2 profile 2 domain-containing protein	CUNI_LOCUS2387	Candidula unifasciata	209	TRANSMEM 42..65; /note="Helical"; /evidence="ECO:0000256|SAM:Phobius"; TRANSMEM 77..95; /note="Helical"; /evidence="ECO:0000256|SAM:Phobius"; TRANSMEM 159..183; /note="Helical"; /evidence="ECO:0000256|SAM:Phobius"		SUBCELLULAR LOCATION: Membrane {ECO:0000256|ARBA:ARBA00004141}; Multi-pass membrane protein {ECO:0000256|ARBA:ARBA00004141}.
A0A8S3YJX1	A0A8S3YJX1_9EUPU	G-protein coupled receptors family 2 profile 2 domain-containing protein	CUNI_LOCUS2867	Candidula unifasciata	327	TRANSMEM 12..31; /note="Helical"; /evidence="ECO:0000256|SAM:Phobius"; TRANSMEM 69..86; /note="Helical"; /evidence="ECO:0000256|SAM:Phobius"; TRANSMEM 98..117; /note="Helical"; /evidence="ECO:0000256|SAM:Phobius"; TRANSMEM 137..161; /note="Helical"; /evidence="ECO:0000256|SAM:Phobius"; TRANSMEM 182..200; /note="Helical"; /evidence="ECO:0000256|SAM:Phobius"; TRANSMEM 212..231; /note="Helical"; /ev…		SUBCELLULAR LOCATION: Membrane {ECO:0000256|ARBA:ARBA00004141}; Multi-pass membrane protein {ECO:0000256|ARBA:ARBA00004141}.
A0A8S3YNP9	A0A8S3YNP9_9EUPU	G-protein coupled receptors family 2 profile 2 domain-containing protein	CUNI_LOCUS2469	Candidula unifasciata	388	TRANSMEM 40..62; /note="Helical"; /evidence="ECO:0000256|SAM:Phobius"; TRANSMEM 74..94; /note="Helical"; /evidence="ECO:0000256|SAM:Phobius"; TRANSMEM 156..176; /note="Helical"; /evidence="ECO:0000256|SAM:Phobius"; TRANSMEM 196..219; /note="Helical"; /evidence="ECO:0000256|SAM:Phobius"; TRANSMEM 239..260; /note="Helical"; /evidence="ECO:0000256|SAM:Phobius"		SUBCELLULAR LOCATION: Membrane {ECO:0000256|ARBA:ARBA00004141}; Multi-pass membrane protein {ECO:0000256|ARBA:ARBA00004141}.
A0A8S3YPW8	A0A8S3YPW8_9EUPU	G-protein coupled receptors family 2 profile 2 domain-containing protein	CUNI_LOCUS2538	Candidula unifasciata	359	TRANSMEM 7..26; /note="Helical"; /evidence="ECO:0000256|SAM:Phobius"; TRANSMEM 62..87; /note="Helical"; /evidence="ECO:0000256|SAM:Phobius"; TRANSMEM 99..120; /note="Helical"; /evidence="ECO:0000256|SAM:Phobius"; TRANSMEM 140..165; /note="Helical"; /evidence="ECO:0000256|SAM:Phobius"; TRANSMEM 186..205; /note="Helical"; /evidence="ECO:0000256|SAM:Phobius"; TRANSMEM 217..240; /note="Helical"; /evi…		SUBCELLULAR LOCATION: Membrane {ECO:0000256|ARBA:ARBA00004141}; Multi-pass membrane protein {ECO:0000256|ARBA:ARBA00004141}.
A0A8S3YQF2	A0A8S3YQF2_9EUPU	G-protein coupled receptors family 2 profile 2 domain-containing protein	CUNI_LOCUS4902	Candidula unifasciata	264	TRANSMEM 18..36; /note="Helical"; /evidence="ECO:0000256|SAM:Phobius"; TRANSMEM 43..64; /note="Helical"; /evidence="ECO:0000256|SAM:Phobius"; TRANSMEM 84..108; /note="Helical"; /evidence="ECO:0000256|SAM:Phobius"; TRANSMEM 129..148; /note="Helical"; /evidence="ECO:0000256|SAM:Phobius"; TRANSMEM 160..179; /note="Helical"; /evidence="ECO:0000256|SAM:Phobius"		SUBCELLULAR LOCATION: Membrane {ECO:0000256|ARBA:ARBA00004141}; Multi-pass membrane protein {ECO:0000256|ARBA:ARBA00004141}.
A0A8S3YTQ4	A0A8S3YTQ4_9EUPU	G-protein coupled receptors family 2 profile 2 domain-containing protein	CUNI_LOCUS6055	Candidula unifasciata	142	TRANSMEM 34..56; /note="Helical"; /evidence="ECO:0000256|SAM:Phobius"		SUBCELLULAR LOCATION: Membrane {ECO:0000256|ARBA:ARBA00004141}; Multi-pass membrane protein {ECO:0000256|ARBA:ARBA00004141}.
A0A8S3YUP8	A0A8S3YUP8_9EUPU	G-protein coupled receptors family 2 profile 2 domain-containing protein	CUNI_LOCUS6445	Candidula unifasciata	105	TRANSMEM 35..55; /note="Helical"; /evidence="ECO:0000256|SAM:Phobius"		SUBCELLULAR LOCATION: Membrane {ECO:0000256|ARBA:ARBA00004141}; Multi-pass membrane protein {ECO:0000256|ARBA:ARBA00004141}.
A0A8S3Z140	A0A8S3Z140_9EUPU	G-protein coupled receptors family 2 profile 2 domain-containing protein	CUNI_LOCUS8761	Candidula unifasciata	318	TRANSMEM 60..82; /note="Helical"; /evidence="ECO:0000256|SAM:Phobius"; TRANSMEM 94..115; /note="Helical"; /evidence="ECO:0000256|SAM:Phobius"; TRANSMEM 135..155; /note="Helical"; /evidence="ECO:0000256|SAM:Phobius"; TRANSMEM 167..188; /note="Helical"; /evidence="ECO:0000256|SAM:Phobius"; TRANSMEM 208..231; /note="Helical"; /evidence="ECO:0000256|SAM:Phobius"; TRANSMEM 252..272; /note="Helical"; /…		SUBCELLULAR LOCATION: Membrane {ECO:0000256|ARBA:ARBA00004141}; Multi-pass membrane protein {ECO:0000256|ARBA:ARBA00004141}.
A0A8S3Z1L5	A0A8S3Z1L5_9EUPU	G-protein coupled receptors family 2 profile 2 domain-containing protein	CUNI_LOCUS8762	Candidula unifasciata	178	TRANSMEM 20..39; /note="Helical"; /evidence="ECO:0000256|SAM:Phobius"; TRANSMEM 68..87; /note="Helical"; /evidence="ECO:0000256|SAM:Phobius"; TRANSMEM 99..119; /note="Helical"; /evidence="ECO:0000256|SAM:Phobius"; TRANSMEM 139..160; /note="Helical"; /evidence="ECO:0000256|SAM:Phobius"		SUBCELLULAR LOCATION: Membrane {ECO:0000256|ARBA:ARBA00004141}; Multi-pass membrane protein {ECO:0000256|ARBA:ARBA00004141}.
A0A8S3Z9D3	A0A8S3Z9D3_9EUPU	G-protein coupled receptors family 2 profile 2 domain-containing protein	CUNI_LOCUS9968	Candidula unifasciata	108	TRANSMEM 44..65; /note="Helical"; /evidence="ECO:0000256|SAM:Phobius"; TRANSMEM 77..95; /note="Helical"; /evidence="ECO:0000256|SAM:Phobius"		SUBCELLULAR LOCATION: Membrane {ECO:0000256|ARBA:ARBA00004141}; Multi-pass membrane protein {ECO:0000256|ARBA:ARBA00004141}.
A0A8S3Z9L2	A0A8S3Z9L2_9EUPU	G-protein coupled receptors family 2 profile 2 domain-containing protein	CUNI_LOCUS11815	Candidula unifasciata	206	TRANSMEM 28..50; /note="Helical"; /evidence="ECO:0000256|SAM:Phobius"; TRANSMEM 71..89; /note="Helical"; /evidence="ECO:0000256|SAM:Phobius"; TRANSMEM 101..125; /note="Helical"; /evidence="ECO:0000256|SAM:Phobius"		SUBCELLULAR LOCATION: Membrane {ECO:0000256|ARBA:ARBA00004141}; Multi-pass membrane protein {ECO:0000256|ARBA:ARBA00004141}.
A0A8S3ZB70	A0A8S3ZB70_9EUPU	G-protein coupled receptors family 2 profile 2 domain-containing protein	CUNI_LOCUS12375	Candidula unifasciata	212	TRANSMEM 32..53; /note="Helical"; /evidence="ECO:0000256|SAM:Phobius"; TRANSMEM 74..91; /note="Helical"; /evidence="ECO:0000256|SAM:Phobius"; TRANSMEM 103..128; /note="Helical"; /evidence="ECO:0000256|SAM:Phobius"		SUBCELLULAR LOCATION: Membrane {ECO:0000256|ARBA:ARBA00004141}; Multi-pass membrane protein {ECO:0000256|ARBA:ARBA00004141}.
A0A8S3ZFZ3	A0A8S3ZFZ3_9EUPU	G-protein coupled receptors family 2 profile 2 domain-containing protein	CUNI_LOCUS12443	Candidula unifasciata	221	TRANSMEM 30..52; /note="Helical"; /evidence="ECO:0000256|SAM:Phobius"; TRANSMEM 72..92; /note="Helical"; /evidence="ECO:0000256|SAM:Phobius"; TRANSMEM 104..126; /note="Helical"; /evidence="ECO:0000256|SAM:Phobius"		SUBCELLULAR LOCATION: Membrane {ECO:0000256|ARBA:ARBA00004141}; Multi-pass membrane protein {ECO:0000256|ARBA:ARBA00004141}.
A0A8S3ZJ13	A0A8S3ZJ13_9EUPU	G-protein coupled receptors family 2 profile 2 domain-containing protein	CUNI_LOCUS15122	Candidula unifasciata	364	TRANSMEM 66..89; /note="Helical"; /evidence="ECO:0000256|SAM:Phobius"; TRANSMEM 101..120; /note="Helical"; /evidence="ECO:0000256|SAM:Phobius"; TRANSMEM 140..165; /note="Helical"; /evidence="ECO:0000256|SAM:Phobius"; TRANSMEM 186..210; /note="Helical"; /evidence="ECO:0000256|SAM:Phobius"; TRANSMEM 222..239; /note="Helical"; /evidence="ECO:0000256|SAM:Phobius"		SUBCELLULAR LOCATION: Membrane {ECO:0000256|ARBA:ARBA00004141}; Multi-pass membrane protein {ECO:0000256|ARBA:ARBA00004141}.
A0A8S3ZK33	A0A8S3ZK33_9EUPU	G-protein coupled receptors family 2 profile 2 domain-containing protein	CUNI_LOCUS13130	Candidula unifasciata	252	TRANSMEM 12..35; /note="Helical"; /evidence="ECO:0000256|SAM:Phobius"; TRANSMEM 41..64; /note="Helical"; /evidence="ECO:0000256|SAM:Phobius"; TRANSMEM 127..147; /note="Helical"; /evidence="ECO:0000256|SAM:Phobius"; TRANSMEM 168..190; /note="Helical"; /evidence="ECO:0000256|SAM:Phobius"; TRANSMEM 210..229; /note="Helical"; /evidence="ECO:0000256|SAM:Phobius"		SUBCELLULAR LOCATION: Membrane {ECO:0000256|ARBA:ARBA00004141}; Multi-pass membrane protein {ECO:0000256|ARBA:ARBA00004141}.
A0A8S3ZWJ6	A0A8S3ZWJ6_9EUPU	G-protein coupled receptors family 2 profile 2 domain-containing protein	CUNI_LOCUS17968	Candidula unifasciata	385	TRANSMEM 44..65; /note="Helical"; /evidence="ECO:0000256|SAM:Phobius"; TRANSMEM 77..95; /note="Helical"; /evidence="ECO:0000256|SAM:Phobius"; TRANSMEM 126..144; /note="Helical"; /evidence="ECO:0000256|SAM:Phobius"; TRANSMEM 151..171; /note="Helical"; /evidence="ECO:0000256|SAM:Phobius"; TRANSMEM 191..216; /note="Helical"; /evidence="ECO:0000256|SAM:Phobius"; TRANSMEM 236..252; /note="Helical"; /e…		SUBCELLULAR LOCATION: Membrane {ECO:0000256|ARBA:ARBA00004141}; Multi-pass membrane protein {ECO:0000256|ARBA:ARBA00004141}.
A0A8S3ZXE7	A0A8S3ZXE7_9EUPU	G-protein coupled receptors family 2 profile 2 domain-containing protein	CUNI_LOCUS19921	Candidula unifasciata	185	TRANSMEM 15..34; /note="Helical"; /evidence="ECO:0000256|SAM:Phobius"; TRANSMEM 46..66; /note="Helical"; /evidence="ECO:0000256|SAM:Phobius"; TRANSMEM 86..107; /note="Helical"; /evidence="ECO:0000256|SAM:Phobius"; TRANSMEM 128..147; /note="Helical"; /evidence="ECO:0000256|SAM:Phobius"; TRANSMEM 159..180; /note="Helical"; /evidence="ECO:0000256|SAM:Phobius"		SUBCELLULAR LOCATION: Membrane {ECO:0000256|ARBA:ARBA00004141}; Multi-pass membrane protein {ECO:0000256|ARBA:ARBA00004141}.
A0A8S4A119	A0A8S4A119_9EUPU	G-protein coupled receptors family 2 profile 2 domain-containing protein	CUNI_LOCUS17719	Candidula unifasciata	238	TRANSMEM 72..92; /note="Helical"; /evidence="ECO:0000256|SAM:Phobius"; TRANSMEM 104..122; /note="Helical"; /evidence="ECO:0000256|SAM:Phobius"; TRANSMEM 192..212; /note="Helical"; /evidence="ECO:0000256|SAM:Phobius"		SUBCELLULAR LOCATION: Membrane {ECO:0000256|ARBA:ARBA00004141}; Multi-pass membrane protein {ECO:0000256|ARBA:ARBA00004141}.
A0A8S4A546	A0A8S4A546_9EUPU	G-protein coupled receptors family 2 profile 2 domain-containing protein	CUNI_LOCUS22435	Candidula unifasciata	190	TRANSMEM 12..32; /note="Helical"; /evidence="ECO:0000256|SAM:Phobius"; TRANSMEM 52..72; /note="Helical"; /evidence="ECO:0000256|SAM:Phobius"		SUBCELLULAR LOCATION: Membrane {ECO:0000256|ARBA:ARBA00004141}; Multi-pass membrane protein {ECO:0000256|ARBA:ARBA00004141}.
A0A8S3ZMW8	A0A8S3ZMW8_9EUPU	Glucuronosyltransferase	CUNI_LOCUS14698	Candidula unifasciata	400	TRANSMEM 356..382; /note="Helical"; /evidence="ECO:0000256|SAM:Phobius"
A0A8S4A502	A0A8S4A502_9EUPU	Glycosyltransferase	CUNI_LOCUS20946	Candidula unifasciata	548	TRANSMEM 36..56; /note="Helical"; /evidence="ECO:0000256|SAM:Phobius"		SUBCELLULAR LOCATION: Golgi apparatus membrane {ECO:0000256|ARBA:ARBA00004323}; Single-pass type II membrane protein {ECO:0000256|ARBA:ARBA00004323}. Membrane {ECO:0000256|ARBA:ARBA00004606}; Single-pass type II membrane protein {ECO:0000256|ARBA:ARBA00004606}.
A0A8S3YJ03	A0A8S3YJ03_9EUPU	GTP-binding protein REM 1	CUNI_LOCUS468	Candidula unifasciata	345
A0A8S3YM47	A0A8S3YM47_9EUPU	guanylate cyclase (EC 4.6.1.2)	CUNI_LOCUS2926	Candidula unifasciata	508			SUBCELLULAR LOCATION: Cytoplasm {ECO:0000256|ARBA:ARBA00004496}.
A0A8S3YTI1	A0A8S3YTI1_9EUPU	guanylate cyclase (EC 4.6.1.2)	CUNI_LOCUS4440	Candidula unifasciata	878			SUBCELLULAR LOCATION: Cytoplasm {ECO:0000256|ARBA:ARBA00004496}.
A0A8S3Z7H4	A0A8S3Z7H4_9EUPU	guanylate cyclase (EC 4.6.1.2)	CUNI_LOCUS11015	Candidula unifasciata	561			SUBCELLULAR LOCATION: Cytoplasm {ECO:0000256|ARBA:ARBA00004496}.
A0A8S3ZCB5	A0A8S3ZCB5_9EUPU	guanylate cyclase (EC 4.6.1.2)	CUNI_LOCUS12742	Candidula unifasciata	618			SUBCELLULAR LOCATION: Cytoplasm {ECO:0000256|ARBA:ARBA00004496}.
A0A8S3ZHN4	A0A8S3ZHN4_9EUPU	guanylate cyclase (EC 4.6.1.2)	CUNI_LOCUS12748	Candidula unifasciata	885			SUBCELLULAR LOCATION: Cytoplasm {ECO:0000256|ARBA:ARBA00004496}.
A0A8S3ZKR7	A0A8S3ZKR7_9EUPU	guanylate cyclase (EC 4.6.1.2)	CUNI_LOCUS13828	Candidula unifasciata	587			SUBCELLULAR LOCATION: Cytoplasm {ECO:0000256|ARBA:ARBA00004496}.
A0A8S3ZV55	A0A8S3ZV55_9EUPU	guanylate cyclase (EC 4.6.1.2)	CUNI_LOCUS18891	Candidula unifasciata	311
A0A8S3ZZ28	A0A8S3ZZ28_9EUPU	guanylate cyclase (EC 4.6.1.2)	CUNI_LOCUS18880	Candidula unifasciata	632			SUBCELLULAR LOCATION: Cytoplasm {ECO:0000256|ARBA:ARBA00004496}.
A0A8S4A3X8	A0A8S4A3X8_9EUPU	guanylate cyclase (EC 4.6.1.2)	CUNI_LOCUS22151	Candidula unifasciata	706			SUBCELLULAR LOCATION: Cytoplasm {ECO:0000256|ARBA:ARBA00004496}.
A0A8S3ZED6	A0A8S3ZED6_9EUPU	Guanylate cyclase soluble subunit beta-1 (EC 4.6.1.2) (Guanylate cyclase soluble subunit beta-3) (Soluble guanylate cyclase small subunit)	CUNI_LOCUS11014	Candidula unifasciata	621			SUBCELLULAR LOCATION: Cytoplasm {ECO:0000256|ARBA:ARBA00004496}.
A0A8S4A4H8	A0A8S4A4H8_9EUPU	Guanylate cyclase soluble subunit beta-1 (EC 4.6.1.2) (Guanylate cyclase soluble subunit beta-3) (Soluble guanylate cyclase small subunit)	CUNI_LOCUS20958	Candidula unifasciata	620			SUBCELLULAR LOCATION: Cytoplasm {ECO:0000256|ARBA:ARBA00004496}.
A0A8S3ZQ57	A0A8S3ZQ57_9EUPU	Heme NO-binding domain-containing protein	CUNI_LOCUS14199	Candidula unifasciata	92
A0A8S4A5Q6	A0A8S4A5Q6_9EUPU	Heme NO-binding domain-containing protein	CUNI_LOCUS22152	Candidula unifasciata	120
A0A8S3Z5F8	A0A8S3Z5F8_9EUPU	Kazal-like domain-containing protein	CUNI_LOCUS8813	Candidula unifasciata	594	TRANSMEM 88..109; /note="Helical"; /evidence="ECO:0000256|SAM:Phobius"; TRANSMEM 121..142; /note="Helical"; /evidence="ECO:0000256|SAM:Phobius"; TRANSMEM 202..220; /note="Helical"; /evidence="ECO:0000256|SAM:Phobius"; TRANSMEM 241..266; /note="Helical"; /evidence="ECO:0000256|SAM:Phobius"; TRANSMEM 286..310; /note="Helical"; /evidence="ECO:0000256|SAM:Phobius"; TRANSMEM 384..405; /note="Helical";…		SUBCELLULAR LOCATION: Membrane {ECO:0000256|ARBA:ARBA00004141}; Multi-pass membrane protein {ECO:0000256|ARBA:ARBA00004141}.
A0A8S3Z6T5	A0A8S3Z6T5_9EUPU	Kazal-like domain-containing protein	CUNI_LOCUS10661	Candidula unifasciata	679	TRANSMEM 54..75; /note="Helical"; /evidence="ECO:0000256|SAM:Phobius"; TRANSMEM 95..113; /note="Helical"; /evidence="ECO:0000256|SAM:Phobius"; TRANSMEM 125..145; /note="Helical"; /evidence="ECO:0000256|SAM:Phobius"; TRANSMEM 208..226; /note="Helical"; /evidence="ECO:0000256|SAM:Phobius"; TRANSMEM 247..272; /note="Helical"; /evidence="ECO:0000256|SAM:Phobius"; TRANSMEM 292..314; /note="Helical"; /…		SUBCELLULAR LOCATION: Membrane {ECO:0000256|ARBA:ARBA00004141}; Multi-pass membrane protein {ECO:0000256|ARBA:ARBA00004141}.
A0A8S3Z7T2	A0A8S3Z7T2_9EUPU	Kazal-like domain-containing protein	CUNI_LOCUS8809	Candidula unifasciata	102	TRANSMEM 28..49; /note="Helical"; /evidence="ECO:0000256|SAM:Phobius"		SUBCELLULAR LOCATION: Membrane {ECO:0000256|ARBA:ARBA00004141}; Multi-pass membrane protein {ECO:0000256|ARBA:ARBA00004141}.
A0A8S3ZHH3	A0A8S3ZHH3_9EUPU	Kazal-like domain-containing protein	CUNI_LOCUS14465	Candidula unifasciata	444	TRANSMEM 7..26; /note="Helical"; /evidence="ECO:0000256|SAM:Phobius"; TRANSMEM 46..65; /note="Helical"; /evidence="ECO:0000256|SAM:Phobius"; TRANSMEM 74..94; /note="Helical"; /evidence="ECO:0000256|SAM:Phobius"; TRANSMEM 170..188; /note="Helical"; /evidence="ECO:0000256|SAM:Phobius"; TRANSMEM 209..237; /note="Helical"; /evidence="ECO:0000256|SAM:Phobius"; TRANSMEM 257..281; /note="Helical"; /evid…		SUBCELLULAR LOCATION: Membrane {ECO:0000256|ARBA:ARBA00004141}; Multi-pass membrane protein {ECO:0000256|ARBA:ARBA00004141}.
A0A8S3ZJB4	A0A8S3ZJB4_9EUPU	Kazal-like domain-containing protein	CUNI_LOCUS15145	Candidula unifasciata	659	TRANSMEM 48..72; /note="Helical"; /evidence="ECO:0000256|SAM:Phobius"; TRANSMEM 92..112; /note="Helical"; /evidence="ECO:0000256|SAM:Phobius"; TRANSMEM 121..142; /note="Helical"; /evidence="ECO:0000256|SAM:Phobius"; TRANSMEM 194..211; /note="Helical"; /evidence="ECO:0000256|SAM:Phobius"; TRANSMEM 232..257; /note="Helical"; /evidence="ECO:0000256|SAM:Phobius"; TRANSMEM 277..301; /note="Helical"; /…		SUBCELLULAR LOCATION: Membrane {ECO:0000256|ARBA:ARBA00004141}; Multi-pass membrane protein {ECO:0000256|ARBA:ARBA00004141}.
A0A8S3Z1Q9	A0A8S3Z1Q9_9EUPU	Major facilitator superfamily (MFS) profile domain-containing protein	CUNI_LOCUS8812	Candidula unifasciata	405	TRANSMEM 51..72; /note="Helical"; /evidence="ECO:0000256|SAM:Phobius"; TRANSMEM 92..109; /note="Helical"; /evidence="ECO:0000256|SAM:Phobius"; TRANSMEM 121..142; /note="Helical"; /evidence="ECO:0000256|SAM:Phobius"; TRANSMEM 204..221; /note="Helical"; /evidence="ECO:0000256|SAM:Phobius"; TRANSMEM 242..265; /note="Helical"; /evidence="ECO:0000256|SAM:Phobius"; TRANSMEM 285..309; /note="Helical"; /…
A0A8S3Z7X4	A0A8S3Z7X4_9EUPU	Major facilitator superfamily (MFS) profile domain-containing protein	CUNI_LOCUS8810	Candidula unifasciata	357	TRANSMEM 79..100; /note="Helical"; /evidence="ECO:0000256|SAM:Phobius"; TRANSMEM 120..140; /note="Helical"; /evidence="ECO:0000256|SAM:Phobius"; TRANSMEM 267..292; /note="Helical"; /evidence="ECO:0000256|SAM:Phobius"; TRANSMEM 312..336; /note="Helical"; /evidence="ECO:0000256|SAM:Phobius"
A0A8S3ZBN3	A0A8S3ZBN3_9EUPU	Major facilitator superfamily (MFS) profile domain-containing protein	CUNI_LOCUS10034	Candidula unifasciata	351	TRANSMEM 66..87; /note="Helical"; /evidence="ECO:0000256|SAM:Phobius"; TRANSMEM 107..128; /note="Helical"; /evidence="ECO:0000256|SAM:Phobius"; TRANSMEM 135..156; /note="Helical"; /evidence="ECO:0000256|SAM:Phobius"; TRANSMEM 210..229; /note="Helical"; /evidence="ECO:0000256|SAM:Phobius"; TRANSMEM 250..275; /note="Helical"; /evidence="ECO:0000256|SAM:Phobius"; TRANSMEM 295..319; /note="Helical"; …
A0A8S3ZUT5	A0A8S3ZUT5_9EUPU	Major facilitator superfamily (MFS) profile domain-containing protein	CUNI_LOCUS16853	Candidula unifasciata	334	TRANSMEM 52..73; /note="Helical"; /evidence="ECO:0000256|SAM:Phobius"; TRANSMEM 93..112; /note="Helical"; /evidence="ECO:0000256|SAM:Phobius"; TRANSMEM 124..142; /note="Helical"; /evidence="ECO:0000256|SAM:Phobius"; TRANSMEM 194..212; /note="Helical"; /evidence="ECO:0000256|SAM:Phobius"; TRANSMEM 233..258; /note="Helical"; /evidence="ECO:0000256|SAM:Phobius"; TRANSMEM 278..302; /note="Helical"; /…
A0A8S4A086	A0A8S4A086_9EUPU	Major facilitator superfamily (MFS) profile domain-containing protein	CUNI_LOCUS18873	Candidula unifasciata	405	TRANSMEM 129..148; /note="Helical"; /evidence="ECO:0000256|SAM:Phobius"; TRANSMEM 168..189; /note="Helical"; /evidence="ECO:0000256|SAM:Phobius"; TRANSMEM 196..218; /note="Helical"; /evidence="ECO:0000256|SAM:Phobius"; TRANSMEM 258..286; /note="Helical"; /evidence="ECO:0000256|SAM:Phobius"; TRANSMEM 298..324; /note="Helical"; /evidence="ECO:0000256|SAM:Phobius"; TRANSMEM 344..366; /note="Helical"…
A0A8S4A1Y4	A0A8S4A1Y4_9EUPU	Otopetrin 1	CUNI_LOCUS20872	Candidula unifasciata	300	TRANSMEM 24..44; /note="Helical"; /evidence="ECO:0000256|SAM:Phobius"; TRANSMEM 81..101; /note="Helical"; /evidence="ECO:0000256|SAM:Phobius"; TRANSMEM 113..135; /note="Helical"; /evidence="ECO:0000256|SAM:Phobius"; TRANSMEM 147..170; /note="Helical"; /evidence="ECO:0000256|SAM:Phobius"; TRANSMEM 182..205; /note="Helical"; /evidence="ECO:0000256|SAM:Phobius"; TRANSMEM 226..245; /note="Helical"; /…		SUBCELLULAR LOCATION: Membrane {ECO:0000256|ARBA:ARBA00004141}; Multi-pass membrane protein {ECO:0000256|ARBA:ARBA00004141}.
A0A8S3ZK93	A0A8S3ZK93_9EUPU	Otopetrin 2	CUNI_LOCUS12769	Candidula unifasciata	577	TRANSMEM 7..28; /note="Helical"; /evidence="ECO:0000256|SAM:Phobius"; TRANSMEM 40..60; /note="Helical"; /evidence="ECO:0000256|SAM:Phobius"; TRANSMEM 118..137; /note="Helical"; /evidence="ECO:0000256|SAM:Phobius"; TRANSMEM 157..175; /note="Helical"; /evidence="ECO:0000256|SAM:Phobius"; TRANSMEM 187..208; /note="Helical"; /evidence="ECO:0000256|SAM:Phobius"; TRANSMEM 303..323; /note="Helical"; /ev…		SUBCELLULAR LOCATION: Membrane {ECO:0000256|ARBA:ARBA00004141}; Multi-pass membrane protein {ECO:0000256|ARBA:ARBA00004141}.
A0A8S3YSY8	A0A8S3YSY8_9EUPU	Otopetrin-2	CUNI_LOCUS5762	Candidula unifasciata	560	TRANSMEM 91..116; /note="Helical"; /evidence="ECO:0000256|SAM:Phobius"; TRANSMEM 128..149; /note="Helical"; /evidence="ECO:0000256|SAM:Phobius"; TRANSMEM 161..183; /note="Helical"; /evidence="ECO:0000256|SAM:Phobius"; TRANSMEM 259..280; /note="Helical"; /evidence="ECO:0000256|SAM:Phobius"; TRANSMEM 327..348; /note="Helical"; /evidence="ECO:0000256|SAM:Phobius"; TRANSMEM 354..380; /note="Helical";…		SUBCELLULAR LOCATION: Membrane {ECO:0000256|ARBA:ARBA00004141}; Multi-pass membrane protein {ECO:0000256|ARBA:ARBA00004141}.
A0A8S4A957	A0A8S4A957_9EUPU	Otopetrin-2	CUNI_LOCUS22373	Candidula unifasciata	468	TRANSMEM 101..124; /note="Helical"; /evidence="ECO:0000256|SAM:Phobius"; TRANSMEM 144..164; /note="Helical"; /evidence="ECO:0000256|SAM:Phobius"; TRANSMEM 246..270; /note="Helical"; /evidence="ECO:0000256|SAM:Phobius"; TRANSMEM 282..303; /note="Helical"; /evidence="ECO:0000256|SAM:Phobius"; TRANSMEM 315..335; /note="Helical"; /evidence="ECO:0000256|SAM:Phobius"; TRANSMEM 379..399; /note="Helical"…		SUBCELLULAR LOCATION: Membrane {ECO:0000256|ARBA:ARBA00004141}; Multi-pass membrane protein {ECO:0000256|ARBA:ARBA00004141}.
A0A8S3YWC3	A0A8S3YWC3_9EUPU	Potassium channel domain-containing protein	CUNI_LOCUS6961	Candidula unifasciata	504	TRANSMEM 63..85; /note="Helical"; /evidence="ECO:0000256|SAM:Phobius"; TRANSMEM 133..155; /note="Helical"; /evidence="ECO:0000256|SAM:Phobius"; TRANSMEM 167..187; /note="Helical"; /evidence="ECO:0000256|SAM:Phobius"; TRANSMEM 230..252; /note="Helical"; /evidence="ECO:0000256|SAM:Phobius"; TRANSMEM 264..283; /note="Helical"; /evidence="ECO:0000256|SAM:Phobius"; TRANSMEM 289..307; /note="Helical"; …		SUBCELLULAR LOCATION: Membrane {ECO:0000256|ARBA:ARBA00004141}; Multi-pass membrane protein {ECO:0000256|ARBA:ARBA00004141}.
A0A8S4A0U9	A0A8S4A0U9_9EUPU	Potassium channel domain-containing protein	CUNI_LOCUS20907	Candidula unifasciata	430	TRANSMEM 65..84; /note="Helical"; /evidence="ECO:0000256|SAM:Phobius"; TRANSMEM 131..156; /note="Helical"; /evidence="ECO:0000256|SAM:Phobius"; TRANSMEM 168..186; /note="Helical"; /evidence="ECO:0000256|SAM:Phobius"; TRANSMEM 192..211; /note="Helical"; /evidence="ECO:0000256|SAM:Phobius"; TRANSMEM 232..253; /note="Helical"; /evidence="ECO:0000256|SAM:Phobius"; TRANSMEM 287..305; /note="Helical"; …		SUBCELLULAR LOCATION: Membrane {ECO:0000256|ARBA:ARBA00004141}; Multi-pass membrane protein {ECO:0000256|ARBA:ARBA00004141}.
A0A8S3YLE3	A0A8S3YLE3_9EUPU	Potassium channel subfamily T member 1	CUNI_LOCUS3427	Candidula unifasciata	1199	TRANSMEM 6..24; /note="Helical"; /evidence="ECO:0000256|SAM:Phobius"; TRANSMEM 67..90; /note="Helical"; /evidence="ECO:0000256|SAM:Phobius"; TRANSMEM 96..121; /note="Helical"; /evidence="ECO:0000256|SAM:Phobius"; TRANSMEM 128..147; /note="Helical"; /evidence="ECO:0000256|SAM:Phobius"; TRANSMEM 167..186; /note="Helical"; /evidence="ECO:0000256|SAM:Phobius"; TRANSMEM 198..217; /note="Helical"; /evi…		SUBCELLULAR LOCATION: Membrane {ECO:0000256|ARBA:ARBA00004141}; Multi-pass membrane protein {ECO:0000256|ARBA:ARBA00004141}.
A0A8S3ZP94	A0A8S3ZP94_9EUPU	Potassium channel subfamily T member 1	CUNI_LOCUS17012	Candidula unifasciata	930	TRANSMEM 16..35; /note="Helical"; /evidence="ECO:0000256|SAM:Phobius"; TRANSMEM 41..59; /note="Helical"; /evidence="ECO:0000256|SAM:Phobius"		SUBCELLULAR LOCATION: Membrane {ECO:0000256|ARBA:ARBA00004141}; Multi-pass membrane protein {ECO:0000256|ARBA:ARBA00004141}.
A0A8S4A2P0	A0A8S4A2P0_9EUPU	Potassium channel subfamily T member 1	CUNI_LOCUS21132	Candidula unifasciata	487			SUBCELLULAR LOCATION: Membrane {ECO:0000256|ARBA:ARBA00004141}; Multi-pass membrane protein {ECO:0000256|ARBA:ARBA00004141}.
A0A8S4A4D7	A0A8S4A4D7_9EUPU	Potassium channel subfamily T member 1	CUNI_LOCUS20908	Candidula unifasciata	718			SUBCELLULAR LOCATION: Membrane {ECO:0000256|ARBA:ARBA00004141}; Multi-pass membrane protein {ECO:0000256|ARBA:ARBA00004141}.
A0A8S3YEH4	A0A8S3YEH4_9EUPU	Potassium channel subfamily T member 2	CUNI_LOCUS1191	Candidula unifasciata	1295	TRANSMEM 114..133; /note="Helical"; /evidence="ECO:0000256|SAM:Phobius"; TRANSMEM 184..206; /note="Helical"; /evidence="ECO:0000256|SAM:Phobius"; TRANSMEM 218..235; /note="Helical"; /evidence="ECO:0000256|SAM:Phobius"; TRANSMEM 281..302; /note="Helical"; /evidence="ECO:0000256|SAM:Phobius"; TRANSMEM 308..329; /note="Helical"; /evidence="ECO:0000256|SAM:Phobius"; TRANSMEM 341..358; /note="Helical"…		SUBCELLULAR LOCATION: Membrane {ECO:0000256|ARBA:ARBA00004141}; Multi-pass membrane protein {ECO:0000256|ARBA:ARBA00004141}.
A0A8S4A127	A0A8S4A127_9EUPU	Potassium channel subfamily T member 2	CUNI_LOCUS21131	Candidula unifasciata	506	TRANSMEM 39..61; /note="Helical"; /evidence="ECO:0000256|SAM:Phobius"; TRANSMEM 73..94; /note="Helical"; /evidence="ECO:0000256|SAM:Phobius"; TRANSMEM 136..154; /note="Helical"; /evidence="ECO:0000256|SAM:Phobius"; TRANSMEM 166..185; /note="Helical"; /evidence="ECO:0000256|SAM:Phobius"; TRANSMEM 191..209; /note="Helical"; /evidence="ECO:0000256|SAM:Phobius"		SUBCELLULAR LOCATION: Membrane {ECO:0000256|ARBA:ARBA00004141}; Multi-pass membrane protein {ECO:0000256|ARBA:ARBA00004141}.
A0A8S3YN97	A0A8S3YN97_9EUPU	Protein kinase domain-containing protein	CUNI_LOCUS2309	Candidula unifasciata	426
A0A8S3Z0N0	A0A8S3Z0N0_9EUPU	Protein kinase domain-containing protein	CUNI_LOCUS8605	Candidula unifasciata	415
A0A8S3ZEQ2	A0A8S3ZEQ2_9EUPU	Protein kinase domain-containing protein	CUNI_LOCUS12236	Candidula unifasciata	475
A0A8S3ZIB9	A0A8S3ZIB9_9EUPU	Protein kinase domain-containing protein	CUNI_LOCUS14751	Candidula unifasciata	288
A0A8S3ZKX2	A0A8S3ZKX2_9EUPU	Protein kinase domain-containing protein	CUNI_LOCUS15607	Candidula unifasciata	219
A0A8S3ZNU7	A0A8S3ZNU7_9EUPU	Protein kinase domain-containing protein	CUNI_LOCUS15003	Candidula unifasciata	342
A0A8S3ZQS8	A0A8S3ZQS8_9EUPU	Protein kinase domain-containing protein	CUNI_LOCUS15816	Candidula unifasciata	427
A0A8S3ZQX4	A0A8S3ZQX4_9EUPU	Protein kinase domain-containing protein	CUNI_LOCUS15876	Candidula unifasciata	163
A0A8S4A7W5	A0A8S4A7W5_9EUPU	Protein kinase domain-containing protein	CUNI_LOCUS22268	Candidula unifasciata	378
A0A8S3Z4U1	A0A8S3Z4U1_9EUPU	Ras family protein	CUNI_LOCUS8168	Candidula unifasciata	211
A0A8S3ZHG6	A0A8S3ZHG6_9EUPU	RING-type domain-containing protein	CUNI_LOCUS13146	Candidula unifasciata	390			SUBCELLULAR LOCATION: Cytoplasm {ECO:0000256|ARBA:ARBA00004496}.
A0A8S3YIB2	A0A8S3YIB2_9EUPU	Solute carrier organic anion transporter family member	CUNI_LOCUS2285	Candidula unifasciata	676	TRANSMEM 82..102; /note="Helical"; /evidence="ECO:0000256|RuleBase:RU362056"; TRANSMEM 122..143; /note="Helical"; /evidence="ECO:0000256|RuleBase:RU362056"; TRANSMEM 150..171; /note="Helical"; /evidence="ECO:0000256|RuleBase:RU362056"; TRANSMEM 208..230; /note="Helical"; /evidence="ECO:0000256|RuleBase:RU362056"; TRANSMEM 242..262; /note="Helical"; /evidence="ECO:0000256|RuleBase:RU362056"; TRANS…		SUBCELLULAR LOCATION: Cell membrane {ECO:0000256|RuleBase:RU362056}; Multi-pass membrane protein {ECO:0000256|RuleBase:RU362056}. Membrane {ECO:0000256|ARBA:ARBA00004141}; Multi-pass membrane protein {ECO:0000256|ARBA:ARBA00004141}.
A0A8S3YUG4	A0A8S3YUG4_9EUPU	Solute carrier organic anion transporter family member	CUNI_LOCUS4780	Candidula unifasciata	691	TRANSMEM 87..107; /note="Helical"; /evidence="ECO:0000256|RuleBase:RU362056"; TRANSMEM 127..148; /note="Helical"; /evidence="ECO:0000256|RuleBase:RU362056"; TRANSMEM 169..187; /note="Helical"; /evidence="ECO:0000256|RuleBase:RU362056"; TRANSMEM 224..246; /note="Helical"; /evidence="ECO:0000256|RuleBase:RU362056"; TRANSMEM 258..278; /note="Helical"; /evidence="ECO:0000256|RuleBase:RU362056"; TRANS…		SUBCELLULAR LOCATION: Cell membrane {ECO:0000256|RuleBase:RU362056}; Multi-pass membrane protein {ECO:0000256|RuleBase:RU362056}. Membrane {ECO:0000256|ARBA:ARBA00004141}; Multi-pass membrane protein {ECO:0000256|ARBA:ARBA00004141}.
A0A8S3YZR6	A0A8S3YZR6_9EUPU	Solute carrier organic anion transporter family member	CUNI_LOCUS8265	Candidula unifasciata	746	TRANSMEM 114..143; /note="Helical"; /evidence="ECO:0000256|RuleBase:RU362056"; TRANSMEM 163..184; /note="Helical"; /evidence="ECO:0000256|RuleBase:RU362056"; TRANSMEM 191..212; /note="Helical"; /evidence="ECO:0000256|RuleBase:RU362056"; TRANSMEM 254..282; /note="Helical"; /evidence="ECO:0000256|RuleBase:RU362056"; TRANSMEM 303..321; /note="Helical"; /evidence="ECO:0000256|RuleBase:RU362056"; TRAN…		SUBCELLULAR LOCATION: Cell membrane {ECO:0000256|RuleBase:RU362056}; Multi-pass membrane protein {ECO:0000256|RuleBase:RU362056}. Membrane {ECO:0000256|ARBA:ARBA00004141}; Multi-pass membrane protein {ECO:0000256|ARBA:ARBA00004141}.
A0A8S3Z718	A0A8S3Z718_9EUPU	Solute carrier organic anion transporter family member	CUNI_LOCUS9058	Candidula unifasciata	403	TRANSMEM 48..68; /note="Helical"; /evidence="ECO:0000256|SAM:Phobius"; TRANSMEM 88..111; /note="Helical"; /evidence="ECO:0000256|SAM:Phobius"; TRANSMEM 123..142; /note="Helical"; /evidence="ECO:0000256|SAM:Phobius"; TRANSMEM 201..218; /note="Helical"; /evidence="ECO:0000256|SAM:Phobius"; TRANSMEM 239..262; /note="Helical"; /evidence="ECO:0000256|SAM:Phobius"; TRANSMEM 282..306; /note="Helical"; /…
A0A8S3Z8B9	A0A8S3Z8B9_9EUPU	Solute carrier organic anion transporter family member	CUNI_LOCUS10036	Candidula unifasciata	639	TRANSMEM 7..26; /note="Helical"; /evidence="ECO:0000256|RuleBase:RU362056"; TRANSMEM 46..65; /note="Helical"; /evidence="ECO:0000256|RuleBase:RU362056"; TRANSMEM 77..95; /note="Helical"; /evidence="ECO:0000256|RuleBase:RU362056"; TRANSMEM 151..170; /note="Helical"; /evidence="ECO:0000256|RuleBase:RU362056"; TRANSMEM 191..216; /note="Helical"; /evidence="ECO:0000256|RuleBase:RU362056"; TRANSMEM 23…		SUBCELLULAR LOCATION: Cell membrane {ECO:0000256|RuleBase:RU362056}; Multi-pass membrane protein {ECO:0000256|RuleBase:RU362056}. Membrane {ECO:0000256|ARBA:ARBA00004141}; Multi-pass membrane protein {ECO:0000256|ARBA:ARBA00004141}.
A0A8S3Z8E9	A0A8S3Z8E9_9EUPU	Solute carrier organic anion transporter family member	CUNI_LOCUS8814	Candidula unifasciata	457	TRANSMEM 30..53; /note="Helical"; /evidence="ECO:0000256|RuleBase:RU362056"; TRANSMEM 74..94; /note="Helical"; /evidence="ECO:0000256|RuleBase:RU362056"; TRANSMEM 114..137; /note="Helical"; /evidence="ECO:0000256|RuleBase:RU362056"; TRANSMEM 144..163; /note="Helical"; /evidence="ECO:0000256|RuleBase:RU362056"; TRANSMEM 183..203; /note="Helical"; /evidence="ECO:0000256|RuleBase:RU362056"; TRANSMEM…		SUBCELLULAR LOCATION: Cell membrane {ECO:0000256|RuleBase:RU362056}; Multi-pass membrane protein {ECO:0000256|RuleBase:RU362056}. Membrane {ECO:0000256|ARBA:ARBA00004141}; Multi-pass membrane protein {ECO:0000256|ARBA:ARBA00004141}.
A0A8S3Z8T9	A0A8S3Z8T9_9EUPU	Solute carrier organic anion transporter family member	CUNI_LOCUS9060	Candidula unifasciata	471	TRANSMEM 27..48; /note="Helical"; /evidence="ECO:0000256|SAM:Phobius"; TRANSMEM 68..88; /note="Helical"; /evidence="ECO:0000256|SAM:Phobius"; TRANSMEM 97..118; /note="Helical"; /evidence="ECO:0000256|SAM:Phobius"; TRANSMEM 180..198; /note="Helical"; /evidence="ECO:0000256|SAM:Phobius"; TRANSMEM 219..244; /note="Helical"; /evidence="ECO:0000256|SAM:Phobius"; TRANSMEM 264..288; /note="Helical"; /ev…
A0A8S3Z8W5	A0A8S3Z8W5_9EUPU	Solute carrier organic anion transporter family member	CUNI_LOCUS9059	Candidula unifasciata	720	TRANSMEM 48..68; /note="Helical"; /evidence="ECO:0000256|RuleBase:RU362056"; TRANSMEM 88..109; /note="Helical"; /evidence="ECO:0000256|RuleBase:RU362056"; TRANSMEM 121..142; /note="Helical"; /evidence="ECO:0000256|RuleBase:RU362056"; TRANSMEM 202..220; /note="Helical"; /evidence="ECO:0000256|RuleBase:RU362056"; TRANSMEM 241..266; /note="Helical"; /evidence="ECO:0000256|RuleBase:RU362056"; TRANSME…		SUBCELLULAR LOCATION: Cell membrane {ECO:0000256|RuleBase:RU362056}; Multi-pass membrane protein {ECO:0000256|RuleBase:RU362056}. Membrane {ECO:0000256|ARBA:ARBA00004141}; Multi-pass membrane protein {ECO:0000256|ARBA:ARBA00004141}.
A0A8S3ZDV3	A0A8S3ZDV3_9EUPU	Solute carrier organic anion transporter family member	CUNI_LOCUS12947	Candidula unifasciata	650	TRANSMEM 54..75; /note="Helical"; /evidence="ECO:0000256|RuleBase:RU362056"; TRANSMEM 95..115; /note="Helical"; /evidence="ECO:0000256|RuleBase:RU362056"; TRANSMEM 122..141; /note="Helical"; /evidence="ECO:0000256|RuleBase:RU362056"; TRANSMEM 209..227; /note="Helical"; /evidence="ECO:0000256|RuleBase:RU362056"; TRANSMEM 248..272; /note="Helical"; /evidence="ECO:0000256|RuleBase:RU362056"; TRANSME…		SUBCELLULAR LOCATION: Cell membrane {ECO:0000256|RuleBase:RU362056}; Multi-pass membrane protein {ECO:0000256|RuleBase:RU362056}. Membrane {ECO:0000256|ARBA:ARBA00004141}; Multi-pass membrane protein {ECO:0000256|ARBA:ARBA00004141}.
A0A8S3ZGW3	A0A8S3ZGW3_9EUPU	Solute carrier organic anion transporter family member	CUNI_LOCUS12946	Candidula unifasciata	686	TRANSMEM 90..111; /note="Helical"; /evidence="ECO:0000256|RuleBase:RU362056"; TRANSMEM 131..151; /note="Helical"; /evidence="ECO:0000256|RuleBase:RU362056"; TRANSMEM 158..177; /note="Helical"; /evidence="ECO:0000256|RuleBase:RU362056"; TRANSMEM 245..263; /note="Helical"; /evidence="ECO:0000256|RuleBase:RU362056"; TRANSMEM 284..308; /note="Helical"; /evidence="ECO:0000256|RuleBase:RU362056"; TRANS…		SUBCELLULAR LOCATION: Cell membrane {ECO:0000256|RuleBase:RU362056}; Multi-pass membrane protein {ECO:0000256|RuleBase:RU362056}. Membrane {ECO:0000256|ARBA:ARBA00004141}; Multi-pass membrane protein {ECO:0000256|ARBA:ARBA00004141}.
A0A8S3ZIU0	A0A8S3ZIU0_9EUPU	Solute carrier organic anion transporter family member	CUNI_LOCUS12644	Candidula unifasciata	636	TRANSMEM 26..46; /note="Helical"; /evidence="ECO:0000256|RuleBase:RU362056"; TRANSMEM 66..87; /note="Helical"; /evidence="ECO:0000256|RuleBase:RU362056"; TRANSMEM 94..115; /note="Helical"; /evidence="ECO:0000256|RuleBase:RU362056"; TRANSMEM 150..175; /note="Helical"; /evidence="ECO:0000256|RuleBase:RU362056"; TRANSMEM 187..215; /note="Helical"; /evidence="ECO:0000256|RuleBase:RU362056"; TRANSMEM …		SUBCELLULAR LOCATION: Cell membrane {ECO:0000256|RuleBase:RU362056}; Multi-pass membrane protein {ECO:0000256|RuleBase:RU362056}. Membrane {ECO:0000256|ARBA:ARBA00004141}; Multi-pass membrane protein {ECO:0000256|ARBA:ARBA00004141}.
A0A8S3ZJC4	A0A8S3ZJC4_9EUPU	Solute carrier organic anion transporter family member	CUNI_LOCUS13423	Candidula unifasciata	736	TRANSMEM 94..115; /note="Helical"; /evidence="ECO:0000256|RuleBase:RU362056"; TRANSMEM 135..154; /note="Helical"; /evidence="ECO:0000256|RuleBase:RU362056"; TRANSMEM 166..189; /note="Helical"; /evidence="ECO:0000256|RuleBase:RU362056"; TRANSMEM 244..262; /note="Helical"; /evidence="ECO:0000256|RuleBase:RU362056"; TRANSMEM 283..308; /note="Helical"; /evidence="ECO:0000256|RuleBase:RU362056"; TRANS…		SUBCELLULAR LOCATION: Cell membrane {ECO:0000256|RuleBase:RU362056}; Multi-pass membrane protein {ECO:0000256|RuleBase:RU362056}. Membrane {ECO:0000256|ARBA:ARBA00004141}; Multi-pass membrane protein {ECO:0000256|ARBA:ARBA00004141}.
A0A8S3ZKT3	A0A8S3ZKT3_9EUPU	Solute carrier organic anion transporter family member	CUNI_LOCUS13424	Candidula unifasciata	732	TRANSMEM 85..106; /note="Helical"; /evidence="ECO:0000256|RuleBase:RU362056"; TRANSMEM 118..142; /note="Helical"; /evidence="ECO:0000256|RuleBase:RU362056"; TRANSMEM 154..174; /note="Helical"; /evidence="ECO:0000256|RuleBase:RU362056"; TRANSMEM 238..256; /note="Helical"; /evidence="ECO:0000256|RuleBase:RU362056"; TRANSMEM 277..302; /note="Helical"; /evidence="ECO:0000256|RuleBase:RU362056"; TRANS…		SUBCELLULAR LOCATION: Cell membrane {ECO:0000256|RuleBase:RU362056}; Multi-pass membrane protein {ECO:0000256|RuleBase:RU362056}. Membrane {ECO:0000256|ARBA:ARBA00004141}; Multi-pass membrane protein {ECO:0000256|ARBA:ARBA00004141}.
A0A8S4A2M0	A0A8S4A2M0_9EUPU	Solute carrier organic anion transporter family member	CUNI_LOCUS18874	Candidula unifasciata	444	TRANSMEM 12..35; /note="Helical"; /evidence="ECO:0000256|RuleBase:RU362056"; TRANSMEM 55..74; /note="Helical"; /evidence="ECO:0000256|RuleBase:RU362056"; TRANSMEM 86..105; /note="Helical"; /evidence="ECO:0000256|RuleBase:RU362056"; TRANSMEM 222..245; /note="Helical"; /evidence="ECO:0000256|RuleBase:RU362056"; TRANSMEM 266..289; /note="Helical"; /evidence="ECO:0000256|RuleBase:RU362056"; TRANSMEM …		SUBCELLULAR LOCATION: Cell membrane {ECO:0000256|RuleBase:RU362056}; Multi-pass membrane protein {ECO:0000256|RuleBase:RU362056}. Membrane {ECO:0000256|ARBA:ARBA00004141}; Multi-pass membrane protein {ECO:0000256|ARBA:ARBA00004141}.
A0A8S3Z182	A0A8S3Z182_9EUPU	Solute carrier organic anion transporter family member 4A1	CUNI_LOCUS8811	Candidula unifasciata	191	TRANSMEM 139..158; /note="Helical"; /evidence="ECO:0000256|SAM:Phobius"
A0A8S3ZMA8	A0A8S3ZMA8_9EUPU	Solute carrier organic anion transporter family member 4A1	CUNI_LOCUS14463	Candidula unifasciata	188	TRANSMEM 32..52; /note="Helical"; /evidence="ECO:0000256|SAM:Phobius"; TRANSMEM 64..88; /note="Helical"; /evidence="ECO:0000256|SAM:Phobius"; TRANSMEM 118..142; /note="Helical"; /evidence="ECO:0000256|SAM:Phobius"
A0A8S3ZWT9	A0A8S3ZWT9_9EUPU	Thyroglobulin type-1 domain-containing protein	CUNI_LOCUS18882	Candidula unifasciata	174
A0A8S3ZXW5	A0A8S3ZXW5_9EUPU	Thyroglobulin type-1 domain-containing protein	CUNI_LOCUS20071	Candidula unifasciata	206
A0A8S4A8F1	A0A8S4A8F1_9EUPU	Toll-like receptor 2	CUNI_LOCUS20129	Candidula unifasciata	353
A0A8S3ZBS8	A0A8S3ZBS8_9EUPU	Tripartite motif-containing protein 2	CUNI_LOCUS12552	Candidula unifasciata	446
A0A8S4A312	A0A8S4A312_9EUPU	Tripartite motif-containing protein 2-like	CUNI_LOCUS21801	Candidula unifasciata	698
A0A8S3YJ82	A0A8S3YJ82_9EUPU	Tubulin alpha chain	CUNI_LOCUS558	Candidula unifasciata	468
A0A8S3YXW4	A0A8S3YXW4_9EUPU	Tubulin alpha chain	CUNI_LOCUS7127	Candidula unifasciata	449
A0A8S3Z3Z1	A0A8S3Z3Z1_9EUPU	Tubulin alpha chain	CUNI_LOCUS9407	Candidula unifasciata	353
A0A8S3ZAV8	A0A8S3ZAV8_9EUPU	Tubulin alpha chain	CUNI_LOCUS10886	Candidula unifasciata	448
A0A8S3ZD42	A0A8S3ZD42_9EUPU	Tubulin alpha chain	CUNI_LOCUS12861	Candidula unifasciata	450
A0A8S3ZDA4	A0A8S3ZDA4_9EUPU	Tubulin alpha chain	CUNI_LOCUS13142	Candidula unifasciata	451
A0A8S3ZHH4	A0A8S3ZHH4_9EUPU	Tubulin alpha chain	CUNI_LOCUS11939	Candidula unifasciata	452
A0A8S3ZVH9	A0A8S3ZVH9_9EUPU	Tubulin alpha chain	CUNI_LOCUS19061	Candidula unifasciata	452
A0A8S3ZVL5	A0A8S3ZVL5_9EUPU	Tubulin alpha chain	CUNI_LOCUS17520	Candidula unifasciata	463
A0A8S3ZZ72	A0A8S3ZZ72_9EUPU	Tubulin alpha chain	CUNI_LOCUS20347	Candidula unifasciata	451
A0A8S3ZZX2	A0A8S3ZZX2_9EUPU	Tubulin alpha chain	CUNI_LOCUS20661	Candidula unifasciata	416
A0A8S4A0I7	A0A8S4A0I7_9EUPU	Tubulin alpha chain	CUNI_LOCUS20342	Candidula unifasciata	450
A0A8S4A2Z5	A0A8S4A2Z5_9EUPU	Tubulin alpha chain	CUNI_LOCUS20346	Candidula unifasciata	448
A0A8S4A326	A0A8S4A326_9EUPU	Tubulin alpha chain	CUNI_LOCUS18389	Candidula unifasciata	452
A0A8S4A3J5	A0A8S4A3J5_9EUPU	Tubulin alpha chain	CUNI_LOCUS20486	Candidula unifasciata	450
A0A8S4A4B1	A0A8S4A4B1_9EUPU	Tubulin alpha chain	CUNI_LOCUS20660	Candidula unifasciata	429
A0A8S4A997	A0A8S4A997_9EUPU	Tubulin alpha chain	CUNI_LOCUS22396	Candidula unifasciata	449
A0A8S3ZR77	A0A8S3ZR77_9EUPU	UDP-glucuronosyltransferase	CUNI_LOCUS17571	Candidula unifasciata	294	TRANSMEM 256..277; /note="Helical"; /evidence="ECO:0000256|SAM:Phobius"
A0A8S3YDX0	A0A8S3YDX0_9EUPU	UDP-glucuronosyltransferase (EC 2.4.1.17)	CUNI_LOCUS1047	Candidula unifasciata	505			SUBCELLULAR LOCATION: Membrane {ECO:0000256|RuleBase:RU362059}; Single-pass membrane protein {ECO:0000256|RuleBase:RU362059}.
A0A8S3YGH6	A0A8S3YGH6_9EUPU	UDP-glucuronosyltransferase (EC 2.4.1.17)	CUNI_LOCUS1046	Candidula unifasciata	516	TRANSMEM 470..497; /note="Helical"; /evidence="ECO:0000256|RuleBase:RU362059"		SUBCELLULAR LOCATION: Membrane {ECO:0000256|RuleBase:RU362059}; Single-pass membrane protein {ECO:0000256|RuleBase:RU362059}.
A0A8S3YHH4	A0A8S3YHH4_9EUPU	UDP-glucuronosyltransferase (EC 2.4.1.17)	CUNI_LOCUS1386	Candidula unifasciata	515	TRANSMEM 472..496; /note="Helical"; /evidence="ECO:0000256|RuleBase:RU362059"		SUBCELLULAR LOCATION: Membrane {ECO:0000256|RuleBase:RU362059}; Single-pass membrane protein {ECO:0000256|RuleBase:RU362059}.
A0A8S3YNT5	A0A8S3YNT5_9EUPU	UDP-glucuronosyltransferase (EC 2.4.1.17)	CUNI_LOCUS2148	Candidula unifasciata	517	TRANSMEM 471..498; /note="Helical"; /evidence="ECO:0000256|RuleBase:RU362059"		SUBCELLULAR LOCATION: Membrane {ECO:0000256|RuleBase:RU362059}; Single-pass membrane protein {ECO:0000256|RuleBase:RU362059}.
A0A8S3YVM6	A0A8S3YVM6_9EUPU	UDP-glucuronosyltransferase (EC 2.4.1.17)	CUNI_LOCUS4959	Candidula unifasciata	517	TRANSMEM 470..498; /note="Helical"; /evidence="ECO:0000256|RuleBase:RU362059"		SUBCELLULAR LOCATION: Membrane {ECO:0000256|RuleBase:RU362059}; Single-pass membrane protein {ECO:0000256|RuleBase:RU362059}.
A0A8S3Z8T0	A0A8S3Z8T0_9EUPU	UDP-glucuronosyltransferase (EC 2.4.1.17)	CUNI_LOCUS10186	Candidula unifasciata	515	TRANSMEM 469..496; /note="Helical"; /evidence="ECO:0000256|RuleBase:RU362059"		SUBCELLULAR LOCATION: Membrane {ECO:0000256|RuleBase:RU362059}; Single-pass membrane protein {ECO:0000256|RuleBase:RU362059}.
A0A8S3ZJJ9	A0A8S3ZJJ9_9EUPU	UDP-glucuronosyltransferase (EC 2.4.1.17)	CUNI_LOCUS15235	Candidula unifasciata	516	TRANSMEM 471..497; /note="Helical"; /evidence="ECO:0000256|RuleBase:RU362059"		SUBCELLULAR LOCATION: Membrane {ECO:0000256|RuleBase:RU362059}; Single-pass membrane protein {ECO:0000256|RuleBase:RU362059}.
A0A8S3ZLM7	A0A8S3ZLM7_9EUPU	UDP-glucuronosyltransferase (EC 2.4.1.17)	CUNI_LOCUS15991	Candidula unifasciata	516	TRANSMEM 469..492; /note="Helical"; /evidence="ECO:0000256|RuleBase:RU362059"		SUBCELLULAR LOCATION: Membrane {ECO:0000256|RuleBase:RU362059}; Single-pass membrane protein {ECO:0000256|RuleBase:RU362059}.
A0A8S3ZLT8	A0A8S3ZLT8_9EUPU	UDP-glucuronosyltransferase (EC 2.4.1.17)	CUNI_LOCUS16172	Candidula unifasciata	516	TRANSMEM 470..497; /note="Helical"; /evidence="ECO:0000256|RuleBase:RU362059"		SUBCELLULAR LOCATION: Membrane {ECO:0000256|RuleBase:RU362059}; Single-pass membrane protein {ECO:0000256|RuleBase:RU362059}.
A0A8S3ZPG4	A0A8S3ZPG4_9EUPU	UDP-glucuronosyltransferase (EC 2.4.1.17)	CUNI_LOCUS15233	Candidula unifasciata	517	TRANSMEM 472..498; /note="Helical"; /evidence="ECO:0000256|RuleBase:RU362059"		SUBCELLULAR LOCATION: Membrane {ECO:0000256|RuleBase:RU362059}; Single-pass membrane protein {ECO:0000256|RuleBase:RU362059}.
A0A8S3ZQN2	A0A8S3ZQN2_9EUPU	UDP-glucuronosyltransferase (EC 2.4.1.17)	CUNI_LOCUS15234	Candidula unifasciata	517	TRANSMEM 472..498; /note="Helical"; /evidence="ECO:0000256|RuleBase:RU362059"		SUBCELLULAR LOCATION: Membrane {ECO:0000256|RuleBase:RU362059}; Single-pass membrane protein {ECO:0000256|RuleBase:RU362059}.
A0A8S3ZRX2	A0A8S3ZRX2_9EUPU	UDP-glucuronosyltransferase (EC 2.4.1.17)	CUNI_LOCUS15923	Candidula unifasciata	518	TRANSMEM 472..499; /note="Helical"; /evidence="ECO:0000256|RuleBase:RU362059"		SUBCELLULAR LOCATION: Membrane {ECO:0000256|RuleBase:RU362059}; Single-pass membrane protein {ECO:0000256|RuleBase:RU362059}.
A0A8S3ZSR5	A0A8S3ZSR5_9EUPU	UDP-glucuronosyltransferase (EC 2.4.1.17)	CUNI_LOCUS16173	Candidula unifasciata	519	TRANSMEM 473..500; /note="Helical"; /evidence="ECO:0000256|RuleBase:RU362059"		SUBCELLULAR LOCATION: Membrane {ECO:0000256|RuleBase:RU362059}; Single-pass membrane protein {ECO:0000256|RuleBase:RU362059}.
A0A8S3ZSX6	A0A8S3ZSX6_9EUPU	UDP-glucuronosyltransferase (EC 2.4.1.17)	CUNI_LOCUS15924	Candidula unifasciata	518	TRANSMEM 472..499; /note="Helical"; /evidence="ECO:0000256|RuleBase:RU362059"		SUBCELLULAR LOCATION: Membrane {ECO:0000256|RuleBase:RU362059}; Single-pass membrane protein {ECO:0000256|RuleBase:RU362059}.
A0A8S3ZTU9	A0A8S3ZTU9_9EUPU	UDP-glucuronosyltransferase (EC 2.4.1.17)	CUNI_LOCUS16174	Candidula unifasciata	321	TRANSMEM 275..302; /note="Helical"; /evidence="ECO:0000256|RuleBase:RU362059"		SUBCELLULAR LOCATION: Membrane {ECO:0000256|RuleBase:RU362059}; Single-pass membrane protein {ECO:0000256|RuleBase:RU362059}.
A0A8S3ZV48	A0A8S3ZV48_9EUPU	UDP-glucuronosyltransferase (EC 2.4.1.17)	CUNI_LOCUS15969	Candidula unifasciata	513	TRANSMEM 465..489; /note="Helical"; /evidence="ECO:0000256|RuleBase:RU362059"		SUBCELLULAR LOCATION: Membrane {ECO:0000256|RuleBase:RU362059}; Single-pass membrane protein {ECO:0000256|RuleBase:RU362059}.
A0A8S3ZWD1	A0A8S3ZWD1_9EUPU	UDP-glucuronosyltransferase (EC 2.4.1.17)	CUNI_LOCUS17870	Candidula unifasciata	521	TRANSMEM 473..500; /note="Helical"; /evidence="ECO:0000256|RuleBase:RU362059"		SUBCELLULAR LOCATION: Membrane {ECO:0000256|RuleBase:RU362059}; Single-pass membrane protein {ECO:0000256|RuleBase:RU362059}.
A0A8S3ZF56	A0A8S3ZF56_9EUPU	Uncharacterized protein	CUNI_LOCUS11169	Candidula unifasciata	230
A0A8S3YSZ6	A0A8S3YSZ6_9EUPU	Uncharacterized protein	CUNI_LOCUS5785	Candidula unifasciata	497	TRANSMEM 88..111; /note="Helical"; /evidence="ECO:0000256|SAM:Phobius"; TRANSMEM 123..144; /note="Helical"; /evidence="ECO:0000256|SAM:Phobius"; TRANSMEM 178..202; /note="Helical"; /evidence="ECO:0000256|SAM:Phobius"; TRANSMEM 214..233; /note="Helical"; /evidence="ECO:0000256|SAM:Phobius"; TRANSMEM 253..274; /note="Helical"; /evidence="ECO:0000256|SAM:Phobius"; TRANSMEM 281..300; /note="Helical";…		SUBCELLULAR LOCATION: Cell membrane {ECO:0000256|ARBA:ARBA00004651}; Multi-pass membrane protein {ECO:0000256|ARBA:ARBA00004651}. Membrane {ECO:0000256|ARBA:ARBA00004141}; Multi-pass membrane protein {ECO:0000256|ARBA:ARBA00004141}.
A0A8S3YU12	A0A8S3YU12_9EUPU	Uncharacterized protein	CUNI_LOCUS4208	Candidula unifasciata	479	TRANSMEM 134..157; /note="Helical"; /evidence="ECO:0000256|SAM:Phobius"; TRANSMEM 169..195; /note="Helical"; /evidence="ECO:0000256|SAM:Phobius"; TRANSMEM 225..245; /note="Helical"; /evidence="ECO:0000256|SAM:Phobius"; TRANSMEM 257..278; /note="Helical"; /evidence="ECO:0000256|SAM:Phobius"; TRANSMEM 298..324; /note="Helical"; /evidence="ECO:0000256|SAM:Phobius"; TRANSMEM 345..365; /note="Helical"…		SUBCELLULAR LOCATION: Cell membrane {ECO:0000256|ARBA:ARBA00004651}; Multi-pass membrane protein {ECO:0000256|ARBA:ARBA00004651}. Membrane {ECO:0000256|ARBA:ARBA00004141}; Multi-pass membrane protein {ECO:0000256|ARBA:ARBA00004141}.
A0A8S3YUL3	A0A8S3YUL3_9EUPU	Uncharacterized protein	CUNI_LOCUS6067	Candidula unifasciata	301	TRANSMEM 125..146; /note="Helical"; /evidence="ECO:0000256|SAM:Phobius"; TRANSMEM 224..244; /note="Helical"; /evidence="ECO:0000256|SAM:Phobius"; TRANSMEM 251..270; /note="Helical"; /evidence="ECO:0000256|SAM:Phobius"		SUBCELLULAR LOCATION: Cell membrane {ECO:0000256|ARBA:ARBA00004651}; Multi-pass membrane protein {ECO:0000256|ARBA:ARBA00004651}. Membrane {ECO:0000256|ARBA:ARBA00004141}; Multi-pass membrane protein {ECO:0000256|ARBA:ARBA00004141}.
A0A8S3Z8S7	A0A8S3Z8S7_9EUPU	Uncharacterized protein	CUNI_LOCUS9698	Candidula unifasciata	488	TRANSMEM 104..124; /note="Helical"; /evidence="ECO:0000256|SAM:Phobius"; TRANSMEM 136..154; /note="Helical"; /evidence="ECO:0000256|SAM:Phobius"; TRANSMEM 207..230; /note="Helical"; /evidence="ECO:0000256|SAM:Phobius"; TRANSMEM 250..272; /note="Helical"; /evidence="ECO:0000256|SAM:Phobius"; TRANSMEM 284..302; /note="Helical"; /evidence="ECO:0000256|SAM:Phobius"; TRANSMEM 322..339; /note="Helical"…		SUBCELLULAR LOCATION: Cell membrane {ECO:0000256|ARBA:ARBA00004651}; Multi-pass membrane protein {ECO:0000256|ARBA:ARBA00004651}. Membrane {ECO:0000256|ARBA:ARBA00004141}; Multi-pass membrane protein {ECO:0000256|ARBA:ARBA00004141}.
A0A8S3ZC82	A0A8S3ZC82_9EUPU	Uncharacterized protein	CUNI_LOCUS12521	Candidula unifasciata	288	TRANSMEM 83..107; /note="Helical"; /evidence="ECO:0000256|SAM:Phobius"; TRANSMEM 116..134; /note="Helical"; /evidence="ECO:0000256|SAM:Phobius"; TRANSMEM 170..193; /note="Helical"; /evidence="ECO:0000256|SAM:Phobius"; TRANSMEM 205..226; /note="Helical"; /evidence="ECO:0000256|SAM:Phobius"; TRANSMEM 246..266; /note="Helical"; /evidence="ECO:0000256|SAM:Phobius"		SUBCELLULAR LOCATION: Cell membrane {ECO:0000256|ARBA:ARBA00004651}; Multi-pass membrane protein {ECO:0000256|ARBA:ARBA00004651}. Membrane {ECO:0000256|ARBA:ARBA00004141}; Multi-pass membrane protein {ECO:0000256|ARBA:ARBA00004141}.
A0A8S3ZGM3	A0A8S3ZGM3_9EUPU	Uncharacterized protein	CUNI_LOCUS14151	Candidula unifasciata	514	TRANSMEM 132..153; /note="Helical"; /evidence="ECO:0000256|SAM:Phobius"; TRANSMEM 226..246; /note="Helical"; /evidence="ECO:0000256|SAM:Phobius"; TRANSMEM 253..272; /note="Helical"; /evidence="ECO:0000256|SAM:Phobius"; TRANSMEM 292..316; /note="Helical"; /evidence="ECO:0000256|SAM:Phobius"; TRANSMEM 336..358; /note="Helical"; /evidence="ECO:0000256|SAM:Phobius"; TRANSMEM 370..391; /note="Helical"…		SUBCELLULAR LOCATION: Cell membrane {ECO:0000256|ARBA:ARBA00004651}; Multi-pass membrane protein {ECO:0000256|ARBA:ARBA00004651}. Membrane {ECO:0000256|ARBA:ARBA00004141}; Multi-pass membrane protein {ECO:0000256|ARBA:ARBA00004141}.
A0A8S3ZGZ9	A0A8S3ZGZ9_9EUPU	Uncharacterized protein	CUNI_LOCUS12753	Candidula unifasciata	458	TRANSMEM 65..83; /note="Helical"; /evidence="ECO:0000256|SAM:Phobius"; TRANSMEM 95..114; /note="Helical"; /evidence="ECO:0000256|SAM:Phobius"; TRANSMEM 150..174; /note="Helical"; /evidence="ECO:0000256|SAM:Phobius"; TRANSMEM 186..205; /note="Helical"; /evidence="ECO:0000256|SAM:Phobius"; TRANSMEM 225..250; /note="Helical"; /evidence="ECO:0000256|SAM:Phobius"; TRANSMEM 271..295; /note="Helical"; /…		SUBCELLULAR LOCATION: Cell membrane {ECO:0000256|ARBA:ARBA00004651}; Multi-pass membrane protein {ECO:0000256|ARBA:ARBA00004651}. Membrane {ECO:0000256|ARBA:ARBA00004141}; Multi-pass membrane protein {ECO:0000256|ARBA:ARBA00004141}.
A0A8S3ZIB0	A0A8S3ZIB0_9EUPU	Uncharacterized protein	CUNI_LOCUS12444	Candidula unifasciata	163	TRANSMEM 82..107; /note="Helical"; /evidence="ECO:0000256|SAM:Phobius"; TRANSMEM 119..138; /note="Helical"; /evidence="ECO:0000256|SAM:Phobius"		SUBCELLULAR LOCATION: Cell membrane {ECO:0000256|ARBA:ARBA00004651}; Multi-pass membrane protein {ECO:0000256|ARBA:ARBA00004651}. Membrane {ECO:0000256|ARBA:ARBA00004141}; Multi-pass membrane protein {ECO:0000256|ARBA:ARBA00004141}.
A0A8S3ZLA8	A0A8S3ZLA8_9EUPU	Uncharacterized protein	CUNI_LOCUS15982	Candidula unifasciata	385	TRANSMEM 20..38; /note="Helical"; /evidence="ECO:0000256|SAM:Phobius"; TRANSMEM 45..65; /note="Helical"; /evidence="ECO:0000256|SAM:Phobius"; TRANSMEM 85..110; /note="Helical"; /evidence="ECO:0000256|SAM:Phobius"; TRANSMEM 131..150; /note="Helical"; /evidence="ECO:0000256|SAM:Phobius"; TRANSMEM 170..186; /note="Helical"; /evidence="ECO:0000256|SAM:Phobius"		SUBCELLULAR LOCATION: Membrane {ECO:0000256|ARBA:ARBA00004141}; Multi-pass membrane protein {ECO:0000256|ARBA:ARBA00004141}.
A0A8S3ZG44	A0A8S3ZG44_9EUPU	Uncharacterized protein	CUNI_LOCUS11614	Candidula unifasciata	142	TRANSMEM 29..47; /note="Helical"; /evidence="ECO:0000256|SAM:Phobius"; TRANSMEM 84..106; /note="Helical"; /evidence="ECO:0000256|SAM:Phobius"
A0A8S3ZTS1	A0A8S3ZTS1_9EUPU	Uncharacterized protein	CUNI_LOCUS16868	Candidula unifasciata	145	TRANSMEM 21..39; /note="Helical"; /evidence="ECO:0000256|SAM:Phobius"; TRANSMEM 76..100; /note="Helical"; /evidence="ECO:0000256|SAM:Phobius"
A0A8S3ZWU5	A0A8S3ZWU5_9EUPU	Uncharacterized protein	CUNI_LOCUS19517	Candidula unifasciata	120	TRANSMEM 52..76; /note="Helical"; /evidence="ECO:0000256|SAM:Phobius"
A0A8S3Z5V4	A0A8S3Z5V4_9EUPU	Uncharacterized protein	CUNI_LOCUS10391	Candidula unifasciata	189
A0A8S3ZKF9	A0A8S3ZKF9_9EUPU	Uncharacterized protein	CUNI_LOCUS13284	Candidula unifasciata	122
A0A8S3YIG5	A0A8S3YIG5_9EUPU	Uncharacterized protein	CUNI_LOCUS873	Candidula unifasciata	1280	TRANSMEM 992..1014; /note="Helical"; /evidence="ECO:0000256|SAM:Phobius"; TRANSMEM 1026..1051; /note="Helical"; /evidence="ECO:0000256|SAM:Phobius"; TRANSMEM 1071..1092; /note="Helical"; /evidence="ECO:0000256|SAM:Phobius"; TRANSMEM 1113..1133; /note="Helical"; /evidence="ECO:0000256|SAM:Phobius"; TRANSMEM 1159..1183; /note="Helical"; /evidence="ECO:0000256|SAM:Phobius"; TRANSMEM 1213..1233; /not…		SUBCELLULAR LOCATION: Cell membrane {ECO:0000256|ARBA:ARBA00004651}; Multi-pass membrane protein {ECO:0000256|ARBA:ARBA00004651}. Membrane {ECO:0000256|ARBA:ARBA00004141}; Multi-pass membrane protein {ECO:0000256|ARBA:ARBA00004141}.
A0A8S3YJR8	A0A8S3YJR8_9EUPU	Uncharacterized protein	CUNI_LOCUS1180	Candidula unifasciata	342	TRANSMEM 296..315; /note="Helical"; /evidence="ECO:0000256|SAM:Phobius"		SUBCELLULAR LOCATION: Cell membrane {ECO:0000256|ARBA:ARBA00004651}; Multi-pass membrane protein {ECO:0000256|ARBA:ARBA00004651}. Membrane {ECO:0000256|ARBA:ARBA00004141}; Multi-pass membrane protein {ECO:0000256|ARBA:ARBA00004141}.
A0A8S3YNA7	A0A8S3YNA7_9EUPU	Uncharacterized protein	CUNI_LOCUS3466	Candidula unifasciata	150
A0A8S3ZF93	A0A8S3ZF93_9EUPU	Uncharacterized protein	CUNI_LOCUS11350	Candidula unifasciata	1281	TRANSMEM 988..1010; /note="Helical"; /evidence="ECO:0000256|SAM:Phobius"; TRANSMEM 1022..1047; /note="Helical"; /evidence="ECO:0000256|SAM:Phobius"; TRANSMEM 1067..1088; /note="Helical"; /evidence="ECO:0000256|SAM:Phobius"; TRANSMEM 1109..1133; /note="Helical"; /evidence="ECO:0000256|SAM:Phobius"; TRANSMEM 1153..1179; /note="Helical"; /evidence="ECO:0000256|SAM:Phobius"; TRANSMEM 1209..1229; /not…		SUBCELLULAR LOCATION: Cell membrane {ECO:0000256|ARBA:ARBA00004651}; Multi-pass membrane protein {ECO:0000256|ARBA:ARBA00004651}. Membrane {ECO:0000256|ARBA:ARBA00004141}; Multi-pass membrane protein {ECO:0000256|ARBA:ARBA00004141}.
A0A8S3ZWG1	A0A8S3ZWG1_9EUPU	Uncharacterized protein	CUNI_LOCUS16269	Candidula unifasciata	1242	TRANSMEM 951..973; /note="Helical"; /evidence="ECO:0000256|SAM:Phobius"; TRANSMEM 985..1011; /note="Helical"; /evidence="ECO:0000256|SAM:Phobius"; TRANSMEM 1031..1051; /note="Helical"; /evidence="ECO:0000256|SAM:Phobius"; TRANSMEM 1072..1098; /note="Helical"; /evidence="ECO:0000256|SAM:Phobius"; TRANSMEM 1118..1142; /note="Helical"; /evidence="ECO:0000256|SAM:Phobius"; TRANSMEM 1172..1197; /note=…		SUBCELLULAR LOCATION: Cell membrane {ECO:0000256|ARBA:ARBA00004651}; Multi-pass membrane protein {ECO:0000256|ARBA:ARBA00004651}. Membrane {ECO:0000256|ARBA:ARBA00004141}; Multi-pass membrane protein {ECO:0000256|ARBA:ARBA00004141}.
A0A8S3YWX6	A0A8S3YWX6_9EUPU	Uncharacterized protein	CUNI_LOCUS7181	Candidula unifasciata	351			SUBCELLULAR LOCATION: Golgi apparatus membrane {ECO:0000256|ARBA:ARBA00004323}; Single-pass type II membrane protein {ECO:0000256|ARBA:ARBA00004323}. Membrane {ECO:0000256|ARBA:ARBA00004606}; Single-pass type II membrane protein {ECO:0000256|ARBA:ARBA00004606}.
A0A8S3Z545	A0A8S3Z545_9EUPU	Uncharacterized protein	CUNI_LOCUS8000	Candidula unifasciata	76
A0A8S3Z5I4	A0A8S3Z5I4_9EUPU	Uncharacterized protein	CUNI_LOCUS7999	Candidula unifasciata	284			SUBCELLULAR LOCATION: Golgi apparatus membrane {ECO:0000256|ARBA:ARBA00004323}; Single-pass type II membrane protein {ECO:0000256|ARBA:ARBA00004323}. Membrane {ECO:0000256|ARBA:ARBA00004606}; Single-pass type II membrane protein {ECO:0000256|ARBA:ARBA00004606}.
A0A8S3Z6L8	A0A8S3Z6L8_9EUPU	Uncharacterized protein	CUNI_LOCUS7994	Candidula unifasciata	264	TRANSMEM 12..36; /note="Helical"; /evidence="ECO:0000256|SAM:Phobius"		SUBCELLULAR LOCATION: Golgi apparatus membrane {ECO:0000256|ARBA:ARBA00004323}; Single-pass type II membrane protein {ECO:0000256|ARBA:ARBA00004323}. Membrane {ECO:0000256|ARBA:ARBA00004606}; Single-pass type II membrane protein {ECO:0000256|ARBA:ARBA00004606}.
A0A8S3Z708	A0A8S3Z708_9EUPU	Uncharacterized protein	CUNI_LOCUS10832	Candidula unifasciata	454			SUBCELLULAR LOCATION: Golgi apparatus membrane {ECO:0000256|ARBA:ARBA00004323}; Single-pass type II membrane protein {ECO:0000256|ARBA:ARBA00004323}. Membrane {ECO:0000256|ARBA:ARBA00004606}; Single-pass type II membrane protein {ECO:0000256|ARBA:ARBA00004606}.
A0A8S3ZF65	A0A8S3ZF65_9EUPU	Uncharacterized protein	CUNI_LOCUS13675	Candidula unifasciata	401	TRANSMEM 12..30; /note="Helical"; /evidence="ECO:0000256|SAM:Phobius"		SUBCELLULAR LOCATION: Golgi apparatus membrane {ECO:0000256|ARBA:ARBA00004323}; Single-pass type II membrane protein {ECO:0000256|ARBA:ARBA00004323}. Membrane {ECO:0000256|ARBA:ARBA00004606}; Single-pass type II membrane protein {ECO:0000256|ARBA:ARBA00004606}.
A0A8S3ZFR6	A0A8S3ZFR6_9EUPU	Uncharacterized protein	CUNI_LOCUS12118	Candidula unifasciata	229			SUBCELLULAR LOCATION: Golgi apparatus membrane {ECO:0000256|ARBA:ARBA00004323}; Single-pass type II membrane protein {ECO:0000256|ARBA:ARBA00004323}. Membrane {ECO:0000256|ARBA:ARBA00004606}; Single-pass type II membrane protein {ECO:0000256|ARBA:ARBA00004606}.
A0A8S3ZR75	A0A8S3ZR75_9EUPU	Uncharacterized protein	CUNI_LOCUS15783	Candidula unifasciata	303	TRANSMEM 199..218; /note="Helical"; /evidence="ECO:0000256|SAM:Phobius"		SUBCELLULAR LOCATION: Golgi apparatus membrane {ECO:0000256|ARBA:ARBA00004323}; Single-pass type II membrane protein {ECO:0000256|ARBA:ARBA00004323}. Membrane {ECO:0000256|ARBA:ARBA00004606}; Single-pass type II membrane protein {ECO:0000256|ARBA:ARBA00004606}.
A0A8S3ZSG2	A0A8S3ZSG2_9EUPU	Uncharacterized protein	CUNI_LOCUS15784	Candidula unifasciata	148			SUBCELLULAR LOCATION: Golgi apparatus membrane {ECO:0000256|ARBA:ARBA00004323}; Single-pass type II membrane protein {ECO:0000256|ARBA:ARBA00004323}. Membrane {ECO:0000256|ARBA:ARBA00004606}; Single-pass type II membrane protein {ECO:0000256|ARBA:ARBA00004606}.
A0A8S3ZTQ2	A0A8S3ZTQ2_9EUPU	Uncharacterized protein	CUNI_LOCUS15449	Candidula unifasciata	384			SUBCELLULAR LOCATION: Golgi apparatus membrane {ECO:0000256|ARBA:ARBA00004323}; Single-pass type II membrane protein {ECO:0000256|ARBA:ARBA00004323}. Membrane {ECO:0000256|ARBA:ARBA00004606}; Single-pass type II membrane protein {ECO:0000256|ARBA:ARBA00004606}.
A0A8S3ZW61	A0A8S3ZW61_9EUPU	Uncharacterized protein	CUNI_LOCUS17790	Candidula unifasciata	300			SUBCELLULAR LOCATION: Golgi apparatus membrane {ECO:0000256|ARBA:ARBA00004323}; Single-pass type II membrane protein {ECO:0000256|ARBA:ARBA00004323}. Membrane {ECO:0000256|ARBA:ARBA00004606}; Single-pass type II membrane protein {ECO:0000256|ARBA:ARBA00004606}.
A0A8S4A0Y9	A0A8S4A0Y9_9EUPU	Uncharacterized protein	CUNI_LOCUS20947	Candidula unifasciata	458			SUBCELLULAR LOCATION: Golgi apparatus membrane {ECO:0000256|ARBA:ARBA00004323}; Single-pass type II membrane protein {ECO:0000256|ARBA:ARBA00004323}. Membrane {ECO:0000256|ARBA:ARBA00004606}; Single-pass type II membrane protein {ECO:0000256|ARBA:ARBA00004606}.
A0A8S4A3N8	A0A8S4A3N8_9EUPU	Uncharacterized protein	CUNI_LOCUS21887	Candidula unifasciata	395			SUBCELLULAR LOCATION: Golgi apparatus membrane {ECO:0000256|ARBA:ARBA00004323}; Single-pass type II membrane protein {ECO:0000256|ARBA:ARBA00004323}. Membrane {ECO:0000256|ARBA:ARBA00004606}; Single-pass type II membrane protein {ECO:0000256|ARBA:ARBA00004606}.
A0A8S4A4G8	A0A8S4A4G8_9EUPU	Uncharacterized protein	CUNI_LOCUS20948	Candidula unifasciata	267			SUBCELLULAR LOCATION: Golgi apparatus membrane {ECO:0000256|ARBA:ARBA00004323}; Single-pass type II membrane protein {ECO:0000256|ARBA:ARBA00004323}. Membrane {ECO:0000256|ARBA:ARBA00004606}; Single-pass type II membrane protein {ECO:0000256|ARBA:ARBA00004606}.
A0A8S4A4P5	A0A8S4A4P5_9EUPU	Uncharacterized protein	CUNI_LOCUS18939	Candidula unifasciata	395			SUBCELLULAR LOCATION: Golgi apparatus membrane {ECO:0000256|ARBA:ARBA00004323}; Single-pass type II membrane protein {ECO:0000256|ARBA:ARBA00004323}. Membrane {ECO:0000256|ARBA:ARBA00004606}; Single-pass type II membrane protein {ECO:0000256|ARBA:ARBA00004606}.
A0A8S4A5L6	A0A8S4A5L6_9EUPU	Uncharacterized protein	CUNI_LOCUS20943	Candidula unifasciata	474	TRANSMEM 12..28; /note="Helical"; /evidence="ECO:0000256|SAM:Phobius"		SUBCELLULAR LOCATION: Golgi apparatus membrane {ECO:0000256|ARBA:ARBA00004323}; Single-pass type II membrane protein {ECO:0000256|ARBA:ARBA00004323}. Membrane {ECO:0000256|ARBA:ARBA00004606}; Single-pass type II membrane protein {ECO:0000256|ARBA:ARBA00004606}.
A0A8S4A8S1	A0A8S4A8S1_9EUPU	Uncharacterized protein	CUNI_LOCUS20944	Candidula unifasciata	490	TRANSMEM 42..61; /note="Helical"; /evidence="ECO:0000256|SAM:Phobius"		SUBCELLULAR LOCATION: Golgi apparatus membrane {ECO:0000256|ARBA:ARBA00004323}; Single-pass type II membrane protein {ECO:0000256|ARBA:ARBA00004323}. Membrane {ECO:0000256|ARBA:ARBA00004606}; Single-pass type II membrane protein {ECO:0000256|ARBA:ARBA00004606}.
A0A8S4ABG5	A0A8S4ABG5_9EUPU	Uncharacterized protein	CUNI_LOCUS20949	Candidula unifasciata	129
A0A8S4AGC1	A0A8S4AGC1_9EUPU	Uncharacterized protein	CUNI_LOCUS22429	Candidula unifasciata	475	TRANSMEM 12..30; /note="Helical"; /evidence="ECO:0000256|SAM:Phobius"		SUBCELLULAR LOCATION: Golgi apparatus membrane {ECO:0000256|ARBA:ARBA00004323}; Single-pass type II membrane protein {ECO:0000256|ARBA:ARBA00004323}. Membrane {ECO:0000256|ARBA:ARBA00004606}; Single-pass type II membrane protein {ECO:0000256|ARBA:ARBA00004606}.
A0A8S3ZX44	A0A8S3ZX44_9EUPU	Uncharacterized protein	CUNI_LOCUS19801	Candidula unifasciata	646	TRANSMEM 122..147; /note="Helical"; /evidence="ECO:0000256|SAM:Phobius"; TRANSMEM 159..179; /note="Helical"; /evidence="ECO:0000256|SAM:Phobius"; TRANSMEM 233..258; /note="Helical"; /evidence="ECO:0000256|SAM:Phobius"; TRANSMEM 270..289; /note="Helical"; /evidence="ECO:0000256|SAM:Phobius"; TRANSMEM 301..322; /note="Helical"; /evidence="ECO:0000256|SAM:Phobius"; TRANSMEM 484..505; /note="Helical"…		SUBCELLULAR LOCATION: Membrane {ECO:0000256|ARBA:ARBA00004141}; Multi-pass membrane protein {ECO:0000256|ARBA:ARBA00004141}.
A0A8S4A7W4	A0A8S4A7W4_9EUPU	Uncharacterized protein	CUNI_LOCUS21743	Candidula unifasciata	553	TRANSMEM 50..69; /note="Helical"; /evidence="ECO:0000256|SAM:Phobius"; TRANSMEM 89..107; /note="Helical"; /evidence="ECO:0000256|SAM:Phobius"; TRANSMEM 184..209; /note="Helical"; /evidence="ECO:0000256|SAM:Phobius"; TRANSMEM 221..242; /note="Helical"; /evidence="ECO:0000256|SAM:Phobius"; TRANSMEM 254..276; /note="Helical"; /evidence="ECO:0000256|SAM:Phobius"; TRANSMEM 350..371; /note="Helical"; /…		SUBCELLULAR LOCATION: Membrane {ECO:0000256|ARBA:ARBA00004141}; Multi-pass membrane protein {ECO:0000256|ARBA:ARBA00004141}.
A0A8S3YKB9	A0A8S3YKB9_9EUPU	Uncharacterized protein	CUNI_LOCUS1370	Candidula unifasciata	374
A0A8S3YLR0	A0A8S3YLR0_9EUPU	Uncharacterized protein	CUNI_LOCUS1930	Candidula unifasciata	343
A0A8S3YMD9	A0A8S3YMD9_9EUPU	Uncharacterized protein	CUNI_LOCUS1828	Candidula unifasciata	184
A0A8S3YNL9	A0A8S3YNL9_9EUPU	Uncharacterized protein	CUNI_LOCUS4262	Candidula unifasciata	190
A0A8S3Z5F4	A0A8S3Z5F4_9EUPU	Uncharacterized protein	CUNI_LOCUS10345	Candidula unifasciata	152
A0A8S3Z9C0	A0A8S3Z9C0_9EUPU	Uncharacterized protein	CUNI_LOCUS10346	Candidula unifasciata	211
A0A8S3ZW18	A0A8S3ZW18_9EUPU	Uncharacterized protein	CUNI_LOCUS17730	Candidula unifasciata	164
A0A8S3ZW65	A0A8S3ZW65_9EUPU	Uncharacterized protein	CUNI_LOCUS16189	Candidula unifasciata	175
A0A8S4A215	A0A8S4A215_9EUPU	Uncharacterized protein	CUNI_LOCUS19920	Candidula unifasciata	197
A0A8S4A6R9	A0A8S4A6R9_9EUPU	Uncharacterized protein	CUNI_LOCUS20264	Candidula unifasciata	252
A0A8S3ZEA2	A0A8S3ZEA2_9EUPU	Uncharacterized protein	CUNI_LOCUS13147	Candidula unifasciata	384			SUBCELLULAR LOCATION: Cytoplasm {ECO:0000256|ARBA:ARBA00004496}.
A0A8S3ZP89	A0A8S3ZP89_9EUPU	Uncharacterized protein	CUNI_LOCUS14640	Candidula unifasciata	253			SUBCELLULAR LOCATION: Cytoplasm {ECO:0000256|ARBA:ARBA00004496}.
A0A8S3ZST3	A0A8S3ZST3_9EUPU	Uncharacterized protein	CUNI_LOCUS16478	Candidula unifasciata	542			SUBCELLULAR LOCATION: Cytoplasm {ECO:0000256|ARBA:ARBA00004496}.
A0A8S3ZXH7	A0A8S3ZXH7_9EUPU	Uncharacterized protein	CUNI_LOCUS17883	Candidula unifasciata	392			SUBCELLULAR LOCATION: Cytoplasm {ECO:0000256|ARBA:ARBA00004496}.
A0A8S3ZZU9	A0A8S3ZZU9_9EUPU	Uncharacterized protein	CUNI_LOCUS17884	Candidula unifasciata	389			SUBCELLULAR LOCATION: Cytoplasm {ECO:0000256|ARBA:ARBA00004496}.
A0A8S3ZV74	A0A8S3ZV74_9EUPU	Uncharacterized protein	CUNI_LOCUS17013	Candidula unifasciata	79
A0A8S3YTU2	A0A8S3YTU2_9EUPU	Uncharacterized protein	CUNI_LOCUS5236	Candidula unifasciata	101
A0A8S3YUZ0	A0A8S3YUZ0_9EUPU	Uncharacterized protein	CUNI_LOCUS6535	Candidula unifasciata	101
A0A8S3YV80	A0A8S3YV80_9EUPU	Uncharacterized protein	CUNI_LOCUS6531	Candidula unifasciata	99
A0A8S3YW22	A0A8S3YW22_9EUPU	Uncharacterized protein	CUNI_LOCUS6537	Candidula unifasciata	95
A0A8S3YZ58	A0A8S3YZ58_9EUPU	Uncharacterized protein	CUNI_LOCUS6533	Candidula unifasciata	67
A0A8S3Z2W2	A0A8S3Z2W2_9EUPU	Uncharacterized protein	CUNI_LOCUS6534	Candidula unifasciata	99
A0A8S3Z5P5	A0A8S3Z5P5_9EUPU	Uncharacterized protein	CUNI_LOCUS9176	Candidula unifasciata	97

## Sheet: Nematoda
Uniprot annotation
Exclusively significantly expanded HGs of Nematoda
From	Entry	Entry Name	Protein names	Gene Names	Organism	Length	Transmembrane	Intramembrane	Subcellular location [CC]	Topological domain
A0A8R1U1X4	A0A2A6BF74	A0A2A6BF74_PRIPA	Lev-8	WBGene00090048 PRIPAC_52795	Pristionchus pacificus (Parasitic nematode)	1094	TRANSMEM 52..74; /note="Helical"; /evidence="ECO:0000256|RuleBase:RU000687"; TRANSMEM 443..467; /note="Helical"; /evidence="ECO:0000256|RuleBase:RU000687"; TRANSMEM 473..493; /note="Helical"; /evidence="ECO:0000256|RuleBase:RU000687"; TRANSMEM 779..803; /note="Helical"; /evidence="ECO:0000256|RuleBase:RU000687"; TRANSMEM 810..832; /note="Helical"; /evidence="ECO:0000256|RuleBase:RU000687"; TRANSM…		SUBCELLULAR LOCATION: Cell membrane {ECO:0000256|ARBA:ARBA00004651}; Multi-pass membrane protein {ECO:0000256|ARBA:ARBA00004651}. Membrane {ECO:0000256|ARBA:ARBA00004141}; Multi-pass membrane protein {ECO:0000256|ARBA:ARBA00004141}. Postsynaptic cell membrane {ECO:0000256|ARBA:ARBA00034104}; Multi-pass membrane protein {ECO:0000256|ARBA:ARBA00034104}. Synaptic cell membrane {ECO:0000256|ARBA:ARBA…
A0A8R1U2L1	A0A2A6BKM6	A0A2A6BKM6_PRIPA	Acr-11	WBGene00090088 PRIPAC_47805	Pristionchus pacificus (Parasitic nematode)	1179	TRANSMEM 242..261; /note="Helical"; /evidence="ECO:0000256|SAM:Phobius"; TRANSMEM 273..291; /note="Helical"; /evidence="ECO:0000256|SAM:Phobius"; TRANSMEM 303..326; /note="Helical"; /evidence="ECO:0000256|SAM:Phobius"		SUBCELLULAR LOCATION: Cell membrane {ECO:0000256|ARBA:ARBA00004651}; Multi-pass membrane protein {ECO:0000256|ARBA:ARBA00004651}. Membrane {ECO:0000256|ARBA:ARBA00004141}; Multi-pass membrane protein {ECO:0000256|ARBA:ARBA00004141}. Postsynaptic cell membrane {ECO:0000256|ARBA:ARBA00034104}; Multi-pass membrane protein {ECO:0000256|ARBA:ARBA00034104}. Synaptic cell membrane {ECO:0000256|ARBA:ARBA…
A0A8R1U3L0	A0A2A6BUU6	A0A2A6BUU6_PRIPA	Acr-19	WBGene00090600 PRIPAC_44627	Pristionchus pacificus (Parasitic nematode)	691	TRANSMEM 341..362; /note="Helical"; /evidence="ECO:0000256|RuleBase:RU000687"; TRANSMEM 374..393; /note="Helical"; /evidence="ECO:0000256|RuleBase:RU000687"; TRANSMEM 405..427; /note="Helical"; /evidence="ECO:0000256|RuleBase:RU000687"; TRANSMEM 666..686; /note="Helical"; /evidence="ECO:0000256|RuleBase:RU000687"		SUBCELLULAR LOCATION: Cell membrane {ECO:0000256|ARBA:ARBA00004651}; Multi-pass membrane protein {ECO:0000256|ARBA:ARBA00004651}. Membrane {ECO:0000256|ARBA:ARBA00004141}; Multi-pass membrane protein {ECO:0000256|ARBA:ARBA00004141}. Postsynaptic cell membrane {ECO:0000256|ARBA:ARBA00034104}; Multi-pass membrane protein {ECO:0000256|ARBA:ARBA00034104}. Synaptic cell membrane {ECO:0000256|ARBA:ARBA…
A0A8R1U4L9	A0A2A6C7K3	A0A2A6C7K3_PRIPA	Transmembrane ion channel	WBGene00093507 PRIPAC_41443	Pristionchus pacificus (Parasitic nematode)	508	TRANSMEM 226..251; /note="Helical"; /evidence="ECO:0000256|RuleBase:RU000687"; TRANSMEM 257..279; /note="Helical"; /evidence="ECO:0000256|RuleBase:RU000687"; TRANSMEM 291..313; /note="Helical"; /evidence="ECO:0000256|RuleBase:RU000687"; TRANSMEM 325..340; /note="Helical"; /evidence="ECO:0000256|RuleBase:RU000687"; TRANSMEM 452..476; /note="Helical"; /evidence="ECO:0000256|RuleBase:RU000687"		SUBCELLULAR LOCATION: Cell membrane {ECO:0000256|ARBA:ARBA00004651}; Multi-pass membrane protein {ECO:0000256|ARBA:ARBA00004651}. Membrane {ECO:0000256|ARBA:ARBA00004141}; Multi-pass membrane protein {ECO:0000256|ARBA:ARBA00004141}. Postsynaptic cell membrane {ECO:0000256|ARBA:ARBA00034104}; Multi-pass membrane protein {ECO:0000256|ARBA:ARBA00034104}. Synaptic cell membrane {ECO:0000256|ARBA:ARBA…
A0A8R1U5H6	A0A2A6CU03	A0A2A6CU03_PRIPA	Acr-9	WBGene00092981 PRIPAC_30646	Pristionchus pacificus (Parasitic nematode)	530	TRANSMEM 238..257; /note="Helical"; /evidence="ECO:0000256|RuleBase:RU000687"; TRANSMEM 269..287; /note="Helical"; /evidence="ECO:0000256|RuleBase:RU000687"; TRANSMEM 299..329; /note="Helical"; /evidence="ECO:0000256|RuleBase:RU000687"; TRANSMEM 506..529; /note="Helical"; /evidence="ECO:0000256|RuleBase:RU000687"		SUBCELLULAR LOCATION: Cell membrane {ECO:0000256|ARBA:ARBA00004651}; Multi-pass membrane protein {ECO:0000256|ARBA:ARBA00004651}. Membrane {ECO:0000256|ARBA:ARBA00004141}; Multi-pass membrane protein {ECO:0000256|ARBA:ARBA00004141}. Postsynaptic cell membrane {ECO:0000256|ARBA:ARBA00034104}; Multi-pass membrane protein {ECO:0000256|ARBA:ARBA00034104}. Synaptic cell membrane {ECO:0000256|ARBA:ARBA…
A0A8R1U8B7	A0A2A6BNC2	A0A2A6BNC2_PRIPA	Unc-63	WBGene00100131 PRIPAC_48821	Pristionchus pacificus (Parasitic nematode)	654	TRANSMEM 427..449; /note="Helical"; /evidence="ECO:0000256|RuleBase:RU000687"; TRANSMEM 461..482; /note="Helical"; /evidence="ECO:0000256|RuleBase:RU000687"; TRANSMEM 623..643; /note="Helical"; /evidence="ECO:0000256|RuleBase:RU000687"		SUBCELLULAR LOCATION: Cell membrane {ECO:0000256|ARBA:ARBA00004651}; Multi-pass membrane protein {ECO:0000256|ARBA:ARBA00004651}. Membrane {ECO:0000256|ARBA:ARBA00004141}; Multi-pass membrane protein {ECO:0000256|ARBA:ARBA00004141}. Postsynaptic cell membrane {ECO:0000256|ARBA:ARBA00034104}; Multi-pass membrane protein {ECO:0000256|ARBA:ARBA00034104}. Synaptic cell membrane {ECO:0000256|ARBA:ARBA…
A0A8R1U8U5	A0A2A6CWI1	A0A2A6CWI1_PRIPA	Transmembrane ion channel	WBGene00097528 PRIPAC_36912	Pristionchus pacificus (Parasitic nematode)	2914	TRANSMEM 233..252; /note="Helical"; /evidence="ECO:0000256|RuleBase:RU000687"; TRANSMEM 264..282; /note="Helical"; /evidence="ECO:0000256|RuleBase:RU000687"; TRANSMEM 294..321; /note="Helical"; /evidence="ECO:0000256|RuleBase:RU000687"; TRANSMEM 445..463; /note="Helical"; /evidence="ECO:0000256|RuleBase:RU000687"		SUBCELLULAR LOCATION: Cell membrane {ECO:0000256|ARBA:ARBA00004651}; Multi-pass membrane protein {ECO:0000256|ARBA:ARBA00004651}. Membrane {ECO:0000256|ARBA:ARBA00004141}; Multi-pass membrane protein {ECO:0000256|ARBA:ARBA00004141}. Postsynaptic cell membrane {ECO:0000256|ARBA:ARBA00034104}; Multi-pass membrane protein {ECO:0000256|ARBA:ARBA00034104}. Synaptic cell membrane {ECO:0000256|ARBA:ARBA…
A0A8R1U9M2	A0A8R1U9M2	A0A8R1U9M2_PRIPA	Unc-29	WBGene00103120	Pristionchus pacificus (Parasitic nematode)	461	TRANSMEM 20..37; /note="Helical"; /evidence="ECO:0000256|RuleBase:RU000687"; TRANSMEM 198..223; /note="Helical"; /evidence="ECO:0000256|RuleBase:RU000687"; TRANSMEM 229..251; /note="Helical"; /evidence="ECO:0000256|RuleBase:RU000687"; TRANSMEM 263..285; /note="Helical"; /evidence="ECO:0000256|RuleBase:RU000687"; TRANSMEM 297..316; /note="Helical"; /evidence="ECO:0000256|RuleBase:RU000687"; TRANSM…		SUBCELLULAR LOCATION: Cell membrane {ECO:0000256|ARBA:ARBA00004651}; Multi-pass membrane protein {ECO:0000256|ARBA:ARBA00004651}. Membrane {ECO:0000256|ARBA:ARBA00004141}; Multi-pass membrane protein {ECO:0000256|ARBA:ARBA00004141}. Postsynaptic cell membrane {ECO:0000256|ARBA:ARBA00034104}; Multi-pass membrane protein {ECO:0000256|ARBA:ARBA00034104}. Synaptic cell membrane {ECO:0000256|ARBA:ARBA…
A0A8R1UJ47	A0A2A6BNY3	A0A2A6BNY3_PRIPA	Acr-6	WBGene00117414 PRIPAC_48888	Pristionchus pacificus (Parasitic nematode)	545	TRANSMEM 246..269; /note="Helical"; /evidence="ECO:0000256|RuleBase:RU000687"; TRANSMEM 275..295; /note="Helical"; /evidence="ECO:0000256|RuleBase:RU000687"; TRANSMEM 307..332; /note="Helical"; /evidence="ECO:0000256|RuleBase:RU000687"; TRANSMEM 506..526; /note="Helical"; /evidence="ECO:0000256|RuleBase:RU000687"		SUBCELLULAR LOCATION: Cell membrane {ECO:0000256|ARBA:ARBA00004651}; Multi-pass membrane protein {ECO:0000256|ARBA:ARBA00004651}. Membrane {ECO:0000256|ARBA:ARBA00004141}; Multi-pass membrane protein {ECO:0000256|ARBA:ARBA00004141}. Postsynaptic cell membrane {ECO:0000256|ARBA:ARBA00034104}; Multi-pass membrane protein {ECO:0000256|ARBA:ARBA00034104}. Synaptic cell membrane {ECO:0000256|ARBA:ARBA…
A0A8R1UN92	A0A2A6C8A5	A0A2A6C8A5_PRIPA	Acr-16	WBGene00272915 PRIPAC_41745	Pristionchus pacificus (Parasitic nematode)	529	TRANSMEM 251..270; /note="Helical"; /evidence="ECO:0000256|RuleBase:RU000687"; TRANSMEM 282..300; /note="Helical"; /evidence="ECO:0000256|RuleBase:RU000687"; TRANSMEM 312..335; /note="Helical"; /evidence="ECO:0000256|RuleBase:RU000687"; TRANSMEM 504..524; /note="Helical"; /evidence="ECO:0000256|RuleBase:RU000687"		SUBCELLULAR LOCATION: Cell membrane {ECO:0000256|ARBA:ARBA00004651}; Multi-pass membrane protein {ECO:0000256|ARBA:ARBA00004651}. Membrane {ECO:0000256|ARBA:ARBA00004141}; Multi-pass membrane protein {ECO:0000256|ARBA:ARBA00004141}. Postsynaptic cell membrane {ECO:0000256|ARBA:ARBA00034104}; Multi-pass membrane protein {ECO:0000256|ARBA:ARBA00034104}. Synaptic cell membrane {ECO:0000256|ARBA:ARBA…
A0A8R1UYY9	A0A2A6D1V5	A0A2A6D1V5_PRIPA	Transmembrane ion channel	WBGene00280697 PRIPAC_33310	Pristionchus pacificus (Parasitic nematode)	512	TRANSMEM 299..323; /note="Helical"; /evidence="ECO:0000256|SAM:Phobius"; TRANSMEM 335..355; /note="Helical"; /evidence="ECO:0000256|SAM:Phobius"; TRANSMEM 485..505; /note="Helical"; /evidence="ECO:0000256|SAM:Phobius"		SUBCELLULAR LOCATION: Membrane {ECO:0000256|ARBA:ARBA00004141}; Multi-pass membrane protein {ECO:0000256|ARBA:ARBA00004141}.
A0A8R1Y4G0	A0A2A6B3G2	A0A2A6B3G2_PRIPA	Acr-12	WBGene00093398 PRIPAC_54244	Pristionchus pacificus (Parasitic nematode)	407	TRANSMEM 255..278; /note="Helical"; /evidence="ECO:0000256|RuleBase:RU000687"; TRANSMEM 285..305; /note="Helical"; /evidence="ECO:0000256|RuleBase:RU000687"; TRANSMEM 317..338; /note="Helical"; /evidence="ECO:0000256|RuleBase:RU000687"		SUBCELLULAR LOCATION: Cell membrane {ECO:0000256|ARBA:ARBA00004651}; Multi-pass membrane protein {ECO:0000256|ARBA:ARBA00004651}. Membrane {ECO:0000256|ARBA:ARBA00004141}; Multi-pass membrane protein {ECO:0000256|ARBA:ARBA00004141}. Postsynaptic cell membrane {ECO:0000256|ARBA:ARBA00034104}; Multi-pass membrane protein {ECO:0000256|ARBA:ARBA00034104}. Synaptic cell membrane {ECO:0000256|ARBA:ARBA…
A0A8R1Y6W7	A0A2A6CUN9	A0A2A6CUN9_PRIPA	Acr-21	WBGene00093530 PRIPAC_33027	Pristionchus pacificus (Parasitic nematode)	592	TRANSMEM 232..251; /note="Helical"; /evidence="ECO:0000256|RuleBase:RU000687"; TRANSMEM 263..281; /note="Helical"; /evidence="ECO:0000256|RuleBase:RU000687"; TRANSMEM 293..316; /note="Helical"; /evidence="ECO:0000256|RuleBase:RU000687"; TRANSMEM 566..584; /note="Helical"; /evidence="ECO:0000256|RuleBase:RU000687"		SUBCELLULAR LOCATION: Cell membrane {ECO:0000256|ARBA:ARBA00004651}; Multi-pass membrane protein {ECO:0000256|ARBA:ARBA00004651}. Membrane {ECO:0000256|ARBA:ARBA00004141}; Multi-pass membrane protein {ECO:0000256|ARBA:ARBA00004141}. Postsynaptic cell membrane {ECO:0000256|ARBA:ARBA00034104}; Multi-pass membrane protein {ECO:0000256|ARBA:ARBA00034104}. Synaptic cell membrane {ECO:0000256|ARBA:ARBA…
A0A8R1Y9L0	A0A2A6C485	A0A2A6C485_PRIPA	Eat-2	WBGene00095523 PRIPAC_39370	Pristionchus pacificus (Parasitic nematode)	1501	TRANSMEM 194..213; /note="Helical"; /evidence="ECO:0000256|RuleBase:RU000687"; TRANSMEM 310..334; /note="Helical"; /evidence="ECO:0000256|RuleBase:RU000687"; TRANSMEM 340..363; /note="Helical"; /evidence="ECO:0000256|RuleBase:RU000687"; TRANSMEM 409..430; /note="Helical"; /evidence="ECO:0000256|RuleBase:RU000687"; TRANSMEM 442..463; /note="Helical"; /evidence="ECO:0000256|RuleBase:RU000687"; TRAN…		SUBCELLULAR LOCATION: Cell membrane {ECO:0000256|ARBA:ARBA00004651}; Multi-pass membrane protein {ECO:0000256|ARBA:ARBA00004651}. Membrane {ECO:0000256|ARBA:ARBA00004141}; Multi-pass membrane protein {ECO:0000256|ARBA:ARBA00004141}. Postsynaptic cell membrane {ECO:0000256|ARBA:ARBA00034104}; Multi-pass membrane protein {ECO:0000256|ARBA:ARBA00034104}. Synaptic cell membrane {ECO:0000256|ARBA:ARBA…
A0A8R1YC34	A0A2A6C5Q6	A0A2A6C5Q6_PRIPA	Acr-8	WBGene00092568 PRIPAC_40835	Pristionchus pacificus (Parasitic nematode)	724	TRANSMEM 240..263; /note="Helical"; /evidence="ECO:0000256|RuleBase:RU000687"; TRANSMEM 270..292; /note="Helical"; /evidence="ECO:0000256|RuleBase:RU000687"; TRANSMEM 304..326; /note="Helical"; /evidence="ECO:0000256|RuleBase:RU000687"; TRANSMEM 447..471; /note="Helical"; /evidence="ECO:0000256|RuleBase:RU000687"		SUBCELLULAR LOCATION: Cell membrane {ECO:0000256|ARBA:ARBA00004651}; Multi-pass membrane protein {ECO:0000256|ARBA:ARBA00004651}. Membrane {ECO:0000256|ARBA:ARBA00004141}; Multi-pass membrane protein {ECO:0000256|ARBA:ARBA00004141}. Postsynaptic cell membrane {ECO:0000256|ARBA:ARBA00034104}; Multi-pass membrane protein {ECO:0000256|ARBA:ARBA00034104}. Synaptic cell membrane {ECO:0000256|ARBA:ARBA…
A0A8R1YCW6	A0A2A6BE73	A0A2A6BE73_PRIPA	Lev-1	WBGene00093792 PRIPAC_54426	Pristionchus pacificus (Parasitic nematode)	1004	TRANSMEM 387..409; /note="Helical"; /evidence="ECO:0000256|RuleBase:RU000687"; TRANSMEM 450..468; /note="Helical"; /evidence="ECO:0000256|RuleBase:RU000687"; TRANSMEM 499..517; /note="Helical"; /evidence="ECO:0000256|RuleBase:RU000687"; TRANSMEM 737..760; /note="Helical"; /evidence="ECO:0000256|RuleBase:RU000687"; TRANSMEM 772..790; /note="Helical"; /evidence="ECO:0000256|RuleBase:RU000687"; TRAN…		SUBCELLULAR LOCATION: Cell membrane {ECO:0000256|ARBA:ARBA00004651}; Multi-pass membrane protein {ECO:0000256|ARBA:ARBA00004651}. Membrane {ECO:0000256|ARBA:ARBA00004141}; Multi-pass membrane protein {ECO:0000256|ARBA:ARBA00004141}. Postsynaptic cell membrane {ECO:0000256|ARBA:ARBA00034104}; Multi-pass membrane protein {ECO:0000256|ARBA:ARBA00034104}. Synaptic cell membrane {ECO:0000256|ARBA:ARBA…
A0A8R1YDB9	A0A2A6BLI7	A0A2A6BLI7_PRIPA	Acr-2	WBGene00100149 PRIPAC_48093	Pristionchus pacificus (Parasitic nematode)	1176	TRANSMEM 107..126; /note="Helical"; /evidence="ECO:0000256|RuleBase:RU000687"; TRANSMEM 292..315; /note="Helical"; /evidence="ECO:0000256|RuleBase:RU000687"; TRANSMEM 327..344; /note="Helical"; /evidence="ECO:0000256|RuleBase:RU000687"; TRANSMEM 356..379; /note="Helical"; /evidence="ECO:0000256|RuleBase:RU000687"; TRANSMEM 567..591; /note="Helical"; /evidence="ECO:0000256|RuleBase:RU000687"; TRAN…		SUBCELLULAR LOCATION: Cell membrane {ECO:0000256|ARBA:ARBA00004651}; Multi-pass membrane protein {ECO:0000256|ARBA:ARBA00004651}. Membrane {ECO:0000256|ARBA:ARBA00004141}; Multi-pass membrane protein {ECO:0000256|ARBA:ARBA00004141}. Postsynaptic cell membrane {ECO:0000256|ARBA:ARBA00034104}; Multi-pass membrane protein {ECO:0000256|ARBA:ARBA00034104}. Synaptic cell membrane {ECO:0000256|ARBA:ARBA…
A0A8R1YGC8	A0A2A6CYS6	A0A2A6CYS6_PRIPA	Transmembrane ion channel	WBGene00107966 PRIPAC_34888	Pristionchus pacificus (Parasitic nematode)	486	TRANSMEM 191..214; /note="Helical"; /evidence="ECO:0000256|SAM:Phobius"; TRANSMEM 251..275; /note="Helical"; /evidence="ECO:0000256|SAM:Phobius"; TRANSMEM 460..480; /note="Helical"; /evidence="ECO:0000256|SAM:Phobius"		SUBCELLULAR LOCATION: Membrane {ECO:0000256|ARBA:ARBA00004141}; Multi-pass membrane protein {ECO:0000256|ARBA:ARBA00004141}.
A0A8R1YI88	A0A2A6C6A8	A0A2A6C6A8_PRIPA	Acr-15	WBGene00107918 PRIPAC_40949	Pristionchus pacificus (Parasitic nematode)	478	TRANSMEM 224..248; /note="Helical"; /evidence="ECO:0000256|RuleBase:RU000687"; TRANSMEM 255..273; /note="Helical"; /evidence="ECO:0000256|RuleBase:RU000687"; TRANSMEM 285..307; /note="Helical"; /evidence="ECO:0000256|RuleBase:RU000687"; TRANSMEM 453..475; /note="Helical"; /evidence="ECO:0000256|RuleBase:RU000687"		SUBCELLULAR LOCATION: Cell membrane {ECO:0000256|ARBA:ARBA00004651}; Multi-pass membrane protein {ECO:0000256|ARBA:ARBA00004651}. Membrane {ECO:0000256|ARBA:ARBA00004141}; Multi-pass membrane protein {ECO:0000256|ARBA:ARBA00004141}. Postsynaptic cell membrane {ECO:0000256|ARBA:ARBA00034104}; Multi-pass membrane protein {ECO:0000256|ARBA:ARBA00034104}. Synaptic cell membrane {ECO:0000256|ARBA:ARBA…
A0A8R1YJF8	A0A2A6CQA0	A0A2A6CQA0_PRIPA	Acyltransferase	WBGene00119191 PRIPAC_32855	Pristionchus pacificus (Parasitic nematode)	1076	TRANSMEM 12..36; /note="Helical"; /evidence="ECO:0000256|SAM:Phobius"; TRANSMEM 81..100; /note="Helical"; /evidence="ECO:0000256|SAM:Phobius"; TRANSMEM 179..196; /note="Helical"; /evidence="ECO:0000256|SAM:Phobius"; TRANSMEM 252..278; /note="Helical"; /evidence="ECO:0000256|SAM:Phobius"; TRANSMEM 290..308; /note="Helical"; /evidence="ECO:0000256|SAM:Phobius"; TRANSMEM 320..341; /note="Helical"; /…		SUBCELLULAR LOCATION: Membrane {ECO:0000256|ARBA:ARBA00004141}; Multi-pass membrane protein {ECO:0000256|ARBA:ARBA00004141}.
A0A8R1YQN8	A0A2A6BGT3	A0A2A6BGT3_PRIPA	Acr-10	WBGene00116273 PRIPAC_53336	Pristionchus pacificus (Parasitic nematode)	946	TRANSMEM 6..29; /note="Helical"; /evidence="ECO:0000256|RuleBase:RU000687"; TRANSMEM 616..642; /note="Helical"; /evidence="ECO:0000256|RuleBase:RU000687"; TRANSMEM 648..666; /note="Helical"; /evidence="ECO:0000256|RuleBase:RU000687"; TRANSMEM 678..703; /note="Helical"; /evidence="ECO:0000256|RuleBase:RU000687"; TRANSMEM 715..731; /note="Helical"; /evidence="ECO:0000256|RuleBase:RU000687"; TRANSME…		SUBCELLULAR LOCATION: Membrane {ECO:0000256|ARBA:ARBA00004141}; Multi-pass membrane protein {ECO:0000256|ARBA:ARBA00004141}.
A0A8R1YX15	A0A2A6BLN2	A0A2A6BLN2_PRIPA	Unc-38	WBGene00274031 PRIPAC_48226	Pristionchus pacificus (Parasitic nematode)	532	TRANSMEM 255..279; /note="Helical"; /evidence="ECO:0000256|RuleBase:RU000687"; TRANSMEM 286..308; /note="Helical"; /evidence="ECO:0000256|RuleBase:RU000687"; TRANSMEM 320..347; /note="Helical"; /evidence="ECO:0000256|RuleBase:RU000687"; TRANSMEM 486..506; /note="Helical"; /evidence="ECO:0000256|RuleBase:RU000687"		SUBCELLULAR LOCATION: Cell membrane {ECO:0000256|ARBA:ARBA00004651}; Multi-pass membrane protein {ECO:0000256|ARBA:ARBA00004651}. Membrane {ECO:0000256|ARBA:ARBA00004141}; Multi-pass membrane protein {ECO:0000256|ARBA:ARBA00004141}. Postsynaptic cell membrane {ECO:0000256|ARBA:ARBA00034104}; Multi-pass membrane protein {ECO:0000256|ARBA:ARBA00034104}. Synaptic cell membrane {ECO:0000256|ARBA:ARBA…
A0A8R1Z0U3	A0A2A6BW63	A0A2A6BW63_PRIPA	G protein-coupled receptor	WBGene00281069 PRIPAC_49278	Pristionchus pacificus (Parasitic nematode)	90
A0A8R1U4N5	A0A2A6BQ58	A0A2A6BQ58_PRIPA	HLH domain-containing protein	WBGene00092182 PRIPAC_46098	Pristionchus pacificus (Parasitic nematode)	506
A0A8R1U6D3	A0A2A6BZM4	A0A2A6BZM4_PRIPA	Cal-2	WBGene00097731 PRIPAC_43606	Pristionchus pacificus (Parasitic nematode)	212	TRANSMEM 26..46; /note="Helical"; /evidence="ECO:0000256|SAM:Phobius"
A0A8R1UB00	A0A8R1UB00	A0A8R1UB00_PRIPA	EF-hand domain-containing protein	WBGene00106664	Pristionchus pacificus (Parasitic nematode)	187
A0A8R1UBV5	A0A2A6D0T2	A0A2A6D0T2_PRIPA	HLH domain-containing protein	WBGene00108244 PRIPAC_34207	Pristionchus pacificus (Parasitic nematode)	142
A0A8R1UE26	A0A2A6CT14	A0A2A6CT14_PRIPA	Cal-7	WBGene00108516 PRIPAC_36282	Pristionchus pacificus (Parasitic nematode)	187
A0A8R1UFC6	A0A2A6CQV1	A0A2A6CQV1_PRIPA	HLH domain-containing protein	WBGene00114955 PRIPAC_35492	Pristionchus pacificus (Parasitic nematode)	160
A0A8R1UJG6	A0A2A6CFD0	A0A2A6CFD0_PRIPA	HLH domain-containing protein	WBGene00206230 PRIPAC_42205	Pristionchus pacificus (Parasitic nematode)	283
A0A8R1UME5	A0A2A6D0P0	A0A2A6D0P0_PRIPA	HLH domain-containing protein	WBGene00202779 PRIPAC_34167	Pristionchus pacificus (Parasitic nematode)	224
A0A8R1US88	A0A2A6B3P6	A0A2A6B3P6_PRIPA	HLH domain-containing protein	WBGene00277888 PRIPAC_53484	Pristionchus pacificus (Parasitic nematode)	163
A0A8R1V3V6	A0A8R1V3V6	A0A8R1V3V6_PRIPA	EF-hand domain-containing protein	WBGene00305200	Pristionchus pacificus (Parasitic nematode)	297
A0A8R1YAA4	A0A2A6D1C6	A0A2A6D1C6_PRIPA	HLH domain-containing protein	WBGene00099151 PRIPAC_34285	Pristionchus pacificus (Parasitic nematode)	215
A0A8R1YH03	A0A2A6BPQ8	A0A2A6BPQ8_PRIPA	Ribosomal protein	WBGene00114410 PRIPAC_45795	Pristionchus pacificus (Parasitic nematode)	100
A0A8R1YIS3	A0A2A6B9E1	A0A2A6B9E1_PRIPA	Cal-8	WBGene00117741 PRIPAC_51926	Pristionchus pacificus (Parasitic nematode)	150
A0A8R1YIT2	A0A2A6C049	A0A2A6C049_PRIPA	Cal-1	WBGene00115132 PRIPAC_37917	Pristionchus pacificus (Parasitic nematode)	160
A0A8R1YJG0	A0A2A6BC21	A0A2A6BC21_PRIPA	HLH domain-containing protein	WBGene00111414 PRIPAC_53748	Pristionchus pacificus (Parasitic nematode)	247
A0A8R1YM38	A0A8R1YM38	A0A8R1YM38_PRIPA	EF-hand domain-containing protein	WBGene00109850	Pristionchus pacificus (Parasitic nematode)	159
A0A8R1YM84	A0A2A6D1S4	A0A2A6D1S4_PRIPA	HLH domain-containing protein	WBGene00110115 PRIPAC_33388	Pristionchus pacificus (Parasitic nematode)	114
A0A8R1YQX4	A0A2A6BHV1	A0A2A6BHV1_PRIPA	Cal-4	WBGene00116759 PRIPAC_52437	Pristionchus pacificus (Parasitic nematode)	254
A0A8R1YRV1	A0A2A6CSI8	A0A2A6CSI8_PRIPA	Calmodulin (Cmd-1)	WBGene00276064 PRIPAC_36081	Pristionchus pacificus (Parasitic nematode)	149
A0A8R1Z7U7	A0A8R1Z7U7	A0A8R1Z7U7_PRIPA	EF-hand domain-containing protein	WBGene00304379	Pristionchus pacificus (Parasitic nematode)	131
A0A8R1U1K2	A0A2A6BEY2	A0A2A6BEY2_PRIPA	Lgc-40	WBGene00089598 PRIPAC_52672	Pristionchus pacificus (Parasitic nematode)	506	TRANSMEM 280..297; /note="Helical"; /evidence="ECO:0000256|RuleBase:RU000687"; TRANSMEM 338..360; /note="Helical"; /evidence="ECO:0000256|RuleBase:RU000687"		SUBCELLULAR LOCATION: Membrane {ECO:0000256|ARBA:ARBA00004141}; Multi-pass membrane protein {ECO:0000256|ARBA:ARBA00004141}.
A0A8R1U4P2	A0A8R1U4P2	A0A8R1U4P2_PRIPA	Mod-1	WBGene00091469	Pristionchus pacificus (Parasitic nematode)	519	TRANSMEM 236..258; /note="Helical"; /evidence="ECO:0000256|RuleBase:RU000687"; TRANSMEM 270..290; /note="Helical"; /evidence="ECO:0000256|RuleBase:RU000687"; TRANSMEM 302..324; /note="Helical"; /evidence="ECO:0000256|RuleBase:RU000687"; TRANSMEM 476..495; /note="Helical"; /evidence="ECO:0000256|RuleBase:RU000687"		SUBCELLULAR LOCATION: Membrane {ECO:0000256|ARBA:ARBA00004141}; Multi-pass membrane protein {ECO:0000256|ARBA:ARBA00004141}.
A0A8R1U4Q1	A0A2A6CDE6	A0A2A6CDE6_PRIPA	Lgc-38	WBGene00092293 PRIPAC_39869	Pristionchus pacificus (Parasitic nematode)	500	TRANSMEM 288..312; /note="Helical"; /evidence="ECO:0000256|RuleBase:RU000687"; TRANSMEM 319..338; /note="Helical"; /evidence="ECO:0000256|RuleBase:RU000687"; TRANSMEM 353..372; /note="Helical"; /evidence="ECO:0000256|RuleBase:RU000687"; TRANSMEM 460..480; /note="Helical"; /evidence="ECO:0000256|RuleBase:RU000687"		SUBCELLULAR LOCATION: Membrane {ECO:0000256|ARBA:ARBA00004141}; Multi-pass membrane protein {ECO:0000256|ARBA:ARBA00004141}.
A0A8R1U502	A0A2A6CU65	A0A2A6CU65_PRIPA	Lgc-52	WBGene00095232 PRIPAC_30706	Pristionchus pacificus (Parasitic nematode)	473	TRANSMEM 269..290; /note="Helical"; /evidence="ECO:0000256|RuleBase:RU000687"; TRANSMEM 302..320; /note="Helical"; /evidence="ECO:0000256|RuleBase:RU000687"; TRANSMEM 332..355; /note="Helical"; /evidence="ECO:0000256|RuleBase:RU000687"; TRANSMEM 442..461; /note="Helical"; /evidence="ECO:0000256|RuleBase:RU000687"		SUBCELLULAR LOCATION: Membrane {ECO:0000256|ARBA:ARBA00004141}; Multi-pass membrane protein {ECO:0000256|ARBA:ARBA00004141}.
A0A8R1U7B3	A0A2A6C9H5	A0A2A6C9H5_PRIPA	Transmembrane ion channel	WBGene00099222 PRIPAC_43352	Pristionchus pacificus (Parasitic nematode)	493	TRANSMEM 270..294; /note="Helical"; /evidence="ECO:0000256|RuleBase:RU000687"; TRANSMEM 335..358; /note="Helical"; /evidence="ECO:0000256|RuleBase:RU000687"; TRANSMEM 460..479; /note="Helical"; /evidence="ECO:0000256|RuleBase:RU000687"		SUBCELLULAR LOCATION: Membrane {ECO:0000256|ARBA:ARBA00004141}; Multi-pass membrane protein {ECO:0000256|ARBA:ARBA00004141}.
A0A8R1UAN1	A0A2A6CS09	A0A2A6CS09_PRIPA	Glc-3	WBGene00102369 PRIPAC_35913	Pristionchus pacificus (Parasitic nematode)	511	TRANSMEM 278..302; /note="Helical"; /evidence="ECO:0000256|RuleBase:RU000687"; TRANSMEM 309..328; /note="Helical"; /evidence="ECO:0000256|RuleBase:RU000687"; TRANSMEM 343..366; /note="Helical"; /evidence="ECO:0000256|RuleBase:RU000687"; TRANSMEM 458..477; /note="Helical"; /evidence="ECO:0000256|RuleBase:RU000687"		SUBCELLULAR LOCATION: Membrane {ECO:0000256|ARBA:ARBA00004141}; Multi-pass membrane protein {ECO:0000256|ARBA:ARBA00004141}.
A0A8R1UAV0	A0A2A6BXC4	A0A2A6BXC4_PRIPA	Transmembrane ion channel	WBGene00106281 PRIPAC_46659	Pristionchus pacificus (Parasitic nematode)	424	TRANSMEM 241..265; /note="Helical"; /evidence="ECO:0000256|RuleBase:RU000687"; TRANSMEM 272..291; /note="Helical"; /evidence="ECO:0000256|RuleBase:RU000687"; TRANSMEM 306..329; /note="Helical"; /evidence="ECO:0000256|RuleBase:RU000687"; TRANSMEM 400..417; /note="Helical"; /evidence="ECO:0000256|RuleBase:RU000687"		SUBCELLULAR LOCATION: Membrane {ECO:0000256|ARBA:ARBA00004141}; Multi-pass membrane protein {ECO:0000256|ARBA:ARBA00004141}.
A0A8R1UBK2	A0A2A6BZY3	A0A2A6BZY3_PRIPA	Lgc-36	WBGene00102482 PRIPAC_37892	Pristionchus pacificus (Parasitic nematode)	559	TRANSMEM 276..300; /note="Helical"; /evidence="ECO:0000256|RuleBase:RU000687"; TRANSMEM 307..324; /note="Helical"; /evidence="ECO:0000256|RuleBase:RU000687"; TRANSMEM 339..363; /note="Helical"; /evidence="ECO:0000256|RuleBase:RU000687"; TRANSMEM 521..540; /note="Helical"; /evidence="ECO:0000256|RuleBase:RU000687"		SUBCELLULAR LOCATION: Membrane {ECO:0000256|ARBA:ARBA00004141}; Multi-pass membrane protein {ECO:0000256|ARBA:ARBA00004141}.
A0A8R1UE73	A0A2A6BAR1	A0A2A6BAR1_PRIPA	Lgc-47	WBGene00109439 PRIPAC_50194	Pristionchus pacificus (Parasitic nematode)	720	TRANSMEM 12..31; /note="Helical"; /evidence="ECO:0000256|RuleBase:RU000687"; TRANSMEM 253..274; /note="Helical"; /evidence="ECO:0000256|RuleBase:RU000687"; TRANSMEM 294..312; /note="Helical"; /evidence="ECO:0000256|RuleBase:RU000687"; TRANSMEM 324..349; /note="Helical"; /evidence="ECO:0000256|RuleBase:RU000687"		SUBCELLULAR LOCATION: Membrane {ECO:0000256|ARBA:ARBA00004141}; Multi-pass membrane protein {ECO:0000256|ARBA:ARBA00004141}.
A0A8R1UEY6	A0A2A6CFE0	A0A2A6CFE0_PRIPA	Lgc-41	WBGene00114106 PRIPAC_42234	Pristionchus pacificus (Parasitic nematode)	615	TRANSMEM 268..285; /note="Helical"; /evidence="ECO:0000256|SAM:Phobius"; TRANSMEM 294..314; /note="Helical"; /evidence="ECO:0000256|SAM:Phobius"; TRANSMEM 326..345; /note="Helical"; /evidence="ECO:0000256|SAM:Phobius"; TRANSMEM 580..599; /note="Helical"; /evidence="ECO:0000256|SAM:Phobius"		SUBCELLULAR LOCATION: Membrane {ECO:0000256|ARBA:ARBA00004141}; Multi-pass membrane protein {ECO:0000256|ARBA:ARBA00004141}.
A0A8R1UGJ4	A0A2A6CCZ2	A0A2A6CCZ2_PRIPA	Gab-1	WBGene00111807 PRIPAC_37641	Pristionchus pacificus (Parasitic nematode)	686	TRANSMEM 225..249; /note="Helical"; /evidence="ECO:0000256|RuleBase:RU000687"; TRANSMEM 255..276; /note="Helical"; /evidence="ECO:0000256|RuleBase:RU000687"; TRANSMEM 288..309; /note="Helical"; /evidence="ECO:0000256|RuleBase:RU000687"		SUBCELLULAR LOCATION: Membrane {ECO:0000256|ARBA:ARBA00004141}; Multi-pass membrane protein {ECO:0000256|ARBA:ARBA00004141}.
A0A8R1UHH4	A0A2A6BJG8	A0A2A6BJG8_PRIPA	Transmembrane ion channel	WBGene00113693 PRIPAC_44245	Pristionchus pacificus (Parasitic nematode)	841	TRANSMEM 12..32; /note="Helical"; /evidence="ECO:0000256|RuleBase:RU000687"; TRANSMEM 262..286; /note="Helical"; /evidence="ECO:0000256|RuleBase:RU000687"; TRANSMEM 295..315; /note="Helical"; /evidence="ECO:0000256|RuleBase:RU000687"; TRANSMEM 327..350; /note="Helical"; /evidence="ECO:0000256|RuleBase:RU000687"; TRANSMEM 611..632; /note="Helical"; /evidence="ECO:0000256|RuleBase:RU000687"; TRANSM…		SUBCELLULAR LOCATION: Membrane {ECO:0000256|ARBA:ARBA00004141}; Multi-pass membrane protein {ECO:0000256|ARBA:ARBA00004141}.
A0A8R1UHH8	A0A2A6CLL6	A0A2A6CLL6_PRIPA	Transmembrane ion channel	WBGene00119089 PRIPAC_31714	Pristionchus pacificus (Parasitic nematode)	434	TRANSMEM 239..256; /note="Helical"; /evidence="ECO:0000256|RuleBase:RU000687"; TRANSMEM 263..282; /note="Helical"; /evidence="ECO:0000256|RuleBase:RU000687"; TRANSMEM 297..316; /note="Helical"; /evidence="ECO:0000256|RuleBase:RU000687"; TRANSMEM 414..431; /note="Helical"; /evidence="ECO:0000256|RuleBase:RU000687"		SUBCELLULAR LOCATION: Membrane {ECO:0000256|ARBA:ARBA00004141}; Multi-pass membrane protein {ECO:0000256|ARBA:ARBA00004141}.
A0A8R1UII8	A0A8R1UII8	A0A8R1UII8_PRIPA	Galectin domain-containing protein	WBGene00116652	Pristionchus pacificus (Parasitic nematode)	849	TRANSMEM 643..663; /note="Helical"; /evidence="ECO:0000256|RuleBase:RU000687"; TRANSMEM 704..723; /note="Helical"; /evidence="ECO:0000256|RuleBase:RU000687"; TRANSMEM 829..846; /note="Helical"; /evidence="ECO:0000256|RuleBase:RU000687"		SUBCELLULAR LOCATION: Membrane {ECO:0000256|ARBA:ARBA00004141}; Multi-pass membrane protein {ECO:0000256|ARBA:ARBA00004141}.
A0A8R1UJX1	A0A2A6CGS9	A0A2A6CGS9_PRIPA	Lgc-49	WBGene00118813 PRIPAC_43185	Pristionchus pacificus (Parasitic nematode)	472	TRANSMEM 274..296; /note="Helical"; /evidence="ECO:0000256|RuleBase:RU000687"; TRANSMEM 337..360; /note="Helical"; /evidence="ECO:0000256|RuleBase:RU000687"; TRANSMEM 430..449; /note="Helical"; /evidence="ECO:0000256|RuleBase:RU000687"		SUBCELLULAR LOCATION: Membrane {ECO:0000256|ARBA:ARBA00004141}; Multi-pass membrane protein {ECO:0000256|ARBA:ARBA00004141}.
A0A8R1UMG1	A0A2A6BKY8	A0A2A6BKY8_PRIPA	Glc-2	WBGene00274324 PRIPAC_47893	Pristionchus pacificus (Parasitic nematode)	498	TRANSMEM 67..91; /note="Helical"; /evidence="ECO:0000256|RuleBase:RU000687"; TRANSMEM 294..318; /note="Helical"; /evidence="ECO:0000256|RuleBase:RU000687"; TRANSMEM 324..344; /note="Helical"; /evidence="ECO:0000256|RuleBase:RU000687"; TRANSMEM 356..378; /note="Helical"; /evidence="ECO:0000256|RuleBase:RU000687"; TRANSMEM 464..488; /note="Helical"; /evidence="ECO:0000256|RuleBase:RU000687"		SUBCELLULAR LOCATION: Membrane {ECO:0000256|ARBA:ARBA00004141}; Multi-pass membrane protein {ECO:0000256|ARBA:ARBA00004141}.
A0A8R1UQF9	A0A2A6CSL4	A0A2A6CSL4_PRIPA	Lgc-35	WBGene00276280 PRIPAC_36205	Pristionchus pacificus (Parasitic nematode)	490	TRANSMEM 262..284; /note="Helical"; /evidence="ECO:0000256|RuleBase:RU000687"; TRANSMEM 296..313; /note="Helical"; /evidence="ECO:0000256|RuleBase:RU000687"; TRANSMEM 325..343; /note="Helical"; /evidence="ECO:0000256|RuleBase:RU000687"; TRANSMEM 440..460; /note="Helical"; /evidence="ECO:0000256|RuleBase:RU000687"		SUBCELLULAR LOCATION: Membrane {ECO:0000256|ARBA:ARBA00004141}; Multi-pass membrane protein {ECO:0000256|ARBA:ARBA00004141}.
A0A8R1V562	A0A8R1V562	A0A8R1V562_PRIPA	Uncharacterized protein	WBGene00304838	Pristionchus pacificus (Parasitic nematode)	499	TRANSMEM 256..272; /note="Helical"; /evidence="ECO:0000256|RuleBase:RU000687"; TRANSMEM 313..335; /note="Helical"; /evidence="ECO:0000256|RuleBase:RU000687"; TRANSMEM 466..486; /note="Helical"; /evidence="ECO:0000256|RuleBase:RU000687"		SUBCELLULAR LOCATION: Membrane {ECO:0000256|ARBA:ARBA00004141}; Multi-pass membrane protein {ECO:0000256|ARBA:ARBA00004141}.
A0A8R1V812	A0A8R1V812	A0A8R1V812_PRIPA	Uncharacterized protein	WBGene00305149	Pristionchus pacificus (Parasitic nematode)	586	TRANSMEM 318..340; /note="Helical"; /evidence="ECO:0000256|RuleBase:RU000687"; TRANSMEM 352..372; /note="Helical"; /evidence="ECO:0000256|RuleBase:RU000687"; TRANSMEM 384..405; /note="Helical"; /evidence="ECO:0000256|RuleBase:RU000687"; TRANSMEM 559..578; /note="Helical"; /evidence="ECO:0000256|RuleBase:RU000687"		SUBCELLULAR LOCATION: Membrane {ECO:0000256|ARBA:ARBA00004141}; Multi-pass membrane protein {ECO:0000256|ARBA:ARBA00004141}.
A0A8R1Y518	A0A2A6CDQ5	A0A2A6CDQ5_PRIPA	Lgc-42	WBGene00092487 PRIPAC_39822	Pristionchus pacificus (Parasitic nematode)	470	TRANSMEM 264..288; /note="Helical"; /evidence="ECO:0000256|RuleBase:RU000687"; TRANSMEM 329..351; /note="Helical"; /evidence="ECO:0000256|RuleBase:RU000687"; TRANSMEM 441..458; /note="Helical"; /evidence="ECO:0000256|RuleBase:RU000687"		SUBCELLULAR LOCATION: Membrane {ECO:0000256|ARBA:ARBA00004141}; Multi-pass membrane protein {ECO:0000256|ARBA:ARBA00004141}.
A0A8R1Y7D3	A0A2A6BQ04	A0A2A6BQ04_PRIPA	Lgc-46	WBGene00091902 PRIPAC_46024	Pristionchus pacificus (Parasitic nematode)	528	TRANSMEM 280..302; /note="Helical"; /evidence="ECO:0000256|RuleBase:RU000687"; TRANSMEM 314..331; /note="Helical"; /evidence="ECO:0000256|RuleBase:RU000687"; TRANSMEM 343..366; /note="Helical"; /evidence="ECO:0000256|RuleBase:RU000687"; TRANSMEM 503..522; /note="Helical"; /evidence="ECO:0000256|RuleBase:RU000687"		SUBCELLULAR LOCATION: Membrane {ECO:0000256|ARBA:ARBA00004141}; Multi-pass membrane protein {ECO:0000256|ARBA:ARBA00004141}.
A0A8R1YD59	A0A2A6BMA9	A0A2A6BMA9_PRIPA	Transmembrane ion channel	WBGene00100788 PRIPAC_48353	Pristionchus pacificus (Parasitic nematode)	1298			SUBCELLULAR LOCATION: Membrane {ECO:0000256|ARBA:ARBA00004141}; Multi-pass membrane protein {ECO:0000256|ARBA:ARBA00004141}.
A0A8R1YF19	A0A2A6CZP8	A0A2A6CZP8_PRIPA	Glc-4	WBGene00108106 PRIPAC_35135	Pristionchus pacificus (Parasitic nematode)	895	TRANSMEM 293..318; /note="Helical"; /evidence="ECO:0000256|RuleBase:RU000687"; TRANSMEM 325..344; /note="Helical"; /evidence="ECO:0000256|RuleBase:RU000687"; TRANSMEM 359..382; /note="Helical"; /evidence="ECO:0000256|RuleBase:RU000687"		SUBCELLULAR LOCATION: Membrane {ECO:0000256|ARBA:ARBA00004141}; Multi-pass membrane protein {ECO:0000256|ARBA:ARBA00004141}.
A0A8R1YGV4	A0A2A6BCF7	A0A2A6BCF7_PRIPA	Avr-14	WBGene00105387 PRIPAC_49530	Pristionchus pacificus (Parasitic nematode)	664	TRANSMEM 252..276; /note="Helical"; /evidence="ECO:0000256|RuleBase:RU000687"; TRANSMEM 316..339; /note="Helical"; /evidence="ECO:0000256|RuleBase:RU000687"; TRANSMEM 414..433; /note="Helical"; /evidence="ECO:0000256|RuleBase:RU000687"; TRANSMEM 445..467; /note="Helical"; /evidence="ECO:0000256|RuleBase:RU000687"; TRANSMEM 479..501; /note="Helical"; /evidence="ECO:0000256|RuleBase:RU000687"; TRAN…		SUBCELLULAR LOCATION: Membrane {ECO:0000256|ARBA:ARBA00004141}; Multi-pass membrane protein {ECO:0000256|ARBA:ARBA00004141}.
A0A8R1YII8	A0A2A6B598	A0A2A6B598_PRIPA	Lgc-53	WBGene00109732 PRIPAC_54856	Pristionchus pacificus (Parasitic nematode)	445	TRANSMEM 317..339; /note="Helical"; /evidence="ECO:0000256|RuleBase:RU000687"; TRANSMEM 346..362; /note="Helical"; /evidence="ECO:0000256|RuleBase:RU000687"; TRANSMEM 382..404; /note="Helical"; /evidence="ECO:0000256|RuleBase:RU000687"		SUBCELLULAR LOCATION: Membrane {ECO:0000256|ARBA:ARBA00004141}; Multi-pass membrane protein {ECO:0000256|ARBA:ARBA00004141}.
A0A8R1YIT3	A0A2A6B7B8	A0A2A6B7B8_PRIPA	Ggr-3	WBGene00110842 PRIPAC_51208	Pristionchus pacificus (Parasitic nematode)	783	TRANSMEM 603..627; /note="Helical"; /evidence="ECO:0000256|RuleBase:RU000687"; TRANSMEM 634..654; /note="Helical"; /evidence="ECO:0000256|RuleBase:RU000687"; TRANSMEM 666..690; /note="Helical"; /evidence="ECO:0000256|RuleBase:RU000687"; TRANSMEM 757..777; /note="Helical"; /evidence="ECO:0000256|RuleBase:RU000687"		SUBCELLULAR LOCATION: Membrane {ECO:0000256|ARBA:ARBA00004141}; Multi-pass membrane protein {ECO:0000256|ARBA:ARBA00004141}.
A0A8R1YJF1	A0A2A6C8Y1	A0A2A6C8Y1_PRIPA	Avr-15	WBGene00116165 PRIPAC_42018	Pristionchus pacificus (Parasitic nematode)	575	TRANSMEM 383..407; /note="Helical"; /evidence="ECO:0000256|RuleBase:RU000687"; TRANSMEM 448..471; /note="Helical"; /evidence="ECO:0000256|RuleBase:RU000687"; TRANSMEM 539..557; /note="Helical"; /evidence="ECO:0000256|RuleBase:RU000687"		SUBCELLULAR LOCATION: Membrane {ECO:0000256|ARBA:ARBA00004141}; Multi-pass membrane protein {ECO:0000256|ARBA:ARBA00004141}.
A0A8R1YKD9	A0A2A6BHI6	A0A2A6BHI6_PRIPA	Acc-1	WBGene00115536 PRIPAC_52265	Pristionchus pacificus (Parasitic nematode)	493	TRANSMEM 237..260; /note="Helical"; /evidence="ECO:0000256|RuleBase:RU000687"; TRANSMEM 272..291; /note="Helical"; /evidence="ECO:0000256|RuleBase:RU000687"; TRANSMEM 303..325; /note="Helical"; /evidence="ECO:0000256|RuleBase:RU000687"; TRANSMEM 429..451; /note="Helical"; /evidence="ECO:0000256|RuleBase:RU000687"		SUBCELLULAR LOCATION: Membrane {ECO:0000256|ARBA:ARBA00004141}; Multi-pass membrane protein {ECO:0000256|ARBA:ARBA00004141}.
A0A8R1YM71	A0A2A6BH59	A0A2A6BH59_PRIPA	Transmembrane ion channel	WBGene00116699 PRIPAC_52172	Pristionchus pacificus (Parasitic nematode)	489	TRANSMEM 336..357; /note="Helical"; /evidence="ECO:0000256|RuleBase:RU000687"; TRANSMEM 369..387; /note="Helical"; /evidence="ECO:0000256|RuleBase:RU000687"; TRANSMEM 441..461; /note="Helical"; /evidence="ECO:0000256|RuleBase:RU000687"		SUBCELLULAR LOCATION: Membrane {ECO:0000256|ARBA:ARBA00004141}; Multi-pass membrane protein {ECO:0000256|ARBA:ARBA00004141}.
A0A8R1YMK3	A0A2A6BLP8	A0A2A6BLP8_PRIPA	Uncharacterized protein	WBGene00274052 PRIPAC_48153	Pristionchus pacificus (Parasitic nematode)	154
A0A8R1YNX0	A0A2A6B2I4	A0A2A6B2I4_PRIPA	Transmembrane ion channel	WBGene00113091 PRIPAC_49372	Pristionchus pacificus (Parasitic nematode)	503	TRANSMEM 270..287; /note="Helical"; /evidence="ECO:0000256|RuleBase:RU000687"; TRANSMEM 294..313; /note="Helical"; /evidence="ECO:0000256|RuleBase:RU000687"; TRANSMEM 328..347; /note="Helical"; /evidence="ECO:0000256|RuleBase:RU000687"; TRANSMEM 480..499; /note="Helical"; /evidence="ECO:0000256|RuleBase:RU000687"		SUBCELLULAR LOCATION: Membrane {ECO:0000256|ARBA:ARBA00004141}; Multi-pass membrane protein {ECO:0000256|ARBA:ARBA00004141}.
A0A8R1YV26	A0A2A6CTK3	A0A2A6CTK3_PRIPA	Ggr-1	WBGene00277528 PRIPAC_35292	Pristionchus pacificus (Parasitic nematode)	487	TRANSMEM 245..263; /note="Helical"; /evidence="ECO:0000256|RuleBase:RU000687"; TRANSMEM 270..291; /note="Helical"; /evidence="ECO:0000256|RuleBase:RU000687"; TRANSMEM 303..324; /note="Helical"; /evidence="ECO:0000256|RuleBase:RU000687"; TRANSMEM 453..473; /note="Helical"; /evidence="ECO:0000256|RuleBase:RU000687"		SUBCELLULAR LOCATION: Membrane {ECO:0000256|ARBA:ARBA00004141}; Multi-pass membrane protein {ECO:0000256|ARBA:ARBA00004141}.
A0A8R1Z4R3	A0A8R1Z4R3	A0A8R1Z4R3_PRIPA	Uncharacterized protein	WBGene00305140	Pristionchus pacificus (Parasitic nematode)	577	TRANSMEM 325..346; /note="Helical"; /evidence="ECO:0000256|SAM:Phobius"; TRANSMEM 556..575; /note="Helical"; /evidence="ECO:0000256|SAM:Phobius"		SUBCELLULAR LOCATION: Membrane {ECO:0000256|ARBA:ARBA00004141}; Multi-pass membrane protein {ECO:0000256|ARBA:ARBA00004141}.
A0A8R1UB99	A0A2A6B4U4	A0A2A6B4U4_PRIPA	Egl-36	WBGene00107109 PRIPAC_54706	Pristionchus pacificus (Parasitic nematode)	578	TRANSMEM 186..204; /note="Helical"; /evidence="ECO:0000256|SAM:Phobius"; TRANSMEM 307..327; /note="Helical"; /evidence="ECO:0000256|SAM:Phobius"; TRANSMEM 339..358; /note="Helical"; /evidence="ECO:0000256|SAM:Phobius"; TRANSMEM 370..398; /note="Helical"; /evidence="ECO:0000256|SAM:Phobius"		SUBCELLULAR LOCATION: Membrane {ECO:0000256|ARBA:ARBA00004141}; Multi-pass membrane protein {ECO:0000256|ARBA:ARBA00004141}.
A0A8R1UBJ7	A0A2A6C893	A0A2A6C893_PRIPA	Kvs-3	WBGene00103881 PRIPAC_41629	Pristionchus pacificus (Parasitic nematode)	461	TRANSMEM 223..242; /note="Helical"; /evidence="ECO:0000256|SAM:Phobius"; TRANSMEM 254..271; /note="Helical"; /evidence="ECO:0000256|SAM:Phobius"; TRANSMEM 358..379; /note="Helical"; /evidence="ECO:0000256|SAM:Phobius"; TRANSMEM 388..407; /note="Helical"; /evidence="ECO:0000256|SAM:Phobius"; TRANSMEM 419..440; /note="Helical"; /evidence="ECO:0000256|SAM:Phobius"		SUBCELLULAR LOCATION: Membrane {ECO:0000256|ARBA:ARBA00004141}; Multi-pass membrane protein {ECO:0000256|ARBA:ARBA00004141}.
A0A8R1UCP1	A0A2A6BXJ4	A0A2A6BXJ4_PRIPA	Exp-2	WBGene00108884 PRIPAC_46468	Pristionchus pacificus (Parasitic nematode)	500	TRANSMEM 307..326; /note="Helical"; /evidence="ECO:0000256|SAM:Phobius"; TRANSMEM 379..400; /note="Helical"; /evidence="ECO:0000256|SAM:Phobius"; TRANSMEM 415..433; /note="Helical"; /evidence="ECO:0000256|SAM:Phobius"; TRANSMEM 440..461; /note="Helical"; /evidence="ECO:0000256|SAM:Phobius"		SUBCELLULAR LOCATION: Membrane {ECO:0000256|ARBA:ARBA00004141}; Multi-pass membrane protein {ECO:0000256|ARBA:ARBA00004141}.
A0A8R1UCT9	A0A2A6B8Z9	A0A2A6B8Z9_PRIPA	Shw-1	WBGene00109962 PRIPAC_51783	Pristionchus pacificus (Parasitic nematode)	595	TRANSMEM 260..281; /note="Helical"; /evidence="ECO:0000256|SAM:Phobius"; TRANSMEM 327..349; /note="Helical"; /evidence="ECO:0000256|SAM:Phobius"; TRANSMEM 380..403; /note="Helical"; /evidence="ECO:0000256|SAM:Phobius"; TRANSMEM 426..447; /note="Helical"; /evidence="ECO:0000256|SAM:Phobius"; TRANSMEM 459..478; /note="Helical"; /evidence="ECO:0000256|SAM:Phobius"; TRANSMEM 485..510; /note="Helical"…		SUBCELLULAR LOCATION: Membrane {ECO:0000256|ARBA:ARBA00004141}; Multi-pass membrane protein {ECO:0000256|ARBA:ARBA00004141}.
A0A8R1UEP4	A0A2A6BJT5	A0A2A6BJT5_PRIPA	Kvs-1	WBGene00109250 PRIPAC_45311	Pristionchus pacificus (Parasitic nematode)	540	TRANSMEM 264..285; /note="Helical"; /evidence="ECO:0000256|SAM:Phobius"; TRANSMEM 348..368; /note="Helical"; /evidence="ECO:0000256|SAM:Phobius"; TRANSMEM 427..448; /note="Helical"; /evidence="ECO:0000256|SAM:Phobius"; TRANSMEM 460..476; /note="Helical"; /evidence="ECO:0000256|SAM:Phobius"; TRANSMEM 488..509; /note="Helical"; /evidence="ECO:0000256|SAM:Phobius"		SUBCELLULAR LOCATION: Membrane {ECO:0000256|ARBA:ARBA00004141}; Multi-pass membrane protein {ECO:0000256|ARBA:ARBA00004141}.
A0A8R1UT73	A0A2A6BWK5	A0A2A6BWK5_PRIPA	Ion channel	WBGene00278607 PRIPAC_45541	Pristionchus pacificus (Parasitic nematode)	432	TRANSMEM 171..189; /note="Helical"; /evidence="ECO:0000256|SAM:Phobius"; TRANSMEM 312..329; /note="Helical"; /evidence="ECO:0000256|SAM:Phobius"; TRANSMEM 341..369; /note="Helical"; /evidence="ECO:0000256|SAM:Phobius"		SUBCELLULAR LOCATION: Membrane {ECO:0000256|ARBA:ARBA00004141}; Multi-pass membrane protein {ECO:0000256|ARBA:ARBA00004141}.
A0A8R1YBB1	A0A2A6CRP5	A0A2A6CRP5_PRIPA	Ion channel	WBGene00103583 PRIPAC_35793	Pristionchus pacificus (Parasitic nematode)	431	TRANSMEM 213..235; /note="Helical"; /evidence="ECO:0000256|SAM:Phobius"; TRANSMEM 287..304; /note="Helical"; /evidence="ECO:0000256|SAM:Phobius"; TRANSMEM 325..344; /note="Helical"; /evidence="ECO:0000256|SAM:Phobius"; TRANSMEM 378..399; /note="Helical"; /evidence="ECO:0000256|SAM:Phobius"		SUBCELLULAR LOCATION: Membrane {ECO:0000256|ARBA:ARBA00004141}; Multi-pass membrane protein {ECO:0000256|ARBA:ARBA00004141}.
A0A8R1YFL8	A0A8R1YFL8	A0A8R1YFL8_PRIPA	Shl-1	WBGene00106676	Pristionchus pacificus (Parasitic nematode)	552	TRANSMEM 164..185; /note="Helical"; /evidence="ECO:0000256|SAM:Phobius"; TRANSMEM 205..226; /note="Helical"; /evidence="ECO:0000256|SAM:Phobius"; TRANSMEM 233..251; /note="Helical"; /evidence="ECO:0000256|SAM:Phobius"; TRANSMEM 300..321; /note="Helical"; /evidence="ECO:0000256|SAM:Phobius"; TRANSMEM 333..349; /note="Helical"; /evidence="ECO:0000256|SAM:Phobius"; TRANSMEM 361..382; /note="Helical"…		SUBCELLULAR LOCATION: Cell projection, dendrite {ECO:0000256|ARBA:ARBA00004279}. Membrane {ECO:0000256|ARBA:ARBA00004141}; Multi-pass membrane protein {ECO:0000256|ARBA:ARBA00004141}.
A0A8R1YHA1	A0A2A6BI52	A0A2A6BI52_PRIPA	Kvs-5	WBGene00101107 PRIPAC_52423	Pristionchus pacificus (Parasitic nematode)	554	TRANSMEM 373..398; /note="Helical"; /evidence="ECO:0000256|SAM:Phobius"; TRANSMEM 448..467; /note="Helical"; /evidence="ECO:0000256|SAM:Phobius"; TRANSMEM 479..495; /note="Helical"; /evidence="ECO:0000256|SAM:Phobius"; TRANSMEM 507..528; /note="Helical"; /evidence="ECO:0000256|SAM:Phobius"		SUBCELLULAR LOCATION: Membrane {ECO:0000256|ARBA:ARBA00004141}; Multi-pass membrane protein {ECO:0000256|ARBA:ARBA00004141}.
A0A8R1U3X4	A0A2A6BPX5	A0A2A6BPX5_PRIPA	MULE domain-containing protein	WBGene00090920 PRIPAC_45962	Pristionchus pacificus (Parasitic nematode)	469
A0A8R1U6X2	A0A2A6C1M8	A0A2A6C1M8_PRIPA	MULE domain-containing protein	WBGene00098504 PRIPAC_38447	Pristionchus pacificus (Parasitic nematode)	512
A0A8R1UNA9	A0A2A6CVE3	A0A2A6CVE3_PRIPA	MULE domain-containing protein	WBGene00274805 PRIPAC_36410	Pristionchus pacificus (Parasitic nematode)	476
A0A8R1UW79	A0A2A6D0F9	A0A2A6D0F9_PRIPA	MULE domain-containing protein	WBGene00276911 PRIPAC_30366	Pristionchus pacificus (Parasitic nematode)	449
A0A8R1UWD6	A0A2A6D1I9	A0A2A6D1I9_PRIPA	MULE domain-containing protein	WBGene00280824 PRIPAC_33308	Pristionchus pacificus (Parasitic nematode)	476
A0A8R1YRC6	A0A2A6BTQ0	A0A2A6BTQ0_PRIPA	MULE domain-containing protein	WBGene00275708 PRIPAC_47485	Pristionchus pacificus (Parasitic nematode)	470
A0A8R1Z0Q9	A0A2A6BRH4	A0A2A6BRH4_PRIPA	MULE domain-containing protein	WBGene00280286 PRIPAC_44012	Pristionchus pacificus (Parasitic nematode)	445
A0A8R1U2C1	A0A2A6BV88	A0A2A6BV88_PRIPA	Peptidase	WBGene00090812 PRIPAC_44873	Pristionchus pacificus (Parasitic nematode)	583
A0A8R1UFD2	A0A454Y6S1	A0A454Y6S1_PRIPA	Peptidase	WBGene00110849 PRIPAC_52024	Pristionchus pacificus (Parasitic nematode)	427
A0A8R1UHL8	A0A8R1UHL8	A0A8R1UHL8_PRIPA	Peptidase M14 carboxypeptidase A domain-containing protein	WBGene00115563	Pristionchus pacificus (Parasitic nematode)	456
A0A8R1V3B3	A0A8R1V3B3	A0A8R1V3B3_PRIPA	ShKT domain-containing protein	WBGene00306065	Pristionchus pacificus (Parasitic nematode)	496
A0A8R1Y6B6	A0A2A6B5W4	A0A2A6B5W4_PRIPA	Peptidase	WBGene00092372 PRIPAC_50712	Pristionchus pacificus (Parasitic nematode)	1312
A0A8R1Y6M9	A0A2A6BV13	A0A2A6BV13_PRIPA	Suro-1	WBGene00090575 PRIPAC_44697	Pristionchus pacificus (Parasitic nematode)	784
A0A8R1YCK5	A0A2A6CRK8	A0A2A6CRK8_PRIPA	Peptidase	WBGene00103562 PRIPAC_35857	Pristionchus pacificus (Parasitic nematode)	1060
A0A8R1YK04	A0A2A6BL22	A0A2A6BL22_PRIPA	Peptidase	WBGene00117397 PRIPAC_47898	Pristionchus pacificus (Parasitic nematode)	561
A0A8R1YWY6	A0A2A6BU28	A0A2A6BU28_PRIPA	Peptidase	WBGene00275756 PRIPAC_47615	Pristionchus pacificus (Parasitic nematode)	327
A0A8R1U2Z8	A0A2A6BQ69	A0A2A6BQ69_PRIPA	Ptr-11	WBGene00091893 PRIPAC_46020	Pristionchus pacificus (Parasitic nematode)	839	TRANSMEM 264..281; /note="Helical"; /evidence="ECO:0000256|SAM:Phobius"; TRANSMEM 293..316; /note="Helical"; /evidence="ECO:0000256|SAM:Phobius"; TRANSMEM 323..344; /note="Helical"; /evidence="ECO:0000256|SAM:Phobius"; TRANSMEM 364..385; /note="Helical"; /evidence="ECO:0000256|SAM:Phobius"; TRANSMEM 392..412; /note="Helical"; /evidence="ECO:0000256|SAM:Phobius"; TRANSMEM 465..487; /note="Helical"…
A0A8R1U714	A0A2A6B9S6	A0A2A6B9S6_PRIPA	Ptr-18	WBGene00098719 PRIPAC_52059	Pristionchus pacificus (Parasitic nematode)	908	TRANSMEM 32..51; /note="Helical"; /evidence="ECO:0000256|SAM:Phobius"; TRANSMEM 257..279; /note="Helical"; /evidence="ECO:0000256|SAM:Phobius"; TRANSMEM 291..311; /note="Helical"; /evidence="ECO:0000256|SAM:Phobius"; TRANSMEM 317..342; /note="Helical"; /evidence="ECO:0000256|SAM:Phobius"; TRANSMEM 363..382; /note="Helical"; /evidence="ECO:0000256|SAM:Phobius"; TRANSMEM 388..416; /note="Helical"; …
A0A8R1UF68	A0A2A6CV46	A0A2A6CV46_PRIPA	Ptr-9	WBGene00114637 PRIPAC_33029	Pristionchus pacificus (Parasitic nematode)	1018	TRANSMEM 402..420; /note="Helical"; /evidence="ECO:0000256|SAM:Phobius"; TRANSMEM 459..480; /note="Helical"; /evidence="ECO:0000256|SAM:Phobius"; TRANSMEM 506..526; /note="Helical"; /evidence="ECO:0000256|SAM:Phobius"; TRANSMEM 586..610; /note="Helical"; /evidence="ECO:0000256|SAM:Phobius"; TRANSMEM 781..800; /note="Helical"; /evidence="ECO:0000256|SAM:Phobius"; TRANSMEM 807..827; /note="Helical"…
A0A8R1UF69	A0A2A6C8G8	A0A2A6C8G8_PRIPA	Hedgehog receptor	WBGene00111043 PRIPAC_41699	Pristionchus pacificus (Parasitic nematode)	1051	TRANSMEM 76..96; /note="Helical"; /evidence="ECO:0000256|SAM:Phobius"; TRANSMEM 373..396; /note="Helical"; /evidence="ECO:0000256|SAM:Phobius"; TRANSMEM 402..425; /note="Helical"; /evidence="ECO:0000256|SAM:Phobius"; TRANSMEM 437..459; /note="Helical"; /evidence="ECO:0000256|SAM:Phobius"; TRANSMEM 479..500; /note="Helical"; /evidence="ECO:0000256|SAM:Phobius"; TRANSMEM 507..534; /note="Helical"; …
A0A8R1UG97	A0A8R1UG97	A0A8R1UG97_PRIPA	SSD domain-containing protein	WBGene00111349	Pristionchus pacificus (Parasitic nematode)	948	TRANSMEM 333..350; /note="Helical"; /evidence="ECO:0000256|SAM:Phobius"; TRANSMEM 362..384; /note="Helical"; /evidence="ECO:0000256|SAM:Phobius"; TRANSMEM 426..454; /note="Helical"; /evidence="ECO:0000256|SAM:Phobius"; TRANSMEM 460..486; /note="Helical"; /evidence="ECO:0000256|SAM:Phobius"; TRANSMEM 575..597; /note="Helical"; /evidence="ECO:0000256|SAM:Phobius"; TRANSMEM 784..802; /note="Helical"…
A0A8R1UH21	A0A2A6BP47	A0A2A6BP47_PRIPA	Ptr-21	WBGene00113987 PRIPAC_48970	Pristionchus pacificus (Parasitic nematode)	937	TRANSMEM 58..77; /note="Helical"; /evidence="ECO:0000256|SAM:Phobius"; TRANSMEM 297..317; /note="Helical"; /evidence="ECO:0000256|SAM:Phobius"; TRANSMEM 337..361; /note="Helical"; /evidence="ECO:0000256|SAM:Phobius"; TRANSMEM 368..391; /note="Helical"; /evidence="ECO:0000256|SAM:Phobius"; TRANSMEM 439..466; /note="Helical"; /evidence="ECO:0000256|SAM:Phobius"; TRANSMEM 503..526; /note="Helical"; …
A0A8R1ULG2	A0A2A6B6P4	A0A2A6B6P4_PRIPA	Hedgehog receptor	WBGene00205762 PRIPAC_51001	Pristionchus pacificus (Parasitic nematode)	884	TRANSMEM 27..45; /note="Helical"; /evidence="ECO:0000256|SAM:Phobius"; TRANSMEM 245..262; /note="Helical"; /evidence="ECO:0000256|SAM:Phobius"; TRANSMEM 274..295; /note="Helical"; /evidence="ECO:0000256|SAM:Phobius"; TRANSMEM 302..325; /note="Helical"; /evidence="ECO:0000256|SAM:Phobius"; TRANSMEM 403..426; /note="Helical"; /evidence="ECO:0000256|SAM:Phobius"; TRANSMEM 683..706; /note="Helical"; …
A0A8R1V7V0	A0A8R1V7V0	A0A8R1V7V0_PRIPA	SSD domain-containing protein	WBGene00305046	Pristionchus pacificus (Parasitic nematode)	852	TRANSMEM 28..48; /note="Helical"; /evidence="ECO:0000256|SAM:Phobius"; TRANSMEM 249..268; /note="Helical"; /evidence="ECO:0000256|SAM:Phobius"; TRANSMEM 280..298; /note="Helical"; /evidence="ECO:0000256|SAM:Phobius"; TRANSMEM 304..328; /note="Helical"; /evidence="ECO:0000256|SAM:Phobius"; TRANSMEM 348..368; /note="Helical"; /evidence="ECO:0000256|SAM:Phobius"; TRANSMEM 380..405; /note="Helical"; …
A0A8R1Y4Q3	A0A2A6BFZ5	A0A2A6BFZ5_PRIPA	Ptr-5	WBGene00089738 PRIPAC_53034	Pristionchus pacificus (Parasitic nematode)	1020	TRANSMEM 133..152; /note="Helical"; /evidence="ECO:0000256|SAM:Phobius"; TRANSMEM 384..407; /note="Helical"; /evidence="ECO:0000256|SAM:Phobius"; TRANSMEM 413..436; /note="Helical"; /evidence="ECO:0000256|SAM:Phobius"; TRANSMEM 448..470; /note="Helical"; /evidence="ECO:0000256|SAM:Phobius"; TRANSMEM 518..545; /note="Helical"; /evidence="ECO:0000256|SAM:Phobius"; TRANSMEM 586..609; /note="Helical"…
A0A8R1Y7C7	A0A2A6CTN2	A0A2A6CTN2_PRIPA	Ptr-13	WBGene00094296 PRIPAC_35385	Pristionchus pacificus (Parasitic nematode)	869	TRANSMEM 15..36; /note="Helical"; /evidence="ECO:0000256|SAM:Phobius"; TRANSMEM 246..265; /note="Helical"; /evidence="ECO:0000256|SAM:Phobius"; TRANSMEM 272..294; /note="Helical"; /evidence="ECO:0000256|SAM:Phobius"; TRANSMEM 389..416; /note="Helical"; /evidence="ECO:0000256|SAM:Phobius"; TRANSMEM 450..470; /note="Helical"; /evidence="ECO:0000256|SAM:Phobius"; TRANSMEM 670..697; /note="Helical"; …
A0A8R1Y7J4	A0A2A6C8H2	A0A2A6C8H2_PRIPA	Ptr-15	WBGene00096625 PRIPAC_41815	Pristionchus pacificus (Parasitic nematode)	852	TRANSMEM 32..51; /note="Helical"; /evidence="ECO:0000256|SAM:Phobius"; TRANSMEM 259..278; /note="Helical"; /evidence="ECO:0000256|SAM:Phobius"; TRANSMEM 298..320; /note="Helical"; /evidence="ECO:0000256|SAM:Phobius"; TRANSMEM 365..385; /note="Helical"; /evidence="ECO:0000256|SAM:Phobius"; TRANSMEM 397..419; /note="Helical"; /evidence="ECO:0000256|SAM:Phobius"; TRANSMEM 473..493; /note="Helical"; …
A0A8R1Y7Y7	A0A2A6BEA3	A0A2A6BEA3_PRIPA	Ptr-14	WBGene00092882 PRIPAC_54385	Pristionchus pacificus (Parasitic nematode)	925	TRANSMEM 260..285; /note="Helical"; /evidence="ECO:0000256|SAM:Phobius"; TRANSMEM 297..317; /note="Helical"; /evidence="ECO:0000256|SAM:Phobius"; TRANSMEM 323..342; /note="Helical"; /evidence="ECO:0000256|SAM:Phobius"; TRANSMEM 362..389; /note="Helical"; /evidence="ECO:0000256|SAM:Phobius"; TRANSMEM 506..526; /note="Helical"; /evidence="ECO:0000256|SAM:Phobius"; TRANSMEM 726..748; /note="Helical"…
A0A8R1Y8U1	A0A2A6CTJ4	A0A2A6CTJ4_PRIPA	Hedgehog receptor	WBGene00094295 PRIPAC_35381	Pristionchus pacificus (Parasitic nematode)	890	TRANSMEM 27..47; /note="Helical"; /evidence="ECO:0000256|SAM:Phobius"; TRANSMEM 248..267; /note="Helical"; /evidence="ECO:0000256|SAM:Phobius"; TRANSMEM 279..300; /note="Helical"; /evidence="ECO:0000256|SAM:Phobius"; TRANSMEM 306..327; /note="Helical"; /evidence="ECO:0000256|SAM:Phobius"; TRANSMEM 348..367; /note="Helical"; /evidence="ECO:0000256|SAM:Phobius"; TRANSMEM 379..402; /note="Helical"; …
A0A8R1YBH2	A0A2A6BZE4	A0A2A6BZE4_PRIPA	Ptr-1	WBGene00098954 PRIPAC_37789	Pristionchus pacificus (Parasitic nematode)	1179	TRANSMEM 39..58; /note="Helical"; /evidence="ECO:0000256|SAM:Phobius"; TRANSMEM 304..322; /note="Helical"; /evidence="ECO:0000256|SAM:Phobius"; TRANSMEM 342..364; /note="Helical"; /evidence="ECO:0000256|SAM:Phobius"; TRANSMEM 370..393; /note="Helical"; /evidence="ECO:0000256|SAM:Phobius"; TRANSMEM 637..656; /note="Helical"; /evidence="ECO:0000256|SAM:Phobius"; TRANSMEM 846..865; /note="Helical"; …
A0A8R1YCF5	A0A2A6BCV3	A0A2A6BCV3_PRIPA	Daf-6	WBGene00105532 PRIPAC_49686	Pristionchus pacificus (Parasitic nematode)	930	TRANSMEM 24..44; /note="Helical"; /evidence="ECO:0000256|SAM:Phobius"; TRANSMEM 266..284; /note="Helical"; /evidence="ECO:0000256|SAM:Phobius"; TRANSMEM 305..332; /note="Helical"; /evidence="ECO:0000256|SAM:Phobius"; TRANSMEM 338..358; /note="Helical"; /evidence="ECO:0000256|SAM:Phobius"; TRANSMEM 378..398; /note="Helical"; /evidence="ECO:0000256|SAM:Phobius"; TRANSMEM 404..432; /note="Helical"; …
A0A8R1YD62	A0A2A6CSG3	A0A2A6CSG3_PRIPA	Ptr-16	WBGene00099908 PRIPAC_36082	Pristionchus pacificus (Parasitic nematode)	1427	TRANSMEM 632..651; /note="Helical"; /evidence="ECO:0000256|SAM:Phobius"; TRANSMEM 865..883; /note="Helical"; /evidence="ECO:0000256|SAM:Phobius"; TRANSMEM 948..977; /note="Helical"; /evidence="ECO:0000256|SAM:Phobius"; TRANSMEM 1033..1051; /note="Helical"; /evidence="ECO:0000256|SAM:Phobius"; TRANSMEM 1242..1260; /note="Helical"; /evidence="ECO:0000256|SAM:Phobius"; TRANSMEM 1267..1287; /note="He…
A0A8R1YFU8	A0A2A6BAQ6	A0A2A6BAQ6_PRIPA	Ptr-19	WBGene00109515 PRIPAC_50175	Pristionchus pacificus (Parasitic nematode)	921	TRANSMEM 26..44; /note="Helical"; /evidence="ECO:0000256|SAM:Phobius"; TRANSMEM 277..300; /note="Helical"; /evidence="ECO:0000256|SAM:Phobius"; TRANSMEM 306..330; /note="Helical"; /evidence="ECO:0000256|SAM:Phobius"; TRANSMEM 351..373; /note="Helical"; /evidence="ECO:0000256|SAM:Phobius"; TRANSMEM 379..404; /note="Helical"; /evidence="ECO:0000256|SAM:Phobius"; TRANSMEM 464..487; /note="Helical"; …
A0A8R1YGF1	A0A2A6CYZ6	A0A2A6CYZ6_PRIPA	Ptr-3	WBGene00108064 PRIPAC_34958	Pristionchus pacificus (Parasitic nematode)	914	TRANSMEM 286..308; /note="Helical"; /evidence="ECO:0000256|SAM:Phobius"; TRANSMEM 320..342; /note="Helical"; /evidence="ECO:0000256|SAM:Phobius"; TRANSMEM 348..371; /note="Helical"; /evidence="ECO:0000256|SAM:Phobius"; TRANSMEM 410..429; /note="Helical"; /evidence="ECO:0000256|SAM:Phobius"; TRANSMEM 435..461; /note="Helical"; /evidence="ECO:0000256|SAM:Phobius"; TRANSMEM 529..552; /note="Helical"…
A0A8R1YKD3	A0A2A6B6I6	A0A2A6B6I6_PRIPA	Ptr-20	WBGene00117756 PRIPAC_50905	Pristionchus pacificus (Parasitic nematode)	947	TRANSMEM 299..318; /note="Helical"; /evidence="ECO:0000256|SAM:Phobius"; TRANSMEM 330..352; /note="Helical"; /evidence="ECO:0000256|SAM:Phobius"; TRANSMEM 358..379; /note="Helical"; /evidence="ECO:0000256|SAM:Phobius"; TRANSMEM 400..421; /note="Helical"; /evidence="ECO:0000256|SAM:Phobius"; TRANSMEM 433..457; /note="Helical"; /evidence="ECO:0000256|SAM:Phobius"; TRANSMEM 739..758; /note="Helical"…
A0A8R1YQC5	A0A2A6BUS9	A0A2A6BUS9_PRIPA	Ptr-10	WBGene00115740 PRIPAC_44751	Pristionchus pacificus (Parasitic nematode)	1025	TRANSMEM 307..332; /note="Helical"; /evidence="ECO:0000256|SAM:Phobius"; TRANSMEM 344..369; /note="Helical"; /evidence="ECO:0000256|SAM:Phobius"; TRANSMEM 375..397; /note="Helical"; /evidence="ECO:0000256|SAM:Phobius"; TRANSMEM 433..453; /note="Helical"; /evidence="ECO:0000256|SAM:Phobius"; TRANSMEM 459..479; /note="Helical"; /evidence="ECO:0000256|SAM:Phobius"; TRANSMEM 755..773; /note="Helical"…
A0A8R1YSK1	A0A2A6B5K6	A0A2A6B5K6_PRIPA	Ptr-6	WBGene00273732 PRIPAC_50602	Pristionchus pacificus (Parasitic nematode)	966	TRANSMEM 27..49; /note="Helical"; /evidence="ECO:0000256|SAM:Phobius"; TRANSMEM 280..297; /note="Helical"; /evidence="ECO:0000256|SAM:Phobius"; TRANSMEM 322..345; /note="Helical"; /evidence="ECO:0000256|SAM:Phobius"; TRANSMEM 352..376; /note="Helical"; /evidence="ECO:0000256|SAM:Phobius"; TRANSMEM 396..418; /note="Helical"; /evidence="ECO:0000256|SAM:Phobius"; TRANSMEM 430..455; /note="Helical"; …
A0A8R1YWB7	A0A2A6CVC9	A0A2A6CVC9_PRIPA	Hedgehog receptor	WBGene00278429 PRIPAC_33054	Pristionchus pacificus (Parasitic nematode)	1015	TRANSMEM 431..449; /note="Helical"; /evidence="ECO:0000256|SAM:Phobius"; TRANSMEM 461..482; /note="Helical"; /evidence="ECO:0000256|SAM:Phobius"; TRANSMEM 488..509; /note="Helical"; /evidence="ECO:0000256|SAM:Phobius"; TRANSMEM 535..555; /note="Helical"; /evidence="ECO:0000256|SAM:Phobius"; TRANSMEM 615..639; /note="Helical"; /evidence="ECO:0000256|SAM:Phobius"; TRANSMEM 798..829; /note="Helical"…
A0A8R1YYL3	A0A2A6BQ64	A0A2A6BQ64_PRIPA	Hedgehog receptor	WBGene00275091 PRIPAC_46136	Pristionchus pacificus (Parasitic nematode)	839	TRANSMEM 21..43; /note="Helical"; /evidence="ECO:0000256|SAM:Phobius"; TRANSMEM 307..326; /note="Helical"; /evidence="ECO:0000256|SAM:Phobius"; TRANSMEM 332..354; /note="Helical"; /evidence="ECO:0000256|SAM:Phobius"; TRANSMEM 384..405; /note="Helical"; /evidence="ECO:0000256|SAM:Phobius"; TRANSMEM 411..436; /note="Helical"; /evidence="ECO:0000256|SAM:Phobius"; TRANSMEM 488..514; /note="Helical"; …
A0A8R1YZJ7	A0A2A6D1R9	A0A2A6D1R9_PRIPA	Ptr-17	WBGene00280685 PRIPAC_33256	Pristionchus pacificus (Parasitic nematode)	906	TRANSMEM 31..49; /note="Helical"; /evidence="ECO:0000256|SAM:Phobius"; TRANSMEM 278..298; /note="Helical"; /evidence="ECO:0000256|SAM:Phobius"; TRANSMEM 318..338; /note="Helical"; /evidence="ECO:0000256|SAM:Phobius"; TRANSMEM 388..409; /note="Helical"; /evidence="ECO:0000256|SAM:Phobius"; TRANSMEM 416..442; /note="Helical"; /evidence="ECO:0000256|SAM:Phobius"; TRANSMEM 519..538; /note="Helical"; …
A0A8R1U6W1	A0A8R1U6W1	A0A8R1U6W1_PRIPA	Globin domain-containing protein	WBGene00098460	Pristionchus pacificus (Parasitic nematode)	194
A0A8R1UAN3	A0A2A6D112	A0A2A6D112_PRIPA	GLOBIN domain-containing protein	WBGene00105883 PRIPAC_34252	Pristionchus pacificus (Parasitic nematode)	369
A0A8R1UCZ7	A0A2A6D2R4	A0A2A6D2R4_PRIPA	GLOBIN domain-containing protein	WBGene00110281 PRIPAC_33620	Pristionchus pacificus (Parasitic nematode)	122
A0A8R1UF35	A0A2A6D313	A0A2A6D313_PRIPA	Glb-13	WBGene00110357 PRIPAC_33811	Pristionchus pacificus (Parasitic nematode)	220
A0A8R1UHB3	A0A2A6B939	A0A2A6B939_PRIPA	Glb-30	WBGene00110540 PRIPAC_51828	Pristionchus pacificus (Parasitic nematode)	259
A0A8R1UUT6	A0A2A6CLL9	A0A2A6CLL9_PRIPA	Uncharacterized protein	WBGene00279243 PRIPAC_31588	Pristionchus pacificus (Parasitic nematode)	133
A0A8R1UW46	A0A2A6BGR4	A0A2A6BGR4_PRIPA	Ribosomal protein	WBGene00278677 PRIPAC_53602	Pristionchus pacificus (Parasitic nematode)	66
A0A8R1V5D2	A0A8R1V5D2	A0A8R1V5D2_PRIPA	Globin domain-containing protein	WBGene00305004	Pristionchus pacificus (Parasitic nematode)	177
A0A8R1Y9Q8	A0A8R1Y9Q8	A0A8R1Y9Q8_PRIPA	Glb-18	WBGene00098150	Pristionchus pacificus (Parasitic nematode)	1017			SUBCELLULAR LOCATION: Nucleus {ECO:0000256|PROSITE-ProRule:PRU00108, ECO:0000256|RuleBase:RU000682}.
A0A8R1YB64	A0A2A6BHW3	A0A2A6BHW3_PRIPA	Glb-14	WBGene00091116 PRIPAC_52442	Pristionchus pacificus (Parasitic nematode)	336
A0A8R1YDR1	A0A2A6CNA4	A0A2A6CNA4_PRIPA	GLOBIN domain-containing protein	WBGene00101849 PRIPAC_32112	Pristionchus pacificus (Parasitic nematode)	202
A0A8R1YFZ9	A0A2A6C587	A0A2A6C587_PRIPA	GLOBIN domain-containing protein	WBGene00107266 PRIPAC_40633	Pristionchus pacificus (Parasitic nematode)	233
A0A8R1YN62	A0A2A6CQ25	A0A2A6CQ25_PRIPA	GLOBIN domain-containing protein	WBGene00116589 PRIPAC_32894	Pristionchus pacificus (Parasitic nematode)	466
A0A8R1YU88	A0A2A6CAX1	A0A2A6CAX1_PRIPA	Glb-7	WBGene00276961 PRIPAC_43444	Pristionchus pacificus (Parasitic nematode)	242
A0A8R1Z0S3	A0A454XKU9	A0A454XKU9_PRIPA	Globin family profile domain-containing protein	WBGene00283597 PRIPAC_53477	Pristionchus pacificus (Parasitic nematode)	189
A0A8R1Z3R5	A0A8R1Z3R5	A0A8R1Z3R5_PRIPA	Globin domain-containing protein	WBGene00304296	Pristionchus pacificus (Parasitic nematode)	175
A0A8R1Z8H7	A0A454XQA1	A0A454XQA1_PRIPA	Globin family profile domain-containing protein	WBGene00283992 PRIPAC_31426	Pristionchus pacificus (Parasitic nematode)	245
A0A8R1U3Q3	A0A2A6BRL0	A0A2A6BRL0_PRIPA	GLTP domain-containing protein	WBGene00093075 PRIPAC_46894	Pristionchus pacificus (Parasitic nematode)	1113	TRANSMEM 37..57; /note="Helical"; /evidence="ECO:0000256|SAM:Phobius"; TRANSMEM 63..80; /note="Helical"; /evidence="ECO:0000256|SAM:Phobius"; TRANSMEM 87..106; /note="Helical"; /evidence="ECO:0000256|SAM:Phobius"; TRANSMEM 130..148; /note="Helical"; /evidence="ECO:0000256|SAM:Phobius"; TRANSMEM 168..187; /note="Helical"; /evidence="ECO:0000256|SAM:Phobius"; TRANSMEM 193..210; /note="Helical"; /ev…
A0A8R1U723	A0A2A6C2Q0	A0A2A6C2Q0_PRIPA	Phospholipid scramblase	WBGene00095495 PRIPAC_38747	Pristionchus pacificus (Parasitic nematode)	814
A0A8R1UG87	A0A2A6BUU1	A0A2A6BUU1_PRIPA	Phospholipid scramblase	WBGene00115713 PRIPAC_44765	Pristionchus pacificus (Parasitic nematode)	247
A0A8R1UI08	A0A2A6BV00	A0A2A6BV00_PRIPA	Phospholipid scramblase	WBGene00115707 PRIPAC_44783	Pristionchus pacificus (Parasitic nematode)	341
A0A8R1UI88	A0A2A6BUN0	A0A2A6BUN0_PRIPA	Phospholipid scramblase	WBGene00115709 PRIPAC_44778	Pristionchus pacificus (Parasitic nematode)	449
A0A8R1Y668	A0A2A6BS83	A0A2A6BS83_PRIPA	Phospholipid scramblase	WBGene00094258 PRIPAC_46923	Pristionchus pacificus (Parasitic nematode)	378
A0A8R1Y6Z4	A0A2A6BSE2	A0A2A6BSE2_PRIPA	G protein-coupled receptor	WBGene00091254 PRIPAC_47099	Pristionchus pacificus (Parasitic nematode)	720	TRANSMEM 12..36; /note="Helical"; /evidence="ECO:0000256|SAM:Phobius"; TRANSMEM 92..111; /note="Helical"; /evidence="ECO:0000256|SAM:Phobius"; TRANSMEM 123..142; /note="Helical"; /evidence="ECO:0000256|SAM:Phobius"; TRANSMEM 188..206; /note="Helical"; /evidence="ECO:0000256|SAM:Phobius"; TRANSMEM 234..256; /note="Helical"; /evidence="ECO:0000256|SAM:Phobius"; TRANSMEM 614..631; /note="Helical"; /…		SUBCELLULAR LOCATION: Membrane {ECO:0000256|ARBA:ARBA00004141}; Multi-pass membrane protein {ECO:0000256|ARBA:ARBA00004141}.
A0A8R1Y9H1	A0A2A6CE96	A0A2A6CE96_PRIPA	Phospholipid scramblase	WBGene00094528 PRIPAC_42888	Pristionchus pacificus (Parasitic nematode)	295
A0A8R1YAP3	A0A454Y2F1	A0A454Y2F1_PRIPA	Phospholipid scramblase	WBGene00094529 PRIPAC_42869	Pristionchus pacificus (Parasitic nematode)	308
A0A8R1YIW2	A0A2A6C189	A0A2A6C189_PRIPA	Phospholipid scramblase	WBGene00115180 PRIPAC_38200	Pristionchus pacificus (Parasitic nematode)	396
A0A8R1YY82	A0A2A6BUF8	A0A2A6BUF8_PRIPA	Phospholipid scramblase	WBGene00281731 PRIPAC_44646	Pristionchus pacificus (Parasitic nematode)	353	TRANSMEM 24..46; /note="Helical"; /evidence="ECO:0000256|RuleBase:RU363116"
A0A8R1U7D1	A0A2A6CBB1	A0A2A6CBB1_PRIPA	Micu-1	WBGene00096757 PRIPAC_42573	Pristionchus pacificus (Parasitic nematode)	1654	TRANSMEM 36..54; /note="Helical"; /evidence="ECO:0000256|SAM:Phobius"; TRANSMEM 75..93; /note="Helical"; /evidence="ECO:0000256|SAM:Phobius"; TRANSMEM 269..287; /note="Helical"; /evidence="ECO:0000256|SAM:Phobius"; TRANSMEM 694..718; /note="Helical"; /evidence="ECO:0000256|SAM:Phobius"; TRANSMEM 800..817; /note="Helical"; /evidence="ECO:0000256|SAM:Phobius"		SUBCELLULAR LOCATION: Membrane {ECO:0000256|ARBA:ARBA00004141}; Multi-pass membrane protein {ECO:0000256|ARBA:ARBA00004141}.
A0A8R1U8L5	A0A2A6CBL5	A0A2A6CBL5_PRIPA	Bestrophin homolog	WBGene00097156 PRIPAC_42667	Pristionchus pacificus (Parasitic nematode)	972	TRANSMEM 32..50; /note="Helical"; /evidence="ECO:0000256|SAM:Phobius"		SUBCELLULAR LOCATION: Membrane {ECO:0000256|ARBA:ARBA00004141}; Multi-pass membrane protein {ECO:0000256|ARBA:ARBA00004141}.
A0A8R1U910	A0A2A6CAW2	A0A2A6CAW2_PRIPA	Bestrophin homolog	WBGene00096811 PRIPAC_42539	Pristionchus pacificus (Parasitic nematode)	510	TRANSMEM 71..90; /note="Helical"; /evidence="ECO:0000256|RuleBase:RU363126"; TRANSMEM 117..135; /note="Helical"; /evidence="ECO:0000256|RuleBase:RU363126"; TRANSMEM 283..303; /note="Helical"; /evidence="ECO:0000256|RuleBase:RU363126"; TRANSMEM 315..332; /note="Helical"; /evidence="ECO:0000256|RuleBase:RU363126"		SUBCELLULAR LOCATION: Cell membrane {ECO:0000256|RuleBase:RU363126}; Multi-pass membrane protein {ECO:0000256|RuleBase:RU363126}. Membrane {ECO:0000256|ARBA:ARBA00004141}; Multi-pass membrane protein {ECO:0000256|ARBA:ARBA00004141}.
A0A8R1UB93	A0A2A6CNB6	A0A2A6CNB6_PRIPA	Apple domain-containing protein	WBGene00099982 PRIPAC_32273	Pristionchus pacificus (Parasitic nematode)	267
A0A8R1UBK4	A0A2A6CAS8	A0A2A6CAS8_PRIPA	Bestrophin homolog	WBGene00106779 PRIPAC_42512	Pristionchus pacificus (Parasitic nematode)	578	TRANSMEM 36..54; /note="Helical"; /evidence="ECO:0000256|RuleBase:RU363126"; TRANSMEM 75..95; /note="Helical"; /evidence="ECO:0000256|RuleBase:RU363126"; TRANSMEM 234..254; /note="Helical"; /evidence="ECO:0000256|RuleBase:RU363126"; TRANSMEM 266..283; /note="Helical"; /evidence="ECO:0000256|RuleBase:RU363126"		SUBCELLULAR LOCATION: Cell membrane {ECO:0000256|RuleBase:RU363126}; Multi-pass membrane protein {ECO:0000256|RuleBase:RU363126}. Membrane {ECO:0000256|ARBA:ARBA00004141}; Multi-pass membrane protein {ECO:0000256|ARBA:ARBA00004141}.
A0A8R1UFY2	A0A2A6C7D4	A0A2A6C7D4_PRIPA	Bestrophin homolog	WBGene00116036 PRIPAC_41425	Pristionchus pacificus (Parasitic nematode)	586	TRANSMEM 29..46; /note="Helical"; /evidence="ECO:0000256|RuleBase:RU363126"; TRANSMEM 67..86; /note="Helical"; /evidence="ECO:0000256|RuleBase:RU363126"; TRANSMEM 221..239; /note="Helical"; /evidence="ECO:0000256|RuleBase:RU363126"; TRANSMEM 251..271; /note="Helical"; /evidence="ECO:0000256|RuleBase:RU363126"		SUBCELLULAR LOCATION: Cell membrane {ECO:0000256|RuleBase:RU363126}; Multi-pass membrane protein {ECO:0000256|RuleBase:RU363126}. Membrane {ECO:0000256|ARBA:ARBA00004141}; Multi-pass membrane protein {ECO:0000256|ARBA:ARBA00004141}.
A0A8R1UGG3	A0A2A6D382	A0A2A6D382_PRIPA	Bestrophin homolog	WBGene00112377 PRIPAC_33881	Pristionchus pacificus (Parasitic nematode)	562	TRANSMEM 28..53; /note="Helical"; /evidence="ECO:0000256|RuleBase:RU363126"; TRANSMEM 65..84; /note="Helical"; /evidence="ECO:0000256|RuleBase:RU363126"; TRANSMEM 261..278; /note="Helical"; /evidence="ECO:0000256|RuleBase:RU363126"		SUBCELLULAR LOCATION: Cell membrane {ECO:0000256|RuleBase:RU363126}; Multi-pass membrane protein {ECO:0000256|RuleBase:RU363126}. Membrane {ECO:0000256|ARBA:ARBA00004141}; Multi-pass membrane protein {ECO:0000256|ARBA:ARBA00004141}.
A0A8R1UIH9	A0A2A6CK12	A0A2A6CK12_PRIPA	Glycoside hydrolase	WBGene00204918 PRIPAC_30962	Pristionchus pacificus (Parasitic nematode)	1368	TRANSMEM 29..51; /note="Helical"; /evidence="ECO:0000256|SAM:Phobius"		SUBCELLULAR LOCATION: Golgi apparatus membrane {ECO:0000256|ARBA:ARBA00004323}; Single-pass type II membrane protein {ECO:0000256|ARBA:ARBA00004323}. Membrane {ECO:0000256|ARBA:ARBA00004141}; Multi-pass membrane protein {ECO:0000256|ARBA:ARBA00004141}. Membrane {ECO:0000256|ARBA:ARBA00004606}; Single-pass type II membrane protein {ECO:0000256|ARBA:ARBA00004606}.
A0A8R1UJ84	A0A2A6CGA3	A0A2A6CGA3_PRIPA	DUF1907 domain-containing protein	WBGene00118570 PRIPAC_43167	Pristionchus pacificus (Parasitic nematode)	1377	TRANSMEM 333..358; /note="Helical"; /evidence="ECO:0000256|SAM:Phobius"; TRANSMEM 539..559; /note="Helical"; /evidence="ECO:0000256|SAM:Phobius"; TRANSMEM 571..591; /note="Helical"; /evidence="ECO:0000256|SAM:Phobius"; TRANSMEM 883..905; /note="Helical"; /evidence="ECO:0000256|SAM:Phobius"; TRANSMEM 928..945; /note="Helical"; /evidence="ECO:0000256|SAM:Phobius"; TRANSMEM 1089..1113; /note="Helica…		SUBCELLULAR LOCATION: Membrane {ECO:0000256|ARBA:ARBA00004141}; Multi-pass membrane protein {ECO:0000256|ARBA:ARBA00004141}.
A0A8R1UJS4	A0A2A6B9Q4	A0A2A6B9Q4_PRIPA	Bestrophin homolog	WBGene00117868 PRIPAC_52051	Pristionchus pacificus (Parasitic nematode)	503	TRANSMEM 22..40; /note="Helical"; /evidence="ECO:0000256|RuleBase:RU363126"; TRANSMEM 61..80; /note="Helical"; /evidence="ECO:0000256|RuleBase:RU363126"; TRANSMEM 213..238; /note="Helical"; /evidence="ECO:0000256|RuleBase:RU363126"; TRANSMEM 258..275; /note="Helical"; /evidence="ECO:0000256|RuleBase:RU363126"		SUBCELLULAR LOCATION: Cell membrane {ECO:0000256|RuleBase:RU363126}; Multi-pass membrane protein {ECO:0000256|RuleBase:RU363126}. Membrane {ECO:0000256|ARBA:ARBA00004141}; Multi-pass membrane protein {ECO:0000256|ARBA:ARBA00004141}.
A0A8R1UTZ5	A0A8R1UTZ5	A0A8R1UTZ5_PRIPA	Bestrophin homolog	WBGene00277058	Pristionchus pacificus (Parasitic nematode)	558	TRANSMEM 28..50; /note="Helical"; /evidence="ECO:0000256|RuleBase:RU363126"; TRANSMEM 71..89; /note="Helical"; /evidence="ECO:0000256|RuleBase:RU363126"		SUBCELLULAR LOCATION: Cell membrane {ECO:0000256|RuleBase:RU363126}; Multi-pass membrane protein {ECO:0000256|RuleBase:RU363126}. Membrane {ECO:0000256|ARBA:ARBA00004141}; Multi-pass membrane protein {ECO:0000256|ARBA:ARBA00004141}.
A0A8R1UWS1	A0A8R1UWS1	A0A8R1UWS1_PRIPA	Bestrophin homolog	WBGene00281086	Pristionchus pacificus (Parasitic nematode)	704	TRANSMEM 36..56; /note="Helical"; /evidence="ECO:0000256|RuleBase:RU363126"; TRANSMEM 77..95; /note="Helical"; /evidence="ECO:0000256|RuleBase:RU363126"		SUBCELLULAR LOCATION: Cell membrane {ECO:0000256|RuleBase:RU363126}; Multi-pass membrane protein {ECO:0000256|RuleBase:RU363126}. Membrane {ECO:0000256|ARBA:ARBA00004141}; Multi-pass membrane protein {ECO:0000256|ARBA:ARBA00004141}.
A0A8R1Y3J2	A0A2A6BGB8	A0A2A6BGB8_PRIPA	Bestrophin homolog	WBGene00089833 PRIPAC_53186	Pristionchus pacificus (Parasitic nematode)	583	TRANSMEM 31..52; /note="Helical"; /evidence="ECO:0000256|RuleBase:RU363126"; TRANSMEM 72..91; /note="Helical"; /evidence="ECO:0000256|RuleBase:RU363126"; TRANSMEM 128..147; /note="Helical"; /evidence="ECO:0000256|RuleBase:RU363126"; TRANSMEM 235..258; /note="Helical"; /evidence="ECO:0000256|RuleBase:RU363126"; TRANSMEM 270..289; /note="Helical"; /evidence="ECO:0000256|RuleBase:RU363126"		SUBCELLULAR LOCATION: Cell membrane {ECO:0000256|RuleBase:RU363126}; Multi-pass membrane protein {ECO:0000256|RuleBase:RU363126}. Membrane {ECO:0000256|ARBA:ARBA00004141}; Multi-pass membrane protein {ECO:0000256|ARBA:ARBA00004141}.
A0A8R1Y9Y9	A0A2A6BMY7	A0A2A6BMY7_PRIPA	Bestrophin homolog	WBGene00096279 PRIPAC_48570	Pristionchus pacificus (Parasitic nematode)	703	TRANSMEM 36..54; /note="Helical"; /evidence="ECO:0000256|RuleBase:RU363126"; TRANSMEM 75..97; /note="Helical"; /evidence="ECO:0000256|RuleBase:RU363126"		SUBCELLULAR LOCATION: Cell membrane {ECO:0000256|RuleBase:RU363126}; Multi-pass membrane protein {ECO:0000256|RuleBase:RU363126}. Membrane {ECO:0000256|ARBA:ARBA00004141}; Multi-pass membrane protein {ECO:0000256|ARBA:ARBA00004141}.
A0A8R1YE81	A0A2A6BH45	A0A2A6BH45_PRIPA	Bestrophin homolog	WBGene00108910 PRIPAC_52115	Pristionchus pacificus (Parasitic nematode)	399	TRANSMEM 6..25; /note="Helical"; /evidence="ECO:0000256|RuleBase:RU363126"; TRANSMEM 37..56; /note="Helical"; /evidence="ECO:0000256|RuleBase:RU363126"; TRANSMEM 81..100; /note="Helical"; /evidence="ECO:0000256|RuleBase:RU363126"; TRANSMEM 199..223; /note="Helical"; /evidence="ECO:0000256|RuleBase:RU363126"; TRANSMEM 235..252; /note="Helical"; /evidence="ECO:0000256|RuleBase:RU363126"		SUBCELLULAR LOCATION: Cell membrane {ECO:0000256|RuleBase:RU363126}; Multi-pass membrane protein {ECO:0000256|RuleBase:RU363126}. Membrane {ECO:0000256|ARBA:ARBA00004141}; Multi-pass membrane protein {ECO:0000256|ARBA:ARBA00004141}.
A0A8R1YEU6	A0A2A6CNY0	A0A2A6CNY0_PRIPA	Transmembrane ion channel	WBGene00105113 PRIPAC_32504	Pristionchus pacificus (Parasitic nematode)	354	TRANSMEM 186..205; /note="Helical"; /evidence="ECO:0000256|SAM:Phobius"; TRANSMEM 248..268; /note="Helical"; /evidence="ECO:0000256|SAM:Phobius"; TRANSMEM 332..353; /note="Helical"; /evidence="ECO:0000256|SAM:Phobius"
A0A8R1YEX7	A0A2A6BVS7	A0A2A6BVS7_PRIPA	Best-13	WBGene00112620 PRIPAC_49216	Pristionchus pacificus (Parasitic nematode)	785	TRANSMEM 221..240; /note="Helical"; /evidence="ECO:0000256|SAM:Phobius"; TRANSMEM 284..304; /note="Helical"; /evidence="ECO:0000256|SAM:Phobius"; TRANSMEM 369..390; /note="Helical"; /evidence="ECO:0000256|SAM:Phobius"; TRANSMEM 402..424; /note="Helical"; /evidence="ECO:0000256|SAM:Phobius"; TRANSMEM 629..648; /note="Helical"; /evidence="ECO:0000256|SAM:Phobius"; TRANSMEM 660..677; /note="Helical"…		SUBCELLULAR LOCATION: Membrane {ECO:0000256|ARBA:ARBA00004141}; Multi-pass membrane protein {ECO:0000256|ARBA:ARBA00004141}.
A0A8R1YKN5	A0A2A6C3D6	A0A2A6C3D6_PRIPA	Bestrophin homolog	WBGene00113768 PRIPAC_39052	Pristionchus pacificus (Parasitic nematode)	610	TRANSMEM 36..56; /note="Helical"; /evidence="ECO:0000256|RuleBase:RU363126"; TRANSMEM 77..95; /note="Helical"; /evidence="ECO:0000256|RuleBase:RU363126"; TRANSMEM 241..261; /note="Helical"; /evidence="ECO:0000256|RuleBase:RU363126"; TRANSMEM 273..290; /note="Helical"; /evidence="ECO:0000256|RuleBase:RU363126"		SUBCELLULAR LOCATION: Cell membrane {ECO:0000256|RuleBase:RU363126}; Multi-pass membrane protein {ECO:0000256|RuleBase:RU363126}. Membrane {ECO:0000256|ARBA:ARBA00004141}; Multi-pass membrane protein {ECO:0000256|ARBA:ARBA00004141}.
A0A8R1YM69	A0A2A6CIW9	A0A2A6CIW9_PRIPA	Bestrophin homolog	WBGene00114869 PRIPAC_30464	Pristionchus pacificus (Parasitic nematode)	1303	TRANSMEM 490..511; /note="Helical"; /evidence="ECO:0000256|SAM:Phobius"; TRANSMEM 550..569; /note="Helical"; /evidence="ECO:0000256|SAM:Phobius"; TRANSMEM 757..782; /note="Helical"; /evidence="ECO:0000256|SAM:Phobius"; TRANSMEM 835..858; /note="Helical"; /evidence="ECO:0000256|SAM:Phobius"; TRANSMEM 879..898; /note="Helical"; /evidence="ECO:0000256|SAM:Phobius"; TRANSMEM 1038..1058; /note="Helica…		SUBCELLULAR LOCATION: Membrane {ECO:0000256|ARBA:ARBA00004141}; Multi-pass membrane protein {ECO:0000256|ARBA:ARBA00004141}.
A0A8R1YUQ5	A0A2A6BD80	A0A2A6BD80_PRIPA	Ion channel	WBGene00277288 PRIPAC_49764	Pristionchus pacificus (Parasitic nematode)	286	TRANSMEM 41..62; /note="Helical"; /evidence="ECO:0000256|SAM:Phobius"
A0A8R1U1V5	A0A2A6BFU8	A0A2A6BFU8_PRIPA	Sodium/hydrogen exchanger	WBGene00090001 PRIPAC_53013	Pristionchus pacificus (Parasitic nematode)	745	TRANSMEM 88..106; /note="Helical"; /evidence="ECO:0000256|SAM:Phobius"; TRANSMEM 118..141; /note="Helical"; /evidence="ECO:0000256|SAM:Phobius"; TRANSMEM 147..164; /note="Helical"; /evidence="ECO:0000256|SAM:Phobius"; TRANSMEM 176..203; /note="Helical"; /evidence="ECO:0000256|SAM:Phobius"; TRANSMEM 215..233; /note="Helical"; /evidence="ECO:0000256|SAM:Phobius"; TRANSMEM 242..264; /note="Helical";…		SUBCELLULAR LOCATION: Basolateral cell membrane {ECO:0000256|ARBA:ARBA00004554}; Multi-pass membrane protein {ECO:0000256|ARBA:ARBA00004554}. Cell membrane {ECO:0000256|ARBA:ARBA00004651}; Multi-pass membrane protein {ECO:0000256|ARBA:ARBA00004651}. Lateral cell membrane {ECO:0000256|ARBA:ARBA00034693}; Multi-pass membrane protein {ECO:0000256|ARBA:ARBA00034693}. Membrane {ECO:0000256|ARBA:ARBA00…
A0A8R1U445	A0A2A6BE75	A0A2A6BE75_PRIPA	Sodium/hydrogen exchanger	WBGene00093734 PRIPAC_54412	Pristionchus pacificus (Parasitic nematode)	739	TRANSMEM 95..112; /note="Helical"; /evidence="ECO:0000256|SAM:Phobius"; TRANSMEM 121..139; /note="Helical"; /evidence="ECO:0000256|SAM:Phobius"; TRANSMEM 151..172; /note="Helical"; /evidence="ECO:0000256|SAM:Phobius"; TRANSMEM 184..206; /note="Helical"; /evidence="ECO:0000256|SAM:Phobius"; TRANSMEM 221..240; /note="Helical"; /evidence="ECO:0000256|SAM:Phobius"; TRANSMEM 249..271; /note="Helical";…
A0A8R1U5D9	A0A2A6CDL4	A0A2A6CDL4_PRIPA	Sodium/hydrogen exchanger	WBGene00092516 PRIPAC_39811	Pristionchus pacificus (Parasitic nematode)	593	TRANSMEM 52..73; /note="Helical"; /evidence="ECO:0000256|SAM:Phobius"; TRANSMEM 85..102; /note="Helical"; /evidence="ECO:0000256|SAM:Phobius"; TRANSMEM 114..130; /note="Helical"; /evidence="ECO:0000256|SAM:Phobius"; TRANSMEM 142..164; /note="Helical"; /evidence="ECO:0000256|SAM:Phobius"; TRANSMEM 228..252; /note="Helical"; /evidence="ECO:0000256|SAM:Phobius"; TRANSMEM 312..334; /note="Helical"; /…
A0A8R1UBV7	A0A2A6C7J0	A0A2A6C7J0_PRIPA	Sodium/hydrogen exchanger	WBGene00107313 PRIPAC_41422	Pristionchus pacificus (Parasitic nematode)	502	TRANSMEM 12..30; /note="Helical"; /evidence="ECO:0000256|SAM:Phobius"; TRANSMEM 42..60; /note="Helical"; /evidence="ECO:0000256|SAM:Phobius"; TRANSMEM 72..93; /note="Helical"; /evidence="ECO:0000256|SAM:Phobius"; TRANSMEM 100..122; /note="Helical"; /evidence="ECO:0000256|SAM:Phobius"; TRANSMEM 134..153; /note="Helical"; /evidence="ECO:0000256|SAM:Phobius"; TRANSMEM 204..226; /note="Helical"; /evi…
A0A8R1UDC2	A0A2A6CZF0	A0A2A6CZF0_PRIPA	Sodium/hydrogen exchanger	WBGene00108084 PRIPAC_35035	Pristionchus pacificus (Parasitic nematode)	963	TRANSMEM 52..73; /note="Helical"; /evidence="ECO:0000256|SAM:Phobius"; TRANSMEM 85..102; /note="Helical"; /evidence="ECO:0000256|SAM:Phobius"; TRANSMEM 114..130; /note="Helical"; /evidence="ECO:0000256|SAM:Phobius"; TRANSMEM 142..165; /note="Helical"; /evidence="ECO:0000256|SAM:Phobius"; TRANSMEM 250..274; /note="Helical"; /evidence="ECO:0000256|SAM:Phobius"; TRANSMEM 334..356; /note="Helical"; /…
A0A8R1USG6	A0A2A6CR29	A0A2A6CR29_PRIPA	Na/H antiporter	WBGene00276254 PRIPAC_35592	Pristionchus pacificus (Parasitic nematode)	245	TRANSMEM 25..44; /note="Helical"; /evidence="ECO:0000256|SAM:Phobius"; TRANSMEM 50..72; /note="Helical"; /evidence="ECO:0000256|SAM:Phobius"; TRANSMEM 102..119; /note="Helical"; /evidence="ECO:0000256|SAM:Phobius"; TRANSMEM 125..148; /note="Helical"; /evidence="ECO:0000256|SAM:Phobius"; TRANSMEM 160..184; /note="Helical"; /evidence="ECO:0000256|SAM:Phobius"
A0A8R1Y7U3	A0A2A6CM52	A0A2A6CM52_PRIPA	Sodium/hydrogen exchanger	WBGene00095095 PRIPAC_31757	Pristionchus pacificus (Parasitic nematode)	659	TRANSMEM 43..60; /note="Helical"; /evidence="ECO:0000256|SAM:Phobius"; TRANSMEM 69..87; /note="Helical"; /evidence="ECO:0000256|SAM:Phobius"; TRANSMEM 102..120; /note="Helical"; /evidence="ECO:0000256|SAM:Phobius"; TRANSMEM 132..154; /note="Helical"; /evidence="ECO:0000256|SAM:Phobius"; TRANSMEM 197..219; /note="Helical"; /evidence="ECO:0000256|SAM:Phobius"; TRANSMEM 239..261; /note="Helical"; /e…
A0A8R1Y7W7	A0A2A6C3P3	A0A2A6C3P3_PRIPA	Sodium/hydrogen exchanger	WBGene00095466 PRIPAC_39228	Pristionchus pacificus (Parasitic nematode)	1345	TRANSMEM 712..729; /note="Helical"; /evidence="ECO:0000256|SAM:Phobius"; TRANSMEM 741..760; /note="Helical"; /evidence="ECO:0000256|SAM:Phobius"; TRANSMEM 772..788; /note="Helical"; /evidence="ECO:0000256|SAM:Phobius"; TRANSMEM 800..825; /note="Helical"; /evidence="ECO:0000256|SAM:Phobius"; TRANSMEM 837..856; /note="Helical"; /evidence="ECO:0000256|SAM:Phobius"; TRANSMEM 865..887; /note="Helical"…
A0A8R1YF38	A0A2A6BEW6	A0A2A6BEW6_PRIPA	Sodium/hydrogen exchanger	WBGene00104462 PRIPAC_52680	Pristionchus pacificus (Parasitic nematode)	692	TRANSMEM 56..74; /note="Helical"; /evidence="ECO:0000256|SAM:Phobius"; TRANSMEM 83..101; /note="Helical"; /evidence="ECO:0000256|SAM:Phobius"; TRANSMEM 116..134; /note="Helical"; /evidence="ECO:0000256|SAM:Phobius"; TRANSMEM 146..168; /note="Helical"; /evidence="ECO:0000256|SAM:Phobius"; TRANSMEM 247..275; /note="Helical"; /evidence="ECO:0000256|SAM:Phobius"; TRANSMEM 282..300; /note="Helical"; /…
A0A8R1U8E1	A0A2A6BYE5	A0A2A6BYE5_PRIPA	Piwi domain-containing protein	WBGene00101214 PRIPAC_44997	Pristionchus pacificus (Parasitic nematode)	1012
A0A8R1UIB4	A0A2A6CBZ2	A0A2A6CBZ2_PRIPA	Piwi domain-containing protein	WBGene00204476 PRIPAC_42836	Pristionchus pacificus (Parasitic nematode)	993
A0A8R1UQX4	A0A2A6BQG9	A0A2A6BQG9_PRIPA	Piwi domain-containing protein	WBGene00275139 PRIPAC_46077	Pristionchus pacificus (Parasitic nematode)	936
A0A8R1Y3H4	A0A2A6BFM5	A0A2A6BFM5_PRIPA	Alg-1	WBGene00089766 PRIPAC_52938	Pristionchus pacificus (Parasitic nematode)	951
A0A8R1Y849	A0A2A6BQU6	A0A2A6BQU6_PRIPA	Piwi domain-containing protein	WBGene00090293 PRIPAC_46282	Pristionchus pacificus (Parasitic nematode)	998
A0A8R1YT58	A0A2A6BY24	A0A2A6BY24_PRIPA	Uncharacterized protein	WBGene00278134 PRIPAC_44960	Pristionchus pacificus (Parasitic nematode)	47
A0A8R1YW53	A0A2A6CRV1	A0A2A6CRV1_PRIPA	Rde-1	WBGene00276146 PRIPAC_35853	Pristionchus pacificus (Parasitic nematode)	971
A0A8R1UCU2	A0A2A6C4J5	A0A2A6C4J5_PRIPA	Glutathione S-transferase	WBGene00106436 PRIPAC_39484	Pristionchus pacificus (Parasitic nematode)	575
A0A8R1UEU1	A0A2A6C472	A0A2A6C472_PRIPA	Glutathione S-transferase	WBGene00106431 PRIPAC_39363	Pristionchus pacificus (Parasitic nematode)	562	TRANSMEM 16..36; /note="Helical"; /evidence="ECO:0000256|SAM:Phobius"; TRANSMEM 282..303; /note="Helical"; /evidence="ECO:0000256|SAM:Phobius"
A0A8R1UFN7	A0A2A6C490	A0A2A6C490_PRIPA	Glutathione S-transferase	WBGene00110985 PRIPAC_39342	Pristionchus pacificus (Parasitic nematode)	534
A0A8R1UI89	A0A2A6B793	A0A2A6B793_PRIPA	Glutathione S-transferase	WBGene00112181 PRIPAC_51201	Pristionchus pacificus (Parasitic nematode)	263
A0A8R1UUG9	A0A2A6C3K5	A0A2A6C3K5_PRIPA	Glutathione S-transferase	WBGene00279003 PRIPAC_39143	Pristionchus pacificus (Parasitic nematode)	249
A0A8R1UUS7	A0A2A6CLW5	A0A2A6CLW5_PRIPA	Glutathione S-transferase	WBGene00279440 PRIPAC_31667	Pristionchus pacificus (Parasitic nematode)	254
A0A8R1V3L4	A0A2A6BV64	A0A2A6BV64_PRIPA	Glutathione S-transferase	WBGene00281695 PRIPAC_44900	Pristionchus pacificus (Parasitic nematode)	503
A0A8R1Y453	A0A2A6BEB1	A0A2A6BEB1_PRIPA	Transmembrane ion channel	WBGene00092927 PRIPAC_54461	Pristionchus pacificus (Parasitic nematode)	480	TRANSMEM 213..236; /note="Helical"; /evidence="ECO:0000256|SAM:Phobius"; TRANSMEM 248..269; /note="Helical"; /evidence="ECO:0000256|SAM:Phobius"		SUBCELLULAR LOCATION: Membrane {ECO:0000256|ARBA:ARBA00004141}; Multi-pass membrane protein {ECO:0000256|ARBA:ARBA00004141}.
A0A8R1YA53	A0A454XPV4	A0A454XPV4_PRIPA	Glutathione S-transferase	WBGene00094741 PRIPAC_44704	Pristionchus pacificus (Parasitic nematode)	271
A0A8R1YDH4	A0A2A6BUC9	A0A2A6BUC9_PRIPA	Glutathione S-transferase	WBGene00094744 PRIPAC_44605	Pristionchus pacificus (Parasitic nematode)	628
A0A8R1YFE5	A0A8R1YFE5	A0A8R1YFE5_PRIPA	Glutathione S-transferase	WBGene00109501	Pristionchus pacificus (Parasitic nematode)	291	TRANSMEM 12..30; /note="Helical"; /evidence="ECO:0000256|SAM:Phobius"; TRANSMEM 167..188; /note="Helical"; /evidence="ECO:0000256|SAM:Phobius"
A0A8R1YFZ6	A0A454XJB5	A0A454XJB5_PRIPA	Glutathione S-transferase	WBGene00112307 PRIPAC_33899	Pristionchus pacificus (Parasitic nematode)	328	TRANSMEM 21..42; /note="Helical"; /evidence="ECO:0000256|SAM:Phobius"; TRANSMEM 175..200; /note="Helical"; /evidence="ECO:0000256|SAM:Phobius"
A0A8R1UDI4	A0A2A6C7S9	A0A2A6C7S9_PRIPA	Acyltransferase (EC 2.3.1.-)	WBGene00107645 PRIPAC_41621	Pristionchus pacificus (Parasitic nematode)	353	TRANSMEM 20..39; /note="Helical"; /evidence="ECO:0000256|RuleBase:RU367023"; TRANSMEM 45..64; /note="Helical"; /evidence="ECO:0000256|RuleBase:RU367023"		SUBCELLULAR LOCATION: Endoplasmic reticulum membrane {ECO:0000256|ARBA:ARBA00004477, ECO:0000256|RuleBase:RU367023}; Multi-pass membrane protein {ECO:0000256|ARBA:ARBA00004477, ECO:0000256|RuleBase:RU367023}. Membrane {ECO:0000256|ARBA:ARBA00004141}; Multi-pass membrane protein {ECO:0000256|ARBA:ARBA00004141}.
A0A8R1UFH5	A0A2A6C5M9	A0A2A6C5M9_PRIPA	Acyltransferase (EC 2.3.1.-)	WBGene00107643 PRIPAC_40805	Pristionchus pacificus (Parasitic nematode)	338	TRANSMEM 25..43; /note="Helical"; /evidence="ECO:0000256|RuleBase:RU367023"; TRANSMEM 49..66; /note="Helical"; /evidence="ECO:0000256|RuleBase:RU367023"		SUBCELLULAR LOCATION: Endoplasmic reticulum membrane {ECO:0000256|ARBA:ARBA00004477, ECO:0000256|RuleBase:RU367023}; Multi-pass membrane protein {ECO:0000256|ARBA:ARBA00004477, ECO:0000256|RuleBase:RU367023}. Membrane {ECO:0000256|ARBA:ARBA00004141}; Multi-pass membrane protein {ECO:0000256|ARBA:ARBA00004141}.
A0A8R1UIT8	A0A2A6CMP0	A0A2A6CMP0_PRIPA	diacylglycerol O-acyltransferase (EC 2.3.1.20)	WBGene00205684 PRIPAC_31958	Pristionchus pacificus (Parasitic nematode)	695	TRANSMEM 31..50; /note="Helical"; /evidence="ECO:0000256|SAM:Phobius"; TRANSMEM 57..77; /note="Helical"; /evidence="ECO:0000256|SAM:Phobius"; TRANSMEM 411..435; /note="Helical"; /evidence="ECO:0000256|SAM:Phobius"; TRANSMEM 447..474; /note="Helical"; /evidence="ECO:0000256|SAM:Phobius"; TRANSMEM 480..504; /note="Helical"; /evidence="ECO:0000256|SAM:Phobius"; TRANSMEM 525..547; /note="Helical"; /e…		SUBCELLULAR LOCATION: Endoplasmic reticulum membrane {ECO:0000256|ARBA:ARBA00004477}; Multi-pass membrane protein {ECO:0000256|ARBA:ARBA00004477}. Membrane {ECO:0000256|ARBA:ARBA00004141}; Multi-pass membrane protein {ECO:0000256|ARBA:ARBA00004141}.
A0A8R1URV9	A0A2A6CAL0	A0A2A6CAL0_PRIPA	Acyltransferase (EC 2.3.1.-)	WBGene00277363 PRIPAC_40442	Pristionchus pacificus (Parasitic nematode)	347	TRANSMEM 51..73; /note="Helical"; /evidence="ECO:0000256|RuleBase:RU367023"		SUBCELLULAR LOCATION: Endoplasmic reticulum membrane {ECO:0000256|ARBA:ARBA00004477, ECO:0000256|RuleBase:RU367023}; Multi-pass membrane protein {ECO:0000256|ARBA:ARBA00004477, ECO:0000256|RuleBase:RU367023}. Membrane {ECO:0000256|ARBA:ARBA00004141}; Multi-pass membrane protein {ECO:0000256|ARBA:ARBA00004141}.
A0A8R1UUE9	A0A2A6C9W4	A0A2A6C9W4_PRIPA	Acyltransferase (EC 2.3.1.-)	WBGene00277439 PRIPAC_40320	Pristionchus pacificus (Parasitic nematode)	367	TRANSMEM 46..65; /note="Helical"; /evidence="ECO:0000256|RuleBase:RU367023"		SUBCELLULAR LOCATION: Endoplasmic reticulum membrane {ECO:0000256|ARBA:ARBA00004477, ECO:0000256|RuleBase:RU367023}; Multi-pass membrane protein {ECO:0000256|ARBA:ARBA00004477, ECO:0000256|RuleBase:RU367023}. Membrane {ECO:0000256|ARBA:ARBA00004141}; Multi-pass membrane protein {ECO:0000256|ARBA:ARBA00004141}.
A0A8R1UX50	A0A8R1UX50	A0A8R1UX50_PRIPA	Acyltransferase (EC 2.3.1.-)	WBGene00278680	Pristionchus pacificus (Parasitic nematode)	354	TRANSMEM 32..59; /note="Helical"; /evidence="ECO:0000256|RuleBase:RU367023"; TRANSMEM 65..82; /note="Helical"; /evidence="ECO:0000256|RuleBase:RU367023"		SUBCELLULAR LOCATION: Endoplasmic reticulum membrane {ECO:0000256|ARBA:ARBA00004477, ECO:0000256|RuleBase:RU367023}; Multi-pass membrane protein {ECO:0000256|ARBA:ARBA00004477, ECO:0000256|RuleBase:RU367023}. Membrane {ECO:0000256|ARBA:ARBA00004141}; Multi-pass membrane protein {ECO:0000256|ARBA:ARBA00004141}.
A0A8R1UXV4	A0A2A6BUF3	A0A2A6BUF3_PRIPA	CUB domain-containing protein	WBGene00281760 PRIPAC_44631	Pristionchus pacificus (Parasitic nematode)	655
A0A8R1UZM0	A0A2A6B345	A0A2A6B345_PRIPA	Acyltransferase	WBGene00281383 PRIPAC_54115	Pristionchus pacificus (Parasitic nematode)	210			SUBCELLULAR LOCATION: Endoplasmic reticulum membrane {ECO:0000256|ARBA:ARBA00004477}; Multi-pass membrane protein {ECO:0000256|ARBA:ARBA00004477}. Membrane {ECO:0000256|ARBA:ARBA00004141}; Multi-pass membrane protein {ECO:0000256|ARBA:ARBA00004141}.
A0A8R1YCF9	A0A8R1YCF9	A0A8R1YCF9_PRIPA	diacylglycerol O-acyltransferase (EC 2.3.1.20)	WBGene00100552	Pristionchus pacificus (Parasitic nematode)	526	TRANSMEM 203..223; /note="Helical"; /evidence="ECO:0000256|SAM:Phobius"; TRANSMEM 229..249; /note="Helical"; /evidence="ECO:0000256|SAM:Phobius"		SUBCELLULAR LOCATION: Endoplasmic reticulum membrane {ECO:0000256|ARBA:ARBA00004477}; Multi-pass membrane protein {ECO:0000256|ARBA:ARBA00004477}. Membrane {ECO:0000256|ARBA:ARBA00004141}; Multi-pass membrane protein {ECO:0000256|ARBA:ARBA00004141}.
A0A8R1YE30	A0A2A6C2J8	A0A2A6C2J8_PRIPA	diacylglycerol O-acyltransferase (EC 2.3.1.20)	WBGene00111165 PRIPAC_38829	Pristionchus pacificus (Parasitic nematode)	216	TRANSMEM 12..35; /note="Helical"; /evidence="ECO:0000256|SAM:Phobius"; TRANSMEM 41..60; /note="Helical"; /evidence="ECO:0000256|SAM:Phobius"		SUBCELLULAR LOCATION: Endoplasmic reticulum membrane {ECO:0000256|ARBA:ARBA00004477}; Multi-pass membrane protein {ECO:0000256|ARBA:ARBA00004477}. Membrane {ECO:0000256|ARBA:ARBA00004141}; Multi-pass membrane protein {ECO:0000256|ARBA:ARBA00004141}.
A0A8R1YJY0	A0A2A6CLG2	A0A2A6CLG2_PRIPA	Acyltransferase (EC 2.3.1.-)	WBGene00112759 PRIPAC_31450	Pristionchus pacificus (Parasitic nematode)	355	TRANSMEM 12..31; /note="Helical"; /evidence="ECO:0000256|RuleBase:RU367023"; TRANSMEM 43..63; /note="Helical"; /evidence="ECO:0000256|RuleBase:RU367023"		SUBCELLULAR LOCATION: Endoplasmic reticulum membrane {ECO:0000256|ARBA:ARBA00004477, ECO:0000256|RuleBase:RU367023}; Multi-pass membrane protein {ECO:0000256|ARBA:ARBA00004477, ECO:0000256|RuleBase:RU367023}. Membrane {ECO:0000256|ARBA:ARBA00004141}; Multi-pass membrane protein {ECO:0000256|ARBA:ARBA00004141}.
A0A8R1YMR3	A0A2A6BKQ5	A0A2A6BKQ5_PRIPA	Uncharacterized protein	WBGene00272009 PRIPAC_47911	Pristionchus pacificus (Parasitic nematode)	92			SUBCELLULAR LOCATION: Endoplasmic reticulum membrane {ECO:0000256|ARBA:ARBA00004477}; Multi-pass membrane protein {ECO:0000256|ARBA:ARBA00004477}. Membrane {ECO:0000256|ARBA:ARBA00004141}; Multi-pass membrane protein {ECO:0000256|ARBA:ARBA00004141}.
A0A8R1YQP1	A0A2A6C7N7	A0A2A6C7N7_PRIPA	diacylglycerol O-acyltransferase (EC 2.3.1.20)	WBGene00273186 PRIPAC_41550	Pristionchus pacificus (Parasitic nematode)	79			SUBCELLULAR LOCATION: Endoplasmic reticulum membrane {ECO:0000256|ARBA:ARBA00004477}; Multi-pass membrane protein {ECO:0000256|ARBA:ARBA00004477}. Membrane {ECO:0000256|ARBA:ARBA00004141}; Multi-pass membrane protein {ECO:0000256|ARBA:ARBA00004141}.
A0A8R1YRB2	A0A2A6B6G2	A0A2A6B6G2_PRIPA	Uncharacterized protein	WBGene00273626 PRIPAC_50908	Pristionchus pacificus (Parasitic nematode)	57			SUBCELLULAR LOCATION: Endoplasmic reticulum membrane {ECO:0000256|ARBA:ARBA00004477}; Multi-pass membrane protein {ECO:0000256|ARBA:ARBA00004477}. Membrane {ECO:0000256|ARBA:ARBA00004141}; Multi-pass membrane protein {ECO:0000256|ARBA:ARBA00004141}.
A0A8R1YS39	A0A2A6CAF0	A0A2A6CAF0_PRIPA	diacylglycerol O-acyltransferase (EC 2.3.1.20)	WBGene00277354 PRIPAC_40382	Pristionchus pacificus (Parasitic nematode)	256	TRANSMEM 176..196; /note="Helical"; /evidence="ECO:0000256|SAM:Phobius"		SUBCELLULAR LOCATION: Endoplasmic reticulum membrane {ECO:0000256|ARBA:ARBA00004477}; Multi-pass membrane protein {ECO:0000256|ARBA:ARBA00004477}. Membrane {ECO:0000256|ARBA:ARBA00004141}; Multi-pass membrane protein {ECO:0000256|ARBA:ARBA00004141}.
A0A8R1YUI0	A0A2A6CBD3	A0A2A6CBD3_PRIPA	diacylglycerol O-acyltransferase (EC 2.3.1.20)	WBGene00277148 PRIPAC_42587	Pristionchus pacificus (Parasitic nematode)	192			SUBCELLULAR LOCATION: Endoplasmic reticulum membrane {ECO:0000256|ARBA:ARBA00004477}; Multi-pass membrane protein {ECO:0000256|ARBA:ARBA00004477}. Membrane {ECO:0000256|ARBA:ARBA00004141}; Multi-pass membrane protein {ECO:0000256|ARBA:ARBA00004141}.
A0A8R1YX80	A0A2A6CC99	A0A2A6CC99_PRIPA	Acyltransferase (EC 2.3.1.-)	WBGene00277770 PRIPAC_40211	Pristionchus pacificus (Parasitic nematode)	500			SUBCELLULAR LOCATION: Endoplasmic reticulum membrane {ECO:0000256|ARBA:ARBA00004477, ECO:0000256|RuleBase:RU367023}; Multi-pass membrane protein {ECO:0000256|ARBA:ARBA00004477, ECO:0000256|RuleBase:RU367023}. Membrane {ECO:0000256|ARBA:ARBA00004141}; Multi-pass membrane protein {ECO:0000256|ARBA:ARBA00004141}.
A0A8R1YZ82	A0A2A6CAH8	A0A2A6CAH8_PRIPA	diacylglycerol O-acyltransferase (EC 2.3.1.20)	WBGene00277357 PRIPAC_40481	Pristionchus pacificus (Parasitic nematode)	547			SUBCELLULAR LOCATION: Endoplasmic reticulum membrane {ECO:0000256|ARBA:ARBA00004477}; Multi-pass membrane protein {ECO:0000256|ARBA:ARBA00004477}. Membrane {ECO:0000256|ARBA:ARBA00004141}; Multi-pass membrane protein {ECO:0000256|ARBA:ARBA00004141}.
A0A8R1UCU8	A0A2A6CKG1	A0A2A6CKG1_PRIPA	Signal transducer and activator of transcription	WBGene00105968 PRIPAC_31175	Pristionchus pacificus (Parasitic nematode)	904			SUBCELLULAR LOCATION: Cytoplasm {ECO:0000256|ARBA:ARBA00004496, ECO:0000256|RuleBase:RU046415}. Nucleus {ECO:0000256|ARBA:ARBA00004123, ECO:0000256|RuleBase:RU046415}.
A0A8R1YZP6	A0A2A6BZA0	A0A2A6BZA0_PRIPA	Sta-2	WBGene00280351 PRIPAC_37652	Pristionchus pacificus (Parasitic nematode)	790			SUBCELLULAR LOCATION: Nucleus {ECO:0000256|ARBA:ARBA00004123}.
A0A8R1U9N4	A0A2A6BY38	A0A2A6BY38_PRIPA	Glucosylceramidase (EC 3.2.1.45)	WBGene00100044 PRIPAC_43886	Pristionchus pacificus (Parasitic nematode)	434
A0A8R1UAV8	A0A2A6BXA9	A0A2A6BXA9_PRIPA	Glucosylceramidase (EC 3.2.1.45)	WBGene00106331 PRIPAC_46733	Pristionchus pacificus (Parasitic nematode)	1060	TRANSMEM 14..32; /note="Helical"; /evidence="ECO:0000256|SAM:Phobius"; TRANSMEM 53..72; /note="Helical"; /evidence="ECO:0000256|SAM:Phobius"; TRANSMEM 213..233; /note="Helical"; /evidence="ECO:0000256|SAM:Phobius"; TRANSMEM 245..266; /note="Helical"; /evidence="ECO:0000256|SAM:Phobius"		SUBCELLULAR LOCATION: Membrane {ECO:0000256|ARBA:ARBA00004141}; Multi-pass membrane protein {ECO:0000256|ARBA:ARBA00004141}.
A0A8R1UE99	A0A2A6CKG2	A0A2A6CKG2_PRIPA	Glucosylceramidase (Glycoside hydrolase)	WBGene00111709 PRIPAC_31188	Pristionchus pacificus (Parasitic nematode)	182	TRANSMEM 29..48; /note="Helical"; /evidence="ECO:0000256|SAM:Phobius"
A0A8R1UKQ1	A0A2A6CB00	A0A2A6CB00_PRIPA	Glucosylceramidase (EC 3.2.1.45)	WBGene00204386 PRIPAC_43474	Pristionchus pacificus (Parasitic nematode)	310
A0A8R1UWP0	A0A2A6BWI8	A0A2A6BWI8_PRIPA	Glucosylceramidase (EC 3.2.1.45)	WBGene00280881 PRIPAC_46505	Pristionchus pacificus (Parasitic nematode)	1042	TRANSMEM 6..33; /note="Helical"; /evidence="ECO:0000256|SAM:Phobius"; TRANSMEM 45..72; /note="Helical"; /evidence="ECO:0000256|SAM:Phobius"; TRANSMEM 131..151; /note="Helical"; /evidence="ECO:0000256|SAM:Phobius"; TRANSMEM 183..207; /note="Helical"; /evidence="ECO:0000256|SAM:Phobius"; TRANSMEM 228..253; /note="Helical"; /evidence="ECO:0000256|SAM:Phobius"
A0A8R1V4Z2	A0A8R1V4Z2	A0A8R1V4Z2_PRIPA	Glucosylceramidase (EC 3.2.1.45)	WBGene00304986	Pristionchus pacificus (Parasitic nematode)	515
A0A8R1Y633	A0A2A6CD67	A0A2A6CD67_PRIPA	Glucosylceramidase (EC 3.2.1.45)	WBGene00092275 PRIPAC_39738	Pristionchus pacificus (Parasitic nematode)	1076
A0A8R1YDP7	A0A2A6BXI5	A0A2A6BXI5_PRIPA	Glucosylceramidase (EC 3.2.1.45)	WBGene00106334 PRIPAC_46822	Pristionchus pacificus (Parasitic nematode)	1343	TRANSMEM 714..737; /note="Helical"; /evidence="ECO:0000256|SAM:Phobius"; TRANSMEM 768..789; /note="Helical"; /evidence="ECO:0000256|SAM:Phobius"; TRANSMEM 795..813; /note="Helical"; /evidence="ECO:0000256|SAM:Phobius"; TRANSMEM 825..845; /note="Helical"; /evidence="ECO:0000256|SAM:Phobius"		SUBCELLULAR LOCATION: Membrane {ECO:0000256|ARBA:ARBA00004141}; Multi-pass membrane protein {ECO:0000256|ARBA:ARBA00004141}.
A0A8R1U3D5	A0A2A6CD15	A0A2A6CD15_PRIPA	Peptidase	WBGene00092526 PRIPAC_39696	Pristionchus pacificus (Parasitic nematode)	134
A0A8R1U4E5	A0A2A6C4H8	A0A2A6C4H8_PRIPA	Glycosyltransferase	WBGene00091704 PRIPAC_39365	Pristionchus pacificus (Parasitic nematode)	1813	TRANSMEM 60..81; /note="Helical"; /evidence="ECO:0000256|SAM:Phobius"; TRANSMEM 135..155; /note="Helical"; /evidence="ECO:0000256|SAM:Phobius"; TRANSMEM 751..779; /note="Helical"; /evidence="ECO:0000256|SAM:Phobius"		SUBCELLULAR LOCATION: Membrane {ECO:0000256|ARBA:ARBA00004141}; Multi-pass membrane protein {ECO:0000256|ARBA:ARBA00004141}.
A0A8R1U4Q6	A0A8R1U4Q6	A0A8R1U4Q6_PRIPA	ShKT domain-containing protein	WBGene00093728	Pristionchus pacificus (Parasitic nematode)	763	TRANSMEM 579..603; /note="Helical"; /evidence="ECO:0000256|SAM:Phobius"
A0A8R1U5K6	A0A2A6BSY8	A0A2A6BSY8_PRIPA	Peptidase	WBGene00093112 PRIPAC_47312	Pristionchus pacificus (Parasitic nematode)	1268	TRANSMEM 176..194; /note="Helical"; /evidence="ECO:0000256|SAM:Phobius"; TRANSMEM 206..222; /note="Helical"; /evidence="ECO:0000256|SAM:Phobius"; TRANSMEM 234..251; /note="Helical"; /evidence="ECO:0000256|SAM:Phobius"
A0A8R1UT68	A0A2A6CFV4	A0A2A6CFV4_PRIPA	Peptidase	WBGene00276713 PRIPAC_42296	Pristionchus pacificus (Parasitic nematode)	529
A0A8R1UZ91	A0A8R1UZ91	A0A8R1UZ91_PRIPA	Peptidase	WBGene00281123	Pristionchus pacificus (Parasitic nematode)	443
A0A8R1V3U4	A0A2A6BVL0	A0A2A6BVL0_PRIPA	Peptidase	WBGene00284511 PRIPAC_49109	Pristionchus pacificus (Parasitic nematode)	178
A0A8R1YCS1	A0A8R1YCS1	A0A8R1YCS1_PRIPA	Uncharacterized protein	WBGene00106226	Pristionchus pacificus (Parasitic nematode)	1122	TRANSMEM 53..71; /note="Helical"; /evidence="ECO:0000256|SAM:Phobius"
A0A8R1YDC9	A0A2A6BZD6	A0A2A6BZD6_PRIPA	Uncharacterized protein	WBGene00099016 PRIPAC_37779	Pristionchus pacificus (Parasitic nematode)	170
A0A8R1YJJ0	A0A2A6CFL5	A0A2A6CFL5_PRIPA	Hydrolase	WBGene00112058 PRIPAC_42409	Pristionchus pacificus (Parasitic nematode)	1117
A0A8R1YW05	A0A8R1YW05	A0A8R1YW05_PRIPA	Peptidase	WBGene00277655	Pristionchus pacificus (Parasitic nematode)	1548
A0A8R1YXD6	A0A8R1YXD6	A0A8R1YXD6_PRIPA	ShKT domain-containing protein	WBGene00278673	Pristionchus pacificus (Parasitic nematode)	566
A0A8R1Z005	A0A2A6C1A7	A0A2A6C1A7_PRIPA	Hydrolase	WBGene00280488 PRIPAC_38361	Pristionchus pacificus (Parasitic nematode)	1810
A0A8R1Z2E3	A0A2A6CGZ6	A0A2A6CGZ6_PRIPA	Peptidase	WBGene00283840 PRIPAC_30408	Pristionchus pacificus (Parasitic nematode)	226
A0A8R1Z3Z2	A0A2A6CGX8	A0A2A6CGX8_PRIPA	Peptidase	WBGene00283839 PRIPAC_30411	Pristionchus pacificus (Parasitic nematode)	258
A0A8R1UAM0	A0A2A6CRH4	A0A2A6CRH4_PRIPA	RNase H type-1 domain-containing protein	WBGene00102134 PRIPAC_35723	Pristionchus pacificus (Parasitic nematode)	239
A0A8R1YE01	A0A2A6CQS6	A0A2A6CQS6_PRIPA	ribonuclease H (EC 3.1.26.4)	WBGene00103654 PRIPAC_35568	Pristionchus pacificus (Parasitic nematode)	224
A0A8R1YF36	A0A8R1YF36	A0A8R1YF36_PRIPA	Ribonuclease H1 (RNase H1) (EC 3.1.26.4)	WBGene00110519	Pristionchus pacificus (Parasitic nematode)	367
A0A8R1YM41	A0A2A6B6M6	A0A2A6B6M6_PRIPA	ribonuclease H (EC 3.1.26.4)	WBGene00205298 PRIPAC_50953	Pristionchus pacificus (Parasitic nematode)	381
A0A8R1YT01	A0A2A6CSB5	A0A2A6CSB5_PRIPA	ribonuclease H (EC 3.1.26.4)	WBGene00276063 PRIPAC_36105	Pristionchus pacificus (Parasitic nematode)	404
A0A8R1YV83	A0A2A6CHF6	A0A2A6CHF6_PRIPA	RNase H domain-containing protein	WBGene00276404 PRIPAC_34387	Pristionchus pacificus (Parasitic nematode)	730
P45963	P45963	ACR7_CAEEL	Acetylcholine receptor subunit alpha-type acr-7	acr-7 T09A5.3	Caenorhabditis elegans	538	TRANSMEM 251..271; /note="Helical"; /evidence="ECO:0000255"; TRANSMEM 280..300; /note="Helical"; /evidence="ECO:0000255"; TRANSMEM 313..333; /note="Helical"; /evidence="ECO:0000255"; TRANSMEM 514..534; /note="Helical"; /evidence="ECO:0000255"		SUBCELLULAR LOCATION: Postsynaptic cell membrane {ECO:0000305}; Multi-pass membrane protein {ECO:0000305}. Cell membrane {ECO:0000305}; Multi-pass membrane protein {ECO:0000305}.	TOPO_DOM 28..250; /note="Extracellular"; /evidence="ECO:0000255"; TOPO_DOM 334..513; /note="Cytoplasmic"; /evidence="ECO:0000255"
P48180	P48180	ACH1_CAEEL	Acetylcholine receptor subunit alpha-type acr-16	acr-16 Ce21 F25G6.3	Caenorhabditis elegans	498	TRANSMEM 231..252; /note="Helical"; /evidence="ECO:0000255"; TRANSMEM 261..279; /note="Helical"; /evidence="ECO:0000255"; TRANSMEM 295..314; /note="Helical"; /evidence="ECO:0000255"; TRANSMEM 473..493; /note="Helical"; /evidence="ECO:0000255"		SUBCELLULAR LOCATION: Postsynaptic cell membrane {ECO:0000269|PubMed:15944127}; Multi-pass membrane protein {ECO:0000269|PubMed:15944127}. Cell membrane {ECO:0000269|PubMed:15944127}; Multi-pass membrane protein {ECO:0000269|PubMed:15944127}. Note=The cam-1 protein is required for correct localization.	TOPO_DOM 20..230; /note="Extracellular"; /evidence="ECO:0000255"; TOPO_DOM 315..472; /note="Cytoplasmic"; /evidence="ECO:0000255"
P48181	P48181	ACH2_CAEEL	Acetylcholine receptor subunit beta-type unc-29 (Uncoordinated protein 29)	unc-29 T08G11.5	Caenorhabditis elegans	493	TRANSMEM 233..254; /note="Helical"; /evidence="ECO:0000255"; TRANSMEM 262..280; /note="Helical"; /evidence="ECO:0000255"; TRANSMEM 296..317; /note="Helical"; /evidence="ECO:0000255"; TRANSMEM 446..466; /note="Helical"; /evidence="ECO:0000255"		SUBCELLULAR LOCATION: Postsynaptic cell membrane {ECO:0000269|PubMed:15990870}; Multi-pass membrane protein {ECO:0000255}. Cell membrane {ECO:0000269|PubMed:15990870}; Multi-pass membrane protein {ECO:0000255}. Note=Co-localizes with unc-38 and lev-1 at nerve cord synapses. {ECO:0000269|PubMed:15990870}.	TOPO_DOM 27..232; /note="Extracellular"; /evidence="ECO:0000255"; TOPO_DOM 318..445; /note="Cytoplasmic"; /evidence="ECO:0000255"
P48182	P48182	ACR2_CAEEL	Acetylcholine receptor subunit beta-type acr-2	acr-2 K11G12.2	Caenorhabditis elegans	575	TRANSMEM 271..291; /note="Helical"; /evidence="ECO:0000255"; TRANSMEM 299..319; /note="Helical"; /evidence="ECO:0000255"; TRANSMEM 331..351; /note="Helical"; /evidence="ECO:0000255"; TRANSMEM 528..548; /note="Helical"; /evidence="ECO:0000255"		SUBCELLULAR LOCATION: Postsynaptic cell membrane {ECO:0000250|UniProtKB:Q23022}; Multi-pass membrane protein {ECO:0000255}. Cell membrane {ECO:0000250|UniProtKB:Q23022}; Multi-pass membrane protein {ECO:0000255}.	TOPO_DOM 21..270; /note="Extracellular"; /evidence="ECO:0000255"; TOPO_DOM 352..527; /note="Cytoplasmic"; /evidence="ECO:0000255"
P54245	P54245	LGC4_CAEEL	Ligand-gated ion channel 4	lgc-4 F18G5.4	Caenorhabditis elegans	635	TRANSMEM 325..345; /note="Helical"; /evidence="ECO:0000255"; TRANSMEM 355..375; /note="Helical"; /evidence="ECO:0000255"; TRANSMEM 381..401; /note="Helical"; /evidence="ECO:0000255"; TRANSMEM 600..620; /note="Helical"; /evidence="ECO:0000255"			TOPO_DOM 25..324; /note="Extracellular"; /evidence="ECO:0000255"; TOPO_DOM 402..599; /note="Cytoplasmic"; /evidence="ECO:0000255"
Q23022	Q23022	ACH5_CAEEL	Acetylcholine receptor subunit alpha-type unc-38 (Uncoordinated protein 38)	unc-38 F21F3.5	Caenorhabditis elegans	511	TRANSMEM 262..282; /note="Helical"; /evidence="ECO:0000255"; TRANSMEM 291..311; /note="Helical"; /evidence="ECO:0000255"; TRANSMEM 324..344; /note="Helical"; /evidence="ECO:0000255"; TRANSMEM 465..485; /note="Helical"; /evidence="ECO:0000255"		SUBCELLULAR LOCATION: Postsynaptic cell membrane {ECO:0000269|PubMed:15990870}; Multi-pass membrane protein {ECO:0000255}. Cell membrane {ECO:0000269|PubMed:15990870}; Multi-pass membrane protein {ECO:0000255}. Note=Co-localizes with unc-29 and lev-1 and partially with acr-12 and acr-8 at nerve cord synapses. {ECO:0000269|PubMed:15990870}.	TOPO_DOM 17..261; /note="Extracellular"; /evidence="ECO:0000255"; TOPO_DOM 345..464; /note="Cytoplasmic"; /evidence="ECO:0000255"
Q27218	Q27218	ACH7_CAEEL	Acetylcholine receptor subunit beta-type lev-1 (Levamisole-resistant protein 1)	lev-1 F09E8.7	Caenorhabditis elegans	507	TRANSMEM 139..159; /note="Helical"; /evidence="ECO:0000255"; TRANSMEM 243..263; /note="Helical"; /evidence="ECO:0000255"; TRANSMEM 271..291; /note="Helical"; /evidence="ECO:0000255"; TRANSMEM 305..325; /note="Helical"; /evidence="ECO:0000255"; TRANSMEM 454..474; /note="Helical"; /evidence="ECO:0000255"		SUBCELLULAR LOCATION: Postsynaptic cell membrane {ECO:0000269|PubMed:15990870}; Multi-pass membrane protein {ECO:0000255}. Cell membrane {ECO:0000269|PubMed:15990870}; Multi-pass membrane protein {ECO:0000255}. Note=Co-localizes with unc-29 and unc-38 at nerve cord synapses. {ECO:0000269|PubMed:15990870}.	TOPO_DOM 32..138; /note="Extracellular"; /evidence="ECO:0000255"
Q93149	Q93149	ACR3_CAEEL	Acetylcholine receptor subunit beta-type acr-3	acr-3 K11G12.7	Caenorhabditis elegans	487	TRANSMEM 232..252; /note="Helical"; /evidence="ECO:0000255"; TRANSMEM 259..279; /note="Helical"; /evidence="ECO:0000255"; TRANSMEM 294..314; /note="Helical"; /evidence="ECO:0000255"; TRANSMEM 440..460; /note="Helical"; /evidence="ECO:0000255"		SUBCELLULAR LOCATION: Postsynaptic cell membrane {ECO:0000250|UniProtKB:Q23022}; Multi-pass membrane protein {ECO:0000255}. Cell membrane {ECO:0000250|UniProtKB:Q23022}; Multi-pass membrane protein {ECO:0000255}.	TOPO_DOM 21..231; /note="Extracellular"; /evidence="ECO:0000255"; TOPO_DOM 315..439; /note="Cytoplasmic"; /evidence="ECO:0000255"
Q9N587	Q9N587	ACH6_CAEEL	Acetylcholine receptor subunit alpha-type unc-63 (Levamisole-resistant protein 7) (Uncoordinated protein 63)	unc-63 lev-7 Y110A7A.3	Caenorhabditis elegans	502	TRANSMEM 264..284; /note="Helical"; /evidence="ECO:0000255"; TRANSMEM 293..313; /note="Helical"; /evidence="ECO:0000255"; TRANSMEM 326..346; /note="Helical"; /evidence="ECO:0000255"; TRANSMEM 471..491; /note="Helical"; /evidence="ECO:0000255"		SUBCELLULAR LOCATION: Postsynaptic cell membrane {ECO:0000250|UniProtKB:Q27218}; Multi-pass membrane protein {ECO:0000255}. Cell membrane {ECO:0000250|UniProtKB:Q27218}; Multi-pass membrane protein {ECO:0000255}.	TOPO_DOM 24..263; /note="Extracellular"; /evidence="ECO:0000255"; TOPO_DOM 347..470; /note="Cytoplasmic"; /evidence="ECO:0000255"
Q9U298	Q9U298	ACH8_CAEEL	Neuronal acetylcholine receptor subunit eat-2 (Abnormal pharyngeal pumping eat-2)	eat-2 Y48B6A.4	Caenorhabditis elegans	474	TRANSMEM 238..258; /note="Helical"; /evidence="ECO:0000255"; TRANSMEM 266..286; /note="Helical"; /evidence="ECO:0000255"; TRANSMEM 303..323; /note="Helical"; /evidence="ECO:0000255"; TRANSMEM 441..461; /note="Helical"; /evidence="ECO:0000255"		SUBCELLULAR LOCATION: Postsynaptic cell membrane {ECO:0000269|PubMed:15020415}; Multi-pass membrane protein {ECO:0000269|PubMed:15020415}. Cell membrane {ECO:0000269|PubMed:15020415}; Multi-pass membrane protein {ECO:0000269|PubMed:15020415}. Note=MC motor neuron. {ECO:0000269|PubMed:15020415}.	TOPO_DOM 22..237; /note="Extracellular"; /evidence="ECO:0000255"; TOPO_DOM 324..440; /note="Cytoplasmic"; /evidence="ECO:0000255"
A0A3P6P985	A0A3P6P985	A0A3P6P985_CAEEL	AcetylCholine Receptor	acr-21 CELE_F27B3.2 F27B3.2	Caenorhabditis elegans	635	TRANSMEM 238..258; /note="Helical"; /evidence="ECO:0000256|RuleBase:RU000687"; TRANSMEM 300..323; /note="Helical"; /evidence="ECO:0000256|RuleBase:RU000687"; TRANSMEM 609..626; /note="Helical"; /evidence="ECO:0000256|RuleBase:RU000687"		SUBCELLULAR LOCATION: Cell membrane {ECO:0000256|ARBA:ARBA00004651}; Multi-pass membrane protein {ECO:0000256|ARBA:ARBA00004651}. Membrane {ECO:0000256|ARBA:ARBA00004141}; Multi-pass membrane protein {ECO:0000256|ARBA:ARBA00004141}. Postsynaptic cell membrane {ECO:0000256|ARBA:ARBA00034104}; Multi-pass membrane protein {ECO:0000256|ARBA:ARBA00034104}. Synaptic cell membrane {ECO:0000256|ARBA:ARBA…
B3WFZ2	B3WFZ2	B3WFZ2_CAEEL	AcetylCholine Receptor	acr-19 C31H5.3 CELE_C31H5.3	Caenorhabditis elegans	560	TRANSMEM 236..255; /note="Helical"; /evidence="ECO:0000256|RuleBase:RU000687"; TRANSMEM 267..288; /note="Helical"; /evidence="ECO:0000256|RuleBase:RU000687"; TRANSMEM 300..322; /note="Helical"; /evidence="ECO:0000256|RuleBase:RU000687"; TRANSMEM 535..555; /note="Helical"; /evidence="ECO:0000256|RuleBase:RU000687"		SUBCELLULAR LOCATION: Cell membrane {ECO:0000256|ARBA:ARBA00004651}; Multi-pass membrane protein {ECO:0000256|ARBA:ARBA00004651}. Membrane {ECO:0000256|ARBA:ARBA00004141}; Multi-pass membrane protein {ECO:0000256|ARBA:ARBA00004141}. Postsynaptic cell membrane {ECO:0000256|ARBA:ARBA00034104}; Multi-pass membrane protein {ECO:0000256|ARBA:ARBA00034104}. Synaptic cell membrane {ECO:0000256|ARBA:ARBA…
G5EDF1	G5EDF1	G5EDF1_CAEEL	AcetylCholine Receptor	acr-12 CELE_R01E6.4 R01E6.4	Caenorhabditis elegans	573	TRANSMEM 265..288; /note="Helical"; /evidence="ECO:0000256|RuleBase:RU000687"; TRANSMEM 295..315; /note="Helical"; /evidence="ECO:0000256|RuleBase:RU000687"; TRANSMEM 327..348; /note="Helical"; /evidence="ECO:0000256|RuleBase:RU000687"; TRANSMEM 523..540; /note="Helical"; /evidence="ECO:0000256|RuleBase:RU000687"		SUBCELLULAR LOCATION: Cell membrane {ECO:0000256|ARBA:ARBA00004651}; Multi-pass membrane protein {ECO:0000256|ARBA:ARBA00004651}. Membrane {ECO:0000256|ARBA:ARBA00004141}; Multi-pass membrane protein {ECO:0000256|ARBA:ARBA00004141}. Postsynaptic cell membrane {ECO:0000256|ARBA:ARBA00034104}; Multi-pass membrane protein {ECO:0000256|ARBA:ARBA00034104}. Synaptic cell membrane {ECO:0000256|ARBA:ARBA…
O16926	O16926	ACH15_CAEEL	Acetylcholine receptor subunit alpha-type acr-15 (Nicotinic acetylcholine receptor subunit acr-15)	acr-15 F25G6.4	Caenorhabditis elegans	479	TRANSMEM 231..251; /note="Helical"; /evidence="ECO:0000255"; TRANSMEM 258..278; /note="Helical"; /evidence="ECO:0000255"; TRANSMEM 286..306; /note="Helical"; /evidence="ECO:0000255"; TRANSMEM 454..474; /note="Helical"; /evidence="ECO:0000255"		SUBCELLULAR LOCATION: Cell membrane {ECO:0000250|UniProtKB:P48180}; Multi-pass membrane protein {ECO:0000255}. Postsynaptic cell membrane {ECO:0000250|UniProtKB:P48180}; Multi-pass membrane protein {ECO:0000255}.	TOPO_DOM 19..230; /note="Extracellular"; /evidence="ECO:0000305"; TOPO_DOM 252..257; /note="Cytoplasmic"; /evidence="ECO:0000305"; TOPO_DOM 279..285; /note="Extracellular"; /evidence="ECO:0000305"; TOPO_DOM 307..453; /note="Cytoplasmic"; /evidence="ECO:0000305"; TOPO_DOM 475..479; /note="Extracellular"; /evidence="ECO:0000305"
P91197	P91197	P91197_CAEEL	AcetylCholine Receptor	acr-11 CELE_D2092.3 D2092.3	Caenorhabditis elegans	461	TRANSMEM 240..259; /note="Helical"; /evidence="ECO:0000256|RuleBase:RU000687"; TRANSMEM 271..289; /note="Helical"; /evidence="ECO:0000256|RuleBase:RU000687"; TRANSMEM 301..326; /note="Helical"; /evidence="ECO:0000256|RuleBase:RU000687"; TRANSMEM 436..460; /note="Helical"; /evidence="ECO:0000256|RuleBase:RU000687"		SUBCELLULAR LOCATION: Cell membrane {ECO:0000256|ARBA:ARBA00004651}; Multi-pass membrane protein {ECO:0000256|ARBA:ARBA00004651}. Membrane {ECO:0000256|ARBA:ARBA00004141}; Multi-pass membrane protein {ECO:0000256|ARBA:ARBA00004141}. Postsynaptic cell membrane {ECO:0000256|ARBA:ARBA00034104}; Multi-pass membrane protein {ECO:0000256|ARBA:ARBA00034104}. Synaptic cell membrane {ECO:0000256|ARBA:ARBA…
Q18556	Q18556	Q18556_CAEEL	AcetylCholine Receptor	acr-9 C40C9.2 CELE_C40C9.2	Caenorhabditis elegans	534	TRANSMEM 243..262; /note="Helical"; /evidence="ECO:0000256|RuleBase:RU000687"; TRANSMEM 274..292; /note="Helical"; /evidence="ECO:0000256|RuleBase:RU000687"; TRANSMEM 304..329; /note="Helical"; /evidence="ECO:0000256|RuleBase:RU000687"; TRANSMEM 509..528; /note="Helical"; /evidence="ECO:0000256|RuleBase:RU000687"		SUBCELLULAR LOCATION: Cell membrane {ECO:0000256|ARBA:ARBA00004651}; Multi-pass membrane protein {ECO:0000256|ARBA:ARBA00004651}. Membrane {ECO:0000256|ARBA:ARBA00004141}; Multi-pass membrane protein {ECO:0000256|ARBA:ARBA00004141}. Postsynaptic cell membrane {ECO:0000256|ARBA:ARBA00034104}; Multi-pass membrane protein {ECO:0000256|ARBA:ARBA00034104}. Synaptic cell membrane {ECO:0000256|ARBA:ARBA…
Q21645	Q21645	Q21645_CAEEL	AcetylCholine Receptor	acr-10 CELE_R02E12.8 R02E12.8	Caenorhabditis elegans	557	TRANSMEM 242..267; /note="Helical"; /evidence="ECO:0000256|RuleBase:RU000687"; TRANSMEM 274..292; /note="Helical"; /evidence="ECO:0000256|RuleBase:RU000687"; TRANSMEM 304..329; /note="Helical"; /evidence="ECO:0000256|RuleBase:RU000687"; TRANSMEM 532..551; /note="Helical"; /evidence="ECO:0000256|RuleBase:RU000687"		SUBCELLULAR LOCATION: Cell membrane {ECO:0000256|ARBA:ARBA00004651}; Multi-pass membrane protein {ECO:0000256|ARBA:ARBA00004651}. Membrane {ECO:0000256|ARBA:ARBA00004141}; Multi-pass membrane protein {ECO:0000256|ARBA:ARBA00004141}. Postsynaptic cell membrane {ECO:0000256|ARBA:ARBA00034104}; Multi-pass membrane protein {ECO:0000256|ARBA:ARBA00034104}. Synaptic cell membrane {ECO:0000256|ARBA:ARBA…
Q22224	Q22224	Q22224_CAEEL	AcetylCholine Receptor	acr-14 CELE_T05C12.2 T05C12.2	Caenorhabditis elegans	500	TRANSMEM 259..278; /note="Helical"; /evidence="ECO:0000256|RuleBase:RU000687"; TRANSMEM 290..308; /note="Helical"; /evidence="ECO:0000256|RuleBase:RU000687"; TRANSMEM 320..345; /note="Helical"; /evidence="ECO:0000256|RuleBase:RU000687"; TRANSMEM 475..497; /note="Helical"; /evidence="ECO:0000256|RuleBase:RU000687"		SUBCELLULAR LOCATION: Cell membrane {ECO:0000256|ARBA:ARBA00004651}; Multi-pass membrane protein {ECO:0000256|ARBA:ARBA00004651}. Membrane {ECO:0000256|ARBA:ARBA00004141}; Multi-pass membrane protein {ECO:0000256|ARBA:ARBA00004141}. Postsynaptic cell membrane {ECO:0000256|ARBA:ARBA00034104}; Multi-pass membrane protein {ECO:0000256|ARBA:ARBA00034104}. Synaptic cell membrane {ECO:0000256|ARBA:ARBA…
Q23355	Q23355	Q23355_CAEEL	AcetylCholine Receptor	acr-8 CELE_ZC504.2 ZC504.2	Caenorhabditis elegans	540	TRANSMEM 254..278; /note="Helical"; /evidence="ECO:0000256|RuleBase:RU000687"; TRANSMEM 284..306; /note="Helical"; /evidence="ECO:0000256|RuleBase:RU000687"; TRANSMEM 318..340; /note="Helical"; /evidence="ECO:0000256|RuleBase:RU000687"; TRANSMEM 460..478; /note="Helical"; /evidence="ECO:0000256|RuleBase:RU000687"		SUBCELLULAR LOCATION: Cell membrane {ECO:0000256|ARBA:ARBA00004651}; Multi-pass membrane protein {ECO:0000256|ARBA:ARBA00004651}. Membrane {ECO:0000256|ARBA:ARBA00004141}; Multi-pass membrane protein {ECO:0000256|ARBA:ARBA00004141}. Postsynaptic cell membrane {ECO:0000256|ARBA:ARBA00034104}; Multi-pass membrane protein {ECO:0000256|ARBA:ARBA00034104}. Synaptic cell membrane {ECO:0000256|ARBA:ARBA…
Q65XS8	Q65XS8	Q65XS8_CAEEL	AcetylCholine Receptor	acr-25 CELE_Y73B6BL.42 Y73B6BL.42	Caenorhabditis elegans	544	TRANSMEM 232..252; /note="Helical"; /evidence="ECO:0000256|RuleBase:RU000687"; TRANSMEM 294..319; /note="Helical"; /evidence="ECO:0000256|RuleBase:RU000687"; TRANSMEM 517..537; /note="Helical"; /evidence="ECO:0000256|RuleBase:RU000687"		SUBCELLULAR LOCATION: Cell membrane {ECO:0000256|ARBA:ARBA00004651}; Multi-pass membrane protein {ECO:0000256|ARBA:ARBA00004651}. Membrane {ECO:0000256|ARBA:ARBA00004141}; Multi-pass membrane protein {ECO:0000256|ARBA:ARBA00004141}. Postsynaptic cell membrane {ECO:0000256|ARBA:ARBA00034104}; Multi-pass membrane protein {ECO:0000256|ARBA:ARBA00034104}. Synaptic cell membrane {ECO:0000256|ARBA:ARBA…
Q93329	Q93329	Q93329_CAEEL	AcetylCholine Receptor	lev-8 C35C5.5 CELE_C35C5.5	Caenorhabditis elegans	531	TRANSMEM 259..284; /note="Helical"; /evidence="ECO:0000256|RuleBase:RU000687"; TRANSMEM 291..311; /note="Helical"; /evidence="ECO:0000256|RuleBase:RU000687"; TRANSMEM 323..346; /note="Helical"; /evidence="ECO:0000256|RuleBase:RU000687"; TRANSMEM 482..500; /note="Helical"; /evidence="ECO:0000256|RuleBase:RU000687"		SUBCELLULAR LOCATION: Cell membrane {ECO:0000256|ARBA:ARBA00004651}; Multi-pass membrane protein {ECO:0000256|ARBA:ARBA00004651}. Membrane {ECO:0000256|ARBA:ARBA00004141}; Multi-pass membrane protein {ECO:0000256|ARBA:ARBA00004141}. Postsynaptic cell membrane {ECO:0000256|ARBA:ARBA00034104}; Multi-pass membrane protein {ECO:0000256|ARBA:ARBA00034104}. Synaptic cell membrane {ECO:0000256|ARBA:ARBA…
Q9N4M3	Q9N4M3	Q9N4M3_CAEEL	AcetylCholine Receptor	acr-6 CELE_ZK973.5 ZK973.5	Caenorhabditis elegans	551	TRANSMEM 246..267; /note="Helical"; /evidence="ECO:0000256|RuleBase:RU000687"; TRANSMEM 279..299; /note="Helical"; /evidence="ECO:0000256|RuleBase:RU000687"; TRANSMEM 311..334; /note="Helical"; /evidence="ECO:0000256|RuleBase:RU000687"; TRANSMEM 517..537; /note="Helical"; /evidence="ECO:0000256|RuleBase:RU000687"		SUBCELLULAR LOCATION: Cell membrane {ECO:0000256|ARBA:ARBA00004651}; Multi-pass membrane protein {ECO:0000256|ARBA:ARBA00004651}. Membrane {ECO:0000256|ARBA:ARBA00004141}; Multi-pass membrane protein {ECO:0000256|ARBA:ARBA00004141}. Postsynaptic cell membrane {ECO:0000256|ARBA:ARBA00034104}; Multi-pass membrane protein {ECO:0000256|ARBA:ARBA00034104}. Synaptic cell membrane {ECO:0000256|ARBA:ARBA…
O16305	O16305	CALM_CAEEL	Calmodulin (CaM)	cmd-1 T21H3.3	Caenorhabditis elegans	149
P04630	P04630	CALL_CAEEL	Calmodulin-like protein	cal-1 cmd-1 C13C12.1	Caenorhabditis elegans	161
P30644	P30644	YNE5_CAEEL	Uncharacterized calcium-binding protein R08D7.5	R08D7.5	Caenorhabditis elegans	148
P34368	P34368	YLJ5_CAEEL	Uncharacterized calcium-binding protein C50C3.5	C50C3.5	Caenorhabditis elegans	189
P53014	P53014	MLE_CAEEL	Myosin, essential light chain (Myosin light chain alkali)	mlc-3 F09F7.2	Caenorhabditis elegans	153
Q09665	Q09665	TNNC2_CAEEL	Troponin C, isoform 2	tnc-2 ZK673.7	Caenorhabditis elegans	160
Q11083	Q11083	YT67_CAEEL	Uncharacterized calcium-binding protein B0563.7	B0563.7	Caenorhabditis elegans	229
Q9XVI9	Q9XVI9	MLC5_CAEEL	Myosin-2 essential light chain	mlc-5 T12D8.6	Caenorhabditis elegans	142			SUBCELLULAR LOCATION: Cytoplasm {ECO:0000269|PubMed:19675126}. Cytoplasm, cytoskeleton {ECO:0000269|PubMed:19675126}. Note=Forms a filamentous structure during 2-fold embryonic stage which may co-localize with actin and whose formation may be regulated by mlc-4. {ECO:0000269|PubMed:19675126}.
A0A168GZC0	A0A168GZC0	A0A168GZC0_CAEEL	EF-hand domain-containing protein	CELE_T27C10.9 T27C10.9	Caenorhabditis elegans	127
A0A2C9C3L3	A0A2C9C3L3	A0A2C9C3L3_CAEEL	EF-hand domain-containing protein	CELE_E02A10.3 E02A10.3	Caenorhabditis elegans	283
G5EEG0	G5EEG0	G5EEG0_CAEEL	Calmodulin-like protein (EF-hand domain-containing protein)	cal-2 C18E9.1 CELE_C18E9.1	Caenorhabditis elegans	171
G5EF37	G5EF37	G5EF37_CAEEL	EF-hand domain-containing protein (Troponin C)	pat-10 tnc-1 CELE_F54C1.7 F54C1.7	Caenorhabditis elegans	161
H2L0D6	H2L0D6	H2L0D6_CAEEL	EF-hand domain-containing protein	CELE_K03A1.4 K03A1.4	Caenorhabditis elegans	184
O02159	O02159	O02159_CAEEL	EF-hand domain-containing protein	CELE_T09B4.4 T09B4.4	Caenorhabditis elegans	142
Q09980	Q09980	Q09980_CAEEL	EF-hand domain-containing protein	cal-8 CELE_F12A10.5 F12A10.5	Caenorhabditis elegans	145
Q18136	Q18136	Q18136_CAEEL	EF-hand domain-containing protein	cal-5 C24H10.5 CELE_C24H10.5	Caenorhabditis elegans	156
Q20238	Q20238	Q20238_CAEEL	EF-hand domain-containing protein	cal-7 CELE_F40F9.8 F40F9.8	Caenorhabditis elegans	179
Q20358	Q20358	Q20358_CAEEL	EF-hand domain-containing protein	CELE_F43C9.2 F43C9.2	Caenorhabditis elegans	159
Q21201	Q21201	Q21201_CAEEL	EF-hand domain-containing protein	mlc-6 CELE_K04C1.4 K04C1.4	Caenorhabditis elegans	143
Q3V5K4	Q3V5K4	Q3V5K4_CAEEL	EF-hand domain-containing protein	CELE_Y73C8B.5 Y73C8B.5	Caenorhabditis elegans	116
Q69Z12	Q69Z12	Q69Z12_CAEEL	EF-hand domain-containing protein	mlc-7 CELE_K08E3.10 K08E3.10	Caenorhabditis elegans	153
Q94288	Q94288	Q94288_CAEEL	EF-hand domain-containing protein	cal-3 CELE_M02B7.6 M02B7.6	Caenorhabditis elegans	234
G5EBR3	G5EBR3	GLUCL_CAEEL	Glutamate-gated chloride channel alpha (Avermectin-sensitive glutamate-gated chloride channel GluCl alpha) (GluCl alpha)	glc-1 F11A5.10	Caenorhabditis elegans	461	TRANSMEM 276..298; /note="Helical; Name=1"; /evidence="ECO:0000269|PubMed:21572436, ECO:0000269|PubMed:25143115"; TRANSMEM 304..325; /note="Helical; Name=2"; /evidence="ECO:0000269|PubMed:21572436, ECO:0000269|PubMed:25143115"; TRANSMEM 333..353; /note="Helical; Name=3"; /evidence="ECO:0000269|PubMed:21572436, ECO:0000269|PubMed:25143115"; TRANSMEM 433..454; /note="Helical; Name=4"; /evidence="EC…		SUBCELLULAR LOCATION: Postsynaptic cell membrane {ECO:0000250|UniProtKB:Q94900}; Multi-pass membrane protein {ECO:0000250|UniProtKB:Q94900}. Cell membrane {ECO:0000255, ECO:0000269|PubMed:21572436, ECO:0000269|PubMed:25143115, ECO:0000269|PubMed:7935817}; Multi-pass membrane protein {ECO:0000255, ECO:0000269|PubMed:21572436, ECO:0000269|PubMed:25143115, ECO:0000303|PubMed:7935817}.	TOPO_DOM 21..275; /note="Extracellular"; /evidence="ECO:0000269|PubMed:21572436, ECO:0000269|PubMed:25143115"; TOPO_DOM 299..303; /note="Cytoplasmic"; /evidence="ECO:0000269|PubMed:21572436, ECO:0000269|PubMed:25143115"; TOPO_DOM 326..332; /note="Extracellular"; /evidence="ECO:0000269|PubMed:21572436, ECO:0000269|PubMed:25143115"; TOPO_DOM 354..432; /note="Cytoplasmic"; /evidence="ECO:0000269|Pub…
G5ECJ0	G5ECJ0	GBR1_CAEEL	Gamma-aminobutyric acid receptor exp-1 (Expulsion defective protein 3) (GABA(A) receptor)	exp-1 H35N03.1	Caenorhabditis elegans	539	TRANSMEM 315..335; /note="Helical"; /evidence="ECO:0000255, ECO:0000305"; TRANSMEM 345..365; /note="Helical"; /evidence="ECO:0000255, ECO:0000305"; TRANSMEM 374..394; /note="Helical"; /evidence="ECO:0000255, ECO:0000305"; TRANSMEM 494..514; /note="Helical"; /evidence="ECO:0000255, ECO:0000305"		SUBCELLULAR LOCATION: Synapse {ECO:0000269|PubMed:14555952}. Cell membrane {ECO:0000250|UniProtKB:P18505}; Multi-pass membrane protein {ECO:0000250|UniProtKB:P18505}.	TOPO_DOM 17..314; /note="Extracellular"; /evidence="ECO:0000255, ECO:0000305"; TOPO_DOM 395..493; /note="Cytoplasmic"; /evidence="ECO:0000255, ECO:0000305"
G5EDN0	G5EDN0	ACC3_CAEEL	Acetylcholine-gated chloride channel subunit acc-3	acc-3 F55D10.5	Caenorhabditis elegans	517	TRANSMEM 278..298; /note="Helical"; /evidence="ECO:0000255"; TRANSMEM 305..324; /note="Helical"; /evidence="ECO:0000255"; TRANSMEM 339..359; /note="Helical"; /evidence="ECO:0000255"; TRANSMEM 495..515; /note="Helical"; /evidence="ECO:0000255"		SUBCELLULAR LOCATION: Cell membrane {ECO:0000305|PubMed:15579462}; Multi-pass membrane protein {ECO:0000255}.	TOPO_DOM 20..277; /note="Extracellular"; /evidence="ECO:0000305"; TOPO_DOM 299..304; /note="Cytoplasmic"; /evidence="ECO:0000305"; TOPO_DOM 325..338; /note="Extracellular"; /evidence="ECO:0000305"; TOPO_DOM 360..494; /note="Cytoplasmic"; /evidence="ECO:0000305"; TOPO_DOM 516..517; /note="Extracellular"; /evidence="ECO:0000305"
O18276	O18276	GBRB_CAEEL	Gamma-aminobutyric acid receptor subunit beta (GABA(A) receptor subunit beta)	gab-1 ZC482.1	Caenorhabditis elegans	550	TRANSMEM 265..285; /note="Helical"; /evidence="ECO:0000255"; TRANSMEM 292..311; /note="Helical"; /evidence="ECO:0000255"; TRANSMEM 324..344; /note="Helical"; /evidence="ECO:0000255"; TRANSMEM 528..548; /note="Helical"; /evidence="ECO:0000255"		SUBCELLULAR LOCATION: Postsynaptic cell membrane {ECO:0000250}; Multi-pass membrane protein {ECO:0000250}. Cell membrane {ECO:0000250}; Multi-pass membrane protein {ECO:0000250}.	TOPO_DOM 25..264; /note="Extracellular"; /evidence="ECO:0000255"; TOPO_DOM 345..527; /note="Cytoplasmic"; /evidence="ECO:0000255"
Q09453	Q09453	GLRB4_CAEEL	Glycine receptor subunit beta-type 4	ggr-1 gbr-4 C09G5.1/C09G5.9	Caenorhabditis elegans	473	TRANSMEM 250..271; /note="Helical; Name=1"; /evidence="ECO:0000250|UniProtKB:P23415"; TRANSMEM 277..297; /note="Helical; Name=2"; /evidence="ECO:0000250|UniProtKB:P23415"; TRANSMEM 309..329; /note="Helical; Name=3"; /evidence="ECO:0000250|UniProtKB:P23415"; TRANSMEM 440..460; /note="Helical; Name=4"; /evidence="ECO:0000250|UniProtKB:P23415"		SUBCELLULAR LOCATION: Postsynaptic cell membrane {ECO:0000250|UniProtKB:P48168}; Multi-pass membrane protein {ECO:0000250|UniProtKB:P48167}. Synapse {ECO:0000250|UniProtKB:P48168}. Cell membrane {ECO:0000250|UniProtKB:P48168}; Multi-pass membrane protein {ECO:0000250|UniProtKB:P23415}.	TOPO_DOM 20..249; /note="Extracellular"; /evidence="ECO:0000250|UniProtKB:P23415"; TOPO_DOM 272..276; /note="Cytoplasmic"; /evidence="ECO:0000250|UniProtKB:P23415"; TOPO_DOM 298..308; /note="Extracellular"; /evidence="ECO:0000250|UniProtKB:P23415"; TOPO_DOM 330..439; /note="Cytoplasmic"; /evidence="ECO:0000250|UniProtKB:P23415"; TOPO_DOM 461..473; /note="Extracellular"; /evidence="ECO:0000250|Uni…
Q17328	Q17328	GLUCB_CAEEL	Glutamate-gated chloride channel subunit beta (Glu-Cl subunit beta) (Avermectin-sensitive glutamate-gated chloride channel subunit)	glc-2 F25F8.2	Caenorhabditis elegans	434	TRANSMEM 247..269; /note="Helical; Name=1"; /evidence="ECO:0000250|UniProtKB:G5EBR3"; TRANSMEM 275..296; /note="Helical; Name=2"; /evidence="ECO:0000250|UniProtKB:G5EBR3"; TRANSMEM 304..324; /note="Helical; Name=3"; /evidence="ECO:0000250|UniProtKB:G5EBR3"; TRANSMEM 399..422; /note="Helical; Name=4"; /evidence="ECO:0000250|UniProtKB:G5EBR3"		SUBCELLULAR LOCATION: Postsynaptic cell membrane {ECO:0000250|UniProtKB:Q94900}; Multi-pass membrane protein {ECO:0000250|UniProtKB:Q94900}. Cell membrane {ECO:0000255, ECO:0000269|PubMed:7935817}; Multi-pass membrane protein {ECO:0000255, ECO:0000269|PubMed:7935817}.	TOPO_DOM 23..246; /note="Extracellular"; /evidence="ECO:0000250|UniProtKB:G5EBR3"; TOPO_DOM 270..274; /note="Cytoplasmic"; /evidence="ECO:0000250|UniProtKB:G5EBR3"; TOPO_DOM 297..303; /note="Extracellular"; /evidence="ECO:0000250|UniProtKB:G5EBR3"; TOPO_DOM 325..398; /note="Cytoplasmic"; /evidence="ECO:0000250|UniProtKB:G5EBR3"; TOPO_DOM 423..434; /note="Extracellular"; /evidence="ECO:0000250|Uni…
Q18812	Q18812	ACC2_CAEEL	Acetylcholine-gated chloride channel subunit acc-2	acc-2 C53D6.3	Caenorhabditis elegans	445	TRANSMEM 259..279; /note="Helical"; /evidence="ECO:0000255"; TRANSMEM 287..307; /note="Helical"; /evidence="ECO:0000255"; TRANSMEM 327..347; /note="Helical"; /evidence="ECO:0000255"; TRANSMEM 408..428; /note="Helical"; /evidence="ECO:0000255"		SUBCELLULAR LOCATION: Cell membrane {ECO:0000269|PubMed:15579462}; Multi-pass membrane protein {ECO:0000255}.	TOPO_DOM 27..258; /note="Extracellular"; /evidence="ECO:0000305"; TOPO_DOM 280..286; /note="Cytoplasmic"; /evidence="ECO:0000305"; TOPO_DOM 308..326; /note="Extracellular"; /evidence="ECO:0000305"; TOPO_DOM 348..407; /note="Cytoplasmic"; /evidence="ECO:0000305"; TOPO_DOM 429..445; /note="Extracellular"; /evidence="ECO:0000305"
Q21005	Q21005	ACC1_CAEEL	Acetylcholine-gated chloride channel subunit acc-1	acc-1 F58G6.4	Caenorhabditis elegans	466	TRANSMEM 243..263; /note="Helical"; /evidence="ECO:0000255"; TRANSMEM 273..290; /note="Helical"; /evidence="ECO:0000255"; TRANSMEM 305..325; /note="Helical"; /evidence="ECO:0000255"; TRANSMEM 428..448; /note="Helical"; /evidence="ECO:0000255"		SUBCELLULAR LOCATION: Cell membrane {ECO:0000269|PubMed:15579462}; Multi-pass membrane protein {ECO:0000255}.	TOPO_DOM 25..242; /note="Extracellular"; /evidence="ECO:0000305"; TOPO_DOM 264..272; /note="Cytoplasmic"; /evidence="ECO:0000305"; TOPO_DOM 291..304; /note="Extracellular"; /evidence="ECO:0000305"; TOPO_DOM 326..427; /note="Cytoplasmic"; /evidence="ECO:0000305"; TOPO_DOM 449..466; /note="Extracellular"; /evidence="ECO:0000305"
Q95Y52	Q95Y52	LGC46_CAEEL	Probable ligand-gated ion channel 46	lgc-46 Y71D11A.5	Caenorhabditis elegans	508	TRANSMEM 275..295; /note="Helical"; /evidence="ECO:0000255"; TRANSMEM 302..321; /note="Helical"; /evidence="ECO:0000255"; TRANSMEM 336..356; /note="Helical"; /evidence="ECO:0000255"; TRANSMEM 481..501; /note="Helical"; /evidence="ECO:0000255"		SUBCELLULAR LOCATION: Presynaptic cell membrane {ECO:0000269|PubMed:27782882}; Multi-pass membrane protein {ECO:0000255}. Cell projection, axon {ECO:0000269|PubMed:27782882}. Cytoplasmic vesicle, secretory vesicle, synaptic vesicle {ECO:0000269|PubMed:27782882}.	TOPO_DOM 19..274; /note="Extracellular"; /evidence="ECO:0000305"; TOPO_DOM 296..301; /note="Cytoplasmic"; /evidence="ECO:0000305"; TOPO_DOM 322..335; /note="Extracellular"; /evidence="ECO:0000305"; TOPO_DOM 357..480; /note="Cytoplasmic"; /evidence="ECO:0000305"; TOPO_DOM 502..508; /note="Extracellular"; /evidence="ECO:0000305"
Q9GQ00	Q9GQ00	MOD1_CAEEL	Serotonin-gated chloride channel mod-1 (Modulation Of locomotion defective protein 1)	mod-1 K06C4.6	Caenorhabditis elegans	489	TRANSMEM 241..261; /note="Helical"; /evidence="ECO:0000255"; TRANSMEM 274..294; /note="Helical"; /evidence="ECO:0000255"; TRANSMEM 304..324; /note="Helical"; /evidence="ECO:0000255"; TRANSMEM 459..479; /note="Helical"; /evidence="ECO:0000255"		SUBCELLULAR LOCATION: Membrane {ECO:0000255}; Multi-pass membrane protein {ECO:0000255}. Cell membrane {ECO:0000269|PubMed:12783521}.	TOPO_DOM 21..240; /note="Extracellular"; /evidence="ECO:0000305|PubMed:12783521"; TOPO_DOM 325..458; /note="Cytoplasmic"; /evidence="ECO:0000305|PubMed:12783521"
A0A3P6NNS2	A0A3P6NNS2	A0A3P6NNS2_CAEEL	Gamma-aminobutyric acid receptor subunit beta	lgc-38 CELE_F11H8.2 F11H8.2	Caenorhabditis elegans	479	TRANSMEM 258..282; /note="Helical"; /evidence="ECO:0000256|RuleBase:RU000687"; TRANSMEM 291..312; /note="Helical"; /evidence="ECO:0000256|RuleBase:RU000687"; TRANSMEM 324..346; /note="Helical"; /evidence="ECO:0000256|RuleBase:RU000687"; TRANSMEM 455..475; /note="Helical"; /evidence="ECO:0000256|RuleBase:RU000687"		SUBCELLULAR LOCATION: Membrane {ECO:0000256|ARBA:ARBA00004141}; Multi-pass membrane protein {ECO:0000256|ARBA:ARBA00004141}.
A0A4V0IK40	A0A4V0IK40	A0A4V0IK40_CAEEL	Ligand-Gated ion Channel	lgc-41 C39B10.2 CELE_C39B10.2	Caenorhabditis elegans	567	TRANSMEM 248..265; /note="Helical"; /evidence="ECO:0000256|RuleBase:RU000687"; TRANSMEM 274..295; /note="Helical"; /evidence="ECO:0000256|RuleBase:RU000687"; TRANSMEM 307..328; /note="Helical"; /evidence="ECO:0000256|RuleBase:RU000687"; TRANSMEM 538..557; /note="Helical"; /evidence="ECO:0000256|RuleBase:RU000687"		SUBCELLULAR LOCATION: Membrane {ECO:0000256|ARBA:ARBA00004141}; Multi-pass membrane protein {ECO:0000256|ARBA:ARBA00004141}.
A0A4V0IN81	A0A4V0IN81	A0A4V0IN81_CAEEL	Ligand-Gated ion Channel	ggr-2 lgc-58 C45B2.4 CELE_C45B2.4	Caenorhabditis elegans	553	TRANSMEM 244..263; /note="Helical"; /evidence="ECO:0000256|SAM:Phobius"; TRANSMEM 270..291; /note="Helical"; /evidence="ECO:0000256|SAM:Phobius"; TRANSMEM 303..324; /note="Helical"; /evidence="ECO:0000256|SAM:Phobius"; TRANSMEM 531..550; /note="Helical"; /evidence="ECO:0000256|SAM:Phobius"		SUBCELLULAR LOCATION: Membrane {ECO:0000256|ARBA:ARBA00004141}; Multi-pass membrane protein {ECO:0000256|ARBA:ARBA00004141}.
A0A8S4QD70	A0A8S4QD70	A0A8S4QD70_CAEEL	Ligand-Gated ion Channel	lgc-42 CELE_Y39A3B.2	Caenorhabditis elegans	413	TRANSMEM 296..318; /note="Helical"; /evidence="ECO:0000256|RuleBase:RU000687"; TRANSMEM 385..404; /note="Helical"; /evidence="ECO:0000256|RuleBase:RU000687"		SUBCELLULAR LOCATION: Membrane {ECO:0000256|ARBA:ARBA00004141}; Multi-pass membrane protein {ECO:0000256|ARBA:ARBA00004141}.
A0A8S4SQM5	A0A8S4SQM5	A0A8S4SQM5_CAEEL	Ligand-Gated ion Channel	lgc-40 CELE_T24D8.1	Caenorhabditis elegans	502	TRANSMEM 258..276; /note="Helical"; /evidence="ECO:0000256|RuleBase:RU000687"; TRANSMEM 283..304; /note="Helical"; /evidence="ECO:0000256|RuleBase:RU000687"; TRANSMEM 316..337; /note="Helical"; /evidence="ECO:0000256|RuleBase:RU000687"; TRANSMEM 481..501; /note="Helical"; /evidence="ECO:0000256|RuleBase:RU000687"		SUBCELLULAR LOCATION: Membrane {ECO:0000256|ARBA:ARBA00004141}; Multi-pass membrane protein {ECO:0000256|ARBA:ARBA00004141}.
G5ECD3	G5ECD3	G5ECD3_CAEEL	Gamma-aminobutyric acid receptor subunit beta (Ionotropic GABA receptor subunit UNC-49B.3)	unc-49 unc-49B CELE_T21C12.1 T21C12.1	Caenorhabditis elegans	506	TRANSMEM 253..277; /note="Helical"; /evidence="ECO:0000256|RuleBase:RU000687"; TRANSMEM 284..303; /note="Helical"; /evidence="ECO:0000256|RuleBase:RU000687"; TRANSMEM 318..341; /note="Helical"; /evidence="ECO:0000256|RuleBase:RU000687"; TRANSMEM 465..484; /note="Helical"; /evidence="ECO:0000256|RuleBase:RU000687"		SUBCELLULAR LOCATION: Membrane {ECO:0000256|ARBA:ARBA00004141}; Multi-pass membrane protein {ECO:0000256|ARBA:ARBA00004141}.
G5ECH3	G5ECH3	G5ECH3_CAEEL	Ig-like domain-containing protein	avr-15 CELE_R11G10.1 R11G10.1	Caenorhabditis elegans	657	TRANSMEM 12..33; /note="Helical"; /evidence="ECO:0000256|RuleBase:RU000687"; TRANSMEM 466..490; /note="Helical"; /evidence="ECO:0000256|RuleBase:RU000687"; TRANSMEM 531..554; /note="Helical"; /evidence="ECO:0000256|RuleBase:RU000687"; TRANSMEM 627..646; /note="Helical"; /evidence="ECO:0000256|RuleBase:RU000687"		SUBCELLULAR LOCATION: Membrane {ECO:0000256|ARBA:ARBA00004141}; Multi-pass membrane protein {ECO:0000256|ARBA:ARBA00004141}.
G5ECN1	G5ECN1	G5ECN1_CAEEL	Ligand-Gated ion Channel	lgc-37 CELE_ZC482.5 ZC482.5	Caenorhabditis elegans	483	TRANSMEM 257..279; /note="Helical"; /evidence="ECO:0000256|RuleBase:RU000687"; TRANSMEM 286..305; /note="Helical"; /evidence="ECO:0000256|RuleBase:RU000687"; TRANSMEM 320..339; /note="Helical"; /evidence="ECO:0000256|RuleBase:RU000687"; TRANSMEM 447..467; /note="Helical"; /evidence="ECO:0000256|RuleBase:RU000687"		SUBCELLULAR LOCATION: Membrane {ECO:0000256|ARBA:ARBA00004141}; Multi-pass membrane protein {ECO:0000256|ARBA:ARBA00004141}.
G5EEX8	G5EEX8	G5EEX8_CAEEL	Ligand-gated ion channel 50	lgc-47 CELE_F47A4.1 F47A4.1	Caenorhabditis elegans	428	TRANSMEM 12..30; /note="Helical"; /evidence="ECO:0000256|RuleBase:RU000687"; TRANSMEM 267..288; /note="Helical"; /evidence="ECO:0000256|RuleBase:RU000687"; TRANSMEM 294..316; /note="Helical"; /evidence="ECO:0000256|RuleBase:RU000687"; TRANSMEM 328..353; /note="Helical"; /evidence="ECO:0000256|RuleBase:RU000687"; TRANSMEM 402..419; /note="Helical"; /evidence="ECO:0000256|RuleBase:RU000687"		SUBCELLULAR LOCATION: Membrane {ECO:0000256|ARBA:ARBA00004141}; Multi-pass membrane protein {ECO:0000256|ARBA:ARBA00004141}.
G5EEZ3	G5EEZ3	G5EEZ3_CAEEL	Glutamate-gated chloride channel subunit (Ig-like domain-containing protein)	glc-3 CELE_ZC317.3 ZC317.3	Caenorhabditis elegans	484	TRANSMEM 244..268; /note="Helical"; /evidence="ECO:0000256|RuleBase:RU000687"; TRANSMEM 309..331; /note="Helical"; /evidence="ECO:0000256|RuleBase:RU000687"; TRANSMEM 454..472; /note="Helical"; /evidence="ECO:0000256|RuleBase:RU000687"		SUBCELLULAR LOCATION: Membrane {ECO:0000256|ARBA:ARBA00004141}; Multi-pass membrane protein {ECO:0000256|ARBA:ARBA00004141}.
H2KYN9	H2KYN9	H2KYN9_CAEEL	Neur_chan_memb domain-containing protein	lgc-53 CELE_T21F2.1 T21F2.1	Caenorhabditis elegans	497	TRANSMEM 294..316; /note="Helical"; /evidence="ECO:0000256|RuleBase:RU000687"; TRANSMEM 323..339; /note="Helical"; /evidence="ECO:0000256|RuleBase:RU000687"; TRANSMEM 359..381; /note="Helical"; /evidence="ECO:0000256|RuleBase:RU000687"; TRANSMEM 473..491; /note="Helical"; /evidence="ECO:0000256|RuleBase:RU000687"		SUBCELLULAR LOCATION: Membrane {ECO:0000256|ARBA:ARBA00004141}; Multi-pass membrane protein {ECO:0000256|ARBA:ARBA00004141}.
P91985	P91985	P91985_CAEEL	Ligand-gated ion channel 50	lgc-48 C50B6.11 CELE_C50B6.11	Caenorhabditis elegans	366	TRANSMEM 237..259; /note="Helical"; /evidence="ECO:0000256|RuleBase:RU000687"; TRANSMEM 271..288; /note="Helical"; /evidence="ECO:0000256|RuleBase:RU000687"; TRANSMEM 300..323; /note="Helical"; /evidence="ECO:0000256|RuleBase:RU000687"; TRANSMEM 344..363; /note="Helical"; /evidence="ECO:0000256|RuleBase:RU000687"		SUBCELLULAR LOCATION: Membrane {ECO:0000256|ARBA:ARBA00004141}; Multi-pass membrane protein {ECO:0000256|ARBA:ARBA00004141}.
Q10052	Q10052	Q10052_CAEEL	Ligand-gated ion channel 50	ggr-3 lgc-56 CELE_F09C12.1 F09C12.1	Caenorhabditis elegans	445	TRANSMEM 243..267; /note="Helical"; /evidence="ECO:0000256|RuleBase:RU000687"; TRANSMEM 274..294; /note="Helical"; /evidence="ECO:0000256|RuleBase:RU000687"; TRANSMEM 306..330; /note="Helical"; /evidence="ECO:0000256|RuleBase:RU000687"; TRANSMEM 419..439; /note="Helical"; /evidence="ECO:0000256|RuleBase:RU000687"		SUBCELLULAR LOCATION: Membrane {ECO:0000256|ARBA:ARBA00004141}; Multi-pass membrane protein {ECO:0000256|ARBA:ARBA00004141}.
Q21420	Q21420	Q21420_CAEEL	Ligand-Gated ion Channel	lgc-49 CELE_K10D6.1 K10D6.1	Caenorhabditis elegans	457	TRANSMEM 264..286; /note="Helical"; /evidence="ECO:0000256|RuleBase:RU000687"; TRANSMEM 298..315; /note="Helical"; /evidence="ECO:0000256|RuleBase:RU000687"; TRANSMEM 327..350; /note="Helical"; /evidence="ECO:0000256|RuleBase:RU000687"; TRANSMEM 419..438; /note="Helical"; /evidence="ECO:0000256|RuleBase:RU000687"		SUBCELLULAR LOCATION: Membrane {ECO:0000256|ARBA:ARBA00004141}; Multi-pass membrane protein {ECO:0000256|ARBA:ARBA00004141}.
Q6BET0	Q6BET0	Q6BET0_CAEEL	Ligand-Gated ion Channel	lgc-36 CELE_F07B10.5 F07B10.5	Caenorhabditis elegans	536	TRANSMEM 276..298; /note="Helical"; /evidence="ECO:0000256|RuleBase:RU000687"; TRANSMEM 305..322; /note="Helical"; /evidence="ECO:0000256|RuleBase:RU000687"; TRANSMEM 342..362; /note="Helical"; /evidence="ECO:0000256|RuleBase:RU000687"; TRANSMEM 500..517; /note="Helical"; /evidence="ECO:0000256|RuleBase:RU000687"		SUBCELLULAR LOCATION: Membrane {ECO:0000256|ARBA:ARBA00004141}; Multi-pass membrane protein {ECO:0000256|ARBA:ARBA00004141}.
Q95Q97	Q95Q97	Q95Q97_CAEEL	Ig-like domain-containing protein	avr-14 B0207.12 CELE_B0207.12	Caenorhabditis elegans	430	TRANSMEM 253..277; /note="Helical"; /evidence="ECO:0000256|RuleBase:RU000687"; TRANSMEM 284..303; /note="Helical"; /evidence="ECO:0000256|RuleBase:RU000687"; TRANSMEM 318..341; /note="Helical"; /evidence="ECO:0000256|RuleBase:RU000687"; TRANSMEM 407..424; /note="Helical"; /evidence="ECO:0000256|RuleBase:RU000687"		SUBCELLULAR LOCATION: Membrane {ECO:0000256|ARBA:ARBA00004141}; Multi-pass membrane protein {ECO:0000256|ARBA:ARBA00004141}.
Q95QT7	Q95QT7	Q95QT7_CAEEL	Glutamate-gated ChLoride channel	glc-4 C27H5.8 CELE_C27H5.8	Caenorhabditis elegans	500	TRANSMEM 263..288; /note="Helical"; /evidence="ECO:0000256|RuleBase:RU000687"; TRANSMEM 295..314; /note="Helical"; /evidence="ECO:0000256|RuleBase:RU000687"; TRANSMEM 329..352; /note="Helical"; /evidence="ECO:0000256|RuleBase:RU000687"; TRANSMEM 470..490; /note="Helical"; /evidence="ECO:0000256|RuleBase:RU000687"		SUBCELLULAR LOCATION: Membrane {ECO:0000256|ARBA:ARBA00004141}; Multi-pass membrane protein {ECO:0000256|ARBA:ARBA00004141}.
Q9NA62	Q9NA62	Q9NA62_CAEEL	Ligand-gated ion channel 50	lgc-52 CELE_Y73F8A.2 Y73F8A.2	Caenorhabditis elegans	423	TRANSMEM 252..273; /note="Helical"; /evidence="ECO:0000256|RuleBase:RU000687"; TRANSMEM 285..303; /note="Helical"; /evidence="ECO:0000256|RuleBase:RU000687"; TRANSMEM 315..338; /note="Helical"; /evidence="ECO:0000256|RuleBase:RU000687"; TRANSMEM 393..413; /note="Helical"; /evidence="ECO:0000256|RuleBase:RU000687"		SUBCELLULAR LOCATION: Membrane {ECO:0000256|ARBA:ARBA00004141}; Multi-pass membrane protein {ECO:0000256|ARBA:ARBA00004141}.
Q9U2E2	Q9U2E2	Q9U2E2_CAEEL	Gamma-aminobutyric acid receptor subunit beta	lgc-35 CELE_Y46G5A.26 Y46G5A.26	Caenorhabditis elegans	515	TRANSMEM 285..307; /note="Helical"; /evidence="ECO:0000256|RuleBase:RU000687"; TRANSMEM 319..336; /note="Helical"; /evidence="ECO:0000256|RuleBase:RU000687"; TRANSMEM 348..366; /note="Helical"; /evidence="ECO:0000256|RuleBase:RU000687"; TRANSMEM 470..490; /note="Helical"; /evidence="ECO:0000256|RuleBase:RU000687"		SUBCELLULAR LOCATION: Membrane {ECO:0000256|ARBA:ARBA00004141}; Multi-pass membrane protein {ECO:0000256|ARBA:ARBA00004141}.
X5LVB0	X5LVB0	X5LVB0_CAEEL	Ligand-Gated ion Channel	lgc-51 CELE_F12B6.3 F12B6.3	Caenorhabditis elegans	450	TRANSMEM 235..256; /note="Helical"; /evidence="ECO:0000256|RuleBase:RU000687"; TRANSMEM 268..286; /note="Helical"; /evidence="ECO:0000256|RuleBase:RU000687"; TRANSMEM 298..321; /note="Helical"; /evidence="ECO:0000256|RuleBase:RU000687"; TRANSMEM 420..440; /note="Helical"; /evidence="ECO:0000256|RuleBase:RU000687"		SUBCELLULAR LOCATION: Membrane {ECO:0000256|ARBA:ARBA00004141}; Multi-pass membrane protein {ECO:0000256|ARBA:ARBA00004141}.
G5EFC3	G5EFC3	KCNAG_CAEEL	Potassium voltage-gated channel protein egl-36 (Egg-laying defective protein 36)	egl-36 R07A4.1	Caenorhabditis elegans	558	TRANSMEM 203..223; /note="Helical; Name=Segment S1"; /evidence="ECO:0000255"; TRANSMEM 258..278; /note="Helical; Name=Segment S2"; /evidence="ECO:0000255"; TRANSMEM 292..312; /note="Helical; Name=Segment S3"; /evidence="ECO:0000255"; TRANSMEM 358..378; /note="Helical; Voltage-sensor; Name=Segment S4"; /evidence="ECO:0000255"; TRANSMEM 390..410; /note="Helical; Name=Segment S5"; /evidence="ECO:000…		SUBCELLULAR LOCATION: Membrane {ECO:0000250|UniProtKB:P08510}; Multi-pass membrane protein {ECO:0000250|UniProtKB:P08510}.
Q8I4B0	Q8I4B0	KCNSK_CAEEL	Potassium voltage-gated channel protein shk-1	shk-1 ZK1321.2	Caenorhabditis elegans	536	TRANSMEM 276..296; /note="Helical; Name=Segment S1"; /evidence="ECO:0000255"; TRANSMEM 323..343; /note="Helical; Name=Segment S2"; /evidence="ECO:0000255"; TRANSMEM 357..377; /note="Helical; Name=Segment S3"; /evidence="ECO:0000255"; TRANSMEM 426..446; /note="Helical; Voltage-sensor; Name=Segment S4"; /evidence="ECO:0000255"; TRANSMEM 459..479; /note="Helical; Name=Segment S5"; /evidence="ECO:000…		SUBCELLULAR LOCATION: Membrane {ECO:0000250|UniProtKB:P08510}; Multi-pass membrane protein {ECO:0000250|UniProtKB:P08510}.	TOPO_DOM 1..275; /note="Cytoplasmic"; /evidence="ECO:0000255"; TOPO_DOM 297..322; /note="Extracellular"; /evidence="ECO:0000255"; TOPO_DOM 344..356; /note="Cytoplasmic"; /evidence="ECO:0000255"; TOPO_DOM 378..425; /note="Extracellular"; /evidence="ECO:0000255"; TOPO_DOM 447..458; /note="Cytoplasmic"; /evidence="ECO:0000255"; TOPO_DOM 480..486; /note="Extracellular"; /evidence="ECO:0000255"; TOPO_…
Q9XXD1	Q9XXD1	KVS4_CAEEL	Probable voltage-gated potassium channel subunit kvs-4	kvs-4 Y48A6B.6	Caenorhabditis elegans	503	TRANSMEM 232..252; /note="Helical; Name=Segment S1"; /evidence="ECO:0000255"; TRANSMEM 276..296; /note="Helical; Name=Segment S2"; /evidence="ECO:0000255"; TRANSMEM 314..334; /note="Helical; Name=Segment S3"; /evidence="ECO:0000255"; TRANSMEM 347..366; /note="Helical; Voltage-sensor; Name=Segment S4"; /evidence="ECO:0000250|UniProtKB:P63142"; TRANSMEM 384..404; /note="Helical; Name=Segment S5"; /…	INTRAMEM 418..429; /note="Helical; Name=Pore helix"; /evidence="ECO:0000250|UniProtKB:P63142"; INTRAMEM 430..434; /evidence="ECO:0000250|UniProtKB:P63142"	SUBCELLULAR LOCATION: Cell membrane {ECO:0000305}; Multi-pass membrane protein {ECO:0000255}. Perikaryon {ECO:0000269|PubMed:26762178}. Cell projection, axon {ECO:0000269|PubMed:26762178}. Cell projection, dendrite {ECO:0000269|PubMed:26762178}. Note=Association with unc-101 is required for dendritic localization. {ECO:0000305|PubMed:26762178}.	TOPO_DOM 1..231; /note="Cytoplasmic"; /evidence="ECO:0000305"; TOPO_DOM 253..275; /note="Extracellular"; /evidence="ECO:0000305"; TOPO_DOM 297..313; /note="Cytoplasmic"; /evidence="ECO:0000305"; TOPO_DOM 335..346; /note="Extracellular"; /evidence="ECO:0000305"; TOPO_DOM 367..383; /note="Cytoplasmic"; /evidence="ECO:0000305"; TOPO_DOM 405..417; /note="Extracellular"; /evidence="ECO:0000305"; TOPO_…
A0A3B1E007	A0A3B1E007	A0A3B1E007_CAEEL	BTB domain-containing protein	shw-3 CELE_R186.5 R186.5	Caenorhabditis elegans	500	TRANSMEM 191..209; /note="Helical"; /evidence="ECO:0000256|SAM:Phobius"; TRANSMEM 283..301; /note="Helical"; /evidence="ECO:0000256|SAM:Phobius"; TRANSMEM 349..369; /note="Helical"; /evidence="ECO:0000256|SAM:Phobius"; TRANSMEM 381..400; /note="Helical"; /evidence="ECO:0000256|SAM:Phobius"; TRANSMEM 412..440; /note="Helical"; /evidence="ECO:0000256|SAM:Phobius"		SUBCELLULAR LOCATION: Membrane {ECO:0000256|ARBA:ARBA00004141}; Multi-pass membrane protein {ECO:0000256|ARBA:ARBA00004141}.
A0A4V0INI0	A0A4V0INI0	A0A4V0INI0_CAEEL	BTB domain-containing protein	kvs-1 C53C9.3 CELE_C53C9.3	Caenorhabditis elegans	499	TRANSMEM 214..240; /note="Helical"; /evidence="ECO:0000256|SAM:Phobius"; TRANSMEM 284..306; /note="Helical"; /evidence="ECO:0000256|SAM:Phobius"; TRANSMEM 313..331; /note="Helical"; /evidence="ECO:0000256|SAM:Phobius"; TRANSMEM 390..411; /note="Helical"; /evidence="ECO:0000256|SAM:Phobius"; TRANSMEM 423..439; /note="Helical"; /evidence="ECO:0000256|SAM:Phobius"; TRANSMEM 451..472; /note="Helical"…		SUBCELLULAR LOCATION: Membrane {ECO:0000256|ARBA:ARBA00004141}; Multi-pass membrane protein {ECO:0000256|ARBA:ARBA00004141}.
G5EC00	G5EC00	G5EC00_CAEEL	BTB domain-containing protein	shw-1 CELE_F14F11.1 F14F11.1	Caenorhabditis elegans	619	TRANSMEM 263..284; /note="Helical"; /evidence="ECO:0000256|SAM:Phobius"; TRANSMEM 426..447; /note="Helical"; /evidence="ECO:0000256|SAM:Phobius"; TRANSMEM 459..481; /note="Helical"; /evidence="ECO:0000256|SAM:Phobius"; TRANSMEM 493..517; /note="Helical"; /evidence="ECO:0000256|SAM:Phobius"		SUBCELLULAR LOCATION: Membrane {ECO:0000256|ARBA:ARBA00004141}; Multi-pass membrane protein {ECO:0000256|ARBA:ARBA00004141}.
H2KZQ6	H2KZQ6	H2KZQ6_CAEEL	BTB domain-containing protein	exp-2 CELE_F12F3.1 F12F3.1	Caenorhabditis elegans	510	TRANSMEM 321..340; /note="Helical"; /evidence="ECO:0000256|SAM:Phobius"; TRANSMEM 393..414; /note="Helical"; /evidence="ECO:0000256|SAM:Phobius"; TRANSMEM 429..447; /note="Helical"; /evidence="ECO:0000256|SAM:Phobius"; TRANSMEM 454..475; /note="Helical"; /evidence="ECO:0000256|SAM:Phobius"		SUBCELLULAR LOCATION: Membrane {ECO:0000256|ARBA:ARBA00004141}; Multi-pass membrane protein {ECO:0000256|ARBA:ARBA00004141}.
J3K003	J3K003	J3K003_CAEEL	BTB domain-containing protein	kvs-2 C32C4.1 CELE_C32C4.1	Caenorhabditis elegans	575	TRANSMEM 257..280; /note="Helical"; /evidence="ECO:0000256|SAM:Phobius"; TRANSMEM 341..360; /note="Helical"; /evidence="ECO:0000256|SAM:Phobius"; TRANSMEM 443..464; /note="Helical"; /evidence="ECO:0000256|SAM:Phobius"; TRANSMEM 504..525; /note="Helical"; /evidence="ECO:0000256|SAM:Phobius"		SUBCELLULAR LOCATION: Membrane {ECO:0000256|ARBA:ARBA00004141}; Multi-pass membrane protein {ECO:0000256|ARBA:ARBA00004141}.
Q20381	Q20381	Q20381_CAEEL	BTB domain-containing protein	kvs-3 CELE_F44A2.2 F44A2.2	Caenorhabditis elegans	451	TRANSMEM 183..204; /note="Helical"; /evidence="ECO:0000256|SAM:Phobius"; TRANSMEM 216..234; /note="Helical"; /evidence="ECO:0000256|SAM:Phobius"; TRANSMEM 316..339; /note="Helical"; /evidence="ECO:0000256|SAM:Phobius"; TRANSMEM 351..368; /note="Helical"; /evidence="ECO:0000256|SAM:Phobius"; TRANSMEM 380..400; /note="Helical"; /evidence="ECO:0000256|SAM:Phobius"		SUBCELLULAR LOCATION: Membrane {ECO:0000256|ARBA:ARBA00004141}; Multi-pass membrane protein {ECO:0000256|ARBA:ARBA00004141}.
Q95XD1	Q95XD1	Q95XD1_CAEEL	BTB domain-containing protein	shl-1 CELE_Y73B6BL.19 Y73B6BL.19	Caenorhabditis elegans	578	TRANSMEM 189..210; /note="Helical"; /evidence="ECO:0000256|SAM:Phobius"; TRANSMEM 230..250; /note="Helical"; /evidence="ECO:0000256|SAM:Phobius"; TRANSMEM 262..280; /note="Helical"; /evidence="ECO:0000256|SAM:Phobius"; TRANSMEM 325..346; /note="Helical"; /evidence="ECO:0000256|SAM:Phobius"; TRANSMEM 352..374; /note="Helical"; /evidence="ECO:0000256|SAM:Phobius"; TRANSMEM 386..407; /note="Helical"…		SUBCELLULAR LOCATION: Cell projection, dendrite {ECO:0000256|ARBA:ARBA00004279}. Membrane {ECO:0000256|ARBA:ARBA00004141}; Multi-pass membrane protein {ECO:0000256|ARBA:ARBA00004141}.
U4PLR3	U4PLR3	U4PLR3_CAEEL	BTB domain-containing protein	kvs-5 CELE_Y55F3C.3 Y55F3C.3	Caenorhabditis elegans	600	TRANSMEM 421..446; /note="Helical"; /evidence="ECO:0000256|SAM:Phobius"; TRANSMEM 496..515; /note="Helical"; /evidence="ECO:0000256|SAM:Phobius"; TRANSMEM 555..576; /note="Helical"; /evidence="ECO:0000256|SAM:Phobius"		SUBCELLULAR LOCATION: Membrane {ECO:0000256|ARBA:ARBA00004141}; Multi-pass membrane protein {ECO:0000256|ARBA:ARBA00004141}.
Q9XU75	Q9XU75	SURO1_CAEEL	Putative carboxypeptidase suro-1 (EC 3.4.17.-) (Suppressor of roller 1)	suro-1 R11A5.7	Caenorhabditis elegans	664			SUBCELLULAR LOCATION: Cytoplasmic vesicle {ECO:0000269|PubMed:21094156}. Secreted {ECO:0000305|PubMed:21094156}.
A0A7R9SW65	A0A7R9SW65	A0A7R9SW65_CAEEL	ShKT domain-containing protein	Y47G6A.19 CELE_Y47G6A.19	Caenorhabditis elegans	509
A0A8S4QAX9	A0A8S4QAX9	A0A8S4QAX9_CAEEL	ShKT domain-containing protein	Y18H1A.9 CELE_Y18H1A.9	Caenorhabditis elegans	493
G3MU29	G3MU29	G3MU29_CAEEL	ShKT domain-containing protein	CELE_ZC434.9 ZC434.9	Caenorhabditis elegans	720
G5EC13	G5EC13	G5EC13_CAEEL	Peptidase M14 carboxypeptidase A domain-containing protein	CELE_W01A8.6 W01A8.6	Caenorhabditis elegans	380
G5EC96	G5EC96	G5EC96_CAEEL	Peptidase M14 carboxypeptidase A domain-containing protein	CELE_F02D8.4 F02D8.4	Caenorhabditis elegans	448
H2L0K5	H2L0K5	H2L0K5_CAEEL	Peptidase M14 carboxypeptidase A domain-containing protein	CELE_T06A4.1 T06A4.1	Caenorhabditis elegans	606
Q6A577	Q6A577	Q6A577_CAEEL	ShKT domain-containing protein	CELE_T06A4.3 T06A4.3	Caenorhabditis elegans	505
Q9TZC6	Q9TZC6	Q9TZC6_CAEEL	Peptidase M14 carboxypeptidase A domain-containing protein	CELE_Y59C2A.1 Y59C2A.1	Caenorhabditis elegans	454
Q03602	Q03602	PTR9_CAEEL	Patched-related protein 9	ptr-9 F54G8.5	Caenorhabditis elegans	844
Q9XWL9	Q9XWL9	PTR18_CAEEL	Patched-related protein 18 (Patched domain-containing protein 18)	ptr-18 Y38F1A.3	Caenorhabditis elegans	895	TRANSMEM 260..280; /note="Helical"; /evidence="ECO:0000255"; TRANSMEM 296..316; /note="Helical"; /evidence="ECO:0000255"; TRANSMEM 323..343; /note="Helical"; /evidence="ECO:0000255"; TRANSMEM 366..388; /note="Helical"; /evidence="ECO:0000255"; TRANSMEM 402..422; /note="Helical"; /evidence="ECO:0000255"; TRANSMEM 476..496; /note="Helical"; /evidence="ECO:0000255"; TRANSMEM 688..708; /note="Helical…		SUBCELLULAR LOCATION: Apical cell membrane {ECO:0000269|PubMed:33872306}; Multi-pass membrane protein {ECO:0000255}. Note=Localizes to the apical cell membrane during the 3-fold stage during embryogenesis. {ECO:0000269|PubMed:33872306}.
A0A0K3ASC2	A0A0K3ASC2	A0A0K3ASC2_CAEEL	SSD domain-containing protein	ptr-16 CELE_T21H3.2 T21H3.2	Caenorhabditis elegans	898	TRANSMEM 30..48; /note="Helical"; /evidence="ECO:0000256|SAM:Phobius"; TRANSMEM 259..279; /note="Helical"; /evidence="ECO:0000256|SAM:Phobius"; TRANSMEM 291..317; /note="Helical"; /evidence="ECO:0000256|SAM:Phobius"; TRANSMEM 324..345; /note="Helical"; /evidence="ECO:0000256|SAM:Phobius"; TRANSMEM 390..419; /note="Helical"; /evidence="ECO:0000256|SAM:Phobius"; TRANSMEM 687..710; /note="Helical"; …
A0A5S9MNL4	A0A5S9MNL4	A0A5S9MNL4_CAEEL	SSD domain-containing protein	ptr-17 CELE_Y18D10A.7 Y18D10A.7	Caenorhabditis elegans	905	TRANSMEM 31..52; /note="Helical"; /evidence="ECO:0000256|SAM:Phobius"; TRANSMEM 274..295; /note="Helical"; /evidence="ECO:0000256|SAM:Phobius"; TRANSMEM 316..344; /note="Helical"; /evidence="ECO:0000256|SAM:Phobius"; TRANSMEM 390..410; /note="Helical"; /evidence="ECO:0000256|SAM:Phobius"; TRANSMEM 416..444; /note="Helical"; /evidence="ECO:0000256|SAM:Phobius"; TRANSMEM 530..549; /note="Helical"; …
H1UBK7	H1UBK7	H1UBK7_CAEEL	SSD domain-containing protein	ptr-22 CELE_Y80D3A.7 Y80D3A.7	Caenorhabditis elegans	888	TRANSMEM 251..270; /note="Helical"; /evidence="ECO:0000256|SAM:Phobius"; TRANSMEM 282..304; /note="Helical"; /evidence="ECO:0000256|SAM:Phobius"; TRANSMEM 310..333; /note="Helical"; /evidence="ECO:0000256|SAM:Phobius"; TRANSMEM 384..407; /note="Helical"; /evidence="ECO:0000256|SAM:Phobius"; TRANSMEM 442..465; /note="Helical"; /evidence="ECO:0000256|SAM:Phobius"; TRANSMEM 684..703; /note="Helical"…
O16530	O16530	O16530_CAEEL	SSD domain-containing protein	ptr-3 C41D7.2 CELE_C41D7.2	Caenorhabditis elegans	927	TRANSMEM 20..49; /note="Helical"; /evidence="ECO:0000256|SAM:Phobius"; TRANSMEM 287..312; /note="Helical"; /evidence="ECO:0000256|SAM:Phobius"; TRANSMEM 318..339; /note="Helical"; /evidence="ECO:0000256|SAM:Phobius"; TRANSMEM 346..365; /note="Helical"; /evidence="ECO:0000256|SAM:Phobius"; TRANSMEM 440..461; /note="Helical"; /evidence="ECO:0000256|SAM:Phobius"; TRANSMEM 511..531; /note="Helical"; …
O44978	O44978	O44978_CAEEL	SSD domain-containing protein	ptr-11 CELE_F56C11.2 F56C11.2	Caenorhabditis elegans	820	TRANSMEM 20..39; /note="Helical"; /evidence="ECO:0000256|SAM:Phobius"; TRANSMEM 240..262; /note="Helical"; /evidence="ECO:0000256|SAM:Phobius"; TRANSMEM 268..295; /note="Helical"; /evidence="ECO:0000256|SAM:Phobius"; TRANSMEM 343..364; /note="Helical"; /evidence="ECO:0000256|SAM:Phobius"; TRANSMEM 371..396; /note="Helical"; /evidence="ECO:0000256|SAM:Phobius"; TRANSMEM 640..659; /note="Helical"; …
O61894	O61894	O61894_CAEEL	SSD domain-containing protein	ptr-15 CELE_T07H8.6 T07H8.6	Caenorhabditis elegans	840	TRANSMEM 33..52; /note="Helical"; /evidence="ECO:0000256|SAM:Phobius"; TRANSMEM 261..282; /note="Helical"; /evidence="ECO:0000256|SAM:Phobius"; TRANSMEM 294..319; /note="Helical"; /evidence="ECO:0000256|SAM:Phobius"; TRANSMEM 325..345; /note="Helical"; /evidence="ECO:0000256|SAM:Phobius"; TRANSMEM 365..385; /note="Helical"; /evidence="ECO:0000256|SAM:Phobius"; TRANSMEM 391..416; /note="Helical"; …
P91129	P91129	P91129_CAEEL	SSD domain-containing protein	ptr-2 C32E8.8 CELE_C32E8.8	Caenorhabditis elegans	933	TRANSMEM 26..46; /note="Helical"; /evidence="ECO:0000256|SAM:Phobius"; TRANSMEM 268..289; /note="Helical"; /evidence="ECO:0000256|SAM:Phobius"; TRANSMEM 301..324; /note="Helical"; /evidence="ECO:0000256|SAM:Phobius"; TRANSMEM 331..354; /note="Helical"; /evidence="ECO:0000256|SAM:Phobius"; TRANSMEM 374..396; /note="Helical"; /evidence="ECO:0000256|SAM:Phobius"; TRANSMEM 403..430; /note="Helical"; …
P91184	P91184	P91184_CAEEL	SSD domain-containing protein	ptr-5 C53C11.3 CELE_C53C11.3	Caenorhabditis elegans	961	TRANSMEM 72..89; /note="Helical"; /evidence="ECO:0000256|SAM:Phobius"; TRANSMEM 326..346; /note="Helical"; /evidence="ECO:0000256|SAM:Phobius"; TRANSMEM 358..378; /note="Helical"; /evidence="ECO:0000256|SAM:Phobius"; TRANSMEM 390..412; /note="Helical"; /evidence="ECO:0000256|SAM:Phobius"; TRANSMEM 432..454; /note="Helical"; /evidence="ECO:0000256|SAM:Phobius"; TRANSMEM 461..486; /note="Helical"; …
P91346	P91346	P91346_CAEEL	SSD domain-containing protein	ptr-10 CELE_F55F8.1 F55F8.1	Caenorhabditis elegans	900	TRANSMEM 28..48; /note="Helical"; /evidence="ECO:0000256|SAM:Phobius"; TRANSMEM 271..292; /note="Helical"; /evidence="ECO:0000256|SAM:Phobius"; TRANSMEM 304..327; /note="Helical"; /evidence="ECO:0000256|SAM:Phobius"; TRANSMEM 334..357; /note="Helical"; /evidence="ECO:0000256|SAM:Phobius"; TRANSMEM 377..394; /note="Helical"; /evidence="ECO:0000256|SAM:Phobius"; TRANSMEM 406..432; /note="Helical"; …
Q09934	Q09934	Q09934_CAEEL	SSD domain-containing protein	ptr-13 CELE_K07C10.1 K07C10.1	Caenorhabditis elegans	851	TRANSMEM 36..56; /note="Helical"; /evidence="ECO:0000256|SAM:Phobius"; TRANSMEM 266..287; /note="Helical"; /evidence="ECO:0000256|SAM:Phobius"; TRANSMEM 293..315; /note="Helical"; /evidence="ECO:0000256|SAM:Phobius"; TRANSMEM 402..425; /note="Helical"; /evidence="ECO:0000256|SAM:Phobius"; TRANSMEM 474..492; /note="Helical"; /evidence="ECO:0000256|SAM:Phobius"; TRANSMEM 671..691; /note="Helical"; …
Q09938	Q09938	Q09938_CAEEL	SSD domain-containing protein	ptr-6 C54A12.1 CELE_C54A12.1	Caenorhabditis elegans	982	TRANSMEM 27..49; /note="Helical"; /evidence="ECO:0000256|SAM:Phobius"; TRANSMEM 301..322; /note="Helical"; /evidence="ECO:0000256|SAM:Phobius"; TRANSMEM 342..363; /note="Helical"; /evidence="ECO:0000256|SAM:Phobius"; TRANSMEM 370..393; /note="Helical"; /evidence="ECO:0000256|SAM:Phobius"; TRANSMEM 413..436; /note="Helical"; /evidence="ECO:0000256|SAM:Phobius"; TRANSMEM 448..473; /note="Helical"; …
Q18129	Q18129	Q18129_CAEEL	SSD domain-containing protein	ptr-1 C24B5.3 CELE_C24B5.3	Caenorhabditis elegans	956	TRANSMEM 24..44; /note="Helical"; /evidence="ECO:0000256|SAM:Phobius"; TRANSMEM 290..308; /note="Helical"; /evidence="ECO:0000256|SAM:Phobius"; TRANSMEM 329..353; /note="Helical"; /evidence="ECO:0000256|SAM:Phobius"; TRANSMEM 359..379; /note="Helical"; /evidence="ECO:0000256|SAM:Phobius"; TRANSMEM 400..422; /note="Helical"; /evidence="ECO:0000256|SAM:Phobius"; TRANSMEM 428..455; /note="Helical"; …
Q19945	Q19945	Q19945_CAEEL	SSD domain-containing protein	daf-6 CELE_F31F6.5 F31F6.5	Caenorhabditis elegans	913	TRANSMEM 24..44; /note="Helical"; /evidence="ECO:0000256|SAM:Phobius"; TRANSMEM 264..282; /note="Helical"; /evidence="ECO:0000256|SAM:Phobius"; TRANSMEM 303..326; /note="Helical"; /evidence="ECO:0000256|SAM:Phobius"; TRANSMEM 332..352; /note="Helical"; /evidence="ECO:0000256|SAM:Phobius"; TRANSMEM 373..396; /note="Helical"; /evidence="ECO:0000256|SAM:Phobius"; TRANSMEM 402..430; /note="Helical"; …
Q20404	Q20404	Q20404_CAEEL	SSD domain-containing protein	ptr-8 CELE_F44F4.4 F44F4.4	Caenorhabditis elegans	890	TRANSMEM 28..49; /note="Helical"; /evidence="ECO:0000256|SAM:Phobius"; TRANSMEM 265..289; /note="Helical"; /evidence="ECO:0000256|SAM:Phobius"; TRANSMEM 329..352; /note="Helical"; /evidence="ECO:0000256|SAM:Phobius"; TRANSMEM 381..400; /note="Helical"; /evidence="ECO:0000256|SAM:Phobius"; TRANSMEM 472..494; /note="Helical"; /evidence="ECO:0000256|SAM:Phobius"; TRANSMEM 688..708; /note="Helical"; …
Q21883	Q21883	Q21883_CAEEL	SSD domain-containing protein	ptr-14 CELE_R09H10.4 R09H10.4	Caenorhabditis elegans	877	TRANSMEM 258..280; /note="Helical"; /evidence="ECO:0000256|SAM:Phobius"; TRANSMEM 320..341; /note="Helical"; /evidence="ECO:0000256|SAM:Phobius"; TRANSMEM 362..389; /note="Helical"; /evidence="ECO:0000256|SAM:Phobius"; TRANSMEM 395..421; /note="Helical"; /evidence="ECO:0000256|SAM:Phobius"; TRANSMEM 458..478; /note="Helical"; /evidence="ECO:0000256|SAM:Phobius"; TRANSMEM 678..700; /note="Helical"…
Q95YD0	Q95YD0	Q95YD0_CAEEL	SSD domain-containing protein	ptr-4 C45B2.7 CELE_C45B2.7	Caenorhabditis elegans	960	TRANSMEM 30..50; /note="Helical"; /evidence="ECO:0000256|SAM:Phobius"; TRANSMEM 345..364; /note="Helical"; /evidence="ECO:0000256|SAM:Phobius"; TRANSMEM 376..396; /note="Helical"; /evidence="ECO:0000256|SAM:Phobius"; TRANSMEM 438..465; /note="Helical"; /evidence="ECO:0000256|SAM:Phobius"; TRANSMEM 471..489; /note="Helical"; /evidence="ECO:0000256|SAM:Phobius"; TRANSMEM 575..594; /note="Helical"; …
Q9N2Z6	Q9N2Z6	Q9N2Z6_CAEEL	SSD domain-containing protein	ptr-21 CELE_Y65B4BR.3 Y65B4BR.3	Caenorhabditis elegans	909	TRANSMEM 49..74; /note="Helical"; /evidence="ECO:0000256|SAM:Phobius"; TRANSMEM 293..317; /note="Helical"; /evidence="ECO:0000256|SAM:Phobius"; TRANSMEM 323..344; /note="Helical"; /evidence="ECO:0000256|SAM:Phobius"; TRANSMEM 356..379; /note="Helical"; /evidence="ECO:0000256|SAM:Phobius"; TRANSMEM 391..415; /note="Helical"; /evidence="ECO:0000256|SAM:Phobius"; TRANSMEM 427..454; /note="Helical"; …
Q9NAB5	Q9NAB5	Q9NAB5_CAEEL	SSD domain-containing protein	ptr-20 CELE_Y53F4B.28 Y53F4B.28	Caenorhabditis elegans	860	TRANSMEM 20..38; /note="Helical"; /evidence="ECO:0000256|SAM:Phobius"; TRANSMEM 248..267; /note="Helical"; /evidence="ECO:0000256|SAM:Phobius"; TRANSMEM 279..301; /note="Helical"; /evidence="ECO:0000256|SAM:Phobius"; TRANSMEM 307..327; /note="Helical"; /evidence="ECO:0000256|SAM:Phobius"; TRANSMEM 347..370; /note="Helical"; /evidence="ECO:0000256|SAM:Phobius"; TRANSMEM 376..406; /note="Helical"; …
Q9XXR9	Q9XXR9	Q9XXR9_CAEEL	SSD domain-containing protein	ptr-19 CELE_Y39A1B.2 Y39A1B.2	Caenorhabditis elegans	1003	TRANSMEM 26..44; /note="Helical"; /evidence="ECO:0000256|SAM:Phobius"; TRANSMEM 296..317; /note="Helical"; /evidence="ECO:0000256|SAM:Phobius"; TRANSMEM 323..346; /note="Helical"; /evidence="ECO:0000256|SAM:Phobius"; TRANSMEM 353..376; /note="Helical"; /evidence="ECO:0000256|SAM:Phobius"; TRANSMEM 427..450; /note="Helical"; /evidence="ECO:0000256|SAM:Phobius"; TRANSMEM 501..521; /note="Helical"; …
Q19601	Q19601	GLB13_CAEEL	Globin-related protein glb-13	glb-13 F19H6.2	Caenorhabditis elegans	282
A0A0K3AV45	A0A0K3AV45	A0A0K3AV45_CAEEL	Globin family profile domain-containing protein	glb-25 CELE_T06A1.4 T06A1.4	Caenorhabditis elegans	191
B3GWE1	B3GWE1	B3GWE1_CAEEL	Globin family profile domain-containing protein	glb-34 CELE_Y57G11B.97 Y57G11B.97	Caenorhabditis elegans	199
B3WFV1	B3WFV1	B3WFV1_CAEEL	Globin family profile domain-containing protein	glb-18 CELE_F52A8.4 F52A8.4	Caenorhabditis elegans	242
C1P638	C1P638	C1P638_CAEEL	Globin family profile domain-containing protein	glb-19 CELE_F56C4.3 F56C4.3	Caenorhabditis elegans	223
G5EF00	G5EF00	G5EF00_CAEEL	Globin	glb-30 CELE_Y22D7AR.5 Y22D7AR.5	Caenorhabditis elegans	272
O17824	O17824	O17824_CAEEL	Globin family profile domain-containing protein	glb-14 CELE_F21A3.6 F21A3.6	Caenorhabditis elegans	236
Q7YZV1	Q7YZV1	Q7YZV1_CAEEL	Globin family profile domain-containing protein	glb-7 C23H5.2 CELE_C23H5.2	Caenorhabditis elegans	278
G5EEQ3	G5EEQ3	G5EEQ3_CAEEL	Phospholipid scramblase	scrm-2 SCRM-2 CELE_ZK1053.5 ZK1053.5	Caenorhabditis elegans	265
G5EG07	G5EG07	G5EG07_CAEEL	Phospholipid scramblase	scrm-3 SCRM-3 C04E12.7 CELE_C04E12.7	Caenorhabditis elegans	251
O45799	O45799	O45799_CAEEL	Phospholipid scramblase	scrm-1 CELE_T22H2.5 T22H2.5	Caenorhabditis elegans	295
O62149	O62149	O62149_CAEEL	Phospholipid scramblase	scrm-4 CELE_F11A6.2 F11A6.2	Caenorhabditis elegans	260
Q21318	Q21318	Q21318_CAEEL	Phospholipid scramblase	scrm-5 CELE_K08D10.8 K08D10.8	Caenorhabditis elegans	303
Q21319	Q21319	Q21319_CAEEL	Phospholipid scramblase	scrm-8 CELE_K08D10.7 K08D10.7	Caenorhabditis elegans	301
Q9NAE9	Q9NAE9	Q9NAE9_CAEEL	Phospholipid scramblase	scrm-7 CELE_Y50E8A.9 Y50E8A.9	Caenorhabditis elegans	293
Q9XV36	Q9XV36	Q9XV36_CAEEL	Phospholipid scramblase	scrm-6 CELE_F46A8.10 F46A8.10	Caenorhabditis elegans	292
O18303	O18303	BST25_CAEEL	Bestrophin homolog 25	best-25 ZK849.4	Caenorhabditis elegans	602	TRANSMEM 50..70; /note="Helical"; /evidence="ECO:0000255"; TRANSMEM 85..105; /note="Helical"; /evidence="ECO:0000255"; TRANSMEM 313..333; /note="Helical"; /evidence="ECO:0000255"; TRANSMEM 356..376; /note="Helical"; /evidence="ECO:0000255"		SUBCELLULAR LOCATION: Cell membrane {ECO:0000250}; Multi-pass membrane protein {ECO:0000250}.
O18304	O18304	BST26_CAEEL	Bestrophin homolog 26	best-26 ZK849.5	Caenorhabditis elegans	411	TRANSMEM 30..50; /note="Helical"; /evidence="ECO:0000255"; TRANSMEM 73..93; /note="Helical"; /evidence="ECO:0000255"; TRANSMEM 235..255; /note="Helical"; /evidence="ECO:0000255"; TRANSMEM 272..292; /note="Helical"; /evidence="ECO:0000255"		SUBCELLULAR LOCATION: Cell membrane {ECO:0000250}; Multi-pass membrane protein {ECO:0000250}.
O45363	O45363	BST12_CAEEL	Bestrophin homolog 12	best-12 F14H3.2	Caenorhabditis elegans	434	TRANSMEM 31..51; /note="Helical"; /evidence="ECO:0000255"; TRANSMEM 76..96; /note="Helical"; /evidence="ECO:0000255"; TRANSMEM 244..264; /note="Helical"; /evidence="ECO:0000255"; TRANSMEM 278..298; /note="Helical"; /evidence="ECO:0000255"		SUBCELLULAR LOCATION: Cell membrane {ECO:0000250}; Multi-pass membrane protein {ECO:0000250}.
O45435	O45435	BST13_CAEEL	Bestrophin homolog 13	best-13 F32B6.9	Caenorhabditis elegans	413	TRANSMEM 29..49; /note="Helical"; /evidence="ECO:0000255"; TRANSMEM 72..92; /note="Helical"; /evidence="ECO:0000255"; TRANSMEM 236..256; /note="Helical"; /evidence="ECO:0000255"; TRANSMEM 272..292; /note="Helical"; /evidence="ECO:0000255"		SUBCELLULAR LOCATION: Cell membrane {ECO:0000250}; Multi-pass membrane protein {ECO:0000250}.
P34319	P34319	BEST5_CAEEL	Bestrophin homolog 5	best-5 C07A9.8	Caenorhabditis elegans	453	TRANSMEM 78..98; /note="Helical"; /evidence="ECO:0000255"; TRANSMEM 113..133; /note="Helical"; /evidence="ECO:0000255"; TRANSMEM 275..295; /note="Helical"; /evidence="ECO:0000255"; TRANSMEM 314..334; /note="Helical"; /evidence="ECO:0000255"		SUBCELLULAR LOCATION: Cell membrane {ECO:0000250}; Multi-pass membrane protein {ECO:0000250}.
P34577	P34577	BST18_CAEEL	Bestrophin homolog 18	best-18 T20G5.4	Caenorhabditis elegans	456	TRANSMEM 29..49; /note="Helical"; /evidence="ECO:0000255"; TRANSMEM 83..103; /note="Helical"; /evidence="ECO:0000255"; TRANSMEM 234..254; /note="Helical"; /evidence="ECO:0000255"; TRANSMEM 267..287; /note="Helical"; /evidence="ECO:0000255"		SUBCELLULAR LOCATION: Cell membrane {ECO:0000250}; Multi-pass membrane protein {ECO:0000250}.
P34672	P34672	BST24_CAEEL	Bestrophin homolog 24	best-24 ZK688.2	Caenorhabditis elegans	632	TRANSMEM 28..48; /note="Helical"; /evidence="ECO:0000255"; TRANSMEM 83..103; /note="Helical"; /evidence="ECO:0000255"; TRANSMEM 234..254; /note="Helical"; /evidence="ECO:0000255"; TRANSMEM 271..291; /note="Helical"; /evidence="ECO:0000255"		SUBCELLULAR LOCATION: Cell membrane {ECO:0000250}; Multi-pass membrane protein {ECO:0000250}.
Q17528	Q17528	BEST1_CAEEL	Bestrophin homolog 1	best-1 B0564.3	Caenorhabditis elegans	450	TRANSMEM 32..51; /note="Helical"; /evidence="ECO:0000250|UniProtKB:O76090"; TRANSMEM 61..82; /note="Helical"; /evidence="ECO:0000250|UniProtKB:O76090"; TRANSMEM 243..260; /note="Helical"; /evidence="ECO:0000250|UniProtKB:O76090"; TRANSMEM 279..292; /note="Helical"; /evidence="ECO:0000250|UniProtKB:O76090"		SUBCELLULAR LOCATION: Cell membrane {ECO:0000250|UniProtKB:O76090}; Multi-pass membrane protein {ECO:0000250|UniProtKB:O76090}.	TOPO_DOM 1..31; /note="Cytoplasmic"; /evidence="ECO:0000250|UniProtKB:O76090"; TOPO_DOM 52..60; /note="Extracellular"; /evidence="ECO:0000250|UniProtKB:O76090"; TOPO_DOM 83..242; /note="Cytoplasmic"; /evidence="ECO:0000250|UniProtKB:O76090"; TOPO_DOM 261..278; /note="Extracellular"; /evidence="ECO:0000250|UniProtKB:O76090"; TOPO_DOM 293..450; /note="Cytoplasmic"; /evidence="ECO:0000250|UniProtKB:…
Q17529	Q17529	BEST2_CAEEL	Bestrophin homolog 2	best-2 B0564.4	Caenorhabditis elegans	421	TRANSMEM 28..48; /note="Helical"; /evidence="ECO:0000255"; TRANSMEM 73..93; /note="Helical"; /evidence="ECO:0000255"; TRANSMEM 239..259; /note="Helical"; /evidence="ECO:0000255"; TRANSMEM 275..295; /note="Helical"; /evidence="ECO:0000255"		SUBCELLULAR LOCATION: Cell membrane {ECO:0000250}; Multi-pass membrane protein {ECO:0000250}.
Q17851	Q17851	BEST6_CAEEL	Bestrophin-6	best-6 C09B9.3	Caenorhabditis elegans	382	TRANSMEM 29..49; /note="Helical"; /evidence="ECO:0000255"; TRANSMEM 68..88; /note="Helical"; /evidence="ECO:0000255"; TRANSMEM 231..251; /note="Helical"; /evidence="ECO:0000255"; TRANSMEM 265..285; /note="Helical"; /evidence="ECO:0000255"		SUBCELLULAR LOCATION: Membrane {ECO:0000305}; Multi-pass membrane protein {ECO:0000305}.
Q19978	Q19978	BST14_CAEEL	Bestrophin homolog 14	best-14 F32G8.4	Caenorhabditis elegans	405	TRANSMEM 28..48; /note="Helical"; /evidence="ECO:0000255"; TRANSMEM 63..83; /note="Helical"; /evidence="ECO:0000255"; TRANSMEM 223..243; /note="Helical"; /evidence="ECO:0000255"; TRANSMEM 256..276; /note="Helical"; /evidence="ECO:0000255"		SUBCELLULAR LOCATION: Membrane {ECO:0000305}; Multi-pass membrane protein {ECO:0000305}.
Q21973	Q21973	BST15_CAEEL	Bestrophin homolog 15 (Bestrophin-1) (ceBest1)	best-15 R13.3	Caenorhabditis elegans	525	TRANSMEM 36..56; /note="Helical"; /evidence="ECO:0000255"; TRANSMEM 71..91; /note="Helical"; /evidence="ECO:0000255"; TRANSMEM 237..257; /note="Helical"; /evidence="ECO:0000255"; TRANSMEM 273..293; /note="Helical"; /evidence="ECO:0000255"		SUBCELLULAR LOCATION: Cell membrane; Multi-pass membrane protein.
Q22566	Q22566	BST17_CAEEL	Bestrophin homolog 17	best-17 T19C3.1	Caenorhabditis elegans	481	TRANSMEM 28..48; /note="Helical"; /evidence="ECO:0000255"; TRANSMEM 96..116; /note="Helical"; /evidence="ECO:0000255"; TRANSMEM 231..251; /note="Helical"; /evidence="ECO:0000255"; TRANSMEM 275..295; /note="Helical"; /evidence="ECO:0000255"		SUBCELLULAR LOCATION: Cell membrane {ECO:0000250}; Multi-pass membrane protein {ECO:0000250}.	TOPO_DOM 1..27; /note="Cytoplasmic"; /evidence="ECO:0000305"; TOPO_DOM 49..95; /note="Extracellular"; /evidence="ECO:0000305"; TOPO_DOM 117..230; /note="Cytoplasmic"; /evidence="ECO:0000305"; TOPO_DOM 252..274; /note="Extracellular"; /evidence="ECO:0000305"; TOPO_DOM 296..481; /note="Cytoplasmic"; /evidence="ECO:0000305"
Q23369	Q23369	BST22_CAEEL	Bestrophin homolog 22	best-22 ZC518.1	Caenorhabditis elegans	499	TRANSMEM 29..49; /note="Helical"; /evidence="ECO:0000255"; TRANSMEM 77..97; /note="Helical"; /evidence="ECO:0000255"; TRANSMEM 235..255; /note="Helical"; /evidence="ECO:0000255"; TRANSMEM 267..287; /note="Helical"; /evidence="ECO:0000255"		SUBCELLULAR LOCATION: Cell membrane {ECO:0000250}; Multi-pass membrane protein {ECO:0000250}.
Q94175	Q94175	BEST9_CAEEL	Bestrophin homolog 9	best-9 C43G2.4	Caenorhabditis elegans	399	TRANSMEM 28..48; /note="Helical"; /evidence="ECO:0000255"; TRANSMEM 74..93; /note="Helical"; /evidence="ECO:0000255"; TRANSMEM 232..252; /note="Helical"; /evidence="ECO:0000255"; TRANSMEM 266..286; /note="Helical"; /evidence="ECO:0000255"		SUBCELLULAR LOCATION: Cell membrane {ECO:0000250}; Multi-pass membrane protein {ECO:0000250}.
A0A131MB99	A0A131MB99	A0A131MB99_CAEEL	Bestrophin homolog	best-10 C49A1.2 CELE_C49A1.2	Caenorhabditis elegans	423	TRANSMEM 36..57; /note="Helical"; /evidence="ECO:0000256|RuleBase:RU363126"		SUBCELLULAR LOCATION: Cell membrane {ECO:0000256|RuleBase:RU363126}; Multi-pass membrane protein {ECO:0000256|RuleBase:RU363126}. Membrane {ECO:0000256|ARBA:ARBA00004141}; Multi-pass membrane protein {ECO:0000256|ARBA:ARBA00004141}.
A5JYR2	A5JYR2	A5JYR2_CAEEL	Bestrophin homolog	best-23 CELE_ZK675.3 ZK675.3	Caenorhabditis elegans	405	TRANSMEM 20..38; /note="Helical"; /evidence="ECO:0000256|RuleBase:RU363126"; TRANSMEM 219..244; /note="Helical"; /evidence="ECO:0000256|RuleBase:RU363126"; TRANSMEM 264..281; /note="Helical"; /evidence="ECO:0000256|RuleBase:RU363126"		SUBCELLULAR LOCATION: Cell membrane {ECO:0000256|RuleBase:RU363126}; Multi-pass membrane protein {ECO:0000256|RuleBase:RU363126}. Membrane {ECO:0000256|ARBA:ARBA00004141}; Multi-pass membrane protein {ECO:0000256|ARBA:ARBA00004141}.
J7RNL4	J7RNL4	J7RNL4_CAEEL	Bestrophin homolog	C09B9.85 CELE_C09B9.85	Caenorhabditis elegans	555	TRANSMEM 32..50; /note="Helical"; /evidence="ECO:0000256|RuleBase:RU363126"; TRANSMEM 70..90; /note="Helical"; /evidence="ECO:0000256|RuleBase:RU363126"; TRANSMEM 219..236; /note="Helical"; /evidence="ECO:0000256|RuleBase:RU363126"; TRANSMEM 333..352; /note="Helical"; /evidence="ECO:0000256|RuleBase:RU363126"; TRANSMEM 373..392; /note="Helical"; /evidence="ECO:0000256|RuleBase:RU363126"		SUBCELLULAR LOCATION: Cell membrane {ECO:0000256|RuleBase:RU363126}; Multi-pass membrane protein {ECO:0000256|RuleBase:RU363126}. Membrane {ECO:0000256|ARBA:ARBA00004141}; Multi-pass membrane protein {ECO:0000256|ARBA:ARBA00004141}.
O16779	O16779	O16779_CAEEL	Bestrophin homolog	best-19 CELE_T21D12.15 T21D12.15	Caenorhabditis elegans	569	TRANSMEM 36..53; /note="Helical"; /evidence="ECO:0000256|RuleBase:RU363126"; TRANSMEM 74..92; /note="Helical"; /evidence="ECO:0000256|RuleBase:RU363126"; TRANSMEM 98..118; /note="Helical"; /evidence="ECO:0000256|RuleBase:RU363126"; TRANSMEM 232..253; /note="Helical"; /evidence="ECO:0000256|RuleBase:RU363126"; TRANSMEM 274..293; /note="Helical"; /evidence="ECO:0000256|RuleBase:RU363126"		SUBCELLULAR LOCATION: Cell membrane {ECO:0000256|RuleBase:RU363126}; Multi-pass membrane protein {ECO:0000256|RuleBase:RU363126}. Membrane {ECO:0000256|ARBA:ARBA00004141}; Multi-pass membrane protein {ECO:0000256|ARBA:ARBA00004141}.
O17205	O17205	O17205_CAEEL	Bestrophin homolog	best-4 C01B12.5 CELE_C01B12.5	Caenorhabditis elegans	558	TRANSMEM 32..53; /note="Helical"; /evidence="ECO:0000256|RuleBase:RU363126"; TRANSMEM 65..88; /note="Helical"; /evidence="ECO:0000256|RuleBase:RU363126"; TRANSMEM 221..253; /note="Helical"; /evidence="ECO:0000256|RuleBase:RU363126"		SUBCELLULAR LOCATION: Cell membrane {ECO:0000256|RuleBase:RU363126}; Multi-pass membrane protein {ECO:0000256|RuleBase:RU363126}. Membrane {ECO:0000256|ARBA:ARBA00004141}; Multi-pass membrane protein {ECO:0000256|ARBA:ARBA00004141}.
O17206	O17206	O17206_CAEEL	Bestrophin homolog	best-3 C01B12.3 CELE_C01B12.3	Caenorhabditis elegans	612	TRANSMEM 32..54; /note="Helical"; /evidence="ECO:0000256|RuleBase:RU363126"; TRANSMEM 75..94; /note="Helical"; /evidence="ECO:0000256|RuleBase:RU363126"; TRANSMEM 234..253; /note="Helical"; /evidence="ECO:0000256|RuleBase:RU363126"; TRANSMEM 274..291; /note="Helical"; /evidence="ECO:0000256|RuleBase:RU363126"		SUBCELLULAR LOCATION: Cell membrane {ECO:0000256|RuleBase:RU363126}; Multi-pass membrane protein {ECO:0000256|RuleBase:RU363126}. Membrane {ECO:0000256|ARBA:ARBA00004141}; Multi-pass membrane protein {ECO:0000256|ARBA:ARBA00004141}.
O17671	O17671	O17671_CAEEL	Bestrophin homolog	best-11 C49A1.3 CELE_C49A1.3	Caenorhabditis elegans	444	TRANSMEM 12..33; /note="Helical"; /evidence="ECO:0000256|RuleBase:RU363126"; TRANSMEM 39..55; /note="Helical"; /evidence="ECO:0000256|RuleBase:RU363126"; TRANSMEM 76..92; /note="Helical"; /evidence="ECO:0000256|RuleBase:RU363126"; TRANSMEM 104..122; /note="Helical"; /evidence="ECO:0000256|RuleBase:RU363126"; TRANSMEM 246..267; /note="Helical"; /evidence="ECO:0000256|RuleBase:RU363126"; TRANSMEM 2…		SUBCELLULAR LOCATION: Cell membrane {ECO:0000256|RuleBase:RU363126}; Multi-pass membrane protein {ECO:0000256|RuleBase:RU363126}. Membrane {ECO:0000256|ARBA:ARBA00004141}; Multi-pass membrane protein {ECO:0000256|ARBA:ARBA00004141}.
O62095	O62095	O62095_CAEEL	Bestrophin homolog	best-8 C37A5.1 CELE_C37A5.1	Caenorhabditis elegans	512	TRANSMEM 32..53; /note="Helical"; /evidence="ECO:0000256|RuleBase:RU363126"; TRANSMEM 73..91; /note="Helical"; /evidence="ECO:0000256|RuleBase:RU363126"; TRANSMEM 234..254; /note="Helical"; /evidence="ECO:0000256|RuleBase:RU363126"; TRANSMEM 266..285; /note="Helical"; /evidence="ECO:0000256|RuleBase:RU363126"		SUBCELLULAR LOCATION: Cell membrane {ECO:0000256|RuleBase:RU363126}; Multi-pass membrane protein {ECO:0000256|RuleBase:RU363126}. Membrane {ECO:0000256|ARBA:ARBA00004141}; Multi-pass membrane protein {ECO:0000256|ARBA:ARBA00004141}.
Q18303	Q18303	Q18303_CAEEL	Bestrophin homolog	best-7 C29F4.2 CELE_C29F4.2	Caenorhabditis elegans	540	TRANSMEM 32..53; /note="Helical"; /evidence="ECO:0000256|RuleBase:RU363126"; TRANSMEM 73..91; /note="Helical"; /evidence="ECO:0000256|RuleBase:RU363126"; TRANSMEM 239..259; /note="Helical"; /evidence="ECO:0000256|RuleBase:RU363126"; TRANSMEM 271..288; /note="Helical"; /evidence="ECO:0000256|RuleBase:RU363126"		SUBCELLULAR LOCATION: Cell membrane {ECO:0000256|RuleBase:RU363126}; Multi-pass membrane protein {ECO:0000256|RuleBase:RU363126}. Membrane {ECO:0000256|ARBA:ARBA00004141}; Multi-pass membrane protein {ECO:0000256|ARBA:ARBA00004141}.
Q7YXH3	Q7YXH3	Q7YXH3_CAEEL	Bestrophin homolog	best-16 CELE_R13A1.9 R13A1.9	Caenorhabditis elegans	463	TRANSMEM 31..52; /note="Helical"; /evidence="ECO:0000256|RuleBase:RU363126"; TRANSMEM 73..90; /note="Helical"; /evidence="ECO:0000256|RuleBase:RU363126"		SUBCELLULAR LOCATION: Cell membrane {ECO:0000256|RuleBase:RU363126}; Multi-pass membrane protein {ECO:0000256|RuleBase:RU363126}. Membrane {ECO:0000256|ARBA:ARBA00004141}; Multi-pass membrane protein {ECO:0000256|ARBA:ARBA00004141}.
Q965X4	Q965X4	Q965X4_CAEEL	Bestrophin homolog	best-20 CELE_Y37E11AR.1 Y37E11AR.1	Caenorhabditis elegans	486	TRANSMEM 36..54; /note="Helical"; /evidence="ECO:0000256|RuleBase:RU363126"; TRANSMEM 74..92; /note="Helical"; /evidence="ECO:0000256|RuleBase:RU363126"		SUBCELLULAR LOCATION: Cell membrane {ECO:0000256|RuleBase:RU363126}; Multi-pass membrane protein {ECO:0000256|RuleBase:RU363126}. Membrane {ECO:0000256|ARBA:ARBA00004141}; Multi-pass membrane protein {ECO:0000256|ARBA:ARBA00004141}.
Q9NA59	Q9NA59	Q9NA59_CAEEL	Bestrophin homolog	best-21 CELE_Y73F8A.11 Y73F8A.11	Caenorhabditis elegans	395	TRANSMEM 36..53; /note="Helical"; /evidence="ECO:0000256|RuleBase:RU363126"; TRANSMEM 73..90; /note="Helical"; /evidence="ECO:0000256|RuleBase:RU363126"; TRANSMEM 235..255; /note="Helical"; /evidence="ECO:0000256|RuleBase:RU363126"; TRANSMEM 267..286; /note="Helical"; /evidence="ECO:0000256|RuleBase:RU363126"		SUBCELLULAR LOCATION: Cell membrane {ECO:0000256|RuleBase:RU363126}; Multi-pass membrane protein {ECO:0000256|RuleBase:RU363126}. Membrane {ECO:0000256|ARBA:ARBA00004141}; Multi-pass membrane protein {ECO:0000256|ARBA:ARBA00004141}.
G5EBK1	G5EBK1	PBO4_CAEEL	Na(+)/H(+) exchanger protein 7 (Na(+)/H(+) antiporter nhx-7) (PBoc defective protein pbo-4)	pbo-4 nhx-7 K09C8.1	Caenorhabditis elegans	783	TRANSMEM 1..18; /note="Helical"; /evidence="ECO:0000255"; TRANSMEM 109..129; /note="Helical"; /evidence="ECO:0000255"; TRANSMEM 133..153; /note="Helical"; /evidence="ECO:0000255"; TRANSMEM 160..180; /note="Helical"; /evidence="ECO:0000255"; TRANSMEM 207..227; /note="Helical"; /evidence="ECO:0000255"; TRANSMEM 236..256; /note="Helical"; /evidence="ECO:0000255"; TRANSMEM 263..283; /note="Helical"; …	INTRAMEM 391..411; /note="Helical"; /evidence="ECO:0000255"	SUBCELLULAR LOCATION: Basolateral cell membrane {ECO:0000269|PubMed:12021279, ECO:0000269|PubMed:18191228, ECO:0000269|PubMed:23319594}; Multi-pass membrane protein {ECO:0000269|PubMed:12021279, ECO:0000269|PubMed:18191228, ECO:0000269|PubMed:23319594}.	TOPO_DOM 19..108; /note="Extracellular"; /evidence="ECO:0000255"; TOPO_DOM 130..132; /note="Cytoplasmic"; /evidence="ECO:0000255"; TOPO_DOM 154..159; /note="Extracellular"; /evidence="ECO:0000255"; TOPO_DOM 181..206; /note="Cytoplasmic"; /evidence="ECO:0000255"; TOPO_DOM 228..235; /note="Extracellular"; /evidence="ECO:0000255"; TOPO_DOM 257..262; /note="Cytoplasmic"; /evidence="ECO:0000255"; TOPO…
O16452	O16452	NHX3_CAEEL	Probable Na(+)/H(+) antiporter nhx-3 (Na(+)-H(+) exchanger protein 3)	nhx-3 C54F6.13	Caenorhabditis elegans	670	TRANSMEM 41..61; /note="Helical"; /evidence="ECO:0000255"; TRANSMEM 73..93; /note="Helical"; /evidence="ECO:0000255"; TRANSMEM 97..117; /note="Helical"; /evidence="ECO:0000255"; TRANSMEM 129..149; /note="Helical"; /evidence="ECO:0000255"; TRANSMEM 164..184; /note="Helical"; /evidence="ECO:0000255"; TRANSMEM 192..212; /note="Helical"; /evidence="ECO:0000255"; TRANSMEM 235..255; /note="Helical"; /e…		SUBCELLULAR LOCATION: Endomembrane system {ECO:0000269|PubMed:12021279}; Multi-pass membrane protein {ECO:0000269|PubMed:12021279}. Note=Intracellular organelles.
P35449	P35449	NHX9_CAEEL	Probable Na(+)/H(+) antiporter nhx-9 (Na(+)-H(+) exchanger protein 9)	nhx-9 ZK822.3	Caenorhabditis elegans	667	TRANSMEM 41..61; /note="Helical"; /evidence="ECO:0000255"; TRANSMEM 73..93; /note="Helical"; /evidence="ECO:0000255"; TRANSMEM 97..117; /note="Helical"; /evidence="ECO:0000255"; TRANSMEM 128..148; /note="Helical"; /evidence="ECO:0000255"; TRANSMEM 165..185; /note="Helical"; /evidence="ECO:0000255"; TRANSMEM 192..212; /note="Helical"; /evidence="ECO:0000255"; TRANSMEM 236..256; /note="Helical"; /e…		SUBCELLULAR LOCATION: Cell membrane; Multi-pass membrane protein. Note=Excretory cell.
Q8T5S1	Q8T5S1	NHX2_CAEEL	Na(+)/H(+) exchanger protein 2 (Na(+)/H(+) antiporter nhx-2)	nhx-2 B0495.4	Caenorhabditis elegans	644	TRANSMEM 79..99; /note="Helical"; /evidence="ECO:0000255"; TRANSMEM 108..128; /note="Helical"; /evidence="ECO:0000255"; TRANSMEM 138..158; /note="Helical"; /evidence="ECO:0000255"; TRANSMEM 174..194; /note="Helical"; /evidence="ECO:0000255"; TRANSMEM 202..222; /note="Helical"; /evidence="ECO:0000255"; TRANSMEM 245..265; /note="Helical"; /evidence="ECO:0000255"; TRANSMEM 295..315; /note="Helical";…	INTRAMEM 7..27; /note="Helical"; /evidence="ECO:0000255"; INTRAMEM 52..72; /note="Helical"; /evidence="ECO:0000255"; INTRAMEM 402..422; /note="Helical"; /evidence="ECO:0000255"	SUBCELLULAR LOCATION: Apical cell membrane {ECO:0000269|PubMed:12021279, ECO:0000269|PubMed:12939266}; Multi-pass membrane protein {ECO:0000269|PubMed:12021279, ECO:0000269|PubMed:12939266}; Lumenal side {ECO:0000269|PubMed:12021279, ECO:0000269|PubMed:12939266}. Note=Colocalizes with pept-1 along the apical membrane of the intestinal cells. {ECO:0000269|PubMed:12021279, ECO:0000269|PubMed:129392…	TOPO_DOM 1..6; /note="Cytoplasmic"; /evidence="ECO:0000255"; TOPO_DOM 28..51; /note="Cytoplasmic"; /evidence="ECO:0000255"; TOPO_DOM 73..78; /note="Cytoplasmic"; /evidence="ECO:0000255"; TOPO_DOM 100..107; /note="Extracellular"; /evidence="ECO:0000255"; TOPO_DOM 129..137; /note="Cytoplasmic"; /evidence="ECO:0000255"; TOPO_DOM 159..173; /note="Extracellular"; /evidence="ECO:0000255"; TOPO_DOM 195.…
G5EDH8	G5EDH8	G5EDH8_CAEEL	Sodium/hydrogen exchanger	nhx-1 B0395.1 CELE_B0395.1	Caenorhabditis elegans	514	TRANSMEM 15..32; /note="Helical"; /evidence="ECO:0000256|SAM:Phobius"; TRANSMEM 41..62; /note="Helical"; /evidence="ECO:0000256|SAM:Phobius"; TRANSMEM 74..90; /note="Helical"; /evidence="ECO:0000256|SAM:Phobius"; TRANSMEM 102..124; /note="Helical"; /evidence="ECO:0000256|SAM:Phobius"; TRANSMEM 130..156; /note="Helical"; /evidence="ECO:0000256|SAM:Phobius"; TRANSMEM 210..231; /note="Helical"; /evi…
G5EDU2	G5EDU2	G5EDU2_CAEEL	Sodium/hydrogen exchanger	nhx-4 CELE_F14B8.1 F14B8.1	Caenorhabditis elegans	749	TRANSMEM 101..118; /note="Helical"; /evidence="ECO:0000256|SAM:Phobius"; TRANSMEM 130..150; /note="Helical"; /evidence="ECO:0000256|SAM:Phobius"; TRANSMEM 156..175; /note="Helical"; /evidence="ECO:0000256|SAM:Phobius"; TRANSMEM 187..207; /note="Helical"; /evidence="ECO:0000256|SAM:Phobius"; TRANSMEM 219..238; /note="Helical"; /evidence="ECO:0000256|SAM:Phobius"; TRANSMEM 291..320; /note="Helical"…
H2L039	H2L039	H2L039_CAEEL	Sodium/hydrogen exchanger	nhx-6 CELE_F58E1.6 F58E1.6	Caenorhabditis elegans	634	TRANSMEM 79..98; /note="Helical"; /evidence="ECO:0000256|SAM:Phobius"; TRANSMEM 110..127; /note="Helical"; /evidence="ECO:0000256|SAM:Phobius"; TRANSMEM 139..161; /note="Helical"; /evidence="ECO:0000256|SAM:Phobius"; TRANSMEM 173..195; /note="Helical"; /evidence="ECO:0000256|SAM:Phobius"; TRANSMEM 202..226; /note="Helical"; /evidence="ECO:0000256|SAM:Phobius"; TRANSMEM 246..267; /note="Helical"; …
O61931	O61931	ERGO1_CAEEL	Piwi-like protein ergo-1 (Endogenous RNA interference deficient argonaute protein 1)	ergo-1 R09A1.1	Caenorhabditis elegans	1121			SUBCELLULAR LOCATION: Cytoplasm {ECO:0000269|PubMed:22548001}.
P34681	P34681	TAG76_CAEEL	Putative protein tag-76	tag-76 ZK757.3	Caenorhabditis elegans	1040
Q09249	Q09249	YQ53_CAEEL	Uncharacterized protein C16C10.3	C16C10.3	Caenorhabditis elegans	1032
Q21691	Q21691	NRDE3_CAEEL	Nuclear RNAi defective-3 protein	nrde-3 R04A9.2	Caenorhabditis elegans	1057			SUBCELLULAR LOCATION: Cytoplasm {ECO:0000269|PubMed:18653886, ECO:0000269|PubMed:34365510}. Nucleus {ECO:0000269|PubMed:18653886, ECO:0000269|PubMed:34365510}. Note=siRNA binding is necessary and sufficient for distribution of nrde-3 to the nucleus. {ECO:0000269|PubMed:34365510}.
G5ED77	G5ED77	G5ED77_CAEEL	Argonaute (Plant)-Like protein	alg-3 CELE_T22B3.2 T22B3.2	Caenorhabditis elegans	1035
G5EEH0	G5EEH0	G5EEH0_CAEEL	Piwi domain-containing protein (RNA interference promoting factor RDE-1)	rde-1 CELE_K08H10.7 K08H10.7	Caenorhabditis elegans	1020
G5EES3	G5EES3	G5EES3_CAEEL	Protein argonaute-2	alg-1 CELE_F48F7.1 F48F7.1	Caenorhabditis elegans	1023
O16720	O16720	O16720_CAEEL	Protein argonaute-2	alg-2 CELE_T07D3.7 T07D3.7	Caenorhabditis elegans	910
Q9XVI3	Q9XVI3	Q9XVI3_CAEEL	Protein argonaute-2	alg-5 hpo-24 CELE_T23D8.7 T23D8.7	Caenorhabditis elegans	905
G5EBH4	G5EBH4	G5EBH4_CAEEL	CaDmium Responsive (Cadmium-inducible lysosomal protein CDR-7)	cdr-7 CELE_K01D12.13 K01D12.13	Caenorhabditis elegans	281
G5ECX9	G5ECX9	G5ECX9_CAEEL	CaDmium Responsive (Cadmium-inducible lysosomal protein CDR-2)	cdr-2 C54D10.1 CELE_C54D10.1	Caenorhabditis elegans	278	TRANSMEM 6..25; /note="Helical"; /evidence="ECO:0000256|SAM:Phobius"
G5EDZ7	G5EDZ7	G5EDZ7_CAEEL	CaDmium Responsive (Cadmium-inducible lysosomal protein CDR-4)	cdr-4 CELE_K01D12.11 K01D12.11	Caenorhabditis elegans	277
G5EE89	G5EE89	G5EE89_CAEEL	CaDmium Responsive (Cadmium-inducible lysosomal protein CDR-1)	cdr-1 CELE_F35E8.11 F35E8.11	Caenorhabditis elegans	277
G5EET3	G5EET3	G5EET3_CAEEL	CaDmium Responsive (Cadmium-inducible lysosomal protein CDR-6)	cdr-6 CELE_K01D12.12 K01D12.12	Caenorhabditis elegans	277
G5EGC7	G5EGC7	G5EGC7_CAEEL	Cadmium-inducible lysosomal protein CDR-5 (GST C-terminal domain-containing protein)	hrg-2 CELE_K01D12.14 K01D12.14	Caenorhabditis elegans	279	TRANSMEM 5..23; /note="Helical"; /evidence="ECO:0000256|SAM:Phobius"
Q18832	Q18832	Q18832_CAEEL	CaDmium Responsive	cdr-3 C54D10.2 CELE_C54D10.2	Caenorhabditis elegans	278	TRANSMEM 6..25; /note="Helical"; /evidence="ECO:0000256|SAM:Phobius"
Q8MQC1	Q8MQC1	Q8MQC1_CAEEL	GST_C_6 domain-containing protein	C25H3.7 CELE_C25H3.7	Caenorhabditis elegans	275
Q9NA74	Q9NA74	Q9NA74_CAEEL	GST N-terminal domain-containing protein	CELE_Y57A10A.26 Y57A10A.26	Caenorhabditis elegans	269
Q9NAG5	Q9NAG5	Q9NAG5_CAEEL	Failed axon connections homolog	CELE_Y48C3A.3 Y48C3A.3	Caenorhabditis elegans	321
V6CM17	V6CM17	V6CM17_CAEEL	GST_C_6 domain-containing protein	CELE_F53G12.9 F53G12.9	Caenorhabditis elegans	252
O01881	O01881	O01881_CAEEL	Acyltransferase (EC 2.3.1.-)	CELE_K07B1.4 K07B1.4	Caenorhabditis elegans	349	TRANSMEM 30..49; /note="Helical"; /evidence="ECO:0000256|RuleBase:RU367023"		SUBCELLULAR LOCATION: Endoplasmic reticulum membrane {ECO:0000256|ARBA:ARBA00004477, ECO:0000256|RuleBase:RU367023}; Multi-pass membrane protein {ECO:0000256|ARBA:ARBA00004477, ECO:0000256|RuleBase:RU367023}. Membrane {ECO:0000256|ARBA:ARBA00004141}; Multi-pass membrane protein {ECO:0000256|ARBA:ARBA00004141}.
Q23067	Q23067	Q23067_CAEEL	Acyltransferase (EC 2.3.1.-)	dgtr-1 CELE_W01A11.2 W01A11.2	Caenorhabditis elegans	359	TRANSMEM 41..62; /note="Helical"; /evidence="ECO:0000256|RuleBase:RU367023"		SUBCELLULAR LOCATION: Endoplasmic reticulum membrane {ECO:0000256|ARBA:ARBA00004477, ECO:0000256|RuleBase:RU367023}; Multi-pass membrane protein {ECO:0000256|ARBA:ARBA00004477, ECO:0000256|RuleBase:RU367023}. Membrane {ECO:0000256|ARBA:ARBA00004141}; Multi-pass membrane protein {ECO:0000256|ARBA:ARBA00004141}.
Q9N4S3	Q9N4S3	Q9N4S3_CAEEL	Acyltransferase (EC 2.3.1.-)	CELE_Y53G8B.2 Y53G8B.2	Caenorhabditis elegans	340	TRANSMEM 21..39; /note="Helical"; /evidence="ECO:0000256|RuleBase:RU367023"		SUBCELLULAR LOCATION: Endoplasmic reticulum membrane {ECO:0000256|ARBA:ARBA00004477, ECO:0000256|RuleBase:RU367023}; Multi-pass membrane protein {ECO:0000256|ARBA:ARBA00004477, ECO:0000256|RuleBase:RU367023}. Membrane {ECO:0000256|ARBA:ARBA00004141}; Multi-pass membrane protein {ECO:0000256|ARBA:ARBA00004141}.
Q9XUW0	Q9XUW0	Q9XUW0_CAEEL	Acyltransferase (EC 2.3.1.-)	dgat-2 CELE_F59A1.10 F59A1.10	Caenorhabditis elegans	345	TRANSMEM 27..44; /note="Helical"; /evidence="ECO:0000256|RuleBase:RU367023"		SUBCELLULAR LOCATION: Endoplasmic reticulum membrane {ECO:0000256|ARBA:ARBA00004477, ECO:0000256|RuleBase:RU367023}; Multi-pass membrane protein {ECO:0000256|ARBA:ARBA00004477, ECO:0000256|RuleBase:RU367023}. Membrane {ECO:0000256|ARBA:ARBA00004141}; Multi-pass membrane protein {ECO:0000256|ARBA:ARBA00004141}.
Q20977	Q20977	STATB_CAEEL	Signal transducer and activator of transcription b (Zinc finger protein STAT-B)	sta-2 stat-b F58E6.1	Caenorhabditis elegans	567			SUBCELLULAR LOCATION: Cytoplasm {ECO:0000250|UniProtKB:P51692}. Nucleus {ECO:0000269|PubMed:21575913}. Vesicle {ECO:0000269|PubMed:21575913}. Note=Translocated into the nucleus in response to phosphorylation (By similarity). Localized to vesicles, which may be a type of endosome (PubMed:21575913). {ECO:0000250|UniProtKB:P51692, ECO:0000269|PubMed:21575913}.
Q9NAD6	Q9NAD6	STAT1_CAEEL	Signal transducer and activator of transcription 1	sta-1 Y51H4A.17	Caenorhabditis elegans	706			SUBCELLULAR LOCATION: Cytoplasm {ECO:0000269|PubMed:16401427}. Nucleus {ECO:0000269|PubMed:16401427}. Note=Translocated into the nucleus in response to phosphorylation.
G5ECR8	G5ECR8	GLCM3_CAEEL	Putative glucosylceramidase 3 (EC 3.2.1.45)	gba-3 F11E6.1	Caenorhabditis elegans	522
O16580	O16580	GLCM1_CAEEL	Putative glucosylceramidase 1 (EC 3.2.1.45)	gba-1 C33C12.3	Caenorhabditis elegans	523
O16581	O16581	GLCM2_CAEEL	Putative glucosylceramidase 2 (EC 3.2.1.45)	gba-2 C33C12.8	Caenorhabditis elegans	516
Q9UB00	Q9UB00	GLCM4_CAEEL	Putative glucosylceramidase 4 (EC 3.2.1.45)	gba-4 Y4C6B.6	Caenorhabditis elegans	519
P34528	P34528	YM67_CAEEL	Putative serine protease K12H4.7 (EC 3.4.-.-)	K12H4.7	Caenorhabditis elegans	510
P90893	P90893	YM9I_CAEEL	Putative serine protease F56F10.1 (EC 3.4.-.-)	F56F10.1	Caenorhabditis elegans	540
G5EFJ8	G5EFJ8	G5EFJ8_CAEEL	Peptidase S28	pcp-2 CELE_F23B2.12 F23B2.12	Caenorhabditis elegans	1080
O02252	O02252	O02252_CAEEL	Peptidase S28	pcp-3 CELE_F23B2.11 F23B2.11	Caenorhabditis elegans	1080
Q18198	Q18198	Q18198_CAEEL	Serine protease K12H4.7	C26B9.5 CELE_C26B9.5	Caenorhabditis elegans	516
Q19589	Q19589	Q19589_CAEEL	Serine protease K12H4.7	CELE_F19C7.2 F19C7.2	Caenorhabditis elegans	540
Q19590	Q19590	Q19590_CAEEL	Serine protease K12H4.7	CELE_F19C7.4 F19C7.4	Caenorhabditis elegans	542
Q9GRV9	Q9GRV9	Q9GRV9_CAEEL	Prolyl Carboxy Peptidase like	pcp-4 CELE_Y116F11B.3 Y116F11B.3	Caenorhabditis elegans	1042
Q09633	Q09633	Q09633_CAEEL	ribonuclease H (EC 3.1.26.4)	rnh-1.1 CELE_ZK1290.6 ZK1290.6	Caenorhabditis elegans	507
Q23676	Q23676	Q23676_CAEEL	RNase H type-1 domain-containing protein	rnh-1.2 CELE_ZK938.7 ZK938.7	Caenorhabditis elegans	192
Q86MG7	Q86MG7	Q86MG7_CAEEL	Ribonuclease H1 (RNase H1) (EC 3.1.26.4)	rnh-1.0 CELE_F59A6.6 F59A6.6	Caenorhabditis elegans	251
Q9XVE6	Q9XVE6	Q9XVE6_CAEEL	RNase H type-1 domain-containing protein	rnh-1.3 C04F12.9 CELE_C04F12.9	Caenorhabditis elegans	139

## Sheet: Tardigrada
EggNog-mapper annotation
Exclusively significantly expanded HGs of Tardigrada
query	seed_ortholog	evalue	score	eggNOG_OGs	max_annot_lvl	COG_category	Description	Preferred_name	GOs	EC	KEGG_ko	KEGG_Pathway	KEGG_Module	KEGG_Reaction	KEGG_rclass	BRITE	KEGG_TC	CAZy	BiGG_Reaction	PFAMs
Rvar_GAU87165.1	7029.ACYPI34512-PA	1.39e-27	111.0	KOG4585@1|root,KOG4585@2759|Eukaryota	2759|Eukaryota	B	nuclease activity	-	-	-	-	-	-	-	-	-	-	-	-	DDE_Tnp_4
Rvar_GAU87859.1	7070.TC007259-PA	1.82e-57	201.0	KOG3656@1|root,KOG3656@2759|Eukaryota,38GKH@33154|Opisthokonta,3BKH3@33208|Metazoa,3CZMH@33213|Bilateria,41TUA@6656|Arthropoda,3SKMD@50557|Insecta	33208|Metazoa	S	Belongs to the G-protein coupled receptor 1 family	GPROP12	-	-	ko:K04255,ko:K04256	-	-	-	-	ko00000,ko01009,ko04030	-	-	-	7tm_1
Rvar_GAU88330.1	7029.ACYPI34512-PA	2.8e-32	122.0	KOG4585@1|root,KOG4585@2759|Eukaryota	2759|Eukaryota	B	nuclease activity	-	-	-	-	-	-	-	-	-	-	-	-	DDE_Tnp_4
Rvar_GAU88549.1	7029.ACYPI34512-PA	5.87e-29	117.0	KOG4585@1|root,KOG4585@2759|Eukaryota	2759|Eukaryota	B	nuclease activity	-	-	-	-	-	-	-	-	-	-	-	-	DDE_Tnp_4
Rvar_GAU88550.1	7668.SPU_016560-tr	6.35e-43	155.0	2AWDH@1|root,2RZYI@2759|Eukaryota,3A38W@33154|Opisthokonta,3BS4I@33208|Metazoa,3D9UV@33213|Bilateria	33154|Opisthokonta	S	DDE superfamily endonuclease	-	-	-	-	-	-	-	-	-	-	-	-	DDE_Tnp_4
Rvar_GAU89279.1	157072.XP_008877602.1	2.95e-16	81.3	2AWDH@1|root,2RZYI@2759|Eukaryota	2759|Eukaryota	S	DDE superfamily endonuclease	-	-	-	-	-	-	-	-	-	-	-	-	DDE_Tnp_4
Rvar_GAU89311.1	10224.XP_006818565.1	4.85e-19	87.4	2AWDH@1|root,2RZYI@2759|Eukaryota,3A38W@33154|Opisthokonta,3BS4I@33208|Metazoa,3D9UV@33213|Bilateria	33208|Metazoa	S	DDE superfamily endonuclease	-	-	-	-	-	-	-	-	-	-	-	-	DDE_Tnp_4
Rvar_GAU89750.1	7029.ACYPI34512-PA	3.35e-48	164.0	KOG4585@1|root,KOG4585@2759|Eukaryota	2759|Eukaryota	B	nuclease activity	-	-	-	-	-	-	-	-	-	-	-	-	DDE_Tnp_4
Rvar_GAU90075.1	10224.XP_006818565.1	2.97e-46	160.0	2AWDH@1|root,2RZYI@2759|Eukaryota,3A38W@33154|Opisthokonta,3BS4I@33208|Metazoa,3D9UV@33213|Bilateria	33208|Metazoa	S	DDE superfamily endonuclease	-	-	-	-	-	-	-	-	-	-	-	-	DDE_Tnp_4
Rvar_GAU90330.1	28377.ENSACAP00000015422	1.45e-118	370.0	COG0659@1|root,KOG0236@2759|Eukaryota,38C1D@33154|Opisthokonta,3BE0D@33208|Metazoa,3CTB7@33213|Bilateria,481QG@7711|Chordata,4922I@7742|Vertebrata	33208|Metazoa	P	oxalate transmembrane transporter activity	SLC26A11	GO:0000003,GO:0000323,GO:0003674,GO:0005215,GO:0005216,GO:0005253,GO:0005254,GO:0005310,GO:0005342,GO:0005575,GO:0005622,GO:0005623,GO:0005634,GO:0005654,GO:0005737,GO:0005764,GO:0005765,GO:0005773,GO:0005774,GO:0005783,GO:0005794,GO:0005886,GO:0005887,GO:0006810,GO:0006811,GO:0006820,GO:0006821,GO:0006835,GO:0006873,GO:0006885,GO:0007610,GO:0007617,GO:0007618,GO:0007621,GO:0008150,GO:0008272,GO:…	-	ko:K14708	-	-	-	-	ko00000,ko02000	2.A.53.1	-	-	STAS,Sulfate_transp
Rvar_GAU91106.1	8469.XP_007056128.1	1.27e-103	338.0	COG0659@1|root,KOG0236@2759|Eukaryota,38C1D@33154|Opisthokonta,3BE0D@33208|Metazoa,3CTB7@33213|Bilateria,481QG@7711|Chordata,4922I@7742|Vertebrata,4CBHX@8459|Testudines	33208|Metazoa	P	STAS domain	SLC26A11	GO:0000003,GO:0000323,GO:0003674,GO:0005215,GO:0005216,GO:0005253,GO:0005254,GO:0005310,GO:0005342,GO:0005575,GO:0005622,GO:0005623,GO:0005634,GO:0005654,GO:0005737,GO:0005764,GO:0005765,GO:0005773,GO:0005774,GO:0005783,GO:0005794,GO:0005886,GO:0005887,GO:0006810,GO:0006811,GO:0006820,GO:0006821,GO:0006835,GO:0006873,GO:0006885,GO:0007610,GO:0007617,GO:0007618,GO:0007621,GO:0008150,GO:0008272,GO:…	-	ko:K14708	-	-	-	-	ko00000,ko02000	2.A.53.1	-	-	STAS,Sulfate_transp
Rvar_GAU91322.1	126957.SMAR003839-PA	4.02e-29	115.0	KOG3656@1|root,KOG3656@2759|Eukaryota,38F15@33154|Opisthokonta,3BFHW@33208|Metazoa,3CWBI@33213|Bilateria,41YIA@6656|Arthropoda	33208|Metazoa	T	Olfactory receptor	TRHR	GO:0003674,GO:0004888,GO:0004930,GO:0004997,GO:0005488,GO:0005515,GO:0005575,GO:0005623,GO:0005886,GO:0005887,GO:0006873,GO:0006874,GO:0006875,GO:0007154,GO:0007165,GO:0007186,GO:0007204,GO:0008150,GO:0009986,GO:0009987,GO:0016020,GO:0016021,GO:0019725,GO:0023052,GO:0030003,GO:0031224,GO:0031226,GO:0032092,GO:0038023,GO:0042592,GO:0042802,GO:0042803,GO:0043393,GO:0043496,GO:0044093,GO:0044425,GO:…	-	ko:K04282	ko04020,ko04080,map04020,map04080	-	-	-	ko00000,ko00001,ko04030	-	-	-	7tm_1
Rvar_GAU91326.1	126957.SMAR003839-PA	1.07e-58	199.0	KOG3656@1|root,KOG3656@2759|Eukaryota,38F15@33154|Opisthokonta,3BFHW@33208|Metazoa,3CWBI@33213|Bilateria,41YIA@6656|Arthropoda	33208|Metazoa	T	Olfactory receptor	TRHR	GO:0003674,GO:0004888,GO:0004930,GO:0004997,GO:0005488,GO:0005515,GO:0005575,GO:0005623,GO:0005886,GO:0005887,GO:0006873,GO:0006874,GO:0006875,GO:0007154,GO:0007165,GO:0007186,GO:0007204,GO:0008150,GO:0009986,GO:0009987,GO:0016020,GO:0016021,GO:0019725,GO:0023052,GO:0030003,GO:0031224,GO:0031226,GO:0032092,GO:0038023,GO:0042592,GO:0042802,GO:0042803,GO:0043393,GO:0043496,GO:0044093,GO:0044425,GO:…	-	ko:K04282	ko04020,ko04080,map04020,map04080	-	-	-	ko00000,ko00001,ko04030	-	-	-	7tm_1
Rvar_GAU91327.1	126957.SMAR003839-PA	8.06e-59	199.0	KOG3656@1|root,KOG3656@2759|Eukaryota,38F15@33154|Opisthokonta,3BFHW@33208|Metazoa,3CWBI@33213|Bilateria,41YIA@6656|Arthropoda	33208|Metazoa	T	Olfactory receptor	TRHR	GO:0003674,GO:0004888,GO:0004930,GO:0004997,GO:0005488,GO:0005515,GO:0005575,GO:0005623,GO:0005886,GO:0005887,GO:0006873,GO:0006874,GO:0006875,GO:0007154,GO:0007165,GO:0007186,GO:0007204,GO:0008150,GO:0009986,GO:0009987,GO:0016020,GO:0016021,GO:0019725,GO:0023052,GO:0030003,GO:0031224,GO:0031226,GO:0032092,GO:0038023,GO:0042592,GO:0042802,GO:0042803,GO:0043393,GO:0043496,GO:0044093,GO:0044425,GO:…	-	ko:K04282	ko04020,ko04080,map04020,map04080	-	-	-	ko00000,ko00001,ko04030	-	-	-	7tm_1
Rvar_GAU91328.1	6669.EFX83057	2.19e-40	150.0	KOG3656@1|root,KOG3656@2759|Eukaryota,38F15@33154|Opisthokonta,3BFHW@33208|Metazoa,3CWBI@33213|Bilateria,41YIA@6656|Arthropoda	33208|Metazoa	T	Olfactory receptor	TRHR	GO:0003674,GO:0004888,GO:0004930,GO:0004997,GO:0005488,GO:0005515,GO:0005575,GO:0005623,GO:0005886,GO:0005887,GO:0006873,GO:0006874,GO:0006875,GO:0007154,GO:0007165,GO:0007186,GO:0007204,GO:0008150,GO:0009986,GO:0009987,GO:0016020,GO:0016021,GO:0019725,GO:0023052,GO:0030003,GO:0031224,GO:0031226,GO:0032092,GO:0038023,GO:0042592,GO:0042802,GO:0042803,GO:0043393,GO:0043496,GO:0044093,GO:0044425,GO:…	-	ko:K04282	ko04020,ko04080,map04020,map04080	-	-	-	ko00000,ko00001,ko04030	-	-	-	7tm_1
Rvar_GAU91445.1	7029.ACYPI34512-PA	2.79e-28	117.0	KOG4585@1|root,KOG4585@2759|Eukaryota	2759|Eukaryota	B	nuclease activity	-	-	-	-	-	-	-	-	-	-	-	-	DDE_Tnp_4
Rvar_GAU91501.1	7029.ACYPI34512-PA	1.19e-19	89.0	KOG4585@1|root,KOG4585@2759|Eukaryota	2759|Eukaryota	B	nuclease activity	-	-	-	-	-	-	-	-	-	-	-	-	DDE_Tnp_4
Rvar_GAU91613.1	7165.AGAP002444-PA	3.75e-27	114.0	KOG3656@1|root,KOG3656@2759|Eukaryota,38GKH@33154|Opisthokonta,3BKH3@33208|Metazoa,3CZMH@33213|Bilateria,41TUA@6656|Arthropoda,3SKMD@50557|Insecta,4557Q@7147|Diptera,45CRG@7148|Nematocera	33208|Metazoa	S	Belongs to the G-protein coupled receptor 1 family	GPROP12	-	-	ko:K04255,ko:K04256	-	-	-	-	ko00000,ko01009,ko04030	-	-	-	7tm_1
Rvar_GAU91615.1	7165.AGAP002443-PA	8.26e-20	93.6	KOG3656@1|root,KOG3656@2759|Eukaryota,38GKH@33154|Opisthokonta,3BKH3@33208|Metazoa,3CZMH@33213|Bilateria,41TUA@6656|Arthropoda,3SKMD@50557|Insecta,4557Q@7147|Diptera,45CRG@7148|Nematocera	33208|Metazoa	S	Belongs to the G-protein coupled receptor 1 family	GPROP12	-	-	ko:K04255,ko:K04256	-	-	-	-	ko00000,ko01009,ko04030	-	-	-	7tm_1
Rvar_GAU91659.1	13249.RPRC001000-PA	8.66e-36	141.0	KOG3656@1|root,KOG3656@2759|Eukaryota,38F15@33154|Opisthokonta,3BFHW@33208|Metazoa,3CWBI@33213|Bilateria,41YIA@6656|Arthropoda	33208|Metazoa	T	Olfactory receptor	TRHR	GO:0003674,GO:0004888,GO:0004930,GO:0004997,GO:0005488,GO:0005515,GO:0005575,GO:0005623,GO:0005886,GO:0005887,GO:0006873,GO:0006874,GO:0006875,GO:0007154,GO:0007165,GO:0007186,GO:0007204,GO:0008150,GO:0009986,GO:0009987,GO:0016020,GO:0016021,GO:0019725,GO:0023052,GO:0030003,GO:0031224,GO:0031226,GO:0032092,GO:0038023,GO:0042592,GO:0042802,GO:0042803,GO:0043393,GO:0043496,GO:0044093,GO:0044425,GO:…	-	ko:K04282	ko04020,ko04080,map04020,map04080	-	-	-	ko00000,ko00001,ko04030	-	-	-	7tm_1
Rvar_GAU91934.1	7897.ENSLACP00000011442	3.73e-18	92.4	KOG3656@1|root,KOG3656@2759|Eukaryota,38F15@33154|Opisthokonta,3BFHW@33208|Metazoa,3CWBI@33213|Bilateria,48C39@7711|Chordata,495KP@7742|Vertebrata	33208|Metazoa	T	7 transmembrane receptor (rhodopsin family)	Trhr2	-	-	ko:K04282	ko04020,ko04080,map04020,map04080	-	-	-	ko00000,ko00001,ko04030	-	-	-	7tm_1
Rvar_GAU91935.1	126957.SMAR003839-PA	6.07e-16	85.9	KOG3656@1|root,KOG3656@2759|Eukaryota,38F15@33154|Opisthokonta,3BFHW@33208|Metazoa,3CWBI@33213|Bilateria,41YIA@6656|Arthropoda	33208|Metazoa	T	Olfactory receptor	TRHR	GO:0003674,GO:0004888,GO:0004930,GO:0004997,GO:0005488,GO:0005515,GO:0005575,GO:0005623,GO:0005886,GO:0005887,GO:0006873,GO:0006874,GO:0006875,GO:0007154,GO:0007165,GO:0007186,GO:0007204,GO:0008150,GO:0009986,GO:0009987,GO:0016020,GO:0016021,GO:0019725,GO:0023052,GO:0030003,GO:0031224,GO:0031226,GO:0032092,GO:0038023,GO:0042592,GO:0042802,GO:0042803,GO:0043393,GO:0043496,GO:0044093,GO:0044425,GO:…	-	ko:K04282	ko04020,ko04080,map04020,map04080	-	-	-	ko00000,ko00001,ko04030	-	-	-	7tm_1
Rvar_GAU92194.1	9940.ENSOARP00000000511	2.71e-30	124.0	KOG3656@1|root,KOG3656@2759|Eukaryota,395S3@33154|Opisthokonta,3BCHK@33208|Metazoa,3CVQF@33213|Bilateria,483J6@7711|Chordata,492GP@7742|Vertebrata,3JAX8@40674|Mammalia,4J0PQ@91561|Cetartiodactyla	33208|Metazoa	T	7 transmembrane receptor (rhodopsin family)	OPN4	GO:0000122,GO:0000323,GO:0000902,GO:0000904,GO:0001654,GO:0001745,GO:0001750,GO:0001751,GO:0001754,GO:0003008,GO:0003674,GO:0004888,GO:0004930,GO:0005488,GO:0005501,GO:0005502,GO:0005515,GO:0005575,GO:0005622,GO:0005623,GO:0005737,GO:0005764,GO:0005767,GO:0005768,GO:0005769,GO:0005770,GO:0005771,GO:0005773,GO:0005783,GO:0005790,GO:0005791,GO:0005886,GO:0005929,GO:0006355,GO:0006357,GO:0006996,GO:…	-	ko:K04255,ko:K13802	ko04745,map04745	-	-	-	ko00000,ko00001,ko04030	-	-	-	7tm_1
Rvar_GAU92238.1	6500.XP_005106396.1	1.29e-23	107.0	KOG3656@1|root,KOG3656@2759|Eukaryota,395S3@33154|Opisthokonta,3BCHK@33208|Metazoa,3CVQF@33213|Bilateria	33208|Metazoa	L	G-protein coupled receptor activity. It is involved in the biological process described with	OPN4	GO:0000122,GO:0000323,GO:0000902,GO:0000904,GO:0001654,GO:0001745,GO:0001750,GO:0001751,GO:0001754,GO:0003008,GO:0003674,GO:0004888,GO:0004930,GO:0005488,GO:0005501,GO:0005502,GO:0005515,GO:0005575,GO:0005622,GO:0005623,GO:0005737,GO:0005764,GO:0005767,GO:0005768,GO:0005769,GO:0005770,GO:0005771,GO:0005773,GO:0005783,GO:0005790,GO:0005791,GO:0005886,GO:0005929,GO:0006355,GO:0006357,GO:0006996,GO:…	-	ko:K04255,ko:K13802	ko04745,map04745	-	-	-	ko00000,ko00001,ko04030	-	-	-	7tm_1
Rvar_GAU92279.1	10228.TriadP56224	1.53e-09	63.5	KOG1101@1|root,KOG1101@2759|Eukaryota,3A8RC@33154|Opisthokonta,3BUE8@33208|Metazoa	33208|Metazoa	D	inhibition of cysteine-type endopeptidase activity involved in apoptotic process	BIRC5	GO:0000003,GO:0000022,GO:0000070,GO:0000075,GO:0000086,GO:0000226,GO:0000228,GO:0000278,GO:0000280,GO:0000281,GO:0000775,GO:0000776,GO:0000777,GO:0000779,GO:0000793,GO:0000819,GO:0000910,GO:0000912,GO:0000915,GO:0001944,GO:0002791,GO:0003008,GO:0003674,GO:0003824,GO:0004842,GO:0004857,GO:0004866,GO:0004869,GO:0005102,GO:0005488,GO:0005515,GO:0005575,GO:0005622,GO:0005623,GO:0005634,GO:0005654,GO:…	-	ko:K08731	ko01524,ko04210,ko04215,ko04390,ko05161,ko05200,ko05210,map01524,map04210,map04215,map04390,map05161,map05200,map05210	-	-	-	ko00000,ko00001,ko03036	-	-	-	BIR
Rvar_GAU92514.1	10224.XP_006818565.1	2.96e-25	104.0	2AWDH@1|root,2RZYI@2759|Eukaryota,3A38W@33154|Opisthokonta,3BS4I@33208|Metazoa,3D9UV@33213|Bilateria	33208|Metazoa	S	DDE superfamily endonuclease	-	-	-	-	-	-	-	-	-	-	-	-	DDE_Tnp_4
Rvar_GAU93734.1	7668.SPU_016560-tr	7.14e-74	240.0	2AWDH@1|root,2RZYI@2759|Eukaryota,3A38W@33154|Opisthokonta,3BS4I@33208|Metazoa,3D9UV@33213|Bilateria	33154|Opisthokonta	S	DDE superfamily endonuclease	-	-	-	-	-	-	-	-	-	-	-	-	DDE_Tnp_4
Rvar_GAU94084.1	157072.XP_008869481.1	2.62e-30	123.0	KOG4585@1|root,KOG4585@2759|Eukaryota	2759|Eukaryota	B	nuclease activity	-	-	-	-	-	-	-	-	-	-	-	-	DDE_Tnp_4
Rvar_GAU94431.1	6669.EFX81332	3.72e-13	77.8	KOG3656@1|root,KOG3656@2759|Eukaryota,395S3@33154|Opisthokonta,3BCHK@33208|Metazoa,3CVQF@33213|Bilateria,41UK4@6656|Arthropoda	33208|Metazoa	S	G-protein coupled receptor activity. It is involved in the biological process described with	OPN4	GO:0001750,GO:0003674,GO:0004888,GO:0004930,GO:0005488,GO:0005501,GO:0005502,GO:0005575,GO:0005623,GO:0005886,GO:0005929,GO:0007154,GO:0007165,GO:0007186,GO:0007602,GO:0007603,GO:0007604,GO:0008020,GO:0008150,GO:0008289,GO:0008377,GO:0009314,GO:0009411,GO:0009416,GO:0009581,GO:0009582,GO:0009583,GO:0009584,GO:0009589,GO:0009605,GO:0009628,GO:0009648,GO:0009649,GO:0009881,GO:0009987,GO:0016020,GO:…	-	ko:K04255	-	-	-	-	ko00000,ko04030	-	-	-	7tm_1
Rvar_GAU94511.1	13249.RPRC002600-PA	5.93e-13	71.2	KOG3656@1|root,KOG3656@2759|Eukaryota	2759|Eukaryota	O	G-protein coupled receptor activity	TRHR	GO:0003674,GO:0004888,GO:0004930,GO:0004997,GO:0005488,GO:0005515,GO:0005575,GO:0005623,GO:0005886,GO:0005887,GO:0006873,GO:0006874,GO:0006875,GO:0007154,GO:0007165,GO:0007186,GO:0007204,GO:0008150,GO:0009986,GO:0009987,GO:0016020,GO:0016021,GO:0019725,GO:0023052,GO:0030003,GO:0031224,GO:0031226,GO:0032092,GO:0038023,GO:0042592,GO:0042802,GO:0042803,GO:0043393,GO:0043496,GO:0044093,GO:0044425,GO:…	-	ko:K04282	ko04020,ko04080,map04020,map04080	-	-	-	ko00000,ko00001,ko04030	-	-	-	7tm_1
Rvar_GAU94512.1	6500.XP_005106515.1	3.15e-26	110.0	KOG3656@1|root,KOG3656@2759|Eukaryota,38F15@33154|Opisthokonta,3BFHW@33208|Metazoa,3CWBI@33213|Bilateria	33208|Metazoa	T	Belongs to the G-protein coupled receptor 1 family	TRHR	GO:0003674,GO:0004888,GO:0004930,GO:0004997,GO:0005488,GO:0005515,GO:0005575,GO:0005623,GO:0005886,GO:0005887,GO:0006873,GO:0006874,GO:0006875,GO:0007154,GO:0007165,GO:0007186,GO:0007204,GO:0008150,GO:0009986,GO:0009987,GO:0016020,GO:0016021,GO:0019725,GO:0023052,GO:0030003,GO:0031224,GO:0031226,GO:0032092,GO:0038023,GO:0042592,GO:0042802,GO:0042803,GO:0043393,GO:0043496,GO:0044093,GO:0044425,GO:…	-	ko:K04282	ko04020,ko04080,map04020,map04080	-	-	-	ko00000,ko00001,ko04030	-	-	-	7tm_1
Rvar_GAU94733.1	7668.SPU_016560-tr	5.68e-48	168.0	2AWDH@1|root,2RZYI@2759|Eukaryota,3A38W@33154|Opisthokonta,3BS4I@33208|Metazoa,3D9UV@33213|Bilateria	33154|Opisthokonta	S	DDE superfamily endonuclease	-	-	-	-	-	-	-	-	-	-	-	-	DDE_Tnp_4
Rvar_GAU94737.1	4792.ETI51478	2.02e-42	150.0	2AWDH@1|root,2RZYI@2759|Eukaryota	2759|Eukaryota	S	DDE superfamily endonuclease	-	-	-	-	-	-	-	-	-	-	-	-	DDE_Tnp_4
Rvar_GAU94738.1	10224.XP_006818565.1	1.94e-10	63.9	2AWDH@1|root,2RZYI@2759|Eukaryota,3A38W@33154|Opisthokonta,3BS4I@33208|Metazoa,3D9UV@33213|Bilateria	33208|Metazoa	S	DDE superfamily endonuclease	-	-	-	-	-	-	-	-	-	-	-	-	DDE_Tnp_4
Rvar_GAU94763.1	28377.ENSACAP00000015422	4.57e-121	380.0	COG0659@1|root,KOG0236@2759|Eukaryota,38C1D@33154|Opisthokonta,3BE0D@33208|Metazoa,3CTB7@33213|Bilateria,481QG@7711|Chordata,4922I@7742|Vertebrata	33208|Metazoa	P	oxalate transmembrane transporter activity	SLC26A11	GO:0000003,GO:0000323,GO:0003674,GO:0005215,GO:0005216,GO:0005253,GO:0005254,GO:0005310,GO:0005342,GO:0005575,GO:0005622,GO:0005623,GO:0005634,GO:0005654,GO:0005737,GO:0005764,GO:0005765,GO:0005773,GO:0005774,GO:0005783,GO:0005794,GO:0005886,GO:0005887,GO:0006810,GO:0006811,GO:0006820,GO:0006821,GO:0006835,GO:0006873,GO:0006885,GO:0007610,GO:0007617,GO:0007618,GO:0007621,GO:0008150,GO:0008272,GO:…	-	ko:K14708	-	-	-	-	ko00000,ko02000	2.A.53.1	-	-	STAS,Sulfate_transp
Rvar_GAU95013.1	12957.ACEP24671-PA	2.88e-15	79.7	KOG3656@1|root,KOG3656@2759|Eukaryota,39ZPS@33154|Opisthokonta,3BG1Q@33208|Metazoa,3D5WQ@33213|Bilateria,41UJC@6656|Arthropoda,3SFYG@50557|Insecta,46GIV@7399|Hymenoptera	33208|Metazoa	S	7 transmembrane receptor (rhodopsin family)	-	GO:0003008,GO:0003674,GO:0004888,GO:0004930,GO:0005575,GO:0005623,GO:0007154,GO:0007165,GO:0007186,GO:0007600,GO:0007601,GO:0007602,GO:0007605,GO:0008020,GO:0008150,GO:0009266,GO:0009314,GO:0009416,GO:0009581,GO:0009582,GO:0009583,GO:0009584,GO:0009588,GO:0009605,GO:0009628,GO:0009648,GO:0009649,GO:0009881,GO:0009987,GO:0016020,GO:0016021,GO:0016028,GO:0016037,GO:0016038,GO:0023052,GO:0031224,GO:…	-	ko:K04255	-	-	-	-	ko00000,ko04030	-	-	-	7tm_1
Rvar_GAU95015.1	48698.ENSPFOP00000020586	2.98e-12	73.9	KOG3656@1|root,KOG3656@2759|Eukaryota,395S3@33154|Opisthokonta,3BCHK@33208|Metazoa,3CVQF@33213|Bilateria,483J6@7711|Chordata,49A7E@7742|Vertebrata,49U0G@7898|Actinopterygii	33208|Metazoa	T	Opsin 4.1	OPN4	GO:0000122,GO:0000323,GO:0000902,GO:0000904,GO:0001654,GO:0001745,GO:0001750,GO:0001751,GO:0001754,GO:0003008,GO:0003674,GO:0004888,GO:0004930,GO:0005488,GO:0005501,GO:0005502,GO:0005515,GO:0005575,GO:0005622,GO:0005623,GO:0005737,GO:0005764,GO:0005767,GO:0005768,GO:0005769,GO:0005770,GO:0005771,GO:0005773,GO:0005783,GO:0005790,GO:0005791,GO:0005886,GO:0005929,GO:0006355,GO:0006357,GO:0006996,GO:…	-	ko:K04255,ko:K13802	ko04745,map04745	-	-	-	ko00000,ko00001,ko04030	-	-	-	7tm_1
Rvar_GAU95170.1	10224.XP_006818565.1	8.36e-49	172.0	2AWDH@1|root,2RZYI@2759|Eukaryota,3A38W@33154|Opisthokonta,3BS4I@33208|Metazoa,3D9UV@33213|Bilateria	33208|Metazoa	S	DDE superfamily endonuclease	-	-	-	-	-	-	-	-	-	-	-	-	DDE_Tnp_4
Rvar_GAU95720.1	7994.ENSAMXP00000003806	1.23e-37	144.0	KOG3656@1|root,KOG3656@2759|Eukaryota,38F15@33154|Opisthokonta,3BFHW@33208|Metazoa,3CWBI@33213|Bilateria,48C39@7711|Chordata,495KP@7742|Vertebrata,49ZVT@7898|Actinopterygii	33208|Metazoa	T	Belongs to the G-protein coupled receptor 1 family	Trhr2	-	-	ko:K04282	ko04020,ko04080,map04020,map04080	-	-	-	ko00000,ko00001,ko04030	-	-	-	7tm_1
Rvar_GAU95721.1	126957.SMAR003839-PA	7.16e-36	133.0	KOG3656@1|root,KOG3656@2759|Eukaryota,38F15@33154|Opisthokonta,3BFHW@33208|Metazoa,3CWBI@33213|Bilateria,41YIA@6656|Arthropoda	33208|Metazoa	T	Olfactory receptor	TRHR	GO:0003674,GO:0004888,GO:0004930,GO:0004997,GO:0005488,GO:0005515,GO:0005575,GO:0005623,GO:0005886,GO:0005887,GO:0006873,GO:0006874,GO:0006875,GO:0007154,GO:0007165,GO:0007186,GO:0007204,GO:0008150,GO:0009986,GO:0009987,GO:0016020,GO:0016021,GO:0019725,GO:0023052,GO:0030003,GO:0031224,GO:0031226,GO:0032092,GO:0038023,GO:0042592,GO:0042802,GO:0042803,GO:0043393,GO:0043496,GO:0044093,GO:0044425,GO:…	-	ko:K04282	ko04020,ko04080,map04020,map04080	-	-	-	ko00000,ko00001,ko04030	-	-	-	7tm_1
Rvar_GAU95738.1	43151.ADAC001414-PA	7.58e-09	63.9	KOG3656@1|root,KOG3656@2759|Eukaryota,38GKH@33154|Opisthokonta,3BKH3@33208|Metazoa,3CZMH@33213|Bilateria,41TUA@6656|Arthropoda,3SKMD@50557|Insecta,4557Q@7147|Diptera,45CRG@7148|Nematocera	33208|Metazoa	S	Belongs to the G-protein coupled receptor 1 family	GPROP12	-	-	ko:K04255,ko:K04256	-	-	-	-	ko00000,ko01009,ko04030	-	-	-	7tm_1
Rvar_GAU96210.1	126957.SMAR003839-PA	1.05e-46	170.0	KOG3656@1|root,KOG3656@2759|Eukaryota,38F15@33154|Opisthokonta,3BFHW@33208|Metazoa,3CWBI@33213|Bilateria,41YIA@6656|Arthropoda	33208|Metazoa	T	Olfactory receptor	TRHR	GO:0003674,GO:0004888,GO:0004930,GO:0004997,GO:0005488,GO:0005515,GO:0005575,GO:0005623,GO:0005886,GO:0005887,GO:0006873,GO:0006874,GO:0006875,GO:0007154,GO:0007165,GO:0007186,GO:0007204,GO:0008150,GO:0009986,GO:0009987,GO:0016020,GO:0016021,GO:0019725,GO:0023052,GO:0030003,GO:0031224,GO:0031226,GO:0032092,GO:0038023,GO:0042592,GO:0042802,GO:0042803,GO:0043393,GO:0043496,GO:0044093,GO:0044425,GO:…	-	ko:K04282	ko04020,ko04080,map04020,map04080	-	-	-	ko00000,ko00001,ko04030	-	-	-	7tm_1
Rvar_GAU96211.1	13249.RPRC002600-PA	4.14e-19	85.9	KOG3656@1|root,KOG3656@2759|Eukaryota	2759|Eukaryota	O	G-protein coupled receptor activity	TRHR	GO:0003674,GO:0004888,GO:0004930,GO:0004997,GO:0005488,GO:0005515,GO:0005575,GO:0005623,GO:0005886,GO:0005887,GO:0006873,GO:0006874,GO:0006875,GO:0007154,GO:0007165,GO:0007186,GO:0007204,GO:0008150,GO:0009986,GO:0009987,GO:0016020,GO:0016021,GO:0019725,GO:0023052,GO:0030003,GO:0031224,GO:0031226,GO:0032092,GO:0038023,GO:0042592,GO:0042802,GO:0042803,GO:0043393,GO:0043496,GO:0044093,GO:0044425,GO:…	-	ko:K04282	ko04020,ko04080,map04020,map04080	-	-	-	ko00000,ko00001,ko04030	-	-	-	7tm_1
Rvar_GAU96474.1	45351.EDO48275	2.66e-110	353.0	COG0659@1|root,KOG0236@2759|Eukaryota,38C1D@33154|Opisthokonta,3BE0D@33208|Metazoa	33208|Metazoa	P	Sulfate transmembrane transporter activity. It is involved in the biological process described with sulfate transport	-	GO:0000003,GO:0003674,GO:0005215,GO:0005216,GO:0005253,GO:0005254,GO:0005310,GO:0005342,GO:0005575,GO:0005623,GO:0005886,GO:0005887,GO:0006810,GO:0006811,GO:0006820,GO:0006821,GO:0006835,GO:0006873,GO:0006885,GO:0007610,GO:0007617,GO:0007618,GO:0007621,GO:0008150,GO:0008272,GO:0008509,GO:0008514,GO:0009987,GO:0015075,GO:0015103,GO:0015106,GO:0015108,GO:0015116,GO:0015267,GO:0015291,GO:0015297,GO:…	-	ko:K14708	-	-	-	-	ko00000,ko02000	2.A.53.1	-	-	STAS,Sulfate_transp
Rvar_GAU96475.1	10224.XP_006821318.1	7.61e-51	191.0	COG0659@1|root,KOG0236@2759|Eukaryota,38C1D@33154|Opisthokonta,3BE0D@33208|Metazoa,3CTB7@33213|Bilateria	33208|Metazoa	P	oxalate transmembrane transporter activity	-	GO:0000003,GO:0003674,GO:0005215,GO:0005216,GO:0005253,GO:0005254,GO:0005310,GO:0005342,GO:0005575,GO:0005623,GO:0005886,GO:0005887,GO:0006810,GO:0006811,GO:0006820,GO:0006821,GO:0006835,GO:0006873,GO:0006885,GO:0007610,GO:0007617,GO:0007618,GO:0007621,GO:0008150,GO:0008272,GO:0008509,GO:0008514,GO:0009987,GO:0015075,GO:0015103,GO:0015106,GO:0015108,GO:0015116,GO:0015267,GO:0015291,GO:0015297,GO:…	-	ko:K14708	-	-	-	-	ko00000,ko02000	2.A.53.1	-	-	STAS,Sulfate_transp
Rvar_GAU97478.1	7668.SPU_016560-tr	5.68e-14	73.2	2AWDH@1|root,2RZYI@2759|Eukaryota,3A38W@33154|Opisthokonta,3BS4I@33208|Metazoa,3D9UV@33213|Bilateria	33154|Opisthokonta	S	DDE superfamily endonuclease	-	-	-	-	-	-	-	-	-	-	-	-	DDE_Tnp_4
Rvar_GAU97703.1	7029.ACYPI34512-PA	1.07e-42	153.0	KOG4585@1|root,KOG4585@2759|Eukaryota	2759|Eukaryota	B	nuclease activity	-	-	-	-	-	-	-	-	-	-	-	-	DDE_Tnp_4
Rvar_GAU98070.1	2880.D8LKR2	6.96e-70	256.0	COG0025@1|root,KOG1965@2759|Eukaryota	2759|Eukaryota	P	potassium:proton antiporter activity	-	-	-	-	-	-	-	-	-	-	-	-	Na_H_Exchanger
Rvar_GAU98071.1	2880.D8LKR2	1.78e-72	256.0	COG0025@1|root,KOG1965@2759|Eukaryota	2759|Eukaryota	P	potassium:proton antiporter activity	-	-	-	-	-	-	-	-	-	-	-	-	Na_H_Exchanger
Rvar_GAU98072.1	1328313.DS2_02710	7.05e-92	317.0	COG0025@1|root,COG0025@2|Bacteria,1MW5T@1224|Proteobacteria,1RPH6@1236|Gammaproteobacteria,467E9@72275|Alteromonadaceae	1236|Gammaproteobacteria	P	COG0025 NhaP-type Na H and K H antiporters	-	-	-	ko:K03316	-	-	-	-	ko00000	2.A.36	-	-	Na_H_Exchanger,cNMP_binding
Rvar_GAU98081.1	7739.XP_002596283.1	8.13e-74	254.0	KOG3656@1|root,KOG3656@2759|Eukaryota,395S3@33154|Opisthokonta,3BCHK@33208|Metazoa,3CVQF@33213|Bilateria,483J6@7711|Chordata	33208|Metazoa	S	G-protein coupled photoreceptor activity	OPN4	GO:0000122,GO:0000323,GO:0000902,GO:0000904,GO:0001654,GO:0001745,GO:0001750,GO:0001751,GO:0001754,GO:0003008,GO:0003674,GO:0004888,GO:0004930,GO:0005488,GO:0005501,GO:0005502,GO:0005515,GO:0005575,GO:0005622,GO:0005623,GO:0005737,GO:0005764,GO:0005767,GO:0005768,GO:0005769,GO:0005770,GO:0005771,GO:0005773,GO:0005783,GO:0005790,GO:0005791,GO:0005886,GO:0005929,GO:0006355,GO:0006357,GO:0006996,GO:…	-	ko:K04255,ko:K13802	ko04745,map04745	-	-	-	ko00000,ko00001,ko04030	-	-	-	7tm_1
Rvar_GAU98082.1	7739.XP_002596283.1	1.16e-76	260.0	KOG3656@1|root,KOG3656@2759|Eukaryota,395S3@33154|Opisthokonta,3BCHK@33208|Metazoa,3CVQF@33213|Bilateria,483J6@7711|Chordata	33208|Metazoa	S	G-protein coupled photoreceptor activity	OPN4	GO:0000122,GO:0000323,GO:0000902,GO:0000904,GO:0001654,GO:0001745,GO:0001750,GO:0001751,GO:0001754,GO:0003008,GO:0003674,GO:0004888,GO:0004930,GO:0005488,GO:0005501,GO:0005502,GO:0005515,GO:0005575,GO:0005622,GO:0005623,GO:0005737,GO:0005764,GO:0005767,GO:0005768,GO:0005769,GO:0005770,GO:0005771,GO:0005773,GO:0005783,GO:0005790,GO:0005791,GO:0005886,GO:0005929,GO:0006355,GO:0006357,GO:0006996,GO:…	-	ko:K04255,ko:K13802	ko04745,map04745	-	-	-	ko00000,ko00001,ko04030	-	-	-	7tm_1
Rvar_GAU98737.1	32264.tetur21g02030.1	1.43e-82	274.0	KOG3656@1|root,KOG3656@2759|Eukaryota,38F15@33154|Opisthokonta,3BFHW@33208|Metazoa,3CWBI@33213|Bilateria,41YIA@6656|Arthropoda	33208|Metazoa	T	Olfactory receptor	TRHR	GO:0003674,GO:0004888,GO:0004930,GO:0004997,GO:0005488,GO:0005515,GO:0005575,GO:0005623,GO:0005886,GO:0005887,GO:0006873,GO:0006874,GO:0006875,GO:0007154,GO:0007165,GO:0007186,GO:0007204,GO:0008150,GO:0009986,GO:0009987,GO:0016020,GO:0016021,GO:0019725,GO:0023052,GO:0030003,GO:0031224,GO:0031226,GO:0032092,GO:0038023,GO:0042592,GO:0042802,GO:0042803,GO:0043393,GO:0043496,GO:0044093,GO:0044425,GO:…	-	ko:K04282	ko04020,ko04080,map04020,map04080	-	-	-	ko00000,ko00001,ko04030	-	-	-	7tm_1
Rvar_GAU98738.1	32264.tetur21g02030.1	5.76e-71	241.0	KOG3656@1|root,KOG3656@2759|Eukaryota,38F15@33154|Opisthokonta,3BFHW@33208|Metazoa,3CWBI@33213|Bilateria,41YIA@6656|Arthropoda	33208|Metazoa	T	Olfactory receptor	TRHR	GO:0003674,GO:0004888,GO:0004930,GO:0004997,GO:0005488,GO:0005515,GO:0005575,GO:0005623,GO:0005886,GO:0005887,GO:0006873,GO:0006874,GO:0006875,GO:0007154,GO:0007165,GO:0007186,GO:0007204,GO:0008150,GO:0009986,GO:0009987,GO:0016020,GO:0016021,GO:0019725,GO:0023052,GO:0030003,GO:0031224,GO:0031226,GO:0032092,GO:0038023,GO:0042592,GO:0042802,GO:0042803,GO:0043393,GO:0043496,GO:0044093,GO:0044425,GO:…	-	ko:K04282	ko04020,ko04080,map04020,map04080	-	-	-	ko00000,ko00001,ko04030	-	-	-	7tm_1
Rvar_GAU98749.1	7668.SPU_016560-tr	4.59e-22	100.0	2AWDH@1|root,2RZYI@2759|Eukaryota,3A38W@33154|Opisthokonta,3BS4I@33208|Metazoa,3D9UV@33213|Bilateria	33154|Opisthokonta	S	DDE superfamily endonuclease	-	-	-	-	-	-	-	-	-	-	-	-	DDE_Tnp_4
Rvar_GAU99370.1	7029.ACYPI34512-PA	1.91e-26	106.0	KOG4585@1|root,KOG4585@2759|Eukaryota	2759|Eukaryota	B	nuclease activity	-	-	-	-	-	-	-	-	-	-	-	-	DDE_Tnp_4
Rvar_GAU99974.1	6334.EFV53465	4.63e-13	71.2	KOG3656@1|root,KOG3656@2759|Eukaryota,38F15@33154|Opisthokonta,3BFHW@33208|Metazoa,3CWBI@33213|Bilateria,40ANZ@6231|Nematoda	33208|Metazoa	T	Belongs to the G-protein coupled receptor 1 family	TRHR	GO:0001653,GO:0003674,GO:0004888,GO:0004930,GO:0004997,GO:0005488,GO:0005515,GO:0005575,GO:0005623,GO:0005886,GO:0005887,GO:0006873,GO:0006874,GO:0006875,GO:0007154,GO:0007165,GO:0007186,GO:0007204,GO:0007218,GO:0008150,GO:0008188,GO:0008227,GO:0008528,GO:0009719,GO:0009725,GO:0009755,GO:0009986,GO:0009987,GO:0010033,GO:0016020,GO:0016021,GO:0019725,GO:0023052,GO:0030003,GO:0031224,GO:0031226,GO:…	-	ko:K04239,ko:K04282,ko:K04284	ko04020,ko04024,ko04080,map04020,map04024,map04080	-	-	-	ko00000,ko00001,ko04030	-	-	-	7tm_1
Rvar_GAU99975.1	8364.ENSXETP00000051752	1.11e-22	97.8	KOG3656@1|root,KOG3656@2759|Eukaryota,38F15@33154|Opisthokonta,3BFHW@33208|Metazoa,3CWBI@33213|Bilateria,48C39@7711|Chordata,495KP@7742|Vertebrata	33208|Metazoa	T	7 transmembrane receptor (rhodopsin family)	Trhr2	-	-	ko:K04282	ko04020,ko04080,map04020,map04080	-	-	-	ko00000,ko00001,ko04030	-	-	-	7tm_1
Rvar_GAU99981.1	32264.tetur21g02030.1	1.78e-46	182.0	KOG3656@1|root,KOG3656@2759|Eukaryota,38F15@33154|Opisthokonta,3BFHW@33208|Metazoa,3CWBI@33213|Bilateria,41YIA@6656|Arthropoda	33208|Metazoa	T	Olfactory receptor	TRHR	GO:0003674,GO:0004888,GO:0004930,GO:0004997,GO:0005488,GO:0005515,GO:0005575,GO:0005623,GO:0005886,GO:0005887,GO:0006873,GO:0006874,GO:0006875,GO:0007154,GO:0007165,GO:0007186,GO:0007204,GO:0008150,GO:0009986,GO:0009987,GO:0016020,GO:0016021,GO:0019725,GO:0023052,GO:0030003,GO:0031224,GO:0031226,GO:0032092,GO:0038023,GO:0042592,GO:0042802,GO:0042803,GO:0043393,GO:0043496,GO:0044093,GO:0044425,GO:…	-	ko:K04282	ko04020,ko04080,map04020,map04080	-	-	-	ko00000,ko00001,ko04030	-	-	-	7tm_1
Rvar_GAV00307.1	157072.XP_008869481.1	2.55e-30	117.0	KOG4585@1|root,KOG4585@2759|Eukaryota	2759|Eukaryota	B	nuclease activity	-	-	-	-	-	-	-	-	-	-	-	-	DDE_Tnp_4
Rvar_GAV00308.1	7668.SPU_016560-tr	1.49e-34	131.0	2AWDH@1|root,2RZYI@2759|Eukaryota,3A38W@33154|Opisthokonta,3BS4I@33208|Metazoa,3D9UV@33213|Bilateria	33154|Opisthokonta	S	DDE superfamily endonuclease	-	-	-	-	-	-	-	-	-	-	-	-	DDE_Tnp_4
Rvar_GAV00419.1	7668.SPU_016560-tr	3.67e-38	143.0	2AWDH@1|root,2RZYI@2759|Eukaryota,3A38W@33154|Opisthokonta,3BS4I@33208|Metazoa,3D9UV@33213|Bilateria	33154|Opisthokonta	S	DDE superfamily endonuclease	-	-	-	-	-	-	-	-	-	-	-	-	DDE_Tnp_4
Rvar_GAV01297.1	6183.Smp_104210.1	2.04e-09	66.2	KOG3656@1|root,KOG3656@2759|Eukaryota,395S3@33154|Opisthokonta,3BCHK@33208|Metazoa,3CVQF@33213|Bilateria	33208|Metazoa	L	G-protein coupled receptor activity. It is involved in the biological process described with	OPN4	GO:0000122,GO:0000323,GO:0000902,GO:0000904,GO:0001654,GO:0001745,GO:0001750,GO:0001751,GO:0001754,GO:0003008,GO:0003674,GO:0004888,GO:0004930,GO:0005488,GO:0005501,GO:0005502,GO:0005515,GO:0005575,GO:0005622,GO:0005623,GO:0005737,GO:0005764,GO:0005767,GO:0005768,GO:0005769,GO:0005770,GO:0005771,GO:0005773,GO:0005783,GO:0005790,GO:0005791,GO:0005886,GO:0005929,GO:0006355,GO:0006357,GO:0006996,GO:…	-	ko:K04255,ko:K13802	ko04745,map04745	-	-	-	ko00000,ko00001,ko04030	-	-	-	7tm_1
Rvar_GAV01372.1	13249.RPRC002600-PA	1.76e-19	89.4	KOG3656@1|root,KOG3656@2759|Eukaryota	2759|Eukaryota	O	G-protein coupled receptor activity	TRHR	GO:0003674,GO:0004888,GO:0004930,GO:0004997,GO:0005488,GO:0005515,GO:0005575,GO:0005623,GO:0005886,GO:0005887,GO:0006873,GO:0006874,GO:0006875,GO:0007154,GO:0007165,GO:0007186,GO:0007204,GO:0008150,GO:0009986,GO:0009987,GO:0016020,GO:0016021,GO:0019725,GO:0023052,GO:0030003,GO:0031224,GO:0031226,GO:0032092,GO:0038023,GO:0042592,GO:0042802,GO:0042803,GO:0043393,GO:0043496,GO:0044093,GO:0044425,GO:…	-	ko:K04282	ko04020,ko04080,map04020,map04080	-	-	-	ko00000,ko00001,ko04030	-	-	-	7tm_1
Rvar_GAV01511.1	13249.RPRC001000-PA	5.93e-39	149.0	KOG3656@1|root,KOG3656@2759|Eukaryota,38F15@33154|Opisthokonta,3BFHW@33208|Metazoa,3CWBI@33213|Bilateria,41YIA@6656|Arthropoda	33208|Metazoa	T	Olfactory receptor	TRHR	GO:0003674,GO:0004888,GO:0004930,GO:0004997,GO:0005488,GO:0005515,GO:0005575,GO:0005623,GO:0005886,GO:0005887,GO:0006873,GO:0006874,GO:0006875,GO:0007154,GO:0007165,GO:0007186,GO:0007204,GO:0008150,GO:0009986,GO:0009987,GO:0016020,GO:0016021,GO:0019725,GO:0023052,GO:0030003,GO:0031224,GO:0031226,GO:0032092,GO:0038023,GO:0042592,GO:0042802,GO:0042803,GO:0043393,GO:0043496,GO:0044093,GO:0044425,GO:…	-	ko:K04282	ko04020,ko04080,map04020,map04080	-	-	-	ko00000,ko00001,ko04030	-	-	-	7tm_1
Rvar_GAV01515.1	6669.EFX83057	1.13e-47	169.0	KOG3656@1|root,KOG3656@2759|Eukaryota,38F15@33154|Opisthokonta,3BFHW@33208|Metazoa,3CWBI@33213|Bilateria,41YIA@6656|Arthropoda	33208|Metazoa	T	Olfactory receptor	TRHR	GO:0003674,GO:0004888,GO:0004930,GO:0004997,GO:0005488,GO:0005515,GO:0005575,GO:0005623,GO:0005886,GO:0005887,GO:0006873,GO:0006874,GO:0006875,GO:0007154,GO:0007165,GO:0007186,GO:0007204,GO:0008150,GO:0009986,GO:0009987,GO:0016020,GO:0016021,GO:0019725,GO:0023052,GO:0030003,GO:0031224,GO:0031226,GO:0032092,GO:0038023,GO:0042592,GO:0042802,GO:0042803,GO:0043393,GO:0043496,GO:0044093,GO:0044425,GO:…	-	ko:K04282	ko04020,ko04080,map04020,map04080	-	-	-	ko00000,ko00001,ko04030	-	-	-	7tm_1
Rvar_GAV01516.1	6669.EFX83057	1.21e-24	105.0	KOG3656@1|root,KOG3656@2759|Eukaryota,38F15@33154|Opisthokonta,3BFHW@33208|Metazoa,3CWBI@33213|Bilateria,41YIA@6656|Arthropoda	33208|Metazoa	T	Olfactory receptor	TRHR	GO:0003674,GO:0004888,GO:0004930,GO:0004997,GO:0005488,GO:0005515,GO:0005575,GO:0005623,GO:0005886,GO:0005887,GO:0006873,GO:0006874,GO:0006875,GO:0007154,GO:0007165,GO:0007186,GO:0007204,GO:0008150,GO:0009986,GO:0009987,GO:0016020,GO:0016021,GO:0019725,GO:0023052,GO:0030003,GO:0031224,GO:0031226,GO:0032092,GO:0038023,GO:0042592,GO:0042802,GO:0042803,GO:0043393,GO:0043496,GO:0044093,GO:0044425,GO:…	-	ko:K04282	ko04020,ko04080,map04020,map04080	-	-	-	ko00000,ko00001,ko04030	-	-	-	7tm_1
Rvar_GAV01517.1	6669.EFX83057	1.21e-24	105.0	KOG3656@1|root,KOG3656@2759|Eukaryota,38F15@33154|Opisthokonta,3BFHW@33208|Metazoa,3CWBI@33213|Bilateria,41YIA@6656|Arthropoda	33208|Metazoa	T	Olfactory receptor	TRHR	GO:0003674,GO:0004888,GO:0004930,GO:0004997,GO:0005488,GO:0005515,GO:0005575,GO:0005623,GO:0005886,GO:0005887,GO:0006873,GO:0006874,GO:0006875,GO:0007154,GO:0007165,GO:0007186,GO:0007204,GO:0008150,GO:0009986,GO:0009987,GO:0016020,GO:0016021,GO:0019725,GO:0023052,GO:0030003,GO:0031224,GO:0031226,GO:0032092,GO:0038023,GO:0042592,GO:0042802,GO:0042803,GO:0043393,GO:0043496,GO:0044093,GO:0044425,GO:…	-	ko:K04282	ko04020,ko04080,map04020,map04080	-	-	-	ko00000,ko00001,ko04030	-	-	-	7tm_1
Rvar_GAV01534.1	215358.XP_010743165.1	1.79e-64	223.0	KOG3656@1|root,KOG3656@2759|Eukaryota,38F15@33154|Opisthokonta,3BFHW@33208|Metazoa,3CWBI@33213|Bilateria,48C39@7711|Chordata,495KP@7742|Vertebrata,49ZVT@7898|Actinopterygii	33208|Metazoa	T	Belongs to the G-protein coupled receptor 1 family	Trhr2	-	-	ko:K04282	ko04020,ko04080,map04020,map04080	-	-	-	ko00000,ko00001,ko04030	-	-	-	7tm_1
Rvar_GAV02905.1	7994.ENSAMXP00000003806	1.12e-12	76.3	KOG3656@1|root,KOG3656@2759|Eukaryota,38F15@33154|Opisthokonta,3BFHW@33208|Metazoa,3CWBI@33213|Bilateria,48C39@7711|Chordata,495KP@7742|Vertebrata,49ZVT@7898|Actinopterygii	33208|Metazoa	T	Belongs to the G-protein coupled receptor 1 family	Trhr2	-	-	ko:K04282	ko04020,ko04080,map04020,map04080	-	-	-	ko00000,ko00001,ko04030	-	-	-	7tm_1
Rvar_GAV02906.1	28737.XP_006881805.1	9.21e-20	95.9	KOG3656@1|root,KOG3656@2759|Eukaryota,38F15@33154|Opisthokonta,3BFHW@33208|Metazoa,3D5K9@33213|Bilateria,487JQ@7711|Chordata,499T6@7742|Vertebrata,3JDAR@40674|Mammalia,357Z8@311790|Afrotheria	33208|Metazoa	T	Olfactory receptor	TRHR	-	-	ko:K04282	ko04020,ko04080,map04020,map04080	-	-	-	ko00000,ko00001,ko04030	-	-	-	7tm_1
Rvar_GAV03012.1	13249.RPRC002600-PA	8.2e-27	103.0	KOG3656@1|root,KOG3656@2759|Eukaryota	2759|Eukaryota	O	G-protein coupled receptor activity	TRHR	GO:0003674,GO:0004888,GO:0004930,GO:0004997,GO:0005488,GO:0005515,GO:0005575,GO:0005623,GO:0005886,GO:0005887,GO:0006873,GO:0006874,GO:0006875,GO:0007154,GO:0007165,GO:0007186,GO:0007204,GO:0008150,GO:0009986,GO:0009987,GO:0016020,GO:0016021,GO:0019725,GO:0023052,GO:0030003,GO:0031224,GO:0031226,GO:0032092,GO:0038023,GO:0042592,GO:0042802,GO:0042803,GO:0043393,GO:0043496,GO:0044093,GO:0044425,GO:…	-	ko:K04282	ko04020,ko04080,map04020,map04080	-	-	-	ko00000,ko00001,ko04030	-	-	-	7tm_1
Rvar_GAV03104.1	7029.ACYPI34512-PA	7.48e-44	153.0	KOG4585@1|root,KOG4585@2759|Eukaryota	2759|Eukaryota	B	nuclease activity	-	-	-	-	-	-	-	-	-	-	-	-	DDE_Tnp_4
Rvar_GAV03754.1	246437.XP_006158625.1	3.06e-11	72.0	KOG3656@1|root,KOG3656@2759|Eukaryota,38F15@33154|Opisthokonta,3BFHW@33208|Metazoa,3D5K9@33213|Bilateria,487JQ@7711|Chordata,499T6@7742|Vertebrata,3JDAR@40674|Mammalia,35HF7@314146|Euarchontoglires	33208|Metazoa	T	7 transmembrane receptor (rhodopsin family)	TRHR	-	-	ko:K04282	ko04020,ko04080,map04020,map04080	-	-	-	ko00000,ko00001,ko04030	-	-	-	7tm_1
Rvar_GAV03755.1	246437.XP_006158625.1	2.48e-11	72.0	KOG3656@1|root,KOG3656@2759|Eukaryota,38F15@33154|Opisthokonta,3BFHW@33208|Metazoa,3D5K9@33213|Bilateria,487JQ@7711|Chordata,499T6@7742|Vertebrata,3JDAR@40674|Mammalia,35HF7@314146|Euarchontoglires	33208|Metazoa	T	7 transmembrane receptor (rhodopsin family)	TRHR	-	-	ko:K04282	ko04020,ko04080,map04020,map04080	-	-	-	ko00000,ko00001,ko04030	-	-	-	7tm_1
Rvar_GAV03770.1	6669.EFX83057	4.63e-20	93.2	KOG3656@1|root,KOG3656@2759|Eukaryota,38F15@33154|Opisthokonta,3BFHW@33208|Metazoa,3CWBI@33213|Bilateria,41YIA@6656|Arthropoda	33208|Metazoa	T	Olfactory receptor	TRHR	GO:0003674,GO:0004888,GO:0004930,GO:0004997,GO:0005488,GO:0005515,GO:0005575,GO:0005623,GO:0005886,GO:0005887,GO:0006873,GO:0006874,GO:0006875,GO:0007154,GO:0007165,GO:0007186,GO:0007204,GO:0008150,GO:0009986,GO:0009987,GO:0016020,GO:0016021,GO:0019725,GO:0023052,GO:0030003,GO:0031224,GO:0031226,GO:0032092,GO:0038023,GO:0042592,GO:0042802,GO:0042803,GO:0043393,GO:0043496,GO:0044093,GO:0044425,GO:…	-	ko:K04282	ko04020,ko04080,map04020,map04080	-	-	-	ko00000,ko00001,ko04030	-	-	-	7tm_1
Rvar_GAV04350.1	7897.ENSLACP00000020142	5.57e-38	147.0	COG0659@1|root,KOG0236@2759|Eukaryota,38C1D@33154|Opisthokonta,3BE0D@33208|Metazoa,3CTB7@33213|Bilateria,481QG@7711|Chordata,4922I@7742|Vertebrata	33208|Metazoa	P	oxalate transmembrane transporter activity	SLC26A11	GO:0000003,GO:0000323,GO:0003674,GO:0005215,GO:0005216,GO:0005253,GO:0005254,GO:0005310,GO:0005342,GO:0005575,GO:0005622,GO:0005623,GO:0005634,GO:0005654,GO:0005737,GO:0005764,GO:0005765,GO:0005773,GO:0005774,GO:0005783,GO:0005794,GO:0005886,GO:0005887,GO:0006810,GO:0006811,GO:0006820,GO:0006821,GO:0006835,GO:0006873,GO:0006885,GO:0007610,GO:0007617,GO:0007618,GO:0007621,GO:0008150,GO:0008272,GO:…	-	ko:K14708	-	-	-	-	ko00000,ko02000	2.A.53.1	-	-	STAS,Sulfate_transp
Rvar_GAV04351.1	7897.ENSLACP00000020142	7.8e-37	145.0	COG0659@1|root,KOG0236@2759|Eukaryota,38C1D@33154|Opisthokonta,3BE0D@33208|Metazoa,3CTB7@33213|Bilateria,481QG@7711|Chordata,4922I@7742|Vertebrata	33208|Metazoa	P	oxalate transmembrane transporter activity	SLC26A11	GO:0000003,GO:0000323,GO:0003674,GO:0005215,GO:0005216,GO:0005253,GO:0005254,GO:0005310,GO:0005342,GO:0005575,GO:0005622,GO:0005623,GO:0005634,GO:0005654,GO:0005737,GO:0005764,GO:0005765,GO:0005773,GO:0005774,GO:0005783,GO:0005794,GO:0005886,GO:0005887,GO:0006810,GO:0006811,GO:0006820,GO:0006821,GO:0006835,GO:0006873,GO:0006885,GO:0007610,GO:0007617,GO:0007618,GO:0007621,GO:0008150,GO:0008272,GO:…	-	ko:K14708	-	-	-	-	ko00000,ko02000	2.A.53.1	-	-	STAS,Sulfate_transp
Rvar_GAV04352.1	29730.Gorai.011G246300.1	5.31e-32	137.0	COG0659@1|root,KOG0236@2759|Eukaryota,37MGP@33090|Viridiplantae,3G7F8@35493|Streptophyta	35493|Streptophyta	P	sulfate transporter	-	GO:0003674,GO:0005215,GO:0005575,GO:0005623,GO:0005886,GO:0005887,GO:0006810,GO:0006811,GO:0006820,GO:0008150,GO:0008272,GO:0008509,GO:0015075,GO:0015103,GO:0015116,GO:0015318,GO:0015698,GO:0016020,GO:0016021,GO:0022857,GO:0031224,GO:0031226,GO:0034220,GO:0044425,GO:0044459,GO:0044464,GO:0051179,GO:0051234,GO:0055085,GO:0071944,GO:0072348,GO:0098656,GO:0098660,GO:0098661,GO:1901682,GO:1902358	-	ko:K18059	-	-	-	-	ko00000,ko02000	2.A.53.1	-	-	STAS,Sulfate_transp
Rvar_GAV04435.1	8469.XP_007056128.1	4.6e-120	383.0	COG0659@1|root,KOG0236@2759|Eukaryota,38C1D@33154|Opisthokonta,3BE0D@33208|Metazoa,3CTB7@33213|Bilateria,481QG@7711|Chordata,4922I@7742|Vertebrata,4CBHX@8459|Testudines	33208|Metazoa	P	STAS domain	SLC26A11	GO:0000003,GO:0000323,GO:0003674,GO:0005215,GO:0005216,GO:0005253,GO:0005254,GO:0005310,GO:0005342,GO:0005575,GO:0005622,GO:0005623,GO:0005634,GO:0005654,GO:0005737,GO:0005764,GO:0005765,GO:0005773,GO:0005774,GO:0005783,GO:0005794,GO:0005886,GO:0005887,GO:0006810,GO:0006811,GO:0006820,GO:0006821,GO:0006835,GO:0006873,GO:0006885,GO:0007610,GO:0007617,GO:0007618,GO:0007621,GO:0008150,GO:0008272,GO:…	-	ko:K14708	-	-	-	-	ko00000,ko02000	2.A.53.1	-	-	STAS,Sulfate_transp
Rvar_GAV04561.1	6183.Smp_104210.1	1.64e-09	63.5	KOG3656@1|root,KOG3656@2759|Eukaryota,395S3@33154|Opisthokonta,3BCHK@33208|Metazoa,3CVQF@33213|Bilateria	33208|Metazoa	L	G-protein coupled receptor activity. It is involved in the biological process described with	OPN4	GO:0000122,GO:0000323,GO:0000902,GO:0000904,GO:0001654,GO:0001745,GO:0001750,GO:0001751,GO:0001754,GO:0003008,GO:0003674,GO:0004888,GO:0004930,GO:0005488,GO:0005501,GO:0005502,GO:0005515,GO:0005575,GO:0005622,GO:0005623,GO:0005737,GO:0005764,GO:0005767,GO:0005768,GO:0005769,GO:0005770,GO:0005771,GO:0005773,GO:0005783,GO:0005790,GO:0005791,GO:0005886,GO:0005929,GO:0006355,GO:0006357,GO:0006996,GO:…	-	ko:K04255,ko:K13802	ko04745,map04745	-	-	-	ko00000,ko00001,ko04030	-	-	-	7tm_1
Rvar_GAV04956.1	7668.SPU_016560-tr	6.26e-75	240.0	2AWDH@1|root,2RZYI@2759|Eukaryota,3A38W@33154|Opisthokonta,3BS4I@33208|Metazoa,3D9UV@33213|Bilateria	33154|Opisthokonta	S	DDE superfamily endonuclease	-	-	-	-	-	-	-	-	-	-	-	-	DDE_Tnp_4
Rvar_GAV05583.1	176946.XP_007422889.1	2.17e-41	159.0	KOG1101@1|root,KOG1101@2759|Eukaryota,38BNS@33154|Opisthokonta,3BC7N@33208|Metazoa,3CSGM@33213|Bilateria,4877P@7711|Chordata,48YI5@7742|Vertebrata	33208|Metazoa	O	Baculoviral inhibition of apoptosis protein repeat	BIRC7	GO:0000165,GO:0000187,GO:0000209,GO:0001932,GO:0001934,GO:0002020,GO:0002225,GO:0002682,GO:0002684,GO:0002697,GO:0002699,GO:0002700,GO:0002702,GO:0002759,GO:0002760,GO:0002784,GO:0002786,GO:0002803,GO:0002805,GO:0002807,GO:0002808,GO:0002813,GO:0002831,GO:0002833,GO:0002920,GO:0002922,GO:0003674,GO:0003824,GO:0004842,GO:0004857,GO:0004866,GO:0004869,GO:0005488,GO:0005515,GO:0005575,GO:0005622,GO:…	2.3.2.27	ko:K04725,ko:K16060,ko:K16061	ko01524,ko04064,ko04120,ko04210,ko04214,ko04215,ko04217,ko04510,ko04621,ko04624,ko04668,ko05145,ko05166,ko05200,ko05222,map01524,map04064,map04120,map04210,map04214,map04215,map04217,map04510,map04621,map04624,map04668,map05145,map05166,map05200,map05222	-	-	-	ko00000,ko00001,ko01000,ko03029,ko04121	-	-	-	BIR,zf-C3HC4_3
Rvar_GAV05632.1	59894.ENSFALP00000012994	8.07e-79	271.0	COG0659@1|root,KOG0236@2759|Eukaryota,38C1D@33154|Opisthokonta,3BE0D@33208|Metazoa,3CTB7@33213|Bilateria,481QG@7711|Chordata,4922I@7742|Vertebrata,4GNF3@8782|Aves	33208|Metazoa	P	Sodium-independent sulfate anion transporter	SLC26A11	GO:0000003,GO:0000323,GO:0003674,GO:0005215,GO:0005216,GO:0005253,GO:0005254,GO:0005310,GO:0005342,GO:0005575,GO:0005622,GO:0005623,GO:0005634,GO:0005654,GO:0005737,GO:0005764,GO:0005765,GO:0005773,GO:0005774,GO:0005783,GO:0005794,GO:0005886,GO:0005887,GO:0006810,GO:0006811,GO:0006820,GO:0006821,GO:0006835,GO:0006873,GO:0006885,GO:0007610,GO:0007617,GO:0007618,GO:0007621,GO:0008150,GO:0008272,GO:…	-	ko:K14708	-	-	-	-	ko00000,ko02000	2.A.53.1	-	-	STAS,Sulfate_transp
Rvar_GAV05680.1	13249.RPRC001000-PA	1.12e-45	164.0	KOG3656@1|root,KOG3656@2759|Eukaryota,38F15@33154|Opisthokonta,3BFHW@33208|Metazoa,3CWBI@33213|Bilateria,41YIA@6656|Arthropoda	33208|Metazoa	T	Olfactory receptor	TRHR	GO:0003674,GO:0004888,GO:0004930,GO:0004997,GO:0005488,GO:0005515,GO:0005575,GO:0005623,GO:0005886,GO:0005887,GO:0006873,GO:0006874,GO:0006875,GO:0007154,GO:0007165,GO:0007186,GO:0007204,GO:0008150,GO:0009986,GO:0009987,GO:0016020,GO:0016021,GO:0019725,GO:0023052,GO:0030003,GO:0031224,GO:0031226,GO:0032092,GO:0038023,GO:0042592,GO:0042802,GO:0042803,GO:0043393,GO:0043496,GO:0044093,GO:0044425,GO:…	-	ko:K04282	ko04020,ko04080,map04020,map04080	-	-	-	ko00000,ko00001,ko04030	-	-	-	7tm_1
Rvar_GAV06071.1	157072.XP_008869481.1	2.68e-32	128.0	KOG4585@1|root,KOG4585@2759|Eukaryota	2759|Eukaryota	B	nuclease activity	-	-	-	-	-	-	-	-	-	-	-	-	DDE_Tnp_4
Rvar_GAV06746.1	7668.SPU_016560-tr	9.32e-31	121.0	2AWDH@1|root,2RZYI@2759|Eukaryota,3A38W@33154|Opisthokonta,3BS4I@33208|Metazoa,3D9UV@33213|Bilateria	33154|Opisthokonta	S	DDE superfamily endonuclease	-	-	-	-	-	-	-	-	-	-	-	-	DDE_Tnp_4
Rvar_GAV07468.1	7994.ENSAMXP00000001657	5.3e-36	149.0	KOG3656@1|root,KOG3656@2759|Eukaryota,395S3@33154|Opisthokonta,3BCHK@33208|Metazoa,3CVQF@33213|Bilateria,483J6@7711|Chordata,492GP@7742|Vertebrata,49VMA@7898|Actinopterygii	33208|Metazoa	S	Opsin 4a (melanopsin)	OPN4	GO:0000122,GO:0000323,GO:0000902,GO:0000904,GO:0001654,GO:0001745,GO:0001750,GO:0001751,GO:0001754,GO:0003008,GO:0003674,GO:0004888,GO:0004930,GO:0005488,GO:0005501,GO:0005502,GO:0005515,GO:0005575,GO:0005622,GO:0005623,GO:0005737,GO:0005764,GO:0005767,GO:0005768,GO:0005769,GO:0005770,GO:0005771,GO:0005773,GO:0005783,GO:0005790,GO:0005791,GO:0005886,GO:0005929,GO:0006355,GO:0006357,GO:0006996,GO:…	-	ko:K04255,ko:K13802	ko04745,map04745	-	-	-	ko00000,ko00001,ko04030	-	-	-	7tm_1
Rvar_GAV07469.1	31033.ENSTRUP00000028684	3.24e-41	155.0	KOG3656@1|root,KOG3656@2759|Eukaryota,395S3@33154|Opisthokonta,3BCHK@33208|Metazoa,3CVQF@33213|Bilateria,483J6@7711|Chordata,492GP@7742|Vertebrata,49VMA@7898|Actinopterygii	33208|Metazoa	S	Opsin 4a (melanopsin)	OPN4	GO:0000122,GO:0000323,GO:0000902,GO:0000904,GO:0001654,GO:0001745,GO:0001750,GO:0001751,GO:0001754,GO:0003008,GO:0003674,GO:0004888,GO:0004930,GO:0005488,GO:0005501,GO:0005502,GO:0005515,GO:0005575,GO:0005622,GO:0005623,GO:0005737,GO:0005764,GO:0005767,GO:0005768,GO:0005769,GO:0005770,GO:0005771,GO:0005773,GO:0005783,GO:0005790,GO:0005791,GO:0005886,GO:0005929,GO:0006355,GO:0006357,GO:0006996,GO:…	-	ko:K04255,ko:K13802	ko04745,map04745	-	-	-	ko00000,ko00001,ko04030	-	-	-	7tm_1
Rvar_GAV07919.1	7029.ACYPI34512-PA	6.68e-45	156.0	KOG4585@1|root,KOG4585@2759|Eukaryota	2759|Eukaryota	B	nuclease activity	-	-	-	-	-	-	-	-	-	-	-	-	DDE_Tnp_4
Rvar_GAV08288.1	10224.XP_006818565.1	7.71e-64	207.0	2AWDH@1|root,2RZYI@2759|Eukaryota,3A38W@33154|Opisthokonta,3BS4I@33208|Metazoa,3D9UV@33213|Bilateria	33208|Metazoa	S	DDE superfamily endonuclease	-	-	-	-	-	-	-	-	-	-	-	-	DDE_Tnp_4
Rvar_GAV08504.1	157072.XP_008869481.1	6.07e-67	220.0	KOG4585@1|root,KOG4585@2759|Eukaryota	2759|Eukaryota	B	nuclease activity	-	-	-	-	-	-	-	-	-	-	-	-	DDE_Tnp_4
Rvar_GAV08554.1	7029.ACYPI34512-PA	1.6e-15	82.4	KOG4585@1|root,KOG4585@2759|Eukaryota	2759|Eukaryota	B	nuclease activity	-	-	-	-	-	-	-	-	-	-	-	-	DDE_Tnp_4
Rvar_GAV08938.1	7668.SPU_016560-tr	8.93e-43	154.0	2AWDH@1|root,2RZYI@2759|Eukaryota,3A38W@33154|Opisthokonta,3BS4I@33208|Metazoa,3D9UV@33213|Bilateria	33154|Opisthokonta	S	DDE superfamily endonuclease	-	-	-	-	-	-	-	-	-	-	-	-	DDE_Tnp_4
Rvar_GAV08984.1	7029.ACYPI34512-PA	6.77e-40	148.0	KOG4585@1|root,KOG4585@2759|Eukaryota	2759|Eukaryota	B	nuclease activity	-	-	-	-	-	-	-	-	-	-	-	-	DDE_Tnp_4
Rvar_GAV09608.1	2880.D7G6Q2	4.28e-59	201.0	2AWDH@1|root,2RZYI@2759|Eukaryota	2759|Eukaryota	S	DDE superfamily endonuclease	-	-	-	-	-	-	-	-	-	-	-	-	DDE_Tnp_4
Rvar_GAV09806.1	6669.EFX83057	4.15e-77	251.0	KOG3656@1|root,KOG3656@2759|Eukaryota,38F15@33154|Opisthokonta,3BFHW@33208|Metazoa,3CWBI@33213|Bilateria,41YIA@6656|Arthropoda	33208|Metazoa	T	Olfactory receptor	TRHR	GO:0003674,GO:0004888,GO:0004930,GO:0004997,GO:0005488,GO:0005515,GO:0005575,GO:0005623,GO:0005886,GO:0005887,GO:0006873,GO:0006874,GO:0006875,GO:0007154,GO:0007165,GO:0007186,GO:0007204,GO:0008150,GO:0009986,GO:0009987,GO:0016020,GO:0016021,GO:0019725,GO:0023052,GO:0030003,GO:0031224,GO:0031226,GO:0032092,GO:0038023,GO:0042592,GO:0042802,GO:0042803,GO:0043393,GO:0043496,GO:0044093,GO:0044425,GO:…	-	ko:K04282	ko04020,ko04080,map04020,map04080	-	-	-	ko00000,ko00001,ko04030	-	-	-	7tm_1
Rvar_GAV09950.1	157072.XP_008869481.1	9.64e-69	225.0	KOG4585@1|root,KOG4585@2759|Eukaryota	2759|Eukaryota	B	nuclease activity	-	-	-	-	-	-	-	-	-	-	-	-	DDE_Tnp_4
Rvar_GAV10024.1	10224.XP_006818565.1	8.8e-27	108.0	2AWDH@1|root,2RZYI@2759|Eukaryota,3A38W@33154|Opisthokonta,3BS4I@33208|Metazoa,3D9UV@33213|Bilateria	33208|Metazoa	S	DDE superfamily endonuclease	-	-	-	-	-	-	-	-	-	-	-	-	DDE_Tnp_4
Rvar_GAV10064.1	157072.XP_008869481.1	1.11e-42	154.0	KOG4585@1|root,KOG4585@2759|Eukaryota	2759|Eukaryota	B	nuclease activity	-	-	-	-	-	-	-	-	-	-	-	-	DDE_Tnp_4

## Sheet: Tetrapoda
Uniprot annotation
Exclusively significantly expanded HGs of Tetrapoda
From	Entry	Entry Name	Protein names	Gene Names	Organism	Length	Transmembrane	Intramembrane	Subcellular location [CC]	Topological domain
O15391	O15391	TYY2_HUMAN	Transcription factor YY2 (Yin and yang 2) (YY-2) (Zinc finger protein 631)	YY2 ZNF631	Homo sapiens (Human)	372			SUBCELLULAR LOCATION: Nucleus {ECO:0000305}.
P17041	P17041	ZNF32_HUMAN	Zinc finger protein 32 (C2H2-546) (Zinc finger protein KOX30)	ZNF32 KOX30	Homo sapiens (Human)	273			SUBCELLULAR LOCATION: Nucleus {ECO:0000305}.
P25490	P25490	TYY1_HUMAN	Transcriptional repressor protein YY1 (Delta transcription factor) (INO80 complex subunit S) (NF-E1) (Yin and yang 1) (YY-1)	YY1 INO80S	Homo sapiens (Human)	414			SUBCELLULAR LOCATION: Nucleus matrix {ECO:0000269|PubMed:18026119, ECO:0000269|PubMed:23385818, ECO:0000269|PubMed:9493912}. Note=Associated with the nuclear matrix. {ECO:0000269|PubMed:18026119, ECO:0000269|PubMed:23385818, ECO:0000269|PubMed:9493912}.
Q6DD87	Q6DD87	ZN787_HUMAN	Zinc finger protein 787 (TTF-I-interacting peptide 20)	ZNF787	Homo sapiens (Human)	382			SUBCELLULAR LOCATION: Nucleus {ECO:0000305}.
Q6IQ21	Q6IQ21	ZN770_HUMAN	Zinc finger protein 770	ZNF770	Homo sapiens (Human)	691			SUBCELLULAR LOCATION: Nucleus {ECO:0000305}.
Q6NX45	Q6NX45	ZN774_HUMAN	Zinc finger protein 774	ZNF774	Homo sapiens (Human)	483			SUBCELLULAR LOCATION: Nucleus {ECO:0000305}.
Q6ZNH5	Q6ZNH5	ZN497_HUMAN	Zinc finger protein 497	ZNF497	Homo sapiens (Human)	498			SUBCELLULAR LOCATION: Nucleus {ECO:0000305}.
Q8TBZ5	Q8TBZ5	ZN502_HUMAN	Zinc finger protein 502	ZNF502	Homo sapiens (Human)	544			SUBCELLULAR LOCATION: Nucleus {ECO:0000305}.
Q96BV0	Q96BV0	ZN775_HUMAN	Zinc finger protein 775	ZNF775	Homo sapiens (Human)	537			SUBCELLULAR LOCATION: Nucleus {ECO:0000305}.
Q96EG3	Q96EG3	ZN837_HUMAN	Zinc finger protein 837	ZNF837	Homo sapiens (Human)	531			SUBCELLULAR LOCATION: Nucleus {ECO:0000305}.
Q96MM3	Q96MM3	ZFP42_HUMAN	Zinc finger protein 42 homolog (Zfp-42) (Reduced expression protein 1) (REX-1) (hREX-1) (Zinc finger protein 754)	ZFP42 REX1 ZNF754	Homo sapiens (Human)	310			SUBCELLULAR LOCATION: Nucleus {ECO:0000250}.
Q9H9D4	Q9H9D4	ZN408_HUMAN	Zinc finger protein 408 (PR domain zinc finger protein 17)	ZNF408 PFM14 PRDM17	Homo sapiens (Human)	720			SUBCELLULAR LOCATION: Nucleus {ECO:0000269|PubMed:23716654, ECO:0000269|PubMed:25882705}.
Q9UC06	Q9UC06	ZNF70_HUMAN	Zinc finger protein 70 (Zinc finger protein N27C7-1)	ZNF70	Homo sapiens (Human)	446			SUBCELLULAR LOCATION: Nucleus {ECO:0000305}.
O95050	O95050	INMT_HUMAN	Indolethylamine N-methyltransferase (Indolamine N-methyltransferase) (EC 2.1.1.49) (EC 2.1.1.96) (Aromatic alkylamine N-methyltransferase) (Amine N-methyltransferase) (Arylamine N-methyltransferase) (Thioether S-methyltransferase) (TEMT)	INMT	Homo sapiens (Human)	263			SUBCELLULAR LOCATION: Cytoplasm {ECO:0000250}.
P11086	P11086	PNMT_HUMAN	Phenylethanolamine N-methyltransferase (PNMTase) (EC 2.1.1.28) (Noradrenaline N-methyltransferase)	PNMT PENT	Homo sapiens (Human)	282
P40261	P40261	NNMT_HUMAN	Nicotinamide N-methyltransferase (EC 2.1.1.1)	NNMT	Homo sapiens (Human)	264			SUBCELLULAR LOCATION: Cytoplasm.
Q499Z4	Q499Z4	ZN672_HUMAN	Zinc finger protein 672	ZNF672	Homo sapiens (Human)	452			SUBCELLULAR LOCATION: Nucleus {ECO:0000305}.
Q5TEC3	Q5TEC3	ZN697_HUMAN	Zinc finger protein 697	ZNF697	Homo sapiens (Human)	545			SUBCELLULAR LOCATION: Nucleus {ECO:0000305}.
Q7Z3I7	Q7Z3I7	ZN572_HUMAN	Zinc finger protein 572	ZNF572	Homo sapiens (Human)	529			SUBCELLULAR LOCATION: Nucleus {ECO:0000305}.
Q8N446	Q8N446	ZN843_HUMAN	Zinc finger protein 843	ZNF843	Homo sapiens (Human)	348
Q8N8Y5	Q8N8Y5	ZFP41_HUMAN	Zinc finger protein 41 homolog (Zfp-41)	ZFP41	Homo sapiens (Human)	198			SUBCELLULAR LOCATION: Nucleus {ECO:0000250}.
Q96CX3	Q96CX3	ZN501_HUMAN	Zinc finger protein 501 (Zinc finger protein 52)	ZNF501 ZNF52	Homo sapiens (Human)	271			SUBCELLULAR LOCATION: Nucleus {ECO:0000269|PubMed:29851555}. Nucleus, nucleolus {ECO:0000269|PubMed:29851555}.
Q96MX3	Q96MX3	ZNF48_HUMAN	Zinc finger protein 48 (Zinc finger protein 553)	ZNF48 ZNF553	Homo sapiens (Human)	618			SUBCELLULAR LOCATION: Nucleus {ECO:0000305}.
Q9BWE0	Q9BWE0	REPI1_HUMAN	Replication initiator 1 (60 kDa origin-specific DNA-binding protein) (60 kDa replication initiation region protein) (ATT-binding protein) (DHFR oribeta-binding protein RIP60) (Zinc finger protein 464)	REPIN1 RIP60 ZNF464	Homo sapiens (Human)	567			SUBCELLULAR LOCATION: Nucleus {ECO:0000269|PubMed:10606657}.
Q9H5H4	Q9H5H4	ZN768_HUMAN	Zinc finger protein 768	ZNF768	Homo sapiens (Human)	540			SUBCELLULAR LOCATION: Nucleus {ECO:0000305|PubMed:30476274}. Chromosome {ECO:0000269|PubMed:30476274}. Note=Localizes to euchromatin. {ECO:0000269|PubMed:30476274}.
Q9NW07	Q9NW07	ZN358_HUMAN	Zinc finger protein 358	ZNF358	Homo sapiens (Human)	568			SUBCELLULAR LOCATION: Nucleus {ECO:0000305}.
P21673	P21673	SAT1_HUMAN	Diamine acetyltransferase 1 (EC 2.3.1.57) (Polyamine N-acetyltransferase 1) (Putrescine acetyltransferase) (Spermidine/spermine N(1)-acetyltransferase 1) (SSAT) (SSAT-1)	SAT1 SAT	Homo sapiens (Human)	171			SUBCELLULAR LOCATION: Cytoplasm, cytosol {ECO:0000305|PubMed:1985966, ECO:0000305|PubMed:2241897}.
Q86VE3	Q86VE3	SATL1_HUMAN	Spermidine/spermine N(1)-acetyltransferase-like protein 1 (EC 2.3.1.-)	SATL1	Homo sapiens (Human)	695
Q96F10	Q96F10	SAT2_HUMAN	Thialysine N-epsilon-acetyltransferase (EC 2.3.1.-) (Diamine acetyltransferase 2) (EC 2.3.1.57) (Spermidine/spermine N(1)-acetyltransferase 2) (SSAT-2)	SAT2 SSAT2	Homo sapiens (Human)	170			SUBCELLULAR LOCATION: Cytoplasm {ECO:0000305|PubMed:12803540}. Note=Intracellular organelles. {ECO:0000305|PubMed:12803540}.
O00746	O00746	NDKM_HUMAN	Nucleoside diphosphate kinase, mitochondrial (NDK) (NDP kinase, mitochondrial) (EC 2.7.4.6) (Nucleoside diphosphate kinase D) (NDPKD) (nm23-H4)	NME4 NM23D	Homo sapiens (Human)	187			SUBCELLULAR LOCATION: Mitochondrion intermembrane space {ECO:0000269|PubMed:18635542}; Peripheral membrane protein. Mitochondrion matrix {ECO:0000305|PubMed:18635542}. Note=Predominantly localized in the mitochondrion intermembrane space (PubMed:18635542). Colocalizes with OPA1 in mitochondria (PubMed:24970086). {ECO:0000269|PubMed:18635542, ECO:0000269|PubMed:24970086}.
O60361	O60361	NDK8_HUMAN	Putative nucleoside diphosphate kinase (NDK) (NDP kinase) (EC 2.7.4.6)	NME2P1	Homo sapiens (Human)	137
P15531	P15531	NDKA_HUMAN	Nucleoside diphosphate kinase A (NDK A) (NDP kinase A) (EC 2.7.4.6) (Granzyme A-activated DNase) (GAAD) (Metastasis inhibition factor nm23) (NM23-H1) (Tumor metastatic process-associated protein)	NME1 NDPKA NM23	Homo sapiens (Human)	152			SUBCELLULAR LOCATION: Cytoplasm {ECO:0000269|PubMed:16442775}. Nucleus {ECO:0000269|PubMed:16442775}. Note=Cell-cycle dependent nuclear localization which can be induced by interaction with Epstein-barr viral proteins or by degradation of the SET complex by GzmA.
P22392	P22392	NDKB_HUMAN	Nucleoside diphosphate kinase B (NDK B) (NDP kinase B) (EC 2.7.4.6) (C-myc purine-binding transcription factor PUF) (Histidine protein kinase NDKB) (EC 2.7.13.3) (nm23-H2)	NME2 NM23B	Homo sapiens (Human)	152			SUBCELLULAR LOCATION: Cytoplasm {ECO:0000269|PubMed:17532299}. Cell projection, lamellipodium {ECO:0000269|PubMed:11919189}. Cell projection, ruffle {ECO:0000269|PubMed:11919189}. Note=Colocalizes with ITGB1 and ITGB1BP1 at the edge or peripheral ruffles and lamellipodia during the early stages of cell spreading on fibronectin or collagen but not on vitronectin or laminin substrates. {ECO:0000269…
Q13232	Q13232	NDK3_HUMAN	Nucleoside diphosphate kinase 3 (NDK 3) (NDP kinase 3) (EC 2.7.4.6) (DR-nm23) (Nucleoside diphosphate kinase C) (NDPKC) (nm23-H3)	NME3	Homo sapiens (Human)	169			SUBCELLULAR LOCATION: Mitochondrion outer membrane {ECO:0000269|PubMed:30587587, ECO:0000269|PubMed:37584589}; Peripheral membrane protein {ECO:0000269|PubMed:30587587, ECO:0000269|PubMed:37584589}. Cytoplasm {ECO:0000269|PubMed:26945015}. Cytoplasm, cytoskeleton, cilium basal body {ECO:0000250|UniProtKB:Q9WV85}.
P59025	P59025	RTP1_HUMAN	Receptor-transporting protein 1 (3CxxC-type zinc finger protein 1)	RTP1 Z3CXXC1	Homo sapiens (Human)	263	TRANSMEM 239..259; /note="Helical"; /evidence="ECO:0000255"		SUBCELLULAR LOCATION: Cell membrane {ECO:0000250}; Single-pass type III membrane protein {ECO:0000250}. Note=Effective cell surface expression depends upon interaction with olfactory receptors. {ECO:0000250}.	TOPO_DOM 1..238; /note="Cytoplasmic"; /evidence="ECO:0000255"; TOPO_DOM 260..263; /note="Extracellular"; /evidence="ECO:0000255"
Q14D33	Q14D33	RTP5_HUMAN	Receptor-transporting protein 5 (3CxxC-type zinc finger protein 5) (CXXC-type zinc finger protein 11)	RTP5 C2orf85 CXXC11 Z3CXXC5	Homo sapiens (Human)	572	TRANSMEM 544..560; /note="Helical"; /evidence="ECO:0000255"		SUBCELLULAR LOCATION: Membrane {ECO:0000305}; Single-pass membrane protein {ECO:0000305}.
Q5QGT7	Q5QGT7	RTP2_HUMAN	Receptor-transporting protein 2 (3CxxC-type zinc finger protein 2)	RTP2 Z3CXXC2	Homo sapiens (Human)	225	TRANSMEM 197..219; /note="Helical"; /evidence="ECO:0000255"		SUBCELLULAR LOCATION: Cell membrane {ECO:0000250}; Single-pass type III membrane protein {ECO:0000250}. Note=Effective cell surface expression depends upon interaction with olfactory receptors. {ECO:0000250}.	TOPO_DOM 1..196; /note="Cytoplasmic"; /evidence="ECO:0000255"; TOPO_DOM 220..225; /note="Extracellular"; /evidence="ECO:0000255"
Q96DX8	Q96DX8	RTP4_HUMAN	Receptor-transporting protein 4 (28 kDa interferon-responsive protein) (3CxxC-type zinc finger protein 4)	RTP4 IFRG28 Z3CXXC4	Homo sapiens (Human)	246	TRANSMEM 225..245; /note="Helical"; /evidence="ECO:0000255"		SUBCELLULAR LOCATION: Membrane {ECO:0000305}; Single-pass type III membrane protein {ECO:0000305}.	TOPO_DOM 1..224; /note="Cytoplasmic"; /evidence="ECO:0000255"
Q9BQQ7	Q9BQQ7	RTP3_HUMAN	Receptor-transporting protein 3 (3CxxC-type zinc finger protein 3) (Transmembrane protein 7)	RTP3 TMEM7 Z3CXXC3	Homo sapiens (Human)	232	TRANSMEM 212..232; /note="Helical"; /evidence="ECO:0000255"		SUBCELLULAR LOCATION: Membrane {ECO:0000305}; Single-pass type III membrane protein {ECO:0000305}.	TOPO_DOM 1..211; /note="Cytoplasmic"; /evidence="ECO:0000255"
O43653	O43653	PSCA_HUMAN	Prostate stem cell antigen	PSCA UNQ206/PRO232	Homo sapiens (Human)	114			SUBCELLULAR LOCATION: Cell membrane {ECO:0000269|PubMed:9465086}; Lipid-anchor, GPI-anchor {ECO:0000269|PubMed:9465086}.
P55000	P55000	SLUR1_HUMAN	Secreted Ly-6/uPAR-related protein 1 (SLURP-1) (ARS component B) (ARS(component B)-81/S) (Anti-neoplastic urinary protein) (ANUP)	SLURP1 ARS	Homo sapiens (Human)	103			SUBCELLULAR LOCATION: Secreted {ECO:0000269|PubMed:14506129, ECO:0000269|PubMed:25919322, ECO:0000269|PubMed:26905431}.
Q14210	Q14210	LY6D_HUMAN	Lymphocyte antigen 6D (Ly-6D) (E48 antigen)	LY6D E48	Homo sapiens (Human)	128			SUBCELLULAR LOCATION: Cell membrane; Lipid-anchor, GPI-anchor.
Q16553	Q16553	LY6E_HUMAN	Lymphocyte antigen 6E (Ly-6E) (Retinoic acid-induced gene E protein) (RIG-E) (Stem cell antigen 2) (SCA-2) (Thymic shared antigen 1) (TSA-1)	LY6E 9804 RIGE SCA2 TSA1	Homo sapiens (Human)	131			SUBCELLULAR LOCATION: Cell membrane {ECO:0000250|UniProtKB:Q64253}; Lipid-anchor, GPI-anchor {ECO:0000250|UniProtKB:Q64253}.
Q6UXB3	Q6UXB3	LYPD2_HUMAN	Ly6/PLAUR domain-containing protein 2	LYPD2 LYPDC2 UNQ430/PRO788	Homo sapiens (Human)	125			SUBCELLULAR LOCATION: Cell membrane {ECO:0000305}; Lipid-anchor, GPI-anchor {ECO:0000305}.
P28845	P28845	DHI1_HUMAN	11-beta-hydroxysteroid dehydrogenase 1 (11-DH) (11-beta-HSD1) (EC 1.1.1.146) (7-oxosteroid reductase) (EC 1.1.1.201) (Corticosteroid 11-beta-dehydrogenase isozyme 1) (Short chain dehydrogenase/reductase family 26C member 1)	HSD11B1 HSD11 HSD11L SDR26C1	Homo sapiens (Human)	292	TRANSMEM 8..24; /note="Helical; Signal-anchor for type II membrane protein"; /evidence="ECO:0000255"		SUBCELLULAR LOCATION: Endoplasmic reticulum membrane {ECO:0000269|PubMed:10497248, ECO:0000269|PubMed:15280030}; Single-pass type II membrane protein {ECO:0000269|PubMed:10497248}.	TOPO_DOM 1..7; /note="Cytoplasmic"; /evidence="ECO:0000255"; TOPO_DOM 25..292; /note="Lumenal"; /evidence="ECO:0000255"
Q7Z5J1	Q7Z5J1	DHI1L_HUMAN	Hydroxysteroid 11-beta-dehydrogenase 1-like protein (EC 1.1.1.-) (11-beta-hydroxysteroid dehydrogenase type 3) (11-DH3) (11-beta-HSD3) (Short chain dehydrogenase/reductase family 26C member 2) (Short-chain dehydrogenase/reductase 10)	HSD11B1L HSD3 SCDR10 SDR26C2	Homo sapiens (Human)	315			SUBCELLULAR LOCATION: Secreted {ECO:0000305}.
A6NMB1	A6NMB1	SIG16_HUMAN	Sialic acid-binding Ig-like lectin 16 (Siglec-16) (Siglec-P16)	SIGLEC16 SIGLECP16	Homo sapiens (Human)	481	TRANSMEM 435..455; /note="Helical"; /evidence="ECO:0000255"		SUBCELLULAR LOCATION: Membrane {ECO:0000269|PubMed:18629938}; Single-pass type I membrane protein {ECO:0000269|PubMed:18629938}.	TOPO_DOM 17..434; /note="Extracellular"; /evidence="ECO:0000255"; TOPO_DOM 456..481; /note="Cytoplasmic"; /evidence="ECO:0000255"
O15389	O15389	SIGL5_HUMAN	Sialic acid-binding Ig-like lectin 5 (Siglec-5) (CD33 antigen-like 2) (Obesity-binding protein 2) (OB-BP2) (OB-binding protein 2) (CD antigen CD170)	SIGLEC5 CD33L2 OBBP2	Homo sapiens (Human)	551	TRANSMEM 442..462; /note="Helical"; /evidence="ECO:0000255"		SUBCELLULAR LOCATION: Membrane; Single-pass type I membrane protein.	TOPO_DOM 17..441; /note="Extracellular"; /evidence="ECO:0000255"; TOPO_DOM 463..551; /note="Cytoplasmic"; /evidence="ECO:0000255"
O43699	O43699	SIGL6_HUMAN	Sialic acid-binding Ig-like lectin 6 (Siglec-6) (CD33 antigen-like 1) (CDw327) (Obesity-binding protein 1) (OB-BP1) (CD antigen CD327)	SIGLEC6 CD33L CD33L1 OBBP1	Homo sapiens (Human)	453	TRANSMEM 348..368; /note="Helical"; /evidence="ECO:0000255"		SUBCELLULAR LOCATION: [Isoform 1]: Cell membrane; Single-pass type I membrane protein.; SUBCELLULAR LOCATION: [Isoform 2]: Secreted.	TOPO_DOM 27..347; /note="Extracellular"; /evidence="ECO:0000255"; TOPO_DOM 369..453; /note="Cytoplasmic"; /evidence="ECO:0000255"
P20138	P20138	CD33_HUMAN	Myeloid cell surface antigen CD33 (Sialic acid-binding Ig-like lectin 3) (Siglec-3) (gp67) (CD antigen CD33)	CD33 SIGLEC3	Homo sapiens (Human)	364	TRANSMEM 260..282; /note="Helical"; /evidence="ECO:0000255"		SUBCELLULAR LOCATION: [Isoform CD33M]: Cell membrane {ECO:0000269|PubMed:10611343, ECO:0000269|PubMed:28747436}; Single-pass type I membrane protein.; SUBCELLULAR LOCATION: [Isoform CD33m]: Peroxisome {ECO:0000269|PubMed:28747436}. Note=CD33m isoform does not localize to cell surfaces but instead accumulates in peroxisomes. {ECO:0000269|PubMed:28747436}.	TOPO_DOM 18..259; /note="Extracellular"; /evidence="ECO:0000255"; TOPO_DOM 283..364; /note="Cytoplasmic"; /evidence="ECO:0000255"
P20916	P20916	MAG_HUMAN	Myelin-associated glycoprotein (Siglec-4a)	MAG GMA	Homo sapiens (Human)	626	TRANSMEM 517..536; /note="Helical"; /evidence="ECO:0000255"		SUBCELLULAR LOCATION: Cell membrane {ECO:0000269|PubMed:26179919}; Single-pass type I membrane protein {ECO:0000269|PubMed:26179919}. Membrane raft {ECO:0000250|UniProtKB:P07722}.	TOPO_DOM 20..516; /note="Extracellular"; /evidence="ECO:0000255"; TOPO_DOM 537..626; /note="Cytoplasmic"; /evidence="ECO:0000255"
Q08ET2	Q08ET2	SIG14_HUMAN	Sialic acid-binding Ig-like lectin 14 (Siglec-14)	SIGLEC14 UNQ294/PRO333	Homo sapiens (Human)	396	TRANSMEM 359..381; /note="Helical"; /evidence="ECO:0000255"		SUBCELLULAR LOCATION: Cell membrane {ECO:0000269|PubMed:17012248}; Single-pass type I membrane protein {ECO:0000269|PubMed:17012248}.	TOPO_DOM 17..358; /note="Extracellular"; /evidence="ECO:0000255"; TOPO_DOM 382..396; /note="Cytoplasmic"; /evidence="ECO:0000255"
Q96LC7	Q96LC7	SIG10_HUMAN	Sialic acid-binding Ig-like lectin 10 (Siglec-10) (Siglec-like protein 2)	SIGLEC10 SLG2 UNQ477/PRO940	Homo sapiens (Human)	697	TRANSMEM 551..571; /note="Helical"; /evidence="ECO:0000255"		SUBCELLULAR LOCATION: [Isoform 1]: Cell membrane; Single-pass type I membrane protein.; SUBCELLULAR LOCATION: [Isoform 2]: Cell membrane; Single-pass type I membrane protein.; SUBCELLULAR LOCATION: [Isoform 3]: Cell membrane; Single-pass type I membrane protein.; SUBCELLULAR LOCATION: [Isoform 4]: Cell membrane; Single-pass type I membrane protein.; SUBCELLULAR LOCATION: [Isoform 5]: Secreted.	TOPO_DOM 17..550; /note="Extracellular"; /evidence="ECO:0000255"; TOPO_DOM 572..697; /note="Cytoplasmic"; /evidence="ECO:0000255"
Q96PQ1	Q96PQ1	SIG12_HUMAN	Sialic acid-binding Ig-like lectin 12 (Siglec-12) (Sialic acid-binding Ig-like lectin-like 1) (Siglec-L1)	SIGLEC12 SIGLECL1 SLG UNQ9215/PRO34042	Homo sapiens (Human)	595	TRANSMEM 482..502; /note="Helical"; /evidence="ECO:0000255"		SUBCELLULAR LOCATION: Membrane; Single-pass type I membrane protein.	TOPO_DOM 19..481; /note="Extracellular"; /evidence="ECO:0000255"; TOPO_DOM 503..595; /note="Cytoplasmic"; /evidence="ECO:0000255"
Q96RL6	Q96RL6	SIG11_HUMAN	Sialic acid-binding Ig-like lectin 11 (Sialic acid-binding lectin 11) (Siglec-11)	SIGLEC11 UNQ9222/PRO28718	Homo sapiens (Human)	698	TRANSMEM 562..584; /note="Helical"; /evidence="ECO:0000255"		SUBCELLULAR LOCATION: Membrane; Single-pass type I membrane protein.	TOPO_DOM 28..561; /note="Extracellular"; /evidence="ECO:0000255"; TOPO_DOM 585..698; /note="Cytoplasmic"; /evidence="ECO:0000255"
Q9NYZ4	Q9NYZ4	SIGL8_HUMAN	Sialic acid-binding Ig-like lectin 8 (Siglec-8) (Sialoadhesin family member 2) (SAF-2)	SIGLEC8 SAF2	Homo sapiens (Human)	499	TRANSMEM 364..384; /note="Helical"; /evidence="ECO:0000255"		SUBCELLULAR LOCATION: Membrane; Single-pass type I membrane protein.	TOPO_DOM 17..363; /note="Extracellular"; /evidence="ECO:0000255"; TOPO_DOM 385..499; /note="Cytoplasmic"; /evidence="ECO:0000255"
Q9Y286	Q9Y286	SIGL7_HUMAN	Sialic acid-binding Ig-like lectin 7 (Siglec-7) (Adhesion inhibitory receptor molecule 1) (AIRM-1) (CDw328) (D-siglec) (QA79 membrane protein) (p75) (CD antigen CD328)	SIGLEC7 AIRM1	Homo sapiens (Human)	467	TRANSMEM 354..376; /note="Helical"; /evidence="ECO:0000255"		SUBCELLULAR LOCATION: Membrane; Single-pass type I membrane protein.	TOPO_DOM 19..353; /note="Extracellular"; /evidence="ECO:0000255"; TOPO_DOM 377..467; /note="Cytoplasmic"; /evidence="ECO:0000255"
Q9Y336	Q9Y336	SIGL9_HUMAN	Sialic acid-binding Ig-like lectin 9 (Siglec-9) (CDw329) (Protein FOAP-9) (CD antigen CD329)	SIGLEC9 UNQ668/PRO1302	Homo sapiens (Human)	463	TRANSMEM 349..369; /note="Helical"; /evidence="ECO:0000255"		SUBCELLULAR LOCATION: Membrane; Single-pass type I membrane protein.	TOPO_DOM 18..348; /note="Extracellular"; /evidence="ECO:0000255"; TOPO_DOM 370..463; /note="Cytoplasmic"; /evidence="ECO:0000255"
O75607	O75607	NPM3_HUMAN	Nucleoplasmin-3	NPM3	Homo sapiens (Human)	178			SUBCELLULAR LOCATION: Nucleus {ECO:0000269|PubMed:11722795}. Nucleus, nucleolus {ECO:0000269|PubMed:15596447, ECO:0000269|PubMed:22362753}. Note=Mainly found in the granular component of the nucleolus. {ECO:0000269|PubMed:22362753}.
P06748	P06748	NPM_HUMAN	Nucleophosmin (NPM) (Nucleolar phosphoprotein B23) (Nucleolar protein NO38) (Numatrin)	NPM1 NPM	Homo sapiens (Human)	294			SUBCELLULAR LOCATION: Nucleus, nucleolus {ECO:0000269|PubMed:19208757, ECO:0000269|PubMed:22528486, ECO:0000269|PubMed:25818168, ECO:0000269|PubMed:25956029}. Nucleus, nucleoplasm {ECO:0000269|PubMed:25818168}. Cytoplasm, cytoskeleton, microtubule organizing center, centrosome {ECO:0000269|PubMed:14654843}. Note=Generally nucleolar, but is translocated to the nucleoplasm in case of serum starvati…
Q86SE8	Q86SE8	NPM2_HUMAN	Nucleoplasmin-2	NPM2	Homo sapiens (Human)	214			SUBCELLULAR LOCATION: Nucleus {ECO:0000250}. Note=Found in the oocyte nucleus before nuclear membrane breakdown, after which it is redistributed to the cytoplasm. {ECO:0000250}.
P55344	P55344	LMIP_HUMAN	Lens fiber membrane intrinsic protein (MP18) (MP19) (MP20)	LIM2	Homo sapiens (Human)	173	TRANSMEM 4..24; /note="Helical"; /evidence="ECO:0000255"; TRANSMEM 67..87; /note="Helical"; /evidence="ECO:0000255"; TRANSMEM 99..119; /note="Helical"; /evidence="ECO:0000255"; TRANSMEM 141..161; /note="Helical"; /evidence="ECO:0000255"		SUBCELLULAR LOCATION: Membrane; Multi-pass membrane protein.	TOPO_DOM 1..3; /note="Cytoplasmic"; /evidence="ECO:0000255"; TOPO_DOM 25..66; /note="Extracellular"; /evidence="ECO:0000255"; TOPO_DOM 88..98; /note="Cytoplasmic"; /evidence="ECO:0000255"; TOPO_DOM 120..140; /note="Extracellular"; /evidence="ECO:0000255"; TOPO_DOM 162..173; /note="Cytoplasmic"; /evidence="ECO:0000255"
Q16617	Q16617	NKG7_HUMAN	Protein NKG7 (G-CSF-induced gene 1 protein) (GIG-1 protein) (Granule membrane protein of 17 kDa) (GMP-17) (Natural killer cell protein 7) (p15-TIA-1)	NKG7 GIG1	Homo sapiens (Human)	165	TRANSMEM 9..29; /note="Helical"; /evidence="ECO:0000255"; TRANSMEM 61..81; /note="Helical"; /evidence="ECO:0000255"; TRANSMEM 92..112; /note="Helical"; /evidence="ECO:0000255"; TRANSMEM 133..153; /note="Helical"; /evidence="ECO:0000255"		SUBCELLULAR LOCATION: Cell membrane {ECO:0000269|PubMed:8570616}; Multi-pass membrane protein {ECO:0000269|PubMed:8570616}. Cytolytic granule membrane {ECO:0000269|PubMed:8570616}; Multi-pass membrane protein {ECO:0000269|PubMed:8570616}.
Q8NHS1	Q8NHS1	CLDN2_HUMAN	Claudin domain-containing protein 2	CLDND2	Homo sapiens (Human)	167	TRANSMEM 7..27; /note="Helical"; /evidence="ECO:0000255"; TRANSMEM 59..79; /note="Helical"; /evidence="ECO:0000255"; TRANSMEM 96..116; /note="Helical"; /evidence="ECO:0000255"; TRANSMEM 134..154; /note="Helical"; /evidence="ECO:0000255"		SUBCELLULAR LOCATION: Membrane {ECO:0000305}; Multi-pass membrane protein {ECO:0000305}.
[truncated: 13 more rows]
