# Supplementary material for: Convergent genome evolution shaped the emergence of terrestrial animals
Source: Nature. 2025 Nov 12;649(8097):638–46. doi: 10.1038/s41586-025-09722-4 (PMC12804077; doi:10.1038/s41586-025-09722-4)
Supplement: Supplementary file 4 — Supplementary Tables 1–22. [file 41586_2025_9722_MOESM4_ESM.zip › 2025-04-08524C-s4/supplementary_table_17.xlsx]

## Sheet: Bdelloidea
Novel core genes of Bdelloidea, Rotaria sordida as example
EggNog-mapper annotation
query	seed_ortholog	evalue	score	eggNOG_OGs	max_annot_lvl	COG_category	Description	Preferred_name	GOs	EC	KEGG_ko	KEGG_Pathway	KEGG_Module	KEGG_Reaction	KEGG_rclass	BRITE	KEGG_TC	CAZy	BiGG_Reaction	PFAMs
Rsor_tr|A0A814JTR2|A0A814JTR2_9BILA	264201.pc1869	9.26e-26	112.0	COG0406@1|root,COG0406@2|Bacteria,2JGHN@204428|Chlamydiae	204428|Chlamydiae	G	Phosphoglycerate mutase family	-	-	-	-	-	-	-	-	-	-	-	-	His_Phos_1
Rsor_tr|A0A815G0M4|A0A815G0M4_9BILA	401053.AciPR4_4172	4.8e-11	70.9	COG3391@1|root,COG3391@2|Bacteria	2|Bacteria	CO	amine dehydrogenase activity	-	-	-	-	-	-	-	-	-	-	-	-	Big_3_5,Calx-beta,FG-GAP,VCBS
Rsor_tr|A0A813XMH0|A0A813XMH0_9BILA	118797.XP_007451464.1	1.16e-118	369.0	COG0673@1|root,KOG2741@2759|Eukaryota	2759|Eukaryota	V	D-xylose 1-dehydrogenase (NADP+) activity	-	-	-	-	-	-	-	-	-	-	-	-	GFO_IDH_MocA,GFO_IDH_MocA_C
Rsor_tr|A0A816FPF2|A0A816FPF2_9BILA	227086.JGI_V11_53228	5.69e-28	122.0	COG2272@1|root,KOG1516@2759|Eukaryota	2759|Eukaryota	I	carboxylic ester hydrolase activity	-	-	-	-	-	-	-	-	-	-	-	-	COesterase
Rsor_tr|A0A815K1P1|A0A815K1P1_9BILA	1449049.JONW01000013_gene4683	5.51e-31	137.0	COG2272@1|root,COG2272@2|Bacteria,1MVQZ@1224|Proteobacteria,2TUA9@28211|Alphaproteobacteria,2KG07@204458|Caulobacterales	204458|Caulobacterales	I	Belongs to the type-B carboxylesterase lipase family	-	-	-	ko:K03929	-	-	-	-	ko00000,ko01000	-	CE10	-	COesterase
Rsor_tr|A0A815AM55|A0A815AM55_9BILA	509190.Cseg_2532	6.21e-30	132.0	COG2272@1|root,COG2272@2|Bacteria,1MVQZ@1224|Proteobacteria,2TUA9@28211|Alphaproteobacteria,2KG07@204458|Caulobacterales	204458|Caulobacterales	I	Belongs to the type-B carboxylesterase lipase family	-	-	-	ko:K03929	-	-	-	-	ko00000,ko01000	-	CE10	-	COesterase
Rsor_tr|A0A815AA65|A0A815AA65_9BILA	397945.Aave_0067	1.05e-27	124.0	COG2272@1|root,COG2272@2|Bacteria,1MVQZ@1224|Proteobacteria,2VJ7U@28216|Betaproteobacteria,4ADXH@80864|Comamonadaceae	28216|Betaproteobacteria	I	Belongs to the type-B carboxylesterase lipase family	-	-	-	ko:K03929	-	-	-	-	ko00000,ko01000	-	CE10	-	COesterase
Rsor_tr|A0A815SAV6|A0A815SAV6_9BILA	869210.Marky_0416	2.13e-39	149.0	COG2272@1|root,COG2272@2|Bacteria,1WI3P@1297|Deinococcus-Thermus	1297|Deinococcus-Thermus	I	Belongs to the type-B carboxylesterase lipase family	-	-	-	ko:K03929	-	-	-	-	ko00000,ko01000	-	CE10	-	COesterase
Rsor_tr|A0A815VA45|A0A815VA45_9BILA	227086.JGI_V11_53228	5.69e-28	122.0	COG2272@1|root,KOG1516@2759|Eukaryota	2759|Eukaryota	I	carboxylic ester hydrolase activity	-	-	-	-	-	-	-	-	-	-	-	-	COesterase
Rsor_tr|A0A815D8J5|A0A815D8J5_9BILA	4096.XP_009794950.1	4.53e-26	110.0	COG0531@1|root,KOG1289@2759|Eukaryota,37IMJ@33090|Viridiplantae,3G8YG@35493|Streptophyta,44GC8@71274|asterids	35493|Streptophyta	E	Amino-acid permease BAT1 homolog	-	GO:0003333,GO:0003674,GO:0005215,GO:0005310,GO:0005313,GO:0005326,GO:0005342,GO:0005575,GO:0005622,GO:0005623,GO:0005737,GO:0005739,GO:0005886,GO:0005887,GO:0006810,GO:0006811,GO:0006812,GO:0006820,GO:0006835,GO:0006836,GO:0006855,GO:0006865,GO:0008028,GO:0008150,GO:0008324,GO:0008509,GO:0008514,GO:0015075,GO:0015171,GO:0015172,GO:0015174,GO:0015175,GO:0015179,GO:0015180,GO:0015181,GO:0015185,GO:…	-	-	-	-	-	-	-	-	-	-	AA_permease_2
Rsor_tr|A0A815G6F8|A0A815G6F8_9BILA	38727.Pavir.J37478.1.p	1.59e-28	117.0	COG0531@1|root,KOG1289@2759|Eukaryota,37IMJ@33090|Viridiplantae,3G8YG@35493|Streptophyta	35493|Streptophyta	E	Amino-acid permease	-	-	-	-	-	-	-	-	-	-	-	-	AA_permease_2
Rsor_tr|A0A816D4G4|A0A816D4G4_9BILA	4081.Solyc05g008770.2.1	7.21e-23	107.0	COG0531@1|root,KOG1289@2759|Eukaryota,37IMJ@33090|Viridiplantae,3G8YG@35493|Streptophyta,44GC8@71274|asterids	35493|Streptophyta	E	Amino-acid permease BAT1 homolog	-	GO:0003333,GO:0003674,GO:0005215,GO:0005310,GO:0005313,GO:0005326,GO:0005342,GO:0005575,GO:0005622,GO:0005623,GO:0005737,GO:0005739,GO:0005886,GO:0005887,GO:0006810,GO:0006811,GO:0006812,GO:0006820,GO:0006835,GO:0006836,GO:0006855,GO:0006865,GO:0008028,GO:0008150,GO:0008324,GO:0008509,GO:0008514,GO:0015075,GO:0015171,GO:0015172,GO:0015174,GO:0015175,GO:0015179,GO:0015180,GO:0015181,GO:0015185,GO:…	-	-	-	-	-	-	-	-	-	-	AA_permease_2
Rsor_tr|A0A815AYZ2|A0A815AYZ2_9BILA	90675.XP_010513817.1	1.48e-10	67.4	COG0531@1|root,KOG1289@2759|Eukaryota,37IMJ@33090|Viridiplantae,3G8YG@35493|Streptophyta,3HRNJ@3699|Brassicales	35493|Streptophyta	E	bat1 bat1 (bidirectional amino acid transporter 1)	-	GO:0003333,GO:0003674,GO:0005215,GO:0005310,GO:0005313,GO:0005326,GO:0005342,GO:0005575,GO:0005622,GO:0005623,GO:0005737,GO:0005739,GO:0005886,GO:0005887,GO:0006810,GO:0006811,GO:0006812,GO:0006820,GO:0006835,GO:0006836,GO:0006855,GO:0006865,GO:0008028,GO:0008150,GO:0008324,GO:0008509,GO:0008514,GO:0015075,GO:0015171,GO:0015172,GO:0015174,GO:0015175,GO:0015179,GO:0015180,GO:0015181,GO:0015185,GO:…	-	-	-	-	-	-	-	-	-	-	AA_permease_2
Rsor_tr|A0A814NK44|A0A814NK44_9BILA	4096.XP_009794950.1	4.53e-26	110.0	COG0531@1|root,KOG1289@2759|Eukaryota,37IMJ@33090|Viridiplantae,3G8YG@35493|Streptophyta,44GC8@71274|asterids	35493|Streptophyta	E	Amino-acid permease BAT1 homolog	-	GO:0003333,GO:0003674,GO:0005215,GO:0005310,GO:0005313,GO:0005326,GO:0005342,GO:0005575,GO:0005622,GO:0005623,GO:0005737,GO:0005739,GO:0005886,GO:0005887,GO:0006810,GO:0006811,GO:0006812,GO:0006820,GO:0006835,GO:0006836,GO:0006855,GO:0006865,GO:0008028,GO:0008150,GO:0008324,GO:0008509,GO:0008514,GO:0015075,GO:0015171,GO:0015172,GO:0015174,GO:0015175,GO:0015179,GO:0015180,GO:0015181,GO:0015185,GO:…	-	-	-	-	-	-	-	-	-	-	AA_permease_2
Rsor_tr|A0A814RW03|A0A814RW03_9BILA	104355.XP_007870838.1	3.75e-115	350.0	2BVDY@1|root,2S261@2759|Eukaryota,39KWF@33154|Opisthokonta,3Q5A2@4751|Fungi,3V4RN@5204|Basidiomycota,22FGC@155619|Agaricomycetes,3H8YA@355688|Agaricomycetes incertae sedis	4751|Fungi	S	Protein kinase C conserved region 2 (CalB)	-	-	-	-	-	-	-	-	-	-	-	-	C2
Rsor_tr|A0A814FYP6|A0A814FYP6_9BILA	208960.XP_007264293.1	2.3e-96	303.0	2C04U@1|root,2S2KW@2759|Eukaryota,38BK3@33154|Opisthokonta,3NVY2@4751|Fungi,3V7CT@5204|Basidiomycota,226Q2@155619|Agaricomycetes,3H1HX@355688|Agaricomycetes incertae sedis	4751|Fungi	S	C2 domain	-	-	-	-	-	-	-	-	-	-	-	-	C2
Rsor_tr|A0A815Y903|A0A815Y903_9BILA	208960.XP_007264293.1	2.77e-92	291.0	2C04U@1|root,2S2KW@2759|Eukaryota,38BK3@33154|Opisthokonta,3NVY2@4751|Fungi,3V7CT@5204|Basidiomycota,226Q2@155619|Agaricomycetes,3H1HX@355688|Agaricomycetes incertae sedis	4751|Fungi	S	C2 domain	-	-	-	-	-	-	-	-	-	-	-	-	C2
Rsor_tr|A0A815C4J4|A0A815C4J4_9BILA	5341.XP_007327078.1	1.79e-97	313.0	2BVDY@1|root,2S261@2759|Eukaryota,39KWF@33154|Opisthokonta,3Q5A2@4751|Fungi,3V4RN@5204|Basidiomycota,22FGC@155619|Agaricomycetes,3W60G@5338|Agaricales	4751|Fungi	S	Protein kinase C conserved region 2 (CalB)	-	-	-	-	-	-	-	-	-	-	-	-	C2
Rsor_tr|A0A814MT99|A0A814MT99_9BILA	5341.XP_007327078.1	6.43e-98	314.0	2BVDY@1|root,2S261@2759|Eukaryota,39KWF@33154|Opisthokonta,3Q5A2@4751|Fungi,3V4RN@5204|Basidiomycota,22FGC@155619|Agaricomycetes,3W60G@5338|Agaricales	4751|Fungi	S	Protein kinase C conserved region 2 (CalB)	-	-	-	-	-	-	-	-	-	-	-	-	C2
Rsor_tr|A0A813PET0|A0A813PET0_9BILA	208960.XP_007264293.1	1.05e-94	298.0	2C04U@1|root,2S2KW@2759|Eukaryota,38BK3@33154|Opisthokonta,3NVY2@4751|Fungi,3V7CT@5204|Basidiomycota,226Q2@155619|Agaricomycetes,3H1HX@355688|Agaricomycetes incertae sedis	4751|Fungi	S	C2 domain	-	-	-	-	-	-	-	-	-	-	-	-	C2
Rsor_tr|A0A814KY60|A0A814KY60_9BILA	208960.XP_007264293.1	8.17e-97	304.0	2C04U@1|root,2S2KW@2759|Eukaryota,38BK3@33154|Opisthokonta,3NVY2@4751|Fungi,3V7CT@5204|Basidiomycota,226Q2@155619|Agaricomycetes,3H1HX@355688|Agaricomycetes incertae sedis	4751|Fungi	S	C2 domain	-	-	-	-	-	-	-	-	-	-	-	-	C2
Rsor_tr|A0A813PFV9|A0A813PFV9_9BILA	208960.XP_007264293.1	3.73e-95	299.0	2C04U@1|root,2S2KW@2759|Eukaryota,38BK3@33154|Opisthokonta,3NVY2@4751|Fungi,3V7CT@5204|Basidiomycota,226Q2@155619|Agaricomycetes,3H1HX@355688|Agaricomycetes incertae sedis	4751|Fungi	S	C2 domain	-	-	-	-	-	-	-	-	-	-	-	-	C2
Rsor_tr|A0A815VDX1|A0A815VDX1_9BILA	5341.XP_007327077.1	8.53e-82	264.0	2BVDY@1|root,2S261@2759|Eukaryota,39KWF@33154|Opisthokonta,3Q5A2@4751|Fungi,3V4RN@5204|Basidiomycota,22FGC@155619|Agaricomycetes,3W60G@5338|Agaricales	4751|Fungi	S	Protein kinase C conserved region 2 (CalB)	-	-	-	-	-	-	-	-	-	-	-	-	C2
Rsor_tr|A0A815EE15|A0A815EE15_9BILA	244447.XP_008315031.1	3.01e-22	104.0	2BN4M@1|root,2S1NJ@2759|Eukaryota,3A4ZA@33154|Opisthokonta,3BS7B@33208|Metazoa,3E4IP@33213|Bilateria,48R85@7711|Chordata,49DVE@7742|Vertebrata	33208|Metazoa	S	TIR domain	-	-	-	-	-	-	-	-	-	-	-	-	TIR_2
Rsor_tr|A0A814NQA3|A0A814NQA3_9BILA	244447.XP_008315031.1	1.18e-22	105.0	2BN4M@1|root,2S1NJ@2759|Eukaryota,3A4ZA@33154|Opisthokonta,3BS7B@33208|Metazoa,3E4IP@33213|Bilateria,48R85@7711|Chordata,49DVE@7742|Vertebrata	33208|Metazoa	S	TIR domain	-	-	-	-	-	-	-	-	-	-	-	-	TIR_2
Rsor_tr|A0A814DXN0|A0A814DXN0_9BILA	310453.XP_007587325.1	1.48e-189	557.0	2CMKB@1|root,2QQNT@2759|Eukaryota,38EY6@33154|Opisthokonta,3NYMZ@4751|Fungi,3QPNP@4890|Ascomycota,1ZY75@147541|Dothideomycetes	4751|Fungi	-	-	-	-	-	-	-	-	-	-	-	-	-	-	MFS_1
Rsor_tr|A0A815DCM0|A0A815DCM0_9BILA	430998.XP_007671599.1	2.66e-143	427.0	2CMKB@1|root,2QQNT@2759|Eukaryota,38EY6@33154|Opisthokonta,3NYMZ@4751|Fungi,3QPNP@4890|Ascomycota,1ZY75@147541|Dothideomycetes	4751|Fungi	-	-	-	-	-	-	-	-	-	-	-	-	-	-	MFS_1
Rsor_tr|A0A815DC66|A0A815DC66_9BILA	5465.ENH86368	1.41e-142	424.0	2CMKB@1|root,2QQNT@2759|Eukaryota,38EY6@33154|Opisthokonta,3NYMZ@4751|Fungi,3QPNP@4890|Ascomycota,215YX@147550|Sordariomycetes,1F0QA@1028384|Glomerellales	4751|Fungi	-	-	-	-	-	-	-	-	-	-	-	-	-	-	HLH,MFS_1
Rsor_tr|A0A814LR32|A0A814LR32_9BILA	364733.XP_007785917.1	5.21e-188	545.0	2CMKB@1|root,2QQNT@2759|Eukaryota,38EY6@33154|Opisthokonta,3NYMZ@4751|Fungi,3QPNP@4890|Ascomycota,20EXU@147545|Eurotiomycetes,3MUPU@451870|Chaetothyriomycetidae	4751|Fungi	-	-	-	-	-	-	-	-	-	-	-	-	-	-	MFS_1
Rsor_tr|A0A814Z281|A0A814Z281_9BILA	310453.XP_007587325.1	1.48e-189	557.0	2CMKB@1|root,2QQNT@2759|Eukaryota,38EY6@33154|Opisthokonta,3NYMZ@4751|Fungi,3QPNP@4890|Ascomycota,1ZY75@147541|Dothideomycetes	4751|Fungi	-	-	-	-	-	-	-	-	-	-	-	-	-	-	MFS_1
Rsor_tr|A0A813YEZ8|A0A813YEZ8_9BILA	364733.XP_007785917.1	5.05e-201	578.0	2CMKB@1|root,2QQNT@2759|Eukaryota,38EY6@33154|Opisthokonta,3NYMZ@4751|Fungi,3QPNP@4890|Ascomycota,20EXU@147545|Eurotiomycetes,3MUPU@451870|Chaetothyriomycetidae	4751|Fungi	-	-	-	-	-	-	-	-	-	-	-	-	-	-	MFS_1
Rsor_tr|A0A814L665|A0A814L665_9BILA	364733.XP_007785917.1	4.54e-189	547.0	2CMKB@1|root,2QQNT@2759|Eukaryota,38EY6@33154|Opisthokonta,3NYMZ@4751|Fungi,3QPNP@4890|Ascomycota,20EXU@147545|Eurotiomycetes,3MUPU@451870|Chaetothyriomycetidae	4751|Fungi	-	-	-	-	-	-	-	-	-	-	-	-	-	-	MFS_1
Rsor_tr|A0A815G806|A0A815G806_9BILA	364733.XP_007785917.1	6.37e-152	448.0	2CMKB@1|root,2QQNT@2759|Eukaryota,38EY6@33154|Opisthokonta,3NYMZ@4751|Fungi,3QPNP@4890|Ascomycota,20EXU@147545|Eurotiomycetes,3MUPU@451870|Chaetothyriomycetidae	4751|Fungi	-	-	-	-	-	-	-	-	-	-	-	-	-	-	MFS_1
Rsor_tr|A0A815JIK9|A0A815JIK9_9BILA	32507.XP_006805830.1	5.48e-44	169.0	COG5640@1|root,KOG3627@2759|Eukaryota,39U11@33154|Opisthokonta,3BDTB@33208|Metazoa,3D0T5@33213|Bilateria,482CU@7711|Chordata,48YP8@7742|Vertebrata	33208|Metazoa	O	Belongs to the peptidase S1 family	-	-	-	ko:K08664,ko:K09628,ko:K09630	-	-	-	-	ko00000,ko00537,ko01000,ko01002	-	-	-	Trypsin
Rsor_tr|A0A814BUY5|A0A814BUY5_9BILA	31033.ENSTRUP00000026371	1.93e-41	162.0	COG5640@1|root,KOG3627@2759|Eukaryota,39U11@33154|Opisthokonta,3BDTB@33208|Metazoa,3D0T5@33213|Bilateria,482CU@7711|Chordata,48YP8@7742|Vertebrata	33208|Metazoa	O	Belongs to the peptidase S1 family	-	-	-	ko:K08664,ko:K09628,ko:K09630	-	-	-	-	ko00000,ko00537,ko01000,ko01002	-	-	-	Trypsin
Rsor_tr|A0A814CG27|A0A814CG27_9BILA	31033.ENSTRUP00000026371	6.83e-49	184.0	COG5640@1|root,KOG3627@2759|Eukaryota,39U11@33154|Opisthokonta,3BDTB@33208|Metazoa,3D0T5@33213|Bilateria,482CU@7711|Chordata,48YP8@7742|Vertebrata	33208|Metazoa	O	Belongs to the peptidase S1 family	-	-	-	ko:K08664,ko:K09628,ko:K09630	-	-	-	-	ko00000,ko00537,ko01000,ko01002	-	-	-	Trypsin
Rsor_tr|A0A815D310|A0A815D310_9BILA	135651.CBN26095	3.04e-20	101.0	KOG3575@1|root,KOG3575@2759|Eukaryota,39RMC@33154|Opisthokonta,3BMQU@33208|Metazoa,3CZN3@33213|Bilateria,40G4D@6231|Nematoda,1KYYF@119089|Chromadorea,40WY6@6236|Rhabditida	33208|Metazoa	K	c4 zinc finger in nuclear hormone receptors	nhr-48	-	-	ko:K14035	ko04212,map04212	-	-	-	ko00000,ko00001,ko03000,ko03310	-	-	-	Hormone_recep,zf-C4
Rsor_tr|A0A814FE01|A0A814FE01_9BILA	135651.CBN26095	8.08e-20	100.0	KOG3575@1|root,KOG3575@2759|Eukaryota,39RMC@33154|Opisthokonta,3BMQU@33208|Metazoa,3CZN3@33213|Bilateria,40G4D@6231|Nematoda,1KYYF@119089|Chromadorea,40WY6@6236|Rhabditida	33208|Metazoa	K	c4 zinc finger in nuclear hormone receptors	nhr-48	-	-	ko:K14035	ko04212,map04212	-	-	-	ko00000,ko00001,ko03000,ko03310	-	-	-	Hormone_recep,zf-C4
Rsor_tr|A0A815DX46|A0A815DX46_9BILA	135651.CBN26095	3.04e-20	101.0	KOG3575@1|root,KOG3575@2759|Eukaryota,39RMC@33154|Opisthokonta,3BMQU@33208|Metazoa,3CZN3@33213|Bilateria,40G4D@6231|Nematoda,1KYYF@119089|Chromadorea,40WY6@6236|Rhabditida	33208|Metazoa	K	c4 zinc finger in nuclear hormone receptors	nhr-48	-	-	ko:K14035	ko04212,map04212	-	-	-	ko00000,ko00001,ko03000,ko03310	-	-	-	Hormone_recep,zf-C4
Rsor_tr|A0A815KH60|A0A815KH60_9BILA	135651.CBN26095	1.09e-19	99.8	KOG3575@1|root,KOG3575@2759|Eukaryota,39RMC@33154|Opisthokonta,3BMQU@33208|Metazoa,3CZN3@33213|Bilateria,40G4D@6231|Nematoda,1KYYF@119089|Chromadorea,40WY6@6236|Rhabditida	33208|Metazoa	K	c4 zinc finger in nuclear hormone receptors	nhr-48	-	-	ko:K14035	ko04212,map04212	-	-	-	ko00000,ko00001,ko03000,ko03310	-	-	-	Hormone_recep,zf-C4
Rsor_tr|A0A815IAT6|A0A815IAT6_9BILA	455632.SGR_5029	1.27e-105	320.0	COG0620@1|root,COG0620@2|Bacteria,2I9RI@201174|Actinobacteria	201174|Actinobacteria	E	Methionine synthase	-	-	2.1.1.14	ko:K00549	ko00270,ko00450,ko01100,ko01110,ko01230,map00270,map00450,map01100,map01110,map01230	M00017	R04405,R09365	RC00035,RC00113,RC01241	ko00000,ko00001,ko00002,ko01000	-	-	-	Meth_synt_2
Rsor_tr|A0A815SJN8|A0A815SJN8_9BILA	1125971.ASJB01000022_gene6919	3.64e-124	369.0	COG0620@1|root,COG0620@2|Bacteria,2I9RI@201174|Actinobacteria,4E235@85010|Pseudonocardiales	201174|Actinobacteria	E	Cobalamin-independent synthase, Catalytic domain	-	-	2.1.1.14	ko:K00549	ko00270,ko00450,ko01100,ko01110,ko01230,map00270,map00450,map01100,map01110,map01230	M00017	R04405,R09365	RC00035,RC00113,RC01241	ko00000,ko00001,ko00002,ko01000	-	-	-	Meth_synt_2
Rsor_tr|A0A814EKP7|A0A814EKP7_9BILA	1283300.ATXB01000002_gene2909	2.91e-130	384.0	COG0620@1|root,COG0620@2|Bacteria,1QJWK@1224|Proteobacteria,1THYD@1236|Gammaproteobacteria,1XG1A@135618|Methylococcales	135618|Methylococcales	E	Cobalamin-independent synthase, Catalytic domain	-	-	-	-	-	-	-	-	-	-	-	-	Meth_synt_2
Rsor_tr|A0A814R482|A0A814R482_9BILA	591158.SSMG_03294	4.95e-143	417.0	COG0620@1|root,COG0620@2|Bacteria,2I9RI@201174|Actinobacteria	201174|Actinobacteria	E	Methionine synthase	-	-	2.1.1.14	ko:K00549	ko00270,ko00450,ko01100,ko01110,ko01230,map00270,map00450,map01100,map01110,map01230	M00017	R04405,R09365	RC00035,RC00113,RC01241	ko00000,ko00001,ko00002,ko01000	-	-	-	Meth_synt_2
Rsor_tr|A0A815IEF9|A0A815IEF9_9BILA	455632.SGR_5029	3.5e-127	376.0	COG0620@1|root,COG0620@2|Bacteria,2I9RI@201174|Actinobacteria	201174|Actinobacteria	E	Methionine synthase	-	-	2.1.1.14	ko:K00549	ko00270,ko00450,ko01100,ko01110,ko01230,map00270,map00450,map01100,map01110,map01230	M00017	R04405,R09365	RC00035,RC00113,RC01241	ko00000,ko00001,ko00002,ko01000	-	-	-	Meth_synt_2
Rsor_tr|A0A819R168|A0A819R168_9BILA	1179773.BN6_32790	1.7e-132	389.0	COG0620@1|root,COG0620@2|Bacteria,2I9RI@201174|Actinobacteria,4E235@85010|Pseudonocardiales	201174|Actinobacteria	E	Cobalamin-independent synthase, Catalytic domain	-	-	2.1.1.14	ko:K00549	ko00270,ko00450,ko01100,ko01110,ko01230,map00270,map00450,map01100,map01110,map01230	M00017	R04405,R09365	RC00035,RC00113,RC01241	ko00000,ko00001,ko00002,ko01000	-	-	-	Meth_synt_2
Rsor_tr|A0A814EMG6|A0A814EMG6_9BILA	1283300.ATXB01000002_gene2909	1.45e-130	385.0	COG0620@1|root,COG0620@2|Bacteria,1QJWK@1224|Proteobacteria,1THYD@1236|Gammaproteobacteria,1XG1A@135618|Methylococcales	135618|Methylococcales	E	Cobalamin-independent synthase, Catalytic domain	-	-	-	-	-	-	-	-	-	-	-	-	Meth_synt_2
Rsor_tr|A0A815F2I4|A0A815F2I4_9BILA	9767.XP_007173958.1	8.62e-18	91.3	COG5023@1|root,KOG1375@2759|Eukaryota,38EHS@33154|Opisthokonta,3BDQF@33208|Metazoa,3CSPW@33213|Bilateria,482T5@7711|Chordata,48VYX@7742|Vertebrata,3J1JN@40674|Mammalia,4J116@91561|Cetartiodactyla	33208|Metazoa	Z	Tubulin is the major constituent of microtubules. It binds two moles of GTP, one at an exchangeable site on the beta chain and one at a non-exchangeable site on the alpha chain	TUBB4A	GO:0003674,GO:0005488,GO:0005515,GO:0005575,GO:0005622,GO:0005623,GO:0005856,GO:0007017,GO:0007275,GO:0007399,GO:0008150,GO:0009987,GO:0010720,GO:0010769,GO:0010770,GO:0010975,GO:0010976,GO:0015630,GO:0022008,GO:0022603,GO:0022604,GO:0030154,GO:0031344,GO:0031346,GO:0032101,GO:0032103,GO:0032501,GO:0032502,GO:0032879,GO:0040012,GO:0040017,GO:0043226,GO:0043228,GO:0043229,GO:0043232,GO:0044424,GO:…	-	ko:K07375	ko04145,ko04540,ko05130,map04145,map04540,map05130	-	-	-	ko00000,ko00001,ko03036,ko04147,ko04812	-	-	-	Tubulin,Tubulin_C
Rsor_tr|A0A815X586|A0A815X586_9BILA	588596.U9U1I2	7.37e-10	68.9	2D775@1|root,2S58G@2759|Eukaryota,3A0DX@33154|Opisthokonta	33154|Opisthokonta	-	-	-	-	-	-	-	-	-	-	-	-	-	-	ubiquitin
Rsor_tr|A0A816BCP1|A0A816BCP1_9BILA	8010.XP_010867965.1	1.18e-14	80.1	2D775@1|root,2S58G@2759|Eukaryota,3A0DX@33154|Opisthokonta,3BT7W@33208|Metazoa,3D9WM@33213|Bilateria,48RAC@7711|Chordata,49MVY@7742|Vertebrata,4A97J@7898|Actinopterygii	33208|Metazoa	-	-	-	-	-	-	-	-	-	-	-	-	-	-	ubiquitin
Rsor_tr|A0A816GJ24|A0A816GJ24_9BILA	588596.U9U1I2	5.52e-09	66.2	2D775@1|root,2S58G@2759|Eukaryota,3A0DX@33154|Opisthokonta	33154|Opisthokonta	-	-	-	-	-	-	-	-	-	-	-	-	-	-	ubiquitin
Rsor_tr|A0A815Q3N5|A0A815Q3N5_9BILA	482537.XP_008589296.1	1.45e-13	77.0	KOG3854@1|root,KOG3854@2759|Eukaryota,39RR1@33154|Opisthokonta,3BGBE@33208|Metazoa,3CSN1@33213|Bilateria,481IP@7711|Chordata,493WH@7742|Vertebrata,3JG48@40674|Mammalia,35AC7@314146|Euarchontoglires	33208|Metazoa	O	Germ cell nuclear acidic peptidase	ACRC	GO:0000003,GO:0000280,GO:0000793,GO:0005575,GO:0005622,GO:0005623,GO:0005634,GO:0005694,GO:0006139,GO:0006259,GO:0006304,GO:0006725,GO:0006807,GO:0006996,GO:0007049,GO:0007059,GO:0008150,GO:0008152,GO:0009987,GO:0016043,GO:0022402,GO:0022414,GO:0034641,GO:0035510,GO:0043170,GO:0043226,GO:0043227,GO:0043228,GO:0043229,GO:0043231,GO:0043232,GO:0043412,GO:0044237,GO:0044238,GO:0044260,GO:0044424,GO:…	-	-	-	-	-	-	-	-	-	-	SprT-like,Zn_ribbon_SprT
Rsor_tr|A0A814WGW5|A0A814WGW5_9BILA	509635.N824_23175	3.99e-19	85.9	2E7UU@1|root,3329R@2|Bacteria,4NV2T@976|Bacteroidetes,1IZFC@117747|Sphingobacteriia	976|Bacteroidetes	-	-	-	-	-	-	-	-	-	-	-	-	-	-	-
Rsor_tr|A0A814X0W8|A0A814X0W8_9BILA	1123276.KB893246_gene913	6.32e-21	90.1	2E7UU@1|root,32VRP@2|Bacteria,4NUH3@976|Bacteroidetes,47RD2@768503|Cytophagia	976|Bacteroidetes	-	-	-	-	-	-	-	-	-	-	-	-	-	-	-
Rsor_tr|A0A815RPX9|A0A815RPX9_9BILA	1123276.KB893246_gene913	1.26e-20	89.4	2E7UU@1|root,32VRP@2|Bacteria,4NUH3@976|Bacteroidetes,47RD2@768503|Cytophagia	976|Bacteroidetes	-	-	-	-	-	-	-	-	-	-	-	-	-	-	-
Rsor_tr|A0A815GTA0|A0A815GTA0_9BILA	929562.Emtol_3893	2.95e-18	84.0	2E7UU@1|root,3329R@2|Bacteria,4NV2T@976|Bacteroidetes,47X4K@768503|Cytophagia	976|Bacteroidetes	-	-	-	-	-	-	-	-	-	-	-	-	-	-	-
Rsor_tr|A0A816BR45|A0A816BR45_9BILA	35725.K2RNS8	1.67e-25	100.0	COG3791@1|root,2S5AR@2759|Eukaryota,3A3M2@33154|Opisthokonta,3P4FZ@4751|Fungi,3QWJJ@4890|Ascomycota,202VW@147541|Dothideomycetes	4751|Fungi	S	Glutathione-dependent formaldehyde-activating enzyme	-	-	-	-	-	-	-	-	-	-	-	-	GFA
Rsor_tr|A0A816GQL7|A0A816GQL7_9BILA	247633.GP2143_09220	1.62e-31	116.0	COG3791@1|root,COG3791@2|Bacteria,1N3P3@1224|Proteobacteria,1S57G@1236|Gammaproteobacteria,1JB5S@118884|unclassified Gammaproteobacteria	1236|Gammaproteobacteria	S	Glutathione-dependent formaldehyde-activating enzyme	-	-	-	-	-	-	-	-	-	-	-	-	GFA
Rsor_tr|A0A815JBS3|A0A815JBS3_9BILA	1182553.XP_007744038.1	2.67e-32	119.0	2CZEM@1|root,2SA0M@2759|Eukaryota,3AA3H@33154|Opisthokonta,3P6SU@4751|Fungi,3R53S@4890|Ascomycota,20NWK@147545|Eurotiomycetes	4751|Fungi	S	Glutathione-dependent formaldehyde-activating enzyme	-	-	-	-	-	-	-	-	-	-	-	-	GFA
Rsor_tr|A0A814FDF2|A0A814FDF2_9BILA	84751.XP_007880642.1	2.58e-31	115.0	COG3791@1|root,2S5AR@2759|Eukaryota,3A3M2@33154|Opisthokonta,3P4TM@4751|Fungi,3VBJB@5204|Basidiomycota	4751|Fungi	S	Expressed protein	-	-	-	-	-	-	-	-	-	-	-	-	GFA
Rsor_tr|A0A814X3L8|A0A814X3L8_9BILA	474922.ELA33985	2.41e-18	81.3	2CZEM@1|root,2SA0M@2759|Eukaryota,3AA3H@33154|Opisthokonta,3P6SU@4751|Fungi,3QZPK@4890|Ascomycota,21CEP@147550|Sordariomycetes,1F3E9@1028384|Glomerellales	4751|Fungi	S	Glutathione-dependent formaldehyde-activating enzyme	-	-	-	-	-	-	-	-	-	-	-	-	GFA
Rsor_tr|A0A815JMR2|A0A815JMR2_9BILA	10224.XP_006821008.1	1.77e-08	60.1	KOG3614@1|root,KOG3614@2759|Eukaryota	2759|Eukaryota	S	ion channel activity	-	-	-	-	-	-	-	-	-	-	-	-	-
Rsor_tr|A0A814GCE0|A0A814GCE0_9BILA	9305.ENSSHAP00000019936	3.11e-13	75.9	COG5479@1|root,2S2KY@2759|Eukaryota,3A1DX@33154|Opisthokonta,3BS3D@33208|Metazoa,3D1KA@33213|Bilateria,489TX@7711|Chordata,490AB@7742|Vertebrata,3J97Z@40674|Mammalia,4K96H@9263|Metatheria	33208|Metazoa	O	Pattern receptor that binds to murein peptidoglycans (PGN) of Gram-positive bacteria. May kill Gram-positive bacteria by interfering with peptidoglycan biosynthesis. Involved in innate immunity	PGLYRP1	GO:0000270,GO:0001775,GO:0001817,GO:0001818,GO:0001906,GO:0002218,GO:0002221,GO:0002225,GO:0002237,GO:0002252,GO:0002253,GO:0002263,GO:0002274,GO:0002275,GO:0002283,GO:0002366,GO:0002376,GO:0002443,GO:0002444,GO:0002446,GO:0002682,GO:0002683,GO:0002684,GO:0002694,GO:0002695,GO:0002697,GO:0002698,GO:0002699,GO:0002700,GO:0002702,GO:0002757,GO:0002758,GO:0002759,GO:0002760,GO:0002764,GO:0002784,GO:…	-	ko:K01446	-	-	R04112	RC00064,RC00141	ko00000	-	-	-	Amidase_2
Rsor_tr|A0A814WWF0|A0A814WWF0_9BILA	688245.CtCNB1_1734	2.1e-23	99.0	COG0546@1|root,COG0546@2|Bacteria,1RACY@1224|Proteobacteria,2VQ4J@28216|Betaproteobacteria,4ADTN@80864|Comamonadaceae	28216|Betaproteobacteria	J	Removes the 2'-phosphate from RNA via an intermediate in which the phosphate is ADP-ribosylated by NAD followed by a presumed transesterification to release the RNA and generate ADP- ribose 1''-2''-cyclic phosphate (APPR P). May function as an ADP- ribosylase	-	-	-	-	-	-	-	-	-	-	-	-	NT5C
Rsor_tr|A0A814NFA6|A0A814NFA6_9BILA	296591.Bpro_4328	1.97e-31	121.0	COG0546@1|root,COG0546@2|Bacteria,1RACY@1224|Proteobacteria,2VQ4J@28216|Betaproteobacteria,4ADTN@80864|Comamonadaceae	28216|Betaproteobacteria	J	Removes the 2'-phosphate from RNA via an intermediate in which the phosphate is ADP-ribosylated by NAD followed by a presumed transesterification to release the RNA and generate ADP- ribose 1''-2''-cyclic phosphate (APPR P). May function as an ADP- ribosylase	-	-	-	-	-	-	-	-	-	-	-	-	NT5C
Rsor_tr|A0A815TA27|A0A815TA27_9BILA	398578.Daci_5760	3.53e-38	150.0	COG0546@1|root,COG1859@1|root,COG0546@2|Bacteria,COG1859@2|Bacteria,1RACY@1224|Proteobacteria,2VQ4J@28216|Betaproteobacteria,4ADTN@80864|Comamonadaceae	28216|Betaproteobacteria	J	Removes the 2'-phosphate from RNA via an intermediate in which the phosphate is ADP-ribosylated by NAD followed by a presumed transesterification to release the RNA and generate ADP- ribose 1''-2''-cyclic phosphate (APPR P). May function as an ADP- ribosylase	-	-	-	-	-	-	-	-	-	-	-	-	NT5C
Rsor_tr|A0A815A1R4|A0A815A1R4_9BILA	399795.CtesDRAFT_PD3131	4.46e-31	120.0	COG0546@1|root,COG0546@2|Bacteria,1RACY@1224|Proteobacteria,2VQ4J@28216|Betaproteobacteria,4ADTN@80864|Comamonadaceae	28216|Betaproteobacteria	J	Removes the 2'-phosphate from RNA via an intermediate in which the phosphate is ADP-ribosylated by NAD followed by a presumed transesterification to release the RNA and generate ADP- ribose 1''-2''-cyclic phosphate (APPR P). May function as an ADP- ribosylase	-	-	-	-	-	-	-	-	-	-	-	-	NT5C
Rsor_tr|A0A815YDL6|A0A815YDL6_9BILA	398578.Daci_5760	6.89e-29	118.0	COG0546@1|root,COG1859@1|root,COG0546@2|Bacteria,COG1859@2|Bacteria,1RACY@1224|Proteobacteria,2VQ4J@28216|Betaproteobacteria,4ADTN@80864|Comamonadaceae	28216|Betaproteobacteria	J	Removes the 2'-phosphate from RNA via an intermediate in which the phosphate is ADP-ribosylated by NAD followed by a presumed transesterification to release the RNA and generate ADP- ribose 1''-2''-cyclic phosphate (APPR P). May function as an ADP- ribosylase	-	-	-	-	-	-	-	-	-	-	-	-	NT5C
Rsor_tr|A0A814R7R8|A0A814R7R8_9BILA	398578.Daci_5760	6.72e-31	124.0	COG0546@1|root,COG1859@1|root,COG0546@2|Bacteria,COG1859@2|Bacteria,1RACY@1224|Proteobacteria,2VQ4J@28216|Betaproteobacteria,4ADTN@80864|Comamonadaceae	28216|Betaproteobacteria	J	Removes the 2'-phosphate from RNA via an intermediate in which the phosphate is ADP-ribosylated by NAD followed by a presumed transesterification to release the RNA and generate ADP- ribose 1''-2''-cyclic phosphate (APPR P). May function as an ADP- ribosylase	-	-	-	-	-	-	-	-	-	-	-	-	NT5C
Rsor_tr|A0A814YPH8|A0A814YPH8_9BILA	338969.Rfer_4200	1.69e-12	70.9	COG0546@1|root,COG0546@2|Bacteria,1RACY@1224|Proteobacteria,2VQ4J@28216|Betaproteobacteria,4ADTN@80864|Comamonadaceae	28216|Betaproteobacteria	J	Removes the 2'-phosphate from RNA via an intermediate in which the phosphate is ADP-ribosylated by NAD followed by a presumed transesterification to release the RNA and generate ADP- ribose 1''-2''-cyclic phosphate (APPR P). May function as an ADP- ribosylase	-	-	-	-	-	-	-	-	-	-	-	-	NT5C
Rsor_tr|A0A814CEG6|A0A814CEG6_9BILA	1458275.AZ34_14510	1.12e-36	134.0	COG0637@1|root,COG0637@2|Bacteria,1QZ6Q@1224|Proteobacteria,2WHI4@28216|Betaproteobacteria,4AJXI@80864|Comamonadaceae	28216|Betaproteobacteria	S	5' nucleotidase, deoxy (Pyrimidine), cytosolic type C protein (NT5C)	-	-	-	-	-	-	-	-	-	-	-	-	NT5C
Rsor_tr|A0A813YLT3|A0A813YLT3_9BILA	9483.ENSCJAP00000008920	6.95e-12	72.8	KOG2532@1|root,KOG2532@2759|Eukaryota,38CXA@33154|Opisthokonta,3BBSD@33208|Metazoa,3CR7D@33213|Bilateria,48475@7711|Chordata,48Z4H@7742|Vertebrata,3J5SD@40674|Mammalia,358XK@314146|Euarchontoglires,4MEWW@9443|Primates	33208|Metazoa	G	Major Facilitator Superfamily	SLC17A5	GO:0000323,GO:0003674,GO:0005215,GO:0005342,GO:0005351,GO:0005402,GO:0005575,GO:0005622,GO:0005623,GO:0005737,GO:0005764,GO:0005765,GO:0005773,GO:0005774,GO:0005829,GO:0005886,GO:0005887,GO:0006810,GO:0006811,GO:0006812,GO:0006820,GO:0008150,GO:0008324,GO:0008509,GO:0008514,GO:0008643,GO:0009605,GO:0009607,GO:0009617,GO:0015075,GO:0015077,GO:0015078,GO:0015136,GO:0015144,GO:0015291,GO:0015293,GO:…	-	ko:K08193,ko:K12300,ko:K12301	ko04142,map04142	-	-	-	ko00000,ko00001,ko02000	2.A.1.14,2.A.1.14.10	-	-	MFS_1
Rsor_tr|A0A815LGI0|A0A815LGI0_9BILA	8090.ENSORLP00000004839	1.32e-09	62.4	2CDB0@1|root,2QUGZ@2759|Eukaryota,39UAM@33154|Opisthokonta,3BJ8Z@33208|Metazoa,3CVP5@33213|Bilateria,485A0@7711|Chordata,4933K@7742|Vertebrata,4A125@7898|Actinopterygii	33208|Metazoa	C	Deiodinase, iodothyronine, type I	DIO1	GO:0003674,GO:0003824,GO:0004800,GO:0005488,GO:0005575,GO:0005623,GO:0005886,GO:0006575,GO:0006590,GO:0006725,GO:0006807,GO:0008150,GO:0008152,GO:0008430,GO:0009987,GO:0010817,GO:0016020,GO:0016491,GO:0018958,GO:0042403,GO:0042445,GO:0044237,GO:0044464,GO:0055114,GO:0065007,GO:0065008,GO:0071704,GO:0071944,GO:1901360,GO:1901564,GO:1901615	1.21.99.4	ko:K01562	ko04919,map04919	-	-	-	ko00000,ko00001,ko01000	-	-	-	T4_deiodinase
Rsor_tr|A0A815HXX8|A0A815HXX8_9BILA	439235.Dalk_2056	8.9e-48	169.0	COG0657@1|root,COG0657@2|Bacteria,1RD8A@1224|Proteobacteria,42SS9@68525|delta/epsilon subdivisions,2WPND@28221|Deltaproteobacteria,2MK6P@213118|Desulfobacterales	28221|Deltaproteobacteria	I	PFAM Alpha beta hydrolase fold-3 domain protein	-	-	3.1.1.83	ko:K14731	ko00903,ko00930,ko01220,map00903,map00930,map01220	-	R03751,R06390,R06391,R06392,R06393	RC00713,RC00983,RC01505	ko00000,ko00001,ko01000	-	-	-	Abhydrolase_3
Rsor_tr|A0A815T1C8|A0A815T1C8_9BILA	439235.Dalk_2056	3.31e-51	178.0	COG0657@1|root,COG0657@2|Bacteria,1RD8A@1224|Proteobacteria,42SS9@68525|delta/epsilon subdivisions,2WPND@28221|Deltaproteobacteria,2MK6P@213118|Desulfobacterales	28221|Deltaproteobacteria	I	PFAM Alpha beta hydrolase fold-3 domain protein	-	-	3.1.1.83	ko:K14731	ko00903,ko00930,ko01220,map00903,map00930,map01220	-	R03751,R06390,R06391,R06392,R06393	RC00713,RC00983,RC01505	ko00000,ko00001,ko01000	-	-	-	Abhydrolase_3
Rsor_tr|A0A818SVK8|A0A818SVK8_9BILA	439235.Dalk_2056	4.95e-47	169.0	COG0657@1|root,COG0657@2|Bacteria,1RD8A@1224|Proteobacteria,42SS9@68525|delta/epsilon subdivisions,2WPND@28221|Deltaproteobacteria,2MK6P@213118|Desulfobacterales	28221|Deltaproteobacteria	I	PFAM Alpha beta hydrolase fold-3 domain protein	-	-	3.1.1.83	ko:K14731	ko00903,ko00930,ko01220,map00903,map00930,map01220	-	R03751,R06390,R06391,R06392,R06393	RC00713,RC00983,RC01505	ko00000,ko00001,ko01000	-	-	-	Abhydrolase_3
Rsor_tr|A0A815HPN7|A0A815HPN7_9BILA	626418.bglu_1g30970	1.78e-44	163.0	COG0657@1|root,COG0657@2|Bacteria,1RD8A@1224|Proteobacteria,2VSDG@28216|Betaproteobacteria,1KGMN@119060|Burkholderiaceae	28216|Betaproteobacteria	I	Alpha beta hydrolase	-	-	3.1.1.83	ko:K14731	ko00903,ko00930,ko01220,map00903,map00930,map01220	-	R03751,R06390,R06391,R06392,R06393	RC00713,RC00983,RC01505	ko00000,ko00001,ko01000	-	-	-	Abhydrolase_3
Rsor_tr|A0A814IAX0|A0A814IAX0_9BILA	439235.Dalk_2056	1.34e-49	176.0	COG0657@1|root,COG0657@2|Bacteria,1RD8A@1224|Proteobacteria,42SS9@68525|delta/epsilon subdivisions,2WPND@28221|Deltaproteobacteria,2MK6P@213118|Desulfobacterales	28221|Deltaproteobacteria	I	PFAM Alpha beta hydrolase fold-3 domain protein	-	-	3.1.1.83	ko:K14731	ko00903,ko00930,ko01220,map00903,map00930,map01220	-	R03751,R06390,R06391,R06392,R06393	RC00713,RC00983,RC01505	ko00000,ko00001,ko01000	-	-	-	Abhydrolase_3
Rsor_tr|A0A814X1S5|A0A814X1S5_9BILA	439235.Dalk_2056	6.58e-51	177.0	COG0657@1|root,COG0657@2|Bacteria,1RD8A@1224|Proteobacteria,42SS9@68525|delta/epsilon subdivisions,2WPND@28221|Deltaproteobacteria,2MK6P@213118|Desulfobacterales	28221|Deltaproteobacteria	I	PFAM Alpha beta hydrolase fold-3 domain protein	-	-	3.1.1.83	ko:K14731	ko00903,ko00930,ko01220,map00903,map00930,map01220	-	R03751,R06390,R06391,R06392,R06393	RC00713,RC00983,RC01505	ko00000,ko00001,ko01000	-	-	-	Abhydrolase_3
Rsor_tr|A0A815T413|A0A815T413_9BILA	1117314.PCIT_14866	3.92e-07	60.5	COG1020@1|root,COG1020@2|Bacteria,1QK4F@1224|Proteobacteria,1RPAG@1236|Gammaproteobacteria	1236|Gammaproteobacteria	Q	COG1020 Non-ribosomal peptide synthetase modules and related proteins	-	-	-	-	-	-	-	-	-	-	-	-	AMP-binding,AMP-binding_C,Condensation,PP-binding
Rsor_tr|A0A815IFM0|A0A815IFM0_9BILA	303518.XP_005755382.1	4.05e-16	88.6	COG2304@1|root,2QRPK@2759|Eukaryota,38DTU@33154|Opisthokonta,3BAKW@33208|Metazoa,3D0NY@33213|Bilateria,48AYV@7711|Chordata,48XR3@7742|Vertebrata,49Z68@7898|Actinopterygii	33208|Metazoa	S	Von Willebrand factor A	VWA5A	GO:0005575,GO:0005622,GO:0005623,GO:0005634,GO:0005654,GO:0031974,GO:0031981,GO:0043226,GO:0043227,GO:0043229,GO:0043231,GO:0043233,GO:0044422,GO:0044424,GO:0044428,GO:0044446,GO:0044464,GO:0070013	-	-	-	-	-	-	-	-	-	-	VIT,VWA_3
Rsor_tr|A0A815WKL6|A0A815WKL6_9BILA	936053.I1C2C9	8.35e-10	61.6	COG2801@1|root,KOG0017@2759|Eukaryota,38F42@33154|Opisthokonta,3NVKU@4751|Fungi,1GXM0@112252|Fungi incertae sedis	4751|Fungi	L	retrotransposable element tf2 155 kda protein type 1-like	-	-	-	-	-	-	-	-	-	-	-	-	Asp_protease_2,RVT_1,Retrotrans_gag,gag-asp_proteas,rve,zf-CCHC
Rsor_tr|A0A815XSA0|A0A815XSA0_9BILA	106582.XP_004563696.1	1.3e-25	112.0	28PS4@1|root,2QWEM@2759|Eukaryota,39STS@33154|Opisthokonta,3BM2D@33208|Metazoa,3D4ZE@33213|Bilateria,48DF9@7711|Chordata,498UM@7742|Vertebrata,4A7H6@7898|Actinopterygii	33208|Metazoa	S	Transposase IS4	-	-	-	-	-	-	-	-	-	-	-	-	DDE_Tnp_1_7
Rsor_tr|A0A815UM19|A0A815UM19_9BILA	106582.XP_004570659.1	1.19e-16	85.5	28PS4@1|root,2QWEM@2759|Eukaryota,39STS@33154|Opisthokonta,3BM2D@33208|Metazoa,3D4ZE@33213|Bilateria,48DF9@7711|Chordata,498UM@7742|Vertebrata	33208|Metazoa	S	Transposase IS4	-	-	-	-	-	-	-	-	-	-	-	-	DDE_Tnp_1_7
Rsor_tr|A0A815ZLW3|A0A815ZLW3_9BILA	32507.XP_006791811.1	5.06e-21	99.8	29BXC@1|root,2RJ0S@2759|Eukaryota,39TVF@33154|Opisthokonta,3BJHD@33208|Metazoa,3D3GJ@33213|Bilateria,48CA5@7711|Chordata,493QF@7742|Vertebrata,49VEW@7898|Actinopterygii	33208|Metazoa	S	Transposase IS4	-	-	-	-	-	-	-	-	-	-	-	-	DDE_Tnp_1_7
Rsor_tr|A0A815F5G3|A0A815F5G3_9BILA	1449063.JMLS01000004_gene2424	6.93e-78	265.0	COG1397@1|root,COG1397@2|Bacteria,1TQXG@1239|Firmicutes,4HE5F@91061|Bacilli,26TKM@186822|Paenibacillaceae	91061|Bacilli	O	ADP-ribosylglycohydrolase	draG	-	3.2.2.24	ko:K05521	-	-	-	-	ko00000,ko01000	-	-	-	ADP_ribosyl_GH
Rsor_tr|A0A814DSV8|A0A814DSV8_9BILA	48698.ENSPFOP00000005656	3e-08	63.5	KOG2723@1|root,KOG2723@2759|Eukaryota,39W88@33154|Opisthokonta,3BJQK@33208|Metazoa,3CZKF@33213|Bilateria,488TW@7711|Chordata,491TN@7742|Vertebrata,49T6D@7898|Actinopterygii	33208|Metazoa	S	Potassium channel tetramerisation domain containing 16b	KCTD16	GO:0000003,GO:0002118,GO:0002121,GO:0005575,GO:0005623,GO:0005886,GO:0007610,GO:0007617,GO:0007618,GO:0007619,GO:0008049,GO:0008150,GO:0008277,GO:0009966,GO:0010646,GO:0016020,GO:0019098,GO:0019953,GO:0022414,GO:0023051,GO:0030431,GO:0032501,GO:0032504,GO:0032991,GO:0040012,GO:0040013,GO:0042734,GO:0043235,GO:0044425,GO:0044456,GO:0044459,GO:0044464,GO:0044703,GO:0045202,GO:0045211,GO:0048519,GO:…	-	ko:K21918	-	-	-	-	ko00000,ko04121	-	-	-	BTB_2
Rsor_tr|A0A814DRS0|A0A814DRS0_9BILA	48698.ENSPFOP00000005656	3e-08	63.5	KOG2723@1|root,KOG2723@2759|Eukaryota,39W88@33154|Opisthokonta,3BJQK@33208|Metazoa,3CZKF@33213|Bilateria,488TW@7711|Chordata,491TN@7742|Vertebrata,49T6D@7898|Actinopterygii	33208|Metazoa	S	Potassium channel tetramerisation domain containing 16b	KCTD16	GO:0000003,GO:0002118,GO:0002121,GO:0005575,GO:0005623,GO:0005886,GO:0007610,GO:0007617,GO:0007618,GO:0007619,GO:0008049,GO:0008150,GO:0008277,GO:0009966,GO:0010646,GO:0016020,GO:0019098,GO:0019953,GO:0022414,GO:0023051,GO:0030431,GO:0032501,GO:0032504,GO:0032991,GO:0040012,GO:0040013,GO:0042734,GO:0043235,GO:0044425,GO:0044456,GO:0044459,GO:0044464,GO:0044703,GO:0045202,GO:0045211,GO:0048519,GO:…	-	ko:K21918	-	-	-	-	ko00000,ko04121	-	-	-	BTB_2
Rsor_tr|A0A814I5L9|A0A814I5L9_9BILA	3055.EDO97110	3.84e-19	86.7	2E50V@1|root,2RYTS@2759|Eukaryota	2759|Eukaryota	-	-	-	-	-	-	-	-	-	-	-	-	-	-	-
Rsor_tr|A0A816CE77|A0A816CE77_9BILA	248742.XP_005644181.1	9.54e-21	104.0	COG0459@1|root,KOG0359@2759|Eukaryota,37J2X@33090|Viridiplantae,34HCK@3041|Chlorophyta	3041|Chlorophyta	O	assists the folding of proteins upon ATP hydrolysis	-	-	-	ko:K09498	-	-	-	-	ko00000,ko03110,ko04147	-	-	-	Cpn60_TCP1
Rsor_tr|A0A813XTW1|A0A813XTW1_9BILA	1279009.ADICEAN_01016	3.02e-17	79.0	COG4319@1|root,COG4319@2|Bacteria,4NTMK@976|Bacteroidetes,47X83@768503|Cytophagia	976|Bacteroidetes	S	SnoaL-like domain	-	-	-	-	-	-	-	-	-	-	-	-	DUF4440
Rsor_tr|A0A814N8R7|A0A814N8R7_9BILA	7091.BGIBMGA010782-TA	2.02e-16	81.6	KOG3575@1|root,KOG3575@2759|Eukaryota,39RMC@33154|Opisthokonta,3BMQU@33208|Metazoa,3CZN3@33213|Bilateria,41X55@6656|Arthropoda,3SJ8E@50557|Insecta,448UN@7088|Lepidoptera	33208|Metazoa	K	zinc ion binding. It is involved in the biological process described with steroid hormone mediated signaling pathway	Hr96	GO:0000976,GO:0000977,GO:0000981,GO:0001012,GO:0001067,GO:0003674,GO:0003676,GO:0003677,GO:0003690,GO:0003700,GO:0004879,GO:0005488,GO:0006109,GO:0006355,GO:0006357,GO:0006950,GO:0007154,GO:0007165,GO:0008150,GO:0009605,GO:0009889,GO:0009987,GO:0009991,GO:0010468,GO:0010556,GO:0010675,GO:0010906,GO:0019219,GO:0019222,GO:0023052,GO:0030522,GO:0031323,GO:0031326,GO:0031667,GO:0032881,GO:0042592,GO:…	-	ko:K14035	ko04212,map04212	-	-	-	ko00000,ko00001,ko03000,ko03310	-	-	-	Hormone_recep,zf-C4
Rsor_tr|A0A814F7M4|A0A814F7M4_9BILA	13249.RPRC001794-PA	1.17e-15	86.7	KOG3575@1|root,KOG3575@2759|Eukaryota,39RMC@33154|Opisthokonta,3BMQU@33208|Metazoa,3CZN3@33213|Bilateria,41X55@6656|Arthropoda,3SJ8E@50557|Insecta,3ECBK@33342|Paraneoptera	33208|Metazoa	K	Ligand binding domain of hormone receptors	Hr96	GO:0000976,GO:0000977,GO:0000981,GO:0001012,GO:0001067,GO:0003674,GO:0003676,GO:0003677,GO:0003690,GO:0003700,GO:0004879,GO:0005488,GO:0005575,GO:0005622,GO:0005623,GO:0005634,GO:0006109,GO:0006355,GO:0006357,GO:0006950,GO:0007154,GO:0007165,GO:0008150,GO:0009605,GO:0009889,GO:0009987,GO:0009991,GO:0010468,GO:0010556,GO:0010675,GO:0010906,GO:0019219,GO:0019222,GO:0023052,GO:0030522,GO:0031323,GO:…	-	ko:K14035	ko04212,map04212	-	-	-	ko00000,ko00001,ko03000,ko03310	-	-	-	Hormone_recep,zf-C4
Rsor_tr|A0A814N9U9|A0A814N9U9_9BILA	121225.PHUM460970-PA	4.32e-15	85.1	KOG3575@1|root,KOG3575@2759|Eukaryota,39RMC@33154|Opisthokonta,3BMQU@33208|Metazoa,3CZN3@33213|Bilateria	33208|Metazoa	K	zinc ion binding	-	-	-	ko:K14035	ko04212,map04212	-	-	-	ko00000,ko00001,ko03000,ko03310	-	-	-	Hormone_recep,zf-C4
Rsor_tr|A0A814KX82|A0A814KX82_9BILA	13249.RPRC001794-PA	1.17e-15	86.7	KOG3575@1|root,KOG3575@2759|Eukaryota,39RMC@33154|Opisthokonta,3BMQU@33208|Metazoa,3CZN3@33213|Bilateria,41X55@6656|Arthropoda,3SJ8E@50557|Insecta,3ECBK@33342|Paraneoptera	33208|Metazoa	K	Ligand binding domain of hormone receptors	Hr96	GO:0000976,GO:0000977,GO:0000981,GO:0001012,GO:0001067,GO:0003674,GO:0003676,GO:0003677,GO:0003690,GO:0003700,GO:0004879,GO:0005488,GO:0005575,GO:0005622,GO:0005623,GO:0005634,GO:0006109,GO:0006355,GO:0006357,GO:0006950,GO:0007154,GO:0007165,GO:0008150,GO:0009605,GO:0009889,GO:0009987,GO:0009991,GO:0010468,GO:0010556,GO:0010675,GO:0010906,GO:0019219,GO:0019222,GO:0023052,GO:0030522,GO:0031323,GO:…	-	ko:K14035	ko04212,map04212	-	-	-	ko00000,ko00001,ko03000,ko03310	-	-	-	Hormone_recep,zf-C4
Rsor_tr|A0A814GZG6|A0A814GZG6_9BILA	10224.XP_006823069.1	1.48e-11	70.5	COG1131@1|root,KOG0061@2759|Eukaryota,38CVQ@33154|Opisthokonta,3BGZU@33208|Metazoa,3CR5V@33213|Bilateria	33208|Metazoa	Q	ABC transporter G family member	-	GO:0003674,GO:0003824,GO:0005215,GO:0005575,GO:0005623,GO:0005886,GO:0006810,GO:0008150,GO:0015399,GO:0015405,GO:0016020,GO:0016021,GO:0016462,GO:0016787,GO:0016817,GO:0016818,GO:0016887,GO:0017111,GO:0022804,GO:0022857,GO:0031224,GO:0042623,GO:0042626,GO:0042752,GO:0043492,GO:0044425,GO:0044464,GO:0050789,GO:0051179,GO:0051234,GO:0055085,GO:0065007,GO:0071944	-	-	-	-	-	-	-	-	-	-	ABC2_membrane,ABC_tran
Rsor_tr|A0A815NEW5|A0A815NEW5_9BILA	7070.TC008722-PA	4.53e-23	110.0	COG2801@1|root,KOG0017@2759|Eukaryota,38F42@33154|Opisthokonta,3BA5H@33208|Metazoa	33208|Metazoa	OU	K02A2.6-like	-	-	-	-	-	-	-	-	-	-	-	-	rve,zf-H2C2
Rsor_tr|A0A814NYV7|A0A814NYV7_9BILA	38033.XP_001229616.1	7.53e-17	87.4	COG1234@1|root,2S564@2759|Eukaryota,39YBJ@33154|Opisthokonta,3NWXT@4751|Fungi,3QTXU@4890|Ascomycota,2147W@147550|Sordariomycetes,3U8HA@5139|Sordariales,3HC1X@35718|Chaetomiaceae	4751|Fungi	S	Metallo-beta-lactamase superfamily	-	-	3.1.26.11	ko:K00784	ko03013,map03013	-	-	-	ko00000,ko00001,ko01000,ko03016	-	-	-	Lactamase_B
Rsor_tr|A0A814NS28|A0A814NS28_9BILA	38033.XP_001229616.1	4.36e-18	90.9	COG1234@1|root,2S564@2759|Eukaryota,39YBJ@33154|Opisthokonta,3NWXT@4751|Fungi,3QTXU@4890|Ascomycota,2147W@147550|Sordariomycetes,3U8HA@5139|Sordariales,3HC1X@35718|Chaetomiaceae	4751|Fungi	S	Metallo-beta-lactamase superfamily	-	-	3.1.26.11	ko:K00784	ko03013,map03013	-	-	-	ko00000,ko00001,ko01000,ko03016	-	-	-	Lactamase_B
Rsor_tr|A0A814L001|A0A814L001_9BILA	3760.EMJ17139	1.79e-18	89.4	COG1234@1|root,2QTNW@2759|Eukaryota,37NC2@33090|Viridiplantae,3GC4W@35493|Streptophyta,4JFYQ@91835|fabids	35493|Streptophyta	S	Ribonuclease z	-	-	3.1.26.11	ko:K00784	ko03013,map03013	-	-	-	ko00000,ko00001,ko01000,ko03016	-	-	-	Lactamase_B_2
Rsor_tr|A0A815LJW1|A0A815LJW1_9BILA	3760.EMJ17139	2.48e-19	91.7	COG1234@1|root,2QTNW@2759|Eukaryota,37NC2@33090|Viridiplantae,3GC4W@35493|Streptophyta,4JFYQ@91835|fabids	35493|Streptophyta	S	Ribonuclease z	-	-	3.1.26.11	ko:K00784	ko03013,map03013	-	-	-	ko00000,ko00001,ko01000,ko03016	-	-	-	Lactamase_B_2
Rsor_tr|A0A815BIS6|A0A815BIS6_9BILA	485918.Cpin_1073	8.36e-19	96.3	COG0464@1|root,COG0464@2|Bacteria,4NPXE@976|Bacteroidetes,1IWC0@117747|Sphingobacteriia	976|Bacteroidetes	O	PFAM ATPase family associated with various cellular activities (AAA)	-	-	-	-	-	-	-	-	-	-	-	-	AAA
Rsor_tr|A0A814V708|A0A814V708_9BILA	1223523.H340_04709	2.08e-28	112.0	2DP7T@1|root,330W7@2|Bacteria,2IH3C@201174|Actinobacteria	201174|Actinobacteria	-	-	-	-	-	-	-	-	-	-	-	-	-	-	-
Rsor_tr|A0A814BTW0|A0A814BTW0_9BILA	67267.JNXT01000002_gene6096	1.82e-17	83.6	2DP7T@1|root,330W7@2|Bacteria,2IH3C@201174|Actinobacteria	201174|Actinobacteria	-	-	-	-	-	-	-	-	-	-	-	-	-	-	-
Rsor_tr|A0A813WAQ2|A0A813WAQ2_9BILA	73501.XP_006670801.1	1.14e-14	71.6	2DS7M@1|root,2S6FD@2759|Eukaryota,3A93I@33154|Opisthokonta,3P77B@4751|Fungi,3QZ5B@4890|Ascomycota,21BUB@147550|Sordariomycetes,3TJDF@5125|Hypocreales	4751|Fungi	S	Glucose-repressible protein Grg1	-	-	-	-	-	-	-	-	-	-	-	-	Grg1
Rsor_tr|A0A813RZK7|A0A813RZK7_9BILA	29875.EHK27357	3.85e-11	62.0	2DS7M@1|root,2S6FD@2759|Eukaryota,3A93I@33154|Opisthokonta,3P77B@4751|Fungi,3QZ5B@4890|Ascomycota,21BUB@147550|Sordariomycetes,3TJDF@5125|Hypocreales,3U36A@5129|Hypocreaceae	4751|Fungi	S	Glucose-repressible protein Grg1	-	-	-	-	-	-	-	-	-	-	-	-	Grg1
Rsor_tr|A0A813SFN1|A0A813SFN1_9BILA	73501.XP_006670801.1	9.07e-14	69.3	2DS7M@1|root,2S6FD@2759|Eukaryota,3A93I@33154|Opisthokonta,3P77B@4751|Fungi,3QZ5B@4890|Ascomycota,21BUB@147550|Sordariomycetes,3TJDF@5125|Hypocreales	4751|Fungi	S	Glucose-repressible protein Grg1	-	-	-	-	-	-	-	-	-	-	-	-	Grg1
Rsor_tr|A0A814E2P6|A0A814E2P6_9BILA	29875.EHK27357	6.54e-11	62.0	2DS7M@1|root,2S6FD@2759|Eukaryota,3A93I@33154|Opisthokonta,3P77B@4751|Fungi,3QZ5B@4890|Ascomycota,21BUB@147550|Sordariomycetes,3TJDF@5125|Hypocreales,3U36A@5129|Hypocreaceae	4751|Fungi	S	Glucose-repressible protein Grg1	-	-	-	-	-	-	-	-	-	-	-	-	Grg1
Rsor_tr|A0A813Z0A4|A0A813Z0A4_9BILA	7994.ENSAMXP00000022109	2e-65	229.0	COG0308@1|root,KOG1046@2759|Eukaryota,38CFG@33154|Opisthokonta,3BD0T@33208|Metazoa,3CUKR@33213|Bilateria,489DU@7711|Chordata,493AI@7742|Vertebrata,49RMY@7898|Actinopterygii	33208|Metazoa	EO	Alanyl (membrane) aminopeptidase	ANPEP	GO:0001775,GO:0002252,GO:0002263,GO:0002274,GO:0002275,GO:0002283,GO:0002366,GO:0002376,GO:0002443,GO:0002444,GO:0002446,GO:0003008,GO:0003013,GO:0003674,GO:0003824,GO:0004177,GO:0005488,GO:0005575,GO:0005576,GO:0005615,GO:0005622,GO:0005623,GO:0005737,GO:0005793,GO:0005886,GO:0006508,GO:0006518,GO:0006725,GO:0006807,GO:0006810,GO:0006887,GO:0006955,GO:0007154,GO:0007165,GO:0007267,GO:0008015,GO:…	3.4.11.2	ko:K11140	ko00480,ko01100,ko04614,ko04640,map00480,map01100,map04614,map04640	-	R00899,R04951	RC00096,RC00141	ko00000,ko00001,ko01000,ko01002,ko04090,ko04131,ko04147	-	-	-	ERAP1_C,Peptidase_M1
Rsor_tr|A0A813Z600|A0A813Z600_9BILA	7994.ENSAMXP00000022109	3.81e-65	229.0	COG0308@1|root,KOG1046@2759|Eukaryota,38CFG@33154|Opisthokonta,3BD0T@33208|Metazoa,3CUKR@33213|Bilateria,489DU@7711|Chordata,493AI@7742|Vertebrata,49RMY@7898|Actinopterygii	33208|Metazoa	EO	Alanyl (membrane) aminopeptidase	ANPEP	GO:0001775,GO:0002252,GO:0002263,GO:0002274,GO:0002275,GO:0002283,GO:0002366,GO:0002376,GO:0002443,GO:0002444,GO:0002446,GO:0003008,GO:0003013,GO:0003674,GO:0003824,GO:0004177,GO:0005488,GO:0005575,GO:0005576,GO:0005615,GO:0005622,GO:0005623,GO:0005737,GO:0005793,GO:0005886,GO:0006508,GO:0006518,GO:0006725,GO:0006807,GO:0006810,GO:0006887,GO:0006955,GO:0007154,GO:0007165,GO:0007267,GO:0008015,GO:…	3.4.11.2	ko:K11140	ko00480,ko01100,ko04614,ko04640,map00480,map01100,map04614,map04640	-	R00899,R04951	RC00096,RC00141	ko00000,ko00001,ko01000,ko01002,ko04090,ko04131,ko04147	-	-	-	ERAP1_C,Peptidase_M1
Rsor_tr|A0A815R9N1|A0A815R9N1_9BILA	1191460.F959_01574	8.17e-13	70.1	COG0625@1|root,COG0625@2|Bacteria,1RFXN@1224|Proteobacteria,1T1BE@1236|Gammaproteobacteria,3NTIY@468|Moraxellaceae	1236|Gammaproteobacteria	O	Glutathione S-transferase, C-terminal domain	-	-	2.5.1.18	ko:K00799	ko00480,ko00980,ko00982,ko00983,ko01524,ko05200,ko05204,ko05225,ko05418,map00480,map00980,map00982,map00983,map01524,map05200,map05204,map05225,map05418	-	R03522,R07002,R07003,R07004,R07023,R07024,R07025,R07026,R07069,R07070,R07083,R07084,R07091,R07092,R07093,R07094,R07100,R07113,R07116,R08280,R09409,R11905	RC00004,RC00069,RC00840,RC00948,RC01704,RC01705,RC01706,RC01758,RC01759,RC01765,RC01767,RC01769,RC02243,RC02527,RC02939,RC02940,RC02942,RC02943,RC02944	ko00000,ko00001,ko01000,ko02000	1.A.12.2.2,1.A.12.3.2	-	-	GST_C_3,GST_N_3
Rsor_tr|A0A815WJS6|A0A815WJS6_9BILA	4530.OS08T0335000-00	2.69e-63	226.0	COG1643@1|root,KOG0923@2759|Eukaryota,37SUB@33090|Viridiplantae,3GASK@35493|Streptophyta	35493|Streptophyta	A	Pre-mRNA-splicing factor ATP-dependent RNA helicase	-	GO:0000003,GO:0000375,GO:0000377,GO:0000398,GO:0003006,GO:0003674,GO:0003676,GO:0003723,GO:0003724,GO:0003824,GO:0004004,GO:0004386,GO:0005488,GO:0005575,GO:0005622,GO:0005623,GO:0005634,GO:0005681,GO:0005737,GO:0006139,GO:0006396,GO:0006397,GO:0006725,GO:0006807,GO:0007275,GO:0008026,GO:0008150,GO:0008152,GO:0008186,GO:0008380,GO:0009790,GO:0009791,GO:0009793,GO:0009892,GO:0009987,GO:0010154,GO:…	3.6.4.13	ko:K12813	ko03040,map03040	-	-	-	ko00000,ko00001,ko01000,ko03041	-	-	-	DEAD,HA2,Helicase_C,OB_NTP_bind
Rsor_tr|A0A816C6M2|A0A816C6M2_9BILA	4572.TRIUR3_14474-P1	3.21e-95	334.0	COG1643@1|root,KOG0922@2759|Eukaryota,37PGP@33090|Viridiplantae,3GEAW@35493|Streptophyta,3M55E@4447|Liliopsida,3I6BB@38820|Poales	35493|Streptophyta	A	Helicase associated domain (HA2) Add an annotation	-	GO:0000375,GO:0000377,GO:0000398,GO:0003674,GO:0003676,GO:0003723,GO:0003724,GO:0003729,GO:0003824,GO:0004004,GO:0004386,GO:0005488,GO:0005575,GO:0005622,GO:0005623,GO:0005634,GO:0005681,GO:0005737,GO:0005739,GO:0005829,GO:0005911,GO:0006139,GO:0006396,GO:0006397,GO:0006725,GO:0006807,GO:0008026,GO:0008150,GO:0008152,GO:0008186,GO:0008380,GO:0009506,GO:0009987,GO:0010467,GO:0016070,GO:0016071,GO:…	3.6.4.13	ko:K12818	ko03040,map03040	-	-	-	ko00000,ko00001,ko01000,ko03041	-	-	-	DEAD,HA2,Helicase_C,OB_NTP_bind,S1
Rsor_tr|A0A814HXA0|A0A814HXA0_9BILA	55529.EKX52306	3.27e-13	72.0	COG0515@1|root,2QQ1P@2759|Eukaryota	2759|Eukaryota	KLT	ubiquitin-protein transferase activity	-	-	2.7.11.1	ko:K04733	ko04010,ko04064,ko04620,ko04621,ko04624,ko04722,ko05133,ko05140,ko05142,ko05145,ko05152,ko05162,ko05164,map04010,map04064,map04620,map04621,map04624,map04722,map05133,map05140,map05142,map05145,map05152,map05162,map05164	M00686	-	-	ko00000,ko00001,ko00002,ko01000,ko01001	-	-	-	Pkinase,Pkinase_Tyr,U-box
Rsor_tr|A0A815VDA0|A0A815VDA0_9BILA	2903.EOD23203	8.52e-09	60.1	28KC8@1|root,2QST6@2759|Eukaryota	2759|Eukaryota	S	ubiquitin-protein transferase activity	-	-	-	-	-	-	-	-	-	-	-	-	Pkinase_Tyr,U-box
Rsor_tr|A0A813QCD0|A0A813QCD0_9BILA	2903.EOD23203	8.52e-09	60.1	28KC8@1|root,2QST6@2759|Eukaryota	2759|Eukaryota	S	ubiquitin-protein transferase activity	-	-	-	-	-	-	-	-	-	-	-	-	Pkinase_Tyr,U-box
Rsor_tr|A0A815GZ33|A0A815GZ33_9BILA	310453.XP_007579900.1	1.45e-24	115.0	2A6C3@1|root,2RYBJ@2759|Eukaryota,39PKH@33154|Opisthokonta,3NUSM@4751|Fungi,3QPK0@4890|Ascomycota,203K1@147541|Dothideomycetes	4751|Fungi	-	-	-	-	-	-	-	-	-	-	-	-	-	-	-
Rsor_tr|A0A814MYL2|A0A814MYL2_9BILA	310453.XP_007579900.1	2.93e-29	128.0	2A6C3@1|root,2RYBJ@2759|Eukaryota,39PKH@33154|Opisthokonta,3NUSM@4751|Fungi,3QPK0@4890|Ascomycota,203K1@147541|Dothideomycetes	4751|Fungi	-	-	-	-	-	-	-	-	-	-	-	-	-	-	-
Rsor_tr|A0A815V0I2|A0A815V0I2_9BILA	5507.FOXG_15562P0	9.63e-16	80.9	2E238@1|root,2S9C0@2759|Eukaryota,3AKSB@33154|Opisthokonta,3PDSH@4751|Fungi,3R3PB@4890|Ascomycota,21H9C@147550|Sordariomycetes,3TPR7@5125|Hypocreales,1FWUQ@110618|Nectriaceae	4751|Fungi	-	-	-	-	-	-	-	-	-	-	-	-	-	-	-
Rsor_tr|A0A815ZCC6|A0A815ZCC6_9BILA	225117.XP_009343084.1	1.68e-23	109.0	COG5272@1|root,KOG0001@2759|Eukaryota,37K87@33090|Viridiplantae,3G7XW@35493|Streptophyta,4JRTF@91835|fabids	35493|Streptophyta	O	polyubiquitin	-	-	-	ko:K08770	ko03320,map03320	-	-	-	ko00000,ko00001,ko04121	-	-	-	ubiquitin
Rsor_tr|A0A815EWH1|A0A815EWH1_9BILA	4555.Si006042m	2.14e-37	147.0	KOG4197@1|root,KOG4197@2759|Eukaryota,37SU0@33090|Viridiplantae,3G9R0@35493|Streptophyta,3KN6I@4447|Liliopsida,3IEJZ@38820|Poales	35493|Streptophyta	S	DYW family of nucleic acid deaminases	-	-	-	-	-	-	-	-	-	-	-	-	DYW_deaminase,PPR,PPR_2
Rsor_tr|A0A815YYB9|A0A815YYB9_9BILA	4572.TRIUR3_08732-P1	6.73e-47	171.0	KOG4197@1|root,KOG4197@2759|Eukaryota,37J9V@33090|Viridiplantae,3GEKJ@35493|Streptophyta,3KRMD@4447|Liliopsida,3IG1J@38820|Poales	35493|Streptophyta	S	DYW family of nucleic acid deaminases	-	GO:0003674,GO:0003676,GO:0003723,GO:0003824,GO:0004518,GO:0004519,GO:0005488,GO:0005575,GO:0005622,GO:0005623,GO:0006139,GO:0006725,GO:0006807,GO:0008150,GO:0008152,GO:0009451,GO:0009987,GO:0016070,GO:0016787,GO:0016788,GO:0034641,GO:0043170,GO:0043226,GO:0043227,GO:0043229,GO:0043231,GO:0043412,GO:0044237,GO:0044238,GO:0044424,GO:0044464,GO:0046483,GO:0071704,GO:0090304,GO:0090305,GO:0097159,GO:…	-	-	-	-	-	-	-	-	-	-	DYW_deaminase,PPR,PPR_2
Rsor_tr|A0A815BE51|A0A815BE51_9BILA	126957.SMAR008605-PA	3.73e-18	89.0	COG5126@1|root,KOG0044@2759|Eukaryota,38GAM@33154|Opisthokonta,3BHYY@33208|Metazoa,3D1WA@33213|Bilateria,41VK9@6656|Arthropoda	33208|Metazoa	T	Calcium ion binding	ncs-2	-	-	-	-	-	-	-	-	-	-	-	EF-hand_1,EF-hand_5,EF-hand_7,EF-hand_8
Rsor_tr|A0A814WZH6|A0A814WZH6_9BILA	7739.XP_002592685.1	1.56e-12	73.9	KOG2610@1|root,KOG2610@2759|Eukaryota,39173@33154|Opisthokonta,3B960@33208|Metazoa,3CUUJ@33213|Bilateria,4833V@7711|Chordata	33208|Metazoa	-	-	TTC38	-	-	-	-	-	-	-	-	-	-	-	-
Rsor_tr|A0A815XFI3|A0A815XFI3_9BILA	32507.XP_006810193.1	5.64e-13	73.9	COG5059@1|root,KOG0247@2759|Eukaryota,38FXQ@33154|Opisthokonta,3BE69@33208|Metazoa,3CVCY@33213|Bilateria	33208|Metazoa	Z	Belongs to the TRAFAC class myosin-kinesin ATPase superfamily. Kinesin family	KIF20B	GO:0000902,GO:0000922,GO:0001838,GO:0001841,GO:0001843,GO:0002009,GO:0003674,GO:0003774,GO:0003777,GO:0003824,GO:0005488,GO:0005515,GO:0005575,GO:0005622,GO:0005623,GO:0005634,GO:0005654,GO:0005730,GO:0005737,GO:0005813,GO:0005815,GO:0005819,GO:0005856,GO:0005871,GO:0005875,GO:0006928,GO:0007017,GO:0007018,GO:0007049,GO:0007050,GO:0007088,GO:0007275,GO:0007346,GO:0007399,GO:0008017,GO:0008092,GO:…	-	ko:K10402	-	-	-	-	ko00000,ko03036,ko04131,ko04812	-	-	-	Kinesin
Rsor_tr|A0A816G1N5|A0A816G1N5_9BILA	69293.ENSGACP00000013571	5.38e-16	83.6	COG5059@1|root,KOG0247@2759|Eukaryota,38FXQ@33154|Opisthokonta,3BE69@33208|Metazoa,3CVCY@33213|Bilateria,48AYK@7711|Chordata,49PQ6@7742|Vertebrata,4A6PP@7898|Actinopterygii	33208|Metazoa	Z	Kinesin family member 20B	KIF20B	GO:0000902,GO:0000922,GO:0001838,GO:0001841,GO:0001843,GO:0002009,GO:0003674,GO:0003774,GO:0003777,GO:0003824,GO:0005488,GO:0005515,GO:0005575,GO:0005622,GO:0005623,GO:0005634,GO:0005654,GO:0005730,GO:0005737,GO:0005813,GO:0005815,GO:0005819,GO:0005856,GO:0005871,GO:0005875,GO:0006928,GO:0007017,GO:0007018,GO:0007049,GO:0007050,GO:0007088,GO:0007275,GO:0007346,GO:0007399,GO:0008017,GO:0008092,GO:…	-	ko:K10402	-	-	-	-	ko00000,ko03036,ko04131,ko04812	-	-	-	Kinesin
Rsor_tr|A0A815VYK3|A0A815VYK3_9BILA	69293.ENSGACP00000013571	1.02e-16	85.9	COG5059@1|root,KOG0247@2759|Eukaryota,38FXQ@33154|Opisthokonta,3BE69@33208|Metazoa,3CVCY@33213|Bilateria,48AYK@7711|Chordata,49PQ6@7742|Vertebrata,4A6PP@7898|Actinopterygii	33208|Metazoa	Z	Kinesin family member 20B	KIF20B	GO:0000902,GO:0000922,GO:0001838,GO:0001841,GO:0001843,GO:0002009,GO:0003674,GO:0003774,GO:0003777,GO:0003824,GO:0005488,GO:0005515,GO:0005575,GO:0005622,GO:0005623,GO:0005634,GO:0005654,GO:0005730,GO:0005737,GO:0005813,GO:0005815,GO:0005819,GO:0005856,GO:0005871,GO:0005875,GO:0006928,GO:0007017,GO:0007018,GO:0007049,GO:0007050,GO:0007088,GO:0007275,GO:0007346,GO:0007399,GO:0008017,GO:0008092,GO:…	-	ko:K10402	-	-	-	-	ko00000,ko03036,ko04131,ko04812	-	-	-	Kinesin
Rsor_tr|A0A814UJ02|A0A814UJ02_9BILA	10228.TriadP30089	1.72e-61	227.0	KOG4236@1|root,KOG4236@2759|Eukaryota,38CXS@33154|Opisthokonta,3BBYD@33208|Metazoa	33208|Metazoa	T	protein kinase D signaling	PRKD1	GO:0000421,GO:0001817,GO:0001819,GO:0001932,GO:0001934,GO:0001936,GO:0001938,GO:0002009,GO:0002253,GO:0002376,GO:0002429,GO:0002682,GO:0002684,GO:0002757,GO:0002764,GO:0002768,GO:0003158,GO:0003159,GO:0003674,GO:0003824,GO:0004672,GO:0004674,GO:0004697,GO:0005080,GO:0005488,GO:0005515,GO:0005575,GO:0005622,GO:0005623,GO:0005634,GO:0005654,GO:0005737,GO:0005773,GO:0005774,GO:0005776,GO:0005794,GO:…	2.7.11.13	ko:K06070,ko:K22154	ko04015,ko04925,map04015,map04925	-	-	-	ko00000,ko00001,ko01000,ko01001	-	-	-	C1_1,PH,Pkinase
Rsor_tr|A0A814BLU6|A0A814BLU6_9BILA	132908.ENSPVAP00000007325	3.59e-53	206.0	KOG4236@1|root,KOG4236@2759|Eukaryota,38CXS@33154|Opisthokonta,3BBYD@33208|Metazoa,3CRB8@33213|Bilateria,480SX@7711|Chordata,48WHE@7742|Vertebrata,3JDBE@40674|Mammalia,4KWDE@9397|Chiroptera	33208|Metazoa	T	Serine threonine-protein kinase	PRKD2	GO:0001817,GO:0001819,GO:0001932,GO:0001934,GO:0001936,GO:0001938,GO:0002009,GO:0002253,GO:0002376,GO:0002429,GO:0002682,GO:0002684,GO:0002757,GO:0002764,GO:0002768,GO:0003158,GO:0003159,GO:0003674,GO:0003824,GO:0004672,GO:0004674,GO:0005080,GO:0005488,GO:0005515,GO:0005575,GO:0005622,GO:0005623,GO:0005634,GO:0005654,GO:0005737,GO:0005829,GO:0005886,GO:0006355,GO:0006357,GO:0006464,GO:0006468,GO:…	2.7.11.13	ko:K06070,ko:K22154	ko04015,ko04925,map04015,map04925	-	-	-	ko00000,ko00001,ko01000,ko01001	-	-	-	C1_1,PH,Pkinase
Rsor_tr|A0A814UDD8|A0A814UDD8_9BILA	10228.TriadP30089	4.48e-61	226.0	KOG4236@1|root,KOG4236@2759|Eukaryota,38CXS@33154|Opisthokonta,3BBYD@33208|Metazoa	33208|Metazoa	T	protein kinase D signaling	PRKD1	GO:0000421,GO:0001817,GO:0001819,GO:0001932,GO:0001934,GO:0001936,GO:0001938,GO:0002009,GO:0002253,GO:0002376,GO:0002429,GO:0002682,GO:0002684,GO:0002757,GO:0002764,GO:0002768,GO:0003158,GO:0003159,GO:0003674,GO:0003824,GO:0004672,GO:0004674,GO:0004697,GO:0005080,GO:0005488,GO:0005515,GO:0005575,GO:0005622,GO:0005623,GO:0005634,GO:0005654,GO:0005737,GO:0005773,GO:0005774,GO:0005776,GO:0005794,GO:…	2.7.11.13	ko:K06070,ko:K22154	ko04015,ko04925,map04015,map04925	-	-	-	ko00000,ko00001,ko01000,ko01001	-	-	-	C1_1,PH,Pkinase
Rsor_tr|A0A814BLX6|A0A814BLX6_9BILA	132908.ENSPVAP00000007325	4.87e-53	206.0	KOG4236@1|root,KOG4236@2759|Eukaryota,38CXS@33154|Opisthokonta,3BBYD@33208|Metazoa,3CRB8@33213|Bilateria,480SX@7711|Chordata,48WHE@7742|Vertebrata,3JDBE@40674|Mammalia,4KWDE@9397|Chiroptera	33208|Metazoa	T	Serine threonine-protein kinase	PRKD2	GO:0001817,GO:0001819,GO:0001932,GO:0001934,GO:0001936,GO:0001938,GO:0002009,GO:0002253,GO:0002376,GO:0002429,GO:0002682,GO:0002684,GO:0002757,GO:0002764,GO:0002768,GO:0003158,GO:0003159,GO:0003674,GO:0003824,GO:0004672,GO:0004674,GO:0005080,GO:0005488,GO:0005515,GO:0005575,GO:0005622,GO:0005623,GO:0005634,GO:0005654,GO:0005737,GO:0005829,GO:0005886,GO:0006355,GO:0006357,GO:0006464,GO:0006468,GO:…	2.7.11.13	ko:K06070,ko:K22154	ko04015,ko04925,map04015,map04925	-	-	-	ko00000,ko00001,ko01000,ko01001	-	-	-	C1_1,PH,Pkinase
Rsor_tr|A0A813TDG3|A0A813TDG3_9BILA	33188.XP_002542453.1	6.95e-10	68.2	COG4850@1|root,2RYXR@2759|Eukaryota,39UK2@33154|Opisthokonta,3NVID@4751|Fungi,3QJYW@4890|Ascomycota,20C4N@147545|Eurotiomycetes,3B1K2@33183|Onygenales	4751|Fungi	S	Uncharacterized conserved protein (DUF2183)	-	-	-	-	-	-	-	-	-	-	-	-	DUF2183
Rsor_tr|A0A815SX70|A0A815SX70_9BILA	33188.XP_002542453.1	1.41e-08	64.3	COG4850@1|root,2RYXR@2759|Eukaryota,39UK2@33154|Opisthokonta,3NVID@4751|Fungi,3QJYW@4890|Ascomycota,20C4N@147545|Eurotiomycetes,3B1K2@33183|Onygenales	4751|Fungi	S	Uncharacterized conserved protein (DUF2183)	-	-	-	-	-	-	-	-	-	-	-	-	DUF2183
Rsor_tr|A0A815SW31|A0A815SW31_9BILA	33188.XP_002542453.1	5.87e-09	65.5	COG4850@1|root,2RYXR@2759|Eukaryota,39UK2@33154|Opisthokonta,3NVID@4751|Fungi,3QJYW@4890|Ascomycota,20C4N@147545|Eurotiomycetes,3B1K2@33183|Onygenales	4751|Fungi	S	Uncharacterized conserved protein (DUF2183)	-	-	-	-	-	-	-	-	-	-	-	-	DUF2183
Rsor_tr|A0A813VQT5|A0A813VQT5_9BILA	7955.ENSDARP00000108165	3.21e-30	132.0	COG5560@1|root,KOG1870@2759|Eukaryota,38FGF@33154|Opisthokonta,3BCZZ@33208|Metazoa,3CWNG@33213|Bilateria,481SQ@7711|Chordata,48VI0@7742|Vertebrata,49QG8@7898|Actinopterygii	33208|Metazoa	O	Ubiquitin specific peptidase 15	USP15	GO:0003674,GO:0003824,GO:0004175,GO:0004197,GO:0004843,GO:0005102,GO:0005126,GO:0005160,GO:0005488,GO:0005515,GO:0005575,GO:0005622,GO:0005623,GO:0005634,GO:0005737,GO:0005829,GO:0006325,GO:0006355,GO:0006357,GO:0006464,GO:0006468,GO:0006508,GO:0006793,GO:0006796,GO:0006807,GO:0006996,GO:0007154,GO:0007165,GO:0007166,GO:0007167,GO:0007178,GO:0007179,GO:0008150,GO:0008152,GO:0008233,GO:0008234,GO:…	3.4.19.12	ko:K11835,ko:K21343	ko04137,map04137	-	-	-	ko00000,ko00001,ko01000,ko01002,ko04121,ko04131	-	-	-	DUSP,UCH,USP7_C2,Ubiquitin_3
Rsor_tr|A0A815WEN8|A0A815WEN8_9BILA	5888.CAK94293	8.89e-23	110.0	KOG1868@1|root,KOG1868@2759|Eukaryota,3ZAP8@5878|Ciliophora	5878|Ciliophora	O	Ubiquitin carboxyl-terminal hydrolase	-	-	3.4.19.12	ko:K11839	ko04137,ko04144,ko04934,map04137,map04144,map04934	-	-	-	ko00000,ko00001,ko01000,ko01002,ko04121,ko04131	-	-	-	UCH
Rsor_tr|A0A813VNU8|A0A813VNU8_9BILA	7994.ENSAMXP00000018353	1.45e-30	132.0	COG5560@1|root,KOG1870@2759|Eukaryota,38FGF@33154|Opisthokonta,3BCZZ@33208|Metazoa,3CWNG@33213|Bilateria,481SQ@7711|Chordata,48VI0@7742|Vertebrata,49QG8@7898|Actinopterygii	33208|Metazoa	O	Ubiquitin specific peptidase 15	USP15	GO:0003674,GO:0003824,GO:0004175,GO:0004197,GO:0004843,GO:0005102,GO:0005126,GO:0005160,GO:0005488,GO:0005515,GO:0005575,GO:0005622,GO:0005623,GO:0005634,GO:0005737,GO:0005829,GO:0006325,GO:0006355,GO:0006357,GO:0006464,GO:0006468,GO:0006508,GO:0006793,GO:0006796,GO:0006807,GO:0006996,GO:0007154,GO:0007165,GO:0007166,GO:0007167,GO:0007178,GO:0007179,GO:0008150,GO:0008152,GO:0008233,GO:0008234,GO:…	3.4.19.12	ko:K11835,ko:K21343	ko04137,map04137	-	-	-	ko00000,ko00001,ko01000,ko01002,ko04121,ko04131	-	-	-	DUSP,UCH,USP7_C2,Ubiquitin_3
Rsor_tr|A0A815YKI3|A0A815YKI3_9BILA	5888.CAK94293	5.18e-22	107.0	KOG1868@1|root,KOG1868@2759|Eukaryota,3ZAP8@5878|Ciliophora	5878|Ciliophora	O	Ubiquitin carboxyl-terminal hydrolase	-	-	3.4.19.12	ko:K11839	ko04137,ko04144,ko04934,map04137,map04144,map04934	-	-	-	ko00000,ko00001,ko01000,ko01002,ko04121,ko04131	-	-	-	UCH
Rsor_tr|A0A814SAP7|A0A814SAP7_9BILA	51511.ENSCSAVP00000013925	7.52e-13	73.9	2DMK9@1|root,2S657@2759|Eukaryota,3A9TR@33154|Opisthokonta,3BU4S@33208|Metazoa,3DADA@33213|Bilateria	33208|Metazoa	S	Mannose-6-phosphate receptor	-	-	-	-	-	-	-	-	-	-	-	-	ATG27
Rsor_tr|A0A815CNI4|A0A815CNI4_9BILA	51511.ENSCSAVP00000013925	2.27e-15	80.9	2DMK9@1|root,2S657@2759|Eukaryota,3A9TR@33154|Opisthokonta,3BU4S@33208|Metazoa,3DADA@33213|Bilateria	33208|Metazoa	S	Mannose-6-phosphate receptor	-	-	-	-	-	-	-	-	-	-	-	-	ATG27
Rsor_tr|A0A814KCS6|A0A814KCS6_9BILA	7719.XP_002126668.1	6.87e-08	60.1	2DMK9@1|root,2S657@2759|Eukaryota,3A9TR@33154|Opisthokonta,3BU4S@33208|Metazoa,3DADA@33213|Bilateria	33208|Metazoa	S	Mannose-6-phosphate receptor	-	-	-	-	-	-	-	-	-	-	-	-	ATG27
Rsor_tr|A0A813V3W5|A0A813V3W5_9BILA	1040986.ATYO01000031_gene3227	2.12e-10	68.2	COG1748@1|root,COG1748@2|Bacteria,1P35E@1224|Proteobacteria,2TSYM@28211|Alphaproteobacteria,43KNV@69277|Phyllobacteriaceae	28211|Alphaproteobacteria	E	Domain of unknown function (DUF4166)	-	-	-	-	-	-	-	-	-	-	-	-	DUF4166,Sacchrp_dh_NADP
Rsor_tr|A0A815KPF3|A0A815KPF3_9BILA	61459.XP_007782614.1	4.68e-17	83.2	2EDR5@1|root,2SJAM@2759|Eukaryota,39YJ3@33154|Opisthokonta,3P2JU@4751|Fungi,3QQI5@4890|Ascomycota,20J2S@147545|Eurotiomycetes,3MTIW@451870|Chaetothyriomycetidae	4751|Fungi	-	-	-	-	-	-	-	-	-	-	-	-	-	-	-
Rsor_tr|A0A815MX07|A0A815MX07_9BILA	61459.XP_007782615.1	2.98e-39	145.0	2C9NJ@1|root,2SINW@2759|Eukaryota,38E9R@33154|Opisthokonta,3NVZI@4751|Fungi,3QQ1T@4890|Ascomycota	4751|Fungi	-	-	-	-	-	-	-	-	-	-	-	-	-	-	-
Rsor_tr|A0A815N262|A0A815N262_9BILA	61459.XP_007782615.1	4.2e-39	145.0	2C9NJ@1|root,2SINW@2759|Eukaryota,38E9R@33154|Opisthokonta,3NVZI@4751|Fungi,3QQ1T@4890|Ascomycota	4751|Fungi	-	-	-	-	-	-	-	-	-	-	-	-	-	-	-
Rsor_tr|A0A814KET1|A0A814KET1_9BILA	393283.XP_007841299.1	3.91e-17	84.3	2C9NJ@1|root,2SINW@2759|Eukaryota,38E9R@33154|Opisthokonta,3NVZI@4751|Fungi,3QQ1T@4890|Ascomycota,212JC@147550|Sordariomycetes	4751|Fungi	-	-	-	-	-	-	-	-	-	-	-	-	-	-	-
Rsor_tr|A0A815N5I4|A0A815N5I4_9BILA	393283.XP_007841299.1	1.37e-17	85.1	2C9NJ@1|root,2SINW@2759|Eukaryota,38E9R@33154|Opisthokonta,3NVZI@4751|Fungi,3QQ1T@4890|Ascomycota,212JC@147550|Sordariomycetes	4751|Fungi	-	-	-	-	-	-	-	-	-	-	-	-	-	-	-
Rsor_tr|A0A814JS91|A0A814JS91_9BILA	5145.XP_001907594.1	2.76e-16	81.6	2C9NJ@1|root,2SINW@2759|Eukaryota,38E9R@33154|Opisthokonta,3NVZI@4751|Fungi,3QQ1T@4890|Ascomycota,212JC@147550|Sordariomycetes,3UAZI@5139|Sordariales	4751|Fungi	-	-	-	-	-	-	-	-	-	-	-	-	-	-	-
Rsor_tr|A0A815VY62|A0A815VY62_9BILA	5217.XP_007000806.1	6.83e-121	378.0	28N1R@1|root,2QUKR@2759|Eukaryota,39SBW@33154|Opisthokonta,3NZN2@4751|Fungi,3UZAM@5204|Basidiomycota,3VCZE@5234|Tremellales	4751|Fungi	S	PLD-like domain	-	-	-	-	-	-	-	-	-	-	-	-	PLDc_2
Rsor_tr|A0A815VAG4|A0A815VAG4_9BILA	5011.R4XA04	1.07e-72	244.0	28N1R@1|root,2QUKR@2759|Eukaryota,39SBW@33154|Opisthokonta,3NZN2@4751|Fungi,3QQ6G@4890|Ascomycota	4751|Fungi	S	IQ calmodulin-binding motif protein	-	-	-	-	-	-	-	-	-	-	-	-	PLDc_2
Rsor_tr|A0A814GDN2|A0A814GDN2_9BILA	1292020.H483_0109620	1.07e-11	75.5	COG2124@1|root,COG2124@2|Bacteria,2GK4Z@201174|Actinobacteria	201174|Actinobacteria	Q	cytochrome P450	-	-	-	-	-	-	-	-	-	-	-	-	p450
Rsor_tr|A0A813WV62|A0A813WV62_9BILA	132908.ENSPVAP00000005529	1.34e-12	78.6	COG2124@1|root,KOG0157@2759|Eukaryota,38CHP@33154|Opisthokonta,3B9GY@33208|Metazoa,3CSG8@33213|Bilateria,487KR@7711|Chordata,49547@7742|Vertebrata,3JE48@40674|Mammalia,4KWV0@9397|Chiroptera	33208|Metazoa	IQ	cytochrome P450	CYP4V2	GO:0000003,GO:0000280,GO:0000910,GO:0001523,GO:0003006,GO:0003674,GO:0003824,GO:0004497,GO:0005575,GO:0005622,GO:0005623,GO:0005737,GO:0005783,GO:0005789,GO:0006082,GO:0006629,GO:0006631,GO:0006720,GO:0006721,GO:0006996,GO:0007049,GO:0007143,GO:0007275,GO:0007276,GO:0007281,GO:0007292,GO:0008150,GO:0008152,GO:0008202,GO:0008356,GO:0008610,GO:0009058,GO:0009653,GO:0009790,GO:0009987,GO:0010430,GO:…	-	ko:K07427,ko:K15001,ko:K17953	-	-	-	-	ko00000,ko00199,ko01000	-	-	-	p450
Rsor_tr|A0A814XY39|A0A814XY39_9BILA	9612.ENSCAFP00000010988	1.6e-24	107.0	COG2124@1|root,KOG0157@2759|Eukaryota,38CHP@33154|Opisthokonta,3B9GY@33208|Metazoa,3CSG8@33213|Bilateria,487KR@7711|Chordata,49547@7742|Vertebrata,3JE48@40674|Mammalia,3EKKK@33554|Carnivora	33208|Metazoa	Q	Cytochrome P450, family 4, subfamily V, polypeptide 2	CYP4V2	GO:0000003,GO:0000280,GO:0000910,GO:0001523,GO:0003006,GO:0003674,GO:0003824,GO:0004497,GO:0005575,GO:0005622,GO:0005623,GO:0005737,GO:0005783,GO:0005789,GO:0006082,GO:0006629,GO:0006631,GO:0006720,GO:0006721,GO:0006996,GO:0007049,GO:0007143,GO:0007275,GO:0007276,GO:0007281,GO:0007292,GO:0008150,GO:0008152,GO:0008202,GO:0008356,GO:0008610,GO:0009058,GO:0009653,GO:0009790,GO:0009987,GO:0010430,GO:…	-	ko:K07427,ko:K15001,ko:K17953	-	-	-	-	ko00000,ko00199,ko01000	-	-	-	p450
Rsor_tr|A0A816CTF4|A0A816CTF4_9BILA	132908.ENSPVAP00000005529	7.12e-14	78.6	COG2124@1|root,KOG0157@2759|Eukaryota,38CHP@33154|Opisthokonta,3B9GY@33208|Metazoa,3CSG8@33213|Bilateria,487KR@7711|Chordata,49547@7742|Vertebrata,3JE48@40674|Mammalia,4KWV0@9397|Chiroptera	33208|Metazoa	IQ	cytochrome P450	CYP4V2	GO:0000003,GO:0000280,GO:0000910,GO:0001523,GO:0003006,GO:0003674,GO:0003824,GO:0004497,GO:0005575,GO:0005622,GO:0005623,GO:0005737,GO:0005783,GO:0005789,GO:0006082,GO:0006629,GO:0006631,GO:0006720,GO:0006721,GO:0006996,GO:0007049,GO:0007143,GO:0007275,GO:0007276,GO:0007281,GO:0007292,GO:0008150,GO:0008152,GO:0008202,GO:0008356,GO:0008610,GO:0009058,GO:0009653,GO:0009790,GO:0009987,GO:0010430,GO:…	-	ko:K07427,ko:K15001,ko:K17953	-	-	-	-	ko00000,ko00199,ko01000	-	-	-	p450
Rsor_tr|A0A815TAU0|A0A815TAU0_9BILA	132908.ENSPVAP00000005529	8.87e-17	91.3	COG2124@1|root,KOG0157@2759|Eukaryota,38CHP@33154|Opisthokonta,3B9GY@33208|Metazoa,3CSG8@33213|Bilateria,487KR@7711|Chordata,49547@7742|Vertebrata,3JE48@40674|Mammalia,4KWV0@9397|Chiroptera	33208|Metazoa	IQ	cytochrome P450	CYP4V2	GO:0000003,GO:0000280,GO:0000910,GO:0001523,GO:0003006,GO:0003674,GO:0003824,GO:0004497,GO:0005575,GO:0005622,GO:0005623,GO:0005737,GO:0005783,GO:0005789,GO:0006082,GO:0006629,GO:0006631,GO:0006720,GO:0006721,GO:0006996,GO:0007049,GO:0007143,GO:0007275,GO:0007276,GO:0007281,GO:0007292,GO:0008150,GO:0008152,GO:0008202,GO:0008356,GO:0008610,GO:0009058,GO:0009653,GO:0009790,GO:0009987,GO:0010430,GO:…	-	ko:K07427,ko:K15001,ko:K17953	-	-	-	-	ko00000,ko00199,ko01000	-	-	-	p450
Rsor_tr|A0A813YIU6|A0A813YIU6_9BILA	132908.ENSPVAP00000005529	1.34e-12	78.6	COG2124@1|root,KOG0157@2759|Eukaryota,38CHP@33154|Opisthokonta,3B9GY@33208|Metazoa,3CSG8@33213|Bilateria,487KR@7711|Chordata,49547@7742|Vertebrata,3JE48@40674|Mammalia,4KWV0@9397|Chiroptera	33208|Metazoa	IQ	cytochrome P450	CYP4V2	GO:0000003,GO:0000280,GO:0000910,GO:0001523,GO:0003006,GO:0003674,GO:0003824,GO:0004497,GO:0005575,GO:0005622,GO:0005623,GO:0005737,GO:0005783,GO:0005789,GO:0006082,GO:0006629,GO:0006631,GO:0006720,GO:0006721,GO:0006996,GO:0007049,GO:0007143,GO:0007275,GO:0007276,GO:0007281,GO:0007292,GO:0008150,GO:0008152,GO:0008202,GO:0008356,GO:0008610,GO:0009058,GO:0009653,GO:0009790,GO:0009987,GO:0010430,GO:…	-	ko:K07427,ko:K15001,ko:K17953	-	-	-	-	ko00000,ko00199,ko01000	-	-	-	p450
Rsor_tr|A0A813NRU2|A0A813NRU2_9BILA	7955.ENSDARP00000110576	1.06e-37	157.0	COG5059@1|root,KOG4280@2759|Eukaryota,38FV3@33154|Opisthokonta,3BIAM@33208|Metazoa,3D41E@33213|Bilateria,47YX0@7711|Chordata,493HR@7742|Vertebrata,4A0HB@7898|Actinopterygii	33208|Metazoa	Z	Belongs to the TRAFAC class myosin-kinesin ATPase superfamily. Kinesin family	-	-	-	ko:K20197	-	-	-	-	ko00000,ko04812	-	-	-	Kinesin
Rsor_tr|A0A813MS98|A0A813MS98_9BILA	7955.ENSDARP00000110576	1.42e-37	157.0	COG5059@1|root,KOG4280@2759|Eukaryota,38FV3@33154|Opisthokonta,3BIAM@33208|Metazoa,3D41E@33213|Bilateria,47YX0@7711|Chordata,493HR@7742|Vertebrata,4A0HB@7898|Actinopterygii	33208|Metazoa	Z	Belongs to the TRAFAC class myosin-kinesin ATPase superfamily. Kinesin family	-	-	-	ko:K20197	-	-	-	-	ko00000,ko04812	-	-	-	Kinesin
Rsor_tr|A0A814MPZ8|A0A814MPZ8_9BILA	1189612.A33Q_3061	1.47e-52	179.0	COG0464@1|root,COG0464@2|Bacteria,4NPXE@976|Bacteroidetes,47NWY@768503|Cytophagia	976|Bacteroidetes	O	ATPase family associated with various cellular activities (AAA)	-	-	-	-	-	-	-	-	-	-	-	-	AAA
Rsor_tr|A0A815YU58|A0A815YU58_9BILA	1089547.KB913013_gene1140	9.79e-47	171.0	COG0464@1|root,COG0464@2|Bacteria,4NPXE@976|Bacteroidetes,47NWY@768503|Cytophagia	976|Bacteroidetes	O	ATPase family associated with various cellular activities (AAA)	-	-	-	-	-	-	-	-	-	-	-	-	AAA
Rsor_tr|A0A816EPN9|A0A816EPN9_9BILA	1089547.KB913013_gene1140	4.23e-47	173.0	COG0464@1|root,COG0464@2|Bacteria,4NPXE@976|Bacteroidetes,47NWY@768503|Cytophagia	976|Bacteroidetes	O	ATPase family associated with various cellular activities (AAA)	-	-	-	-	-	-	-	-	-	-	-	-	AAA
Rsor_tr|A0A815Y330|A0A815Y330_9BILA	936053.I1BSN9	7.59e-15	75.5	2C17C@1|root,2S4YJ@2759|Eukaryota,3A72B@33154|Opisthokonta,3P56C@4751|Fungi,1GV5S@112252|Fungi incertae sedis	4751|Fungi	-	-	-	-	-	-	-	-	-	-	-	-	-	-	-
Rsor_tr|A0A815C9I4|A0A815C9I4_9BILA	2903.EOD09394	8.99e-29	117.0	COG5272@1|root,KOG0001@2759|Eukaryota	2759|Eukaryota	O	cellular macromolecule catabolic process	-	-	-	ko:K08770	ko03320,map03320	-	-	-	ko00000,ko00001,ko04121	-	-	-	ubiquitin
Rsor_tr|A0A815D4X5|A0A815D4X5_9BILA	135651.CBN26095	1.31e-11	74.3	KOG3575@1|root,KOG3575@2759|Eukaryota,39RMC@33154|Opisthokonta,3BMQU@33208|Metazoa,3CZN3@33213|Bilateria,40G4D@6231|Nematoda,1KYYF@119089|Chromadorea,40WY6@6236|Rhabditida	33208|Metazoa	K	c4 zinc finger in nuclear hormone receptors	nhr-48	-	-	ko:K14035	ko04212,map04212	-	-	-	ko00000,ko00001,ko03000,ko03310	-	-	-	Hormone_recep,zf-C4
Rsor_tr|A0A814HN91|A0A814HN91_9BILA	7668.SPU_003495-tr	6.36e-23	110.0	2CNI3@1|root,2QWGM@2759|Eukaryota,39W6Y@33154|Opisthokonta,3BIPB@33208|Metazoa,3CSUB@33213|Bilateria	33208|Metazoa	S	TIR domain	-	-	-	-	-	-	-	-	-	-	-	-	Arm,TIR_2
Rsor_tr|A0A815KK21|A0A815KK21_9BILA	3055.EDP09491	3.76e-17	92.0	2CNI3@1|root,2QWGM@2759|Eukaryota,388MU@33090|Viridiplantae,34JWF@3041|Chlorophyta	3041|Chlorophyta	S	TIR domain	-	-	-	-	-	-	-	-	-	-	-	-	SAM_2,TIR_2
Rsor_tr|A0A815CLI3|A0A815CLI3_9BILA	7668.SPU_003495-tr	1.99e-18	96.3	2CNI3@1|root,2QWGM@2759|Eukaryota,39W6Y@33154|Opisthokonta,3BIPB@33208|Metazoa,3CSUB@33213|Bilateria	33208|Metazoa	S	TIR domain	-	-	-	-	-	-	-	-	-	-	-	-	Arm,TIR_2
Rsor_tr|A0A814MFP1|A0A814MFP1_9BILA	32264.tetur12g00270.1	8.91e-09	65.9	COG1230@1|root,KOG1483@2759|Eukaryota,38CHY@33154|Opisthokonta,3BC1J@33208|Metazoa,3CSJR@33213|Bilateria,41V1D@6656|Arthropoda	33208|Metazoa	P	Cation transmembrane transporter activity. It is involved in the biological process described with transmembrane transport	SLC30A1	GO:0000041,GO:0001505,GO:0001701,GO:0003674,GO:0005215,GO:0005246,GO:0005385,GO:0005488,GO:0005515,GO:0005575,GO:0005622,GO:0005623,GO:0005634,GO:0005635,GO:0005737,GO:0005783,GO:0005794,GO:0005886,GO:0006810,GO:0006811,GO:0006812,GO:0006816,GO:0006829,GO:0006873,GO:0006874,GO:0006875,GO:0006882,GO:0006950,GO:0007275,GO:0008150,GO:0008200,GO:0008324,GO:0009636,GO:0009790,GO:0009792,GO:0009966,GO:…	-	ko:K14688	ko04978,map04978	-	-	-	ko00000,ko00001,ko02000	2.A.4.2	-	-	Cation_efflux
Rsor_tr|A0A815B5K3|A0A815B5K3_9BILA	32264.tetur12g00270.1	8.91e-09	65.9	COG1230@1|root,KOG1483@2759|Eukaryota,38CHY@33154|Opisthokonta,3BC1J@33208|Metazoa,3CSJR@33213|Bilateria,41V1D@6656|Arthropoda	33208|Metazoa	P	Cation transmembrane transporter activity. It is involved in the biological process described with transmembrane transport	SLC30A1	GO:0000041,GO:0001505,GO:0001701,GO:0003674,GO:0005215,GO:0005246,GO:0005385,GO:0005488,GO:0005515,GO:0005575,GO:0005622,GO:0005623,GO:0005634,GO:0005635,GO:0005737,GO:0005783,GO:0005794,GO:0005886,GO:0006810,GO:0006811,GO:0006812,GO:0006816,GO:0006829,GO:0006873,GO:0006874,GO:0006875,GO:0006882,GO:0006950,GO:0007275,GO:0008150,GO:0008200,GO:0008324,GO:0009636,GO:0009790,GO:0009792,GO:0009966,GO:…	-	ko:K14688	ko04978,map04978	-	-	-	ko00000,ko00001,ko02000	2.A.4.2	-	-	Cation_efflux
Rsor_tr|A0A819GR40|A0A819GR40_9BILA	7739.XP_002608433.1	2.73e-18	94.4	COG1230@1|root,KOG1483@2759|Eukaryota,38CHY@33154|Opisthokonta,3BC1J@33208|Metazoa,3CSJR@33213|Bilateria,48970@7711|Chordata	33208|Metazoa	P	solute carrier family 30 (zinc transporter), member	SLC30A1	GO:0000041,GO:0001505,GO:0001701,GO:0003674,GO:0005215,GO:0005246,GO:0005385,GO:0005488,GO:0005515,GO:0005575,GO:0005622,GO:0005623,GO:0005634,GO:0005635,GO:0005737,GO:0005783,GO:0005794,GO:0005886,GO:0006810,GO:0006811,GO:0006812,GO:0006816,GO:0006829,GO:0006873,GO:0006874,GO:0006875,GO:0006882,GO:0006950,GO:0007275,GO:0008150,GO:0008200,GO:0008324,GO:0009636,GO:0009790,GO:0009792,GO:0009966,GO:…	-	ko:K14688	ko04978,map04978	-	-	-	ko00000,ko00001,ko02000	2.A.4.2	-	-	Cation_efflux
Rsor_tr|A0A819SAR6|A0A819SAR6_9BILA	5762.XP_002674956.1	1.76e-44	148.0	2EAEN@1|root,2SGNN@2759|Eukaryota	2759|Eukaryota	-	-	-	-	-	-	-	-	-	-	-	-	-	-	-
Rsor_tr|A0A813RXN3|A0A813RXN3_9BILA	5762.XP_002674956.1	2.9e-43	145.0	2EAEN@1|root,2SGNN@2759|Eukaryota	2759|Eukaryota	-	-	-	-	-	-	-	-	-	-	-	-	-	-	-
Rsor_tr|A0A814FGU5|A0A814FGU5_9BILA	479434.Sthe_3293	7.39e-114	365.0	COG0154@1|root,COG0154@2|Bacteria,2G7KI@200795|Chloroflexi,27YVS@189775|Thermomicrobia	189775|Thermomicrobia	J	Amidase	-	-	3.5.1.4	ko:K01426	ko00330,ko00360,ko00380,ko00627,ko00643,ko01120,map00330,map00360,map00380,map00627,map00643,map01120	-	R02540,R03096,R03180,R03909,R05551,R05590	RC00010,RC00100,RC00950,RC01025	ko00000,ko00001,ko01000	-	-	-	Amidase
Rsor_tr|A0A813SC20|A0A813SC20_9BILA	880073.Calab_2832	1.76e-96	308.0	COG3420@1|root,COG4447@1|root,COG3420@2|Bacteria,COG4447@2|Bacteria,2NRNZ@2323|unclassified Bacteria	2|Bacteria	P	Right handed beta helix region	ywoF	-	-	-	-	-	-	-	-	-	-	-	Beta_helix,DUF1565,PSII_BNR
Rsor_tr|A0A815J0I1|A0A815J0I1_9BILA	880073.Calab_2832	2.16e-90	293.0	COG3420@1|root,COG4447@1|root,COG3420@2|Bacteria,COG4447@2|Bacteria,2NRNZ@2323|unclassified Bacteria	2|Bacteria	P	Right handed beta helix region	ywoF	-	-	-	-	-	-	-	-	-	-	-	Beta_helix,DUF1565,PSII_BNR
Rsor_tr|A0A815EXA1|A0A815EXA1_9BILA	38727.Pavir.J14427.1.p	3.94e-24	101.0	KOG1192@1|root,KOG1192@2759|Eukaryota,37Q15@33090|Viridiplantae,3GF7S@35493|Streptophyta,3KN66@4447|Liliopsida,3I3YS@38820|Poales	35493|Streptophyta	CG	Sterol 3-beta-glucosyltransferase	-	GO:0000003,GO:0003006,GO:0003674,GO:0003824,GO:0005575,GO:0005622,GO:0005623,GO:0005886,GO:0006629,GO:0007275,GO:0008150,GO:0008152,GO:0008194,GO:0008202,GO:0009791,GO:0010154,GO:0016020,GO:0016125,GO:0016740,GO:0016757,GO:0016758,GO:0016906,GO:0022414,GO:0032501,GO:0032502,GO:0035251,GO:0043226,GO:0043227,GO:0043229,GO:0043231,GO:0044238,GO:0044424,GO:0044464,GO:0046527,GO:0048316,GO:0048608,GO:…	2.4.1.173	ko:K05841	-	-	-	-	ko00000,ko01000,ko01003	-	GT1	-	Glyco_transf_28,UDPGT
Rsor_tr|A0A814X0B4|A0A814X0B4_9BILA	471852.Tcur_4758	2.15e-20	94.4	COG1819@1|root,COG1819@2|Bacteria,2GJMF@201174|Actinobacteria,4EIHF@85012|Streptosporangiales	201174|Actinobacteria	CG	Glycosyltransferase family 28 N-terminal domain	-	-	-	-	-	-	-	-	-	-	-	-	Glyco_transf_28,UDPGT
Rsor_tr|A0A814ZRJ7|A0A814ZRJ7_9BILA	38727.Pavir.J14427.1.p	2.8e-24	102.0	KOG1192@1|root,KOG1192@2759|Eukaryota,37Q15@33090|Viridiplantae,3GF7S@35493|Streptophyta,3KN66@4447|Liliopsida,3I3YS@38820|Poales	35493|Streptophyta	CG	Sterol 3-beta-glucosyltransferase	-	GO:0000003,GO:0003006,GO:0003674,GO:0003824,GO:0005575,GO:0005622,GO:0005623,GO:0005886,GO:0006629,GO:0007275,GO:0008150,GO:0008152,GO:0008194,GO:0008202,GO:0009791,GO:0010154,GO:0016020,GO:0016125,GO:0016740,GO:0016757,GO:0016758,GO:0016906,GO:0022414,GO:0032501,GO:0032502,GO:0035251,GO:0043226,GO:0043227,GO:0043229,GO:0043231,GO:0044238,GO:0044424,GO:0044464,GO:0046527,GO:0048316,GO:0048608,GO:…	2.4.1.173	ko:K05841	-	-	-	-	ko00000,ko01000,ko01003	-	GT1	-	Glyco_transf_28,UDPGT
Rsor_tr|A0A815E2Y0|A0A815E2Y0_9BILA	3750.XP_008364064.1	3.12e-16	85.1	KOG1192@1|root,KOG1192@2759|Eukaryota,37Q15@33090|Viridiplantae,3GHI8@35493|Streptophyta	35493|Streptophyta	CG	Sterol 3-beta-glucosyltransferase UGT80A2-like	-	GO:0003674,GO:0003824,GO:0005575,GO:0005622,GO:0005623,GO:0008194,GO:0016740,GO:0016757,GO:0043226,GO:0043227,GO:0043229,GO:0043231,GO:0044424,GO:0044464	2.4.1.173	ko:K05841	-	-	-	-	ko00000,ko01000,ko01003	-	GT1	-	Glyco_transf_28,UDPGT
Rsor_tr|A0A814YG62|A0A814YG62_9BILA	1046625.AFQY01000004_gene2966	2.54e-07	60.1	COG2334@1|root,COG2334@2|Bacteria,1MUKJ@1224|Proteobacteria,1RPR6@1236|Gammaproteobacteria,3NJ98@468|Moraxellaceae	1236|Gammaproteobacteria	F	Belongs to the pseudomonas-type ThrB family	thrB	-	2.7.1.39	ko:K02204	ko00260,ko01100,ko01110,ko01120,ko01230,map00260,map01100,map01110,map01120,map01230	M00018	R01771	RC00002,RC00017	ko00000,ko00001,ko00002,ko01000	-	-	-	APH
Rsor_tr|A0A815PWY4|A0A815PWY4_9BILA	338966.Ppro_1307	2.43e-42	153.0	COG2340@1|root,COG2340@2|Bacteria	2|Bacteria	S	peptidase inhibitor activity	-	-	3.4.24.40	ko:K01406	ko01503,map01503	-	-	-	ko00000,ko00001,ko01000,ko01002	-	-	-	CAP,CW_binding_2,G5,SLH
Rsor_tr|A0A815J9G7|A0A815J9G7_9BILA	936596.HMPREF1495_0456	1.94e-33	135.0	COG2340@1|root,COG5263@1|root,COG2340@2|Bacteria,COG5263@2|Bacteria,1UZFQ@1239|Firmicutes,24ANT@186801|Clostridia,1HVNF@1164882|Lachnoanaerobaculum	186801|Clostridia	S	Cysteine-rich secretory protein family	-	-	-	-	-	-	-	-	-	-	-	-	CAP,CW_binding_2
Rsor_tr|A0A815IW05|A0A815IW05_9BILA	936596.HMPREF1495_0456	7.87e-28	120.0	COG2340@1|root,COG5263@1|root,COG2340@2|Bacteria,COG5263@2|Bacteria,1UZFQ@1239|Firmicutes,24ANT@186801|Clostridia,1HVNF@1164882|Lachnoanaerobaculum	186801|Clostridia	S	Cysteine-rich secretory protein family	-	-	-	-	-	-	-	-	-	-	-	-	CAP,CW_binding_2
Rsor_tr|A0A814TKD8|A0A814TKD8_9BILA	1189612.A33Q_3970	3.65e-37	135.0	COG2340@1|root,COG2340@2|Bacteria,4NRNN@976|Bacteroidetes,47RRN@768503|Cytophagia	976|Bacteroidetes	S	Cysteine-rich secretory protein family	-	-	-	-	-	-	-	-	-	-	-	-	CAP
Rsor_tr|A0A819QH46|A0A819QH46_9BILA	338966.Ppro_1307	7.88e-39	144.0	COG2340@1|root,COG2340@2|Bacteria	2|Bacteria	S	peptidase inhibitor activity	-	-	3.4.24.40	ko:K01406	ko01503,map01503	-	-	-	ko00000,ko00001,ko01000,ko01002	-	-	-	CAP,CW_binding_2,G5,SLH
Rsor_tr|A0A815HBX8|A0A815HBX8_9BILA	1223543.GP2_061_00020	1.37e-28	116.0	COG1020@1|root,COG1020@2|Bacteria,2GISR@201174|Actinobacteria,4GA3V@85026|Gordoniaceae	201174|Actinobacteria	Q	Condensation domain	-	-	-	-	-	-	-	-	-	-	-	-	AMP-binding,AMP-binding_C,Condensation,PP-binding,Thioesterase
Rsor_tr|A0A815UZ16|A0A815UZ16_9BILA	1069534.LRC_17150	1.11e-17	84.3	COG1020@1|root,COG1020@2|Bacteria,1TPTH@1239|Firmicutes,4HAHU@91061|Bacilli,3F49R@33958|Lactobacillaceae	91061|Bacilli	H	Catalyzes the first step in the D-alanylation of lipoteichoic acid (LTA), the activation of D-alanine and its transfer onto the D-alanyl carrier protein (Dcp) DltC. In an ATP- dependent two-step reaction, forms a high energy D-alanyl-AMP intermediate, followed by transfer of the D-alanyl residue as a thiol ester to the phosphopantheinyl prosthetic group of the Dcp. D-alanylation of LTA plays an i…	dltA	GO:0000166,GO:0000270,GO:0003674,GO:0003824,GO:0005215,GO:0005488,GO:0006022,GO:0006023,GO:0006024,GO:0006807,GO:0006810,GO:0008144,GO:0008150,GO:0008152,GO:0009058,GO:0009059,GO:0009252,GO:0009273,GO:0009987,GO:0016208,GO:0016874,GO:0016879,GO:0016881,GO:0017076,GO:0022857,GO:0030203,GO:0030554,GO:0032553,GO:0032555,GO:0032559,GO:0034645,GO:0036094,GO:0042546,GO:0043167,GO:0043168,GO:0043169,GO:…	6.1.1.13	ko:K03367	ko00473,ko01503,ko02020,ko05150,map00473,map01503,map02020,map05150	M00725	R02718	RC00037,RC00094	ko00000,ko00001,ko00002,ko01000,ko01504	-	-	-	AMP-binding,AMP-binding_C
Rsor_tr|A0A815JAQ7|A0A815JAQ7_9BILA	78898.MVEG_08393T0	5.32e-70	222.0	KOG2262@1|root,KOG2262@2759|Eukaryota,38D6E@33154|Opisthokonta,3NUA6@4751|Fungi,1GSNH@112252|Fungi incertae sedis	4751|Fungi	T	Mortierella verticillata NRRL 6337 OPT family small oligopeptide transporter	-	-	-	-	-	-	-	-	-	-	-	-	OPT
Rsor_tr|A0A813WQZ0|A0A813WQZ0_9BILA	5762.XP_002679830.1	1.03e-67	253.0	COG5059@1|root,KOG0246@2759|Eukaryota	2759|Eukaryota	Z	microtubule motor activity	-	GO:0000226,GO:0000278,GO:0003674,GO:0003774,GO:0003777,GO:0003824,GO:0005575,GO:0005622,GO:0005623,GO:0005813,GO:0005815,GO:0005856,GO:0005871,GO:0005875,GO:0006928,GO:0006996,GO:0007010,GO:0007017,GO:0007018,GO:0007049,GO:0007051,GO:0007052,GO:0008150,GO:0009987,GO:0015630,GO:0016043,GO:0016462,GO:0016787,GO:0016817,GO:0016818,GO:0016887,GO:0017111,GO:0022402,GO:0032991,GO:0043226,GO:0043228,GO:…	-	ko:K05692,ko:K10393	ko04015,ko04145,ko04210,ko04390,ko04391,ko04510,ko04520,ko04530,ko04611,ko04670,ko04714,ko04745,ko04810,ko04919,ko04921,ko05100,ko05110,ko05130,ko05131,ko05132,ko05164,ko05205,ko05225,ko05410,ko05412,ko05414,ko05416,ko05418,map04015,map04145,map04210,map04390,map04391,map04510,map04520,map04530,map04611,map04670,map04714,map04745,map04810,map04919,map04921,map05100,map05110,map05130,map05131,map0…	-	-	-	ko00000,ko00001,ko03019,ko03021,ko03029,ko03036,ko04147,ko04812	-	-	-	Kinesin,SAM_1
Rsor_tr|A0A813XBA5|A0A813XBA5_9BILA	9646.ENSAMEP00000000306	1.84e-67	259.0	COG5059@1|root,KOG0246@2759|Eukaryota,38BZS@33154|Opisthokonta,3BFVU@33208|Metazoa,3CWHH@33213|Bilateria,489D1@7711|Chordata,4926G@7742|Vertebrata,3J5FB@40674|Mammalia,3EG2I@33554|Carnivora	33208|Metazoa	Z	Belongs to the TRAFAC class myosin-kinesin ATPase superfamily. Kinesin family	KIF24	GO:0000226,GO:0003674,GO:0003774,GO:0003777,GO:0003824,GO:0005488,GO:0005515,GO:0005575,GO:0005622,GO:0005623,GO:0005737,GO:0005814,GO:0005815,GO:0005829,GO:0005856,GO:0005871,GO:0005875,GO:0006928,GO:0006996,GO:0007010,GO:0007017,GO:0007018,GO:0007019,GO:0008150,GO:0009987,GO:0015630,GO:0016043,GO:0016462,GO:0016787,GO:0016817,GO:0016818,GO:0016887,GO:0017111,GO:0022406,GO:0022411,GO:0022607,GO:…	-	ko:K10393	-	-	-	-	ko00000,ko03036,ko04812	-	-	-	Kinesin,SAM_1
Rsor_tr|A0A813WKX7|A0A813WKX7_9BILA	9646.ENSAMEP00000000306	1.41e-67	259.0	COG5059@1|root,KOG0246@2759|Eukaryota,38BZS@33154|Opisthokonta,3BFVU@33208|Metazoa,3CWHH@33213|Bilateria,489D1@7711|Chordata,4926G@7742|Vertebrata,3J5FB@40674|Mammalia,3EG2I@33554|Carnivora	33208|Metazoa	Z	Belongs to the TRAFAC class myosin-kinesin ATPase superfamily. Kinesin family	KIF24	GO:0000226,GO:0003674,GO:0003774,GO:0003777,GO:0003824,GO:0005488,GO:0005515,GO:0005575,GO:0005622,GO:0005623,GO:0005737,GO:0005814,GO:0005815,GO:0005829,GO:0005856,GO:0005871,GO:0005875,GO:0006928,GO:0006996,GO:0007010,GO:0007017,GO:0007018,GO:0007019,GO:0008150,GO:0009987,GO:0015630,GO:0016043,GO:0016462,GO:0016787,GO:0016817,GO:0016818,GO:0016887,GO:0017111,GO:0022406,GO:0022411,GO:0022607,GO:…	-	ko:K10393	-	-	-	-	ko00000,ko03036,ko04812	-	-	-	Kinesin,SAM_1
Rsor_tr|A0A813ZQM7|A0A813ZQM7_9BILA	5762.XP_002679830.1	1.03e-67	253.0	COG5059@1|root,KOG0246@2759|Eukaryota	2759|Eukaryota	Z	microtubule motor activity	-	GO:0000226,GO:0000278,GO:0003674,GO:0003774,GO:0003777,GO:0003824,GO:0005575,GO:0005622,GO:0005623,GO:0005813,GO:0005815,GO:0005856,GO:0005871,GO:0005875,GO:0006928,GO:0006996,GO:0007010,GO:0007017,GO:0007018,GO:0007049,GO:0007051,GO:0007052,GO:0008150,GO:0009987,GO:0015630,GO:0016043,GO:0016462,GO:0016787,GO:0016817,GO:0016818,GO:0016887,GO:0017111,GO:0022402,GO:0032991,GO:0043226,GO:0043228,GO:…	-	ko:K05692,ko:K10393	ko04015,ko04145,ko04210,ko04390,ko04391,ko04510,ko04520,ko04530,ko04611,ko04670,ko04714,ko04745,ko04810,ko04919,ko04921,ko05100,ko05110,ko05130,ko05131,ko05132,ko05164,ko05205,ko05225,ko05410,ko05412,ko05414,ko05416,ko05418,map04015,map04145,map04210,map04390,map04391,map04510,map04520,map04530,map04611,map04670,map04714,map04745,map04810,map04919,map04921,map05100,map05110,map05130,map05131,map0…	-	-	-	ko00000,ko00001,ko03019,ko03021,ko03029,ko03036,ko04147,ko04812	-	-	-	Kinesin,SAM_1
Rsor_tr|A0A814Q150|A0A814Q150_9BILA	838561.P344_02950	3.17e-14	79.3	COG0534@1|root,COG3201@1|root,COG0534@2|Bacteria,COG3201@2|Bacteria	2|Bacteria	H	nicotinamide mononucleotide transporter	pnuC	-	-	ko:K03811	-	-	-	-	ko00000,ko02000	4.B.1.1	-	-	MatE,NMN_transporter
Rsor_tr|A0A814QB34|A0A814QB34_9BILA	838561.P344_02950	3.17e-14	79.3	COG0534@1|root,COG3201@1|root,COG0534@2|Bacteria,COG3201@2|Bacteria	2|Bacteria	H	nicotinamide mononucleotide transporter	pnuC	-	-	ko:K03811	-	-	-	-	ko00000,ko02000	4.B.1.1	-	-	MatE,NMN_transporter
Rsor_tr|A0A814N4A7|A0A814N4A7_9BILA	8479.XP_005293703.1	1.59e-27	127.0	KOG1089@1|root,KOG1089@2759|Eukaryota,39V79@33154|Opisthokonta,3BJ7Y@33208|Metazoa,3D044@33213|Bilateria,484DY@7711|Chordata,4958J@7742|Vertebrata,4C7I4@8459|Testudines	33208|Metazoa	S	Belongs to the protein-tyrosine phosphatase family. Non-receptor class myotubularin subfamily	MTMR11	GO:0005575,GO:0005622,GO:0005623,GO:0005737,GO:0044424,GO:0044464	-	ko:K18085	-	-	-	-	ko00000,ko01009	-	-	-	3-PAP,Myotub-related
Rsor_tr|A0A814G8X8|A0A814G8X8_9BILA	7955.ENSDARP00000126910	9.98e-28	127.0	KOG1089@1|root,KOG1089@2759|Eukaryota,38D7B@33154|Opisthokonta,3BAWG@33208|Metazoa,3CVZB@33213|Bilateria,481IN@7711|Chordata,48ZHS@7742|Vertebrata,49VT7@7898|Actinopterygii	33208|Metazoa	S	Belongs to the protein-tyrosine phosphatase family. Non-receptor class myotubularin subfamily	MTMR9	GO:0003674,GO:0003824,GO:0004438,GO:0005488,GO:0005515,GO:0005575,GO:0005622,GO:0005623,GO:0005737,GO:0005829,GO:0006629,GO:0006644,GO:0006650,GO:0006661,GO:0006793,GO:0006796,GO:0006810,GO:0006897,GO:0006907,GO:0008150,GO:0008152,GO:0008610,GO:0008654,GO:0009058,GO:0009892,GO:0009893,GO:0009894,GO:0009895,GO:0009987,GO:0010506,GO:0010507,GO:0010562,GO:0010921,GO:0010922,GO:0016192,GO:0016311,GO:…	-	ko:K18084	-	-	-	-	ko00000,ko01009	-	-	-	Myotub-related
Rsor_tr|A0A814MZG2|A0A814MZG2_9BILA	8479.XP_005293703.1	1.59e-27	127.0	KOG1089@1|root,KOG1089@2759|Eukaryota,39V79@33154|Opisthokonta,3BJ7Y@33208|Metazoa,3D044@33213|Bilateria,484DY@7711|Chordata,4958J@7742|Vertebrata,4C7I4@8459|Testudines	33208|Metazoa	S	Belongs to the protein-tyrosine phosphatase family. Non-receptor class myotubularin subfamily	MTMR11	GO:0005575,GO:0005622,GO:0005623,GO:0005737,GO:0044424,GO:0044464	-	ko:K18085	-	-	-	-	ko00000,ko01009	-	-	-	3-PAP,Myotub-related
Rsor_tr|A0A814GLT1|A0A814GLT1_9BILA	7955.ENSDARP00000126910	1.01e-27	127.0	KOG1089@1|root,KOG1089@2759|Eukaryota,38D7B@33154|Opisthokonta,3BAWG@33208|Metazoa,3CVZB@33213|Bilateria,481IN@7711|Chordata,48ZHS@7742|Vertebrata,49VT7@7898|Actinopterygii	33208|Metazoa	S	Belongs to the protein-tyrosine phosphatase family. Non-receptor class myotubularin subfamily	MTMR9	GO:0003674,GO:0003824,GO:0004438,GO:0005488,GO:0005515,GO:0005575,GO:0005622,GO:0005623,GO:0005737,GO:0005829,GO:0006629,GO:0006644,GO:0006650,GO:0006661,GO:0006793,GO:0006796,GO:0006810,GO:0006897,GO:0006907,GO:0008150,GO:0008152,GO:0008610,GO:0008654,GO:0009058,GO:0009892,GO:0009893,GO:0009894,GO:0009895,GO:0009987,GO:0010506,GO:0010507,GO:0010562,GO:0010921,GO:0010922,GO:0016192,GO:0016311,GO:…	-	ko:K18084	-	-	-	-	ko00000,ko01009	-	-	-	Myotub-related
Rsor_tr|A0A813Z4C5|A0A813Z4C5_9BILA	10228.TriadP28339	8.74e-51	185.0	COG0664@1|root,KOG1113@2759|Eukaryota,38GS1@33154|Opisthokonta,3BESA@33208|Metazoa	33208|Metazoa	T	cAMP-dependent protein kinase regulator activity	PRKAR2B	GO:0000086,GO:0000166,GO:0000278,GO:0001664,GO:0001674,GO:0001932,GO:0001933,GO:0001934,GO:0003008,GO:0003014,GO:0003091,GO:0003674,GO:0004857,GO:0004860,GO:0004862,GO:0005102,GO:0005488,GO:0005515,GO:0005575,GO:0005622,GO:0005623,GO:0005634,GO:0005737,GO:0005739,GO:0005740,GO:0005743,GO:0005813,GO:0005815,GO:0005829,GO:0005856,GO:0005886,GO:0005929,GO:0005952,GO:0006082,GO:0006469,GO:0006629,GO:…	-	ko:K04739	ko04910,map04910	-	-	-	ko00000,ko00001	-	-	-	RIIa,cNMP_binding
Rsor_tr|A0A813Z4D1|A0A813Z4D1_9BILA	10228.TriadP28339	8.74e-51	185.0	COG0664@1|root,KOG1113@2759|Eukaryota,38GS1@33154|Opisthokonta,3BESA@33208|Metazoa	33208|Metazoa	T	cAMP-dependent protein kinase regulator activity	PRKAR2B	GO:0000086,GO:0000166,GO:0000278,GO:0001664,GO:0001674,GO:0001932,GO:0001933,GO:0001934,GO:0003008,GO:0003014,GO:0003091,GO:0003674,GO:0004857,GO:0004860,GO:0004862,GO:0005102,GO:0005488,GO:0005515,GO:0005575,GO:0005622,GO:0005623,GO:0005634,GO:0005737,GO:0005739,GO:0005740,GO:0005743,GO:0005813,GO:0005815,GO:0005829,GO:0005856,GO:0005886,GO:0005929,GO:0005952,GO:0006082,GO:0006469,GO:0006629,GO:…	-	ko:K04739	ko04910,map04910	-	-	-	ko00000,ko00001	-	-	-	RIIa,cNMP_binding
Rsor_tr|A0A815CFG6|A0A815CFG6_9BILA	1122915.AUGY01000111_gene1997	1.76e-59	211.0	COG1413@1|root,COG5285@1|root,COG1413@2|Bacteria,COG5285@2|Bacteria,1VR7M@1239|Firmicutes,4HT83@91061|Bacilli,26SSU@186822|Paenibacillaceae	91061|Bacilli	CQ	Phytanoyl-CoA dioxygenase (PhyH)	-	-	-	-	-	-	-	-	-	-	-	-	HEAT_2,HEAT_PBS,PhyH
Rsor_tr|A0A815F6V7|A0A815F6V7_9BILA	5762.XP_002675184.1	6.45e-22	104.0	2ERYV@1|root,2SUN1@2759|Eukaryota	2759|Eukaryota	-	-	-	-	-	-	-	-	-	-	-	-	-	-	PhyH
Rsor_tr|A0A815JLG6|A0A815JLG6_9BILA	1501230.ET33_20505	3.68e-46	174.0	COG1413@1|root,COG5285@1|root,COG1413@2|Bacteria,COG5285@2|Bacteria,1VR7M@1239|Firmicutes,4HT83@91061|Bacilli,26SSU@186822|Paenibacillaceae	91061|Bacilli	CQ	Phytanoyl-CoA dioxygenase (PhyH)	-	-	-	-	-	-	-	-	-	-	-	-	HEAT_2,HEAT_PBS,PhyH
Rsor_tr|A0A814UA39|A0A814UA39_9BILA	5011.R4X6X5	2.88e-84	265.0	COG2116@1|root,2QUGF@2759|Eukaryota,39BWA@33154|Opisthokonta,3NV7V@4751|Fungi,3QQMY@4890|Ascomycota	4751|Fungi	P	Formate nitrite transporter	-	GO:0000322,GO:0000323,GO:0000324,GO:0003674,GO:0005215,GO:0005575,GO:0005622,GO:0005623,GO:0005737,GO:0005773,GO:0005886,GO:0005887,GO:0006810,GO:0006811,GO:0006820,GO:0006821,GO:0008150,GO:0008509,GO:0015075,GO:0015103,GO:0015112,GO:0015291,GO:0015318,GO:0015513,GO:0015698,GO:0015706,GO:0015707,GO:0016020,GO:0016021,GO:0022804,GO:0022857,GO:0031224,GO:0031226,GO:0034220,GO:0043226,GO:0043227,GO:…	1.17.1.9	ko:K00122	ko00630,ko00680,ko01100,ko01120,ko01200,map00630,map00680,map01100,map01120,map01200	-	R00519	RC02796	ko00000,ko00001,ko01000	-	-	-	Form_Nir_trans
Rsor_tr|A0A814HB95|A0A814HB95_9BILA	5011.R4X6X5	5.08e-85	266.0	COG2116@1|root,2QUGF@2759|Eukaryota,39BWA@33154|Opisthokonta,3NV7V@4751|Fungi,3QQMY@4890|Ascomycota	4751|Fungi	P	Formate nitrite transporter	-	GO:0000322,GO:0000323,GO:0000324,GO:0003674,GO:0005215,GO:0005575,GO:0005622,GO:0005623,GO:0005737,GO:0005773,GO:0005886,GO:0005887,GO:0006810,GO:0006811,GO:0006820,GO:0006821,GO:0008150,GO:0008509,GO:0015075,GO:0015103,GO:0015112,GO:0015291,GO:0015318,GO:0015513,GO:0015698,GO:0015706,GO:0015707,GO:0016020,GO:0016021,GO:0022804,GO:0022857,GO:0031224,GO:0031226,GO:0034220,GO:0043226,GO:0043227,GO:…	1.17.1.9	ko:K00122	ko00630,ko00680,ko01100,ko01120,ko01200,map00630,map00680,map01100,map01120,map01200	-	R00519	RC02796	ko00000,ko00001,ko01000	-	-	-	Form_Nir_trans
Rsor_tr|A0A815NBW6|A0A815NBW6_9BILA	5011.R4X6X5	1.38e-81	258.0	COG2116@1|root,2QUGF@2759|Eukaryota,39BWA@33154|Opisthokonta,3NV7V@4751|Fungi,3QQMY@4890|Ascomycota	4751|Fungi	P	Formate nitrite transporter	-	GO:0000322,GO:0000323,GO:0000324,GO:0003674,GO:0005215,GO:0005575,GO:0005622,GO:0005623,GO:0005737,GO:0005773,GO:0005886,GO:0005887,GO:0006810,GO:0006811,GO:0006820,GO:0006821,GO:0008150,GO:0008509,GO:0015075,GO:0015103,GO:0015112,GO:0015291,GO:0015318,GO:0015513,GO:0015698,GO:0015706,GO:0015707,GO:0016020,GO:0016021,GO:0022804,GO:0022857,GO:0031224,GO:0031226,GO:0034220,GO:0043226,GO:0043227,GO:…	1.17.1.9	ko:K00122	ko00630,ko00680,ko01100,ko01120,ko01200,map00630,map00680,map01100,map01120,map01200	-	R00519	RC02796	ko00000,ko00001,ko01000	-	-	-	Form_Nir_trans
Rsor_tr|A0A815KP50|A0A815KP50_9BILA	1437824.BN940_07671	1.42e-115	362.0	COG2936@1|root,COG2936@2|Bacteria,1MVA8@1224|Proteobacteria,2VTNQ@28216|Betaproteobacteria,3T83X@506|Alcaligenaceae	28216|Betaproteobacteria	S	X-Pro dipeptidyl-peptidase C-terminal non-catalytic domain	-	-	-	ko:K06978	-	-	-	-	ko00000	-	-	-	PepX_C,Peptidase_S15
Rsor_tr|A0A815V890|A0A815V890_9BILA	6669.EFX88423	4.61e-13	71.2	KOG3575@1|root,KOG3575@2759|Eukaryota,39CDR@33154|Opisthokonta,3BBKC@33208|Metazoa,3CSR9@33213|Bilateria,41WPE@6656|Arthropoda	33208|Metazoa	K	ligand-activated sequence-specific DNA binding RNA polymerase II transcription factor activity. It is involved in the biological process described with	NR2F2	GO:0000003,GO:0000079,GO:0000122,GO:0000976,GO:0000977,GO:0000978,GO:0000981,GO:0000982,GO:0000987,GO:0001012,GO:0001067,GO:0001078,GO:0001227,GO:0001568,GO:0001654,GO:0001655,GO:0001701,GO:0001709,GO:0001736,GO:0001738,GO:0001745,GO:0001751,GO:0001752,GO:0001754,GO:0001764,GO:0001890,GO:0001892,GO:0001893,GO:0001932,GO:0001933,GO:0001935,GO:0001936,GO:0001937,GO:0001944,GO:0001945,GO:0001972,GO:…	-	ko:K08547,ko:K08548,ko:K14032	-	-	-	-	ko00000,ko03000,ko03310	-	-	-	Hormone_recep,zf-C4
Rsor_tr|A0A814SG09|A0A814SG09_9BILA	135651.CBN26095	1.43e-17	92.8	KOG3575@1|root,KOG3575@2759|Eukaryota,39RMC@33154|Opisthokonta,3BMQU@33208|Metazoa,3CZN3@33213|Bilateria,40G4D@6231|Nematoda,1KYYF@119089|Chromadorea,40WY6@6236|Rhabditida	33208|Metazoa	K	c4 zinc finger in nuclear hormone receptors	nhr-48	-	-	ko:K14035	ko04212,map04212	-	-	-	ko00000,ko00001,ko03000,ko03310	-	-	-	Hormone_recep,zf-C4
Rsor_tr|A0A813YXP0|A0A813YXP0_9BILA	3885.XP_007158291.1	2.98e-10	70.1	KOG0800@1|root,KOG0800@2759|Eukaryota,37QZ3@33090|Viridiplantae,3GG0P@35493|Streptophyta,4JHXE@91835|fabids	35493|Streptophyta	O	RING-H2 finger protein	-	GO:0003674,GO:0003824,GO:0004842,GO:0006464,GO:0006508,GO:0006511,GO:0006807,GO:0008150,GO:0008152,GO:0009056,GO:0009057,GO:0009628,GO:0009987,GO:0010498,GO:0016567,GO:0016740,GO:0019538,GO:0019787,GO:0019941,GO:0030163,GO:0032446,GO:0036211,GO:0043161,GO:0043170,GO:0043412,GO:0043632,GO:0044237,GO:0044238,GO:0044248,GO:0044257,GO:0044260,GO:0044265,GO:0044267,GO:0050896,GO:0051603,GO:0061630,GO:…	2.3.2.27	ko:K19041	-	-	-	-	ko00000,ko01000,ko04121	-	-	-	zf-RING_2
Rsor_tr|A0A813SEJ0|A0A813SEJ0_9BILA	3885.XP_007158291.1	2.98e-10	70.1	KOG0800@1|root,KOG0800@2759|Eukaryota,37QZ3@33090|Viridiplantae,3GG0P@35493|Streptophyta,4JHXE@91835|fabids	35493|Streptophyta	O	RING-H2 finger protein	-	GO:0003674,GO:0003824,GO:0004842,GO:0006464,GO:0006508,GO:0006511,GO:0006807,GO:0008150,GO:0008152,GO:0009056,GO:0009057,GO:0009628,GO:0009987,GO:0010498,GO:0016567,GO:0016740,GO:0019538,GO:0019787,GO:0019941,GO:0030163,GO:0032446,GO:0036211,GO:0043161,GO:0043170,GO:0043412,GO:0043632,GO:0044237,GO:0044238,GO:0044248,GO:0044257,GO:0044260,GO:0044265,GO:0044267,GO:0050896,GO:0051603,GO:0061630,GO:…	2.3.2.27	ko:K19041	-	-	-	-	ko00000,ko01000,ko04121	-	-	-	zf-RING_2
Rsor_tr|A0A814XM85|A0A814XM85_9BILA	3641.EOY15121	1.32e-10	68.9	KOG0800@1|root,KOG0800@2759|Eukaryota,37KN2@33090|Viridiplantae,3GH8W@35493|Streptophyta	35493|Streptophyta	O	NEP1-interacting protein	-	-	-	-	-	-	-	-	-	-	-	-	zf-RING_2
Rsor_tr|A0A813S388|A0A813S388_9BILA	1463885.KL578405_gene4083	4.52e-52	186.0	COG0491@1|root,COG0491@2|Bacteria,2IA0M@201174|Actinobacteria	201174|Actinobacteria	S	Metallo-beta-lactamase superfamily	-	-	-	-	-	-	-	-	-	-	-	-	Lactamase_B
Rsor_tr|A0A813Y6L6|A0A813Y6L6_9BILA	313594.PI23P_08350	2.03e-55	195.0	COG0491@1|root,COG0491@2|Bacteria,4NYGS@976|Bacteroidetes,1IB5Q@117743|Flavobacteriia	976|Bacteroidetes	S	Metallo-beta-lactamase superfamily	-	-	-	-	-	-	-	-	-	-	-	-	Lactamase_B
Rsor_tr|A0A815APZ8|A0A815APZ8_9BILA	313594.PI23P_08350	2.53e-65	222.0	COG0491@1|root,COG0491@2|Bacteria,4NYGS@976|Bacteroidetes,1IB5Q@117743|Flavobacteriia	976|Bacteroidetes	S	Metallo-beta-lactamase superfamily	-	-	-	-	-	-	-	-	-	-	-	-	Lactamase_B
Rsor_tr|A0A816BYG9|A0A816BYG9_9BILA	1340493.JNIF01000003_gene3157	4.43e-14	72.8	COG1633@1|root,COG1633@2|Bacteria,3Y5HE@57723|Acidobacteria	57723|Acidobacteria	S	Domain of unknown function (DUF2383)	-	-	-	-	-	-	-	-	-	-	-	-	DUF2383
Rsor_tr|A0A816CU51|A0A816CU51_9BILA	1340493.JNIF01000003_gene3157	1.59e-14	73.9	COG1633@1|root,COG1633@2|Bacteria,3Y5HE@57723|Acidobacteria	57723|Acidobacteria	S	Domain of unknown function (DUF2383)	-	-	-	-	-	-	-	-	-	-	-	-	DUF2383
Rsor_tr|A0A814D1X4|A0A814D1X4_9BILA	132908.ENSPVAP00000005819	7.79e-58	213.0	KOG3529@1|root,KOG3529@2759|Eukaryota,38CYB@33154|Opisthokonta,3BB9D@33208|Metazoa,3CSFA@33213|Bilateria,487F7@7711|Chordata,4963X@7742|Vertebrata,3J1KZ@40674|Mammalia,4M09Y@9397|Chiroptera	33208|Metazoa	S	Ezrin/radixin/moesin family	EZR	GO:0000003,GO:0000122,GO:0000226,GO:0000578,GO:0000785,GO:0000902,GO:0000904,GO:0001650,GO:0001654,GO:0001726,GO:0001745,GO:0001751,GO:0001754,GO:0001772,GO:0001817,GO:0001818,GO:0001885,GO:0001931,GO:0001932,GO:0001933,GO:0001951,GO:0002009,GO:0002064,GO:0002119,GO:0002164,GO:0002165,GO:0002168,GO:0002682,GO:0002683,GO:0002791,GO:0002792,GO:0002793,GO:0003002,GO:0003006,GO:0003008,GO:0003158,GO:…	-	ko:K05762,ko:K05763,ko:K08007	ko04530,ko04670,ko04810,ko04971,ko05130,ko05162,ko05205,ko05206,map04530,map04670,map04810,map04971,map05130,map05162,map05205,map05206	-	-	-	ko00000,ko00001,ko04147,ko04812	-	-	-	ERM,FERM_C,FERM_M,FERM_N
Rsor_tr|A0A815V7S2|A0A815V7S2_9BILA	12957.ACEP19546-PA	4.19e-58	208.0	KOG3529@1|root,KOG3529@2759|Eukaryota,38CYB@33154|Opisthokonta,3BB9D@33208|Metazoa,3CSFA@33213|Bilateria,41VG9@6656|Arthropoda,3SFTV@50557|Insecta	33208|Metazoa	Z	Moesin ezrin radixin homolog	RDX	GO:0000003,GO:0000122,GO:0000226,GO:0000578,GO:0000785,GO:0000902,GO:0000904,GO:0001650,GO:0001654,GO:0001726,GO:0001738,GO:0001745,GO:0001751,GO:0001754,GO:0001771,GO:0001772,GO:0001775,GO:0001817,GO:0001818,GO:0001885,GO:0001931,GO:0001932,GO:0001933,GO:0001951,GO:0002009,GO:0002064,GO:0002119,GO:0002164,GO:0002165,GO:0002168,GO:0002376,GO:0002682,GO:0002683,GO:0002685,GO:0002791,GO:0002792,GO:…	-	ko:K05762,ko:K05763,ko:K08007	ko04530,ko04670,ko04810,ko04971,ko05130,ko05162,ko05205,ko05206,map04530,map04670,map04810,map04971,map05130,map05162,map05205,map05206	-	-	-	ko00000,ko00001,ko04147,ko04812	-	-	-	ERM,FERM_C,FERM_M,FERM_N
Rsor_tr|A0A814CR06|A0A814CR06_9BILA	132908.ENSPVAP00000005819	7.79e-58	213.0	KOG3529@1|root,KOG3529@2759|Eukaryota,38CYB@33154|Opisthokonta,3BB9D@33208|Metazoa,3CSFA@33213|Bilateria,487F7@7711|Chordata,4963X@7742|Vertebrata,3J1KZ@40674|Mammalia,4M09Y@9397|Chiroptera	33208|Metazoa	S	Ezrin/radixin/moesin family	EZR	GO:0000003,GO:0000122,GO:0000226,GO:0000578,GO:0000785,GO:0000902,GO:0000904,GO:0001650,GO:0001654,GO:0001726,GO:0001745,GO:0001751,GO:0001754,GO:0001772,GO:0001817,GO:0001818,GO:0001885,GO:0001931,GO:0001932,GO:0001933,GO:0001951,GO:0002009,GO:0002064,GO:0002119,GO:0002164,GO:0002165,GO:0002168,GO:0002682,GO:0002683,GO:0002791,GO:0002792,GO:0002793,GO:0003002,GO:0003006,GO:0003008,GO:0003158,GO:…	-	ko:K05762,ko:K05763,ko:K08007	ko04530,ko04670,ko04810,ko04971,ko05130,ko05162,ko05205,ko05206,map04530,map04670,map04810,map04971,map05130,map05162,map05205,map05206	-	-	-	ko00000,ko00001,ko04147,ko04812	-	-	-	ERM,FERM_C,FERM_M,FERM_N
Rsor_tr|A0A815IA18|A0A815IA18_9BILA	192875.XP_004344329.1	8.79e-37	142.0	COG0515@1|root,KOG4278@2759|Eukaryota,38G3R@33154|Opisthokonta	33154|Opisthokonta	T	transitional stage B cell differentiation	ABL1	GO:0000003,GO:0000149,GO:0000166,GO:0000278,GO:0000287,GO:0000302,GO:0000902,GO:0000904,GO:0001101,GO:0001558,GO:0001667,GO:0001726,GO:0001775,GO:0001776,GO:0001782,GO:0001784,GO:0001817,GO:0001819,GO:0001838,GO:0001841,GO:0001843,GO:0001891,GO:0001922,GO:0001932,GO:0001933,GO:0001934,GO:0001952,GO:0001954,GO:0002009,GO:0002065,GO:0002118,GO:0002237,GO:0002252,GO:0002253,GO:0002260,GO:0002263,GO:…	2.7.10.2	ko:K03679,ko:K06619,ko:K08887	ko03018,ko04012,ko04014,ko04110,ko04360,ko04722,ko05130,ko05131,ko05200,ko05206,ko05220,ko05416,map03018,map04012,map04014,map04110,map04360,map04722,map05130,map05131,map05200,map05206,map05220,map05416	M00390,M00391	-	-	ko00000,ko00001,ko00002,ko01000,ko01001,ko03019	-	-	-	F_actin_bind,Pkinase_Tyr,SH2,SH3_1
Rsor_tr|A0A813VRH5|A0A813VRH5_9BILA	9818.XP_007947639.1	3.86e-13	74.7	COG0515@1|root,KOG0197@2759|Eukaryota,38GVN@33154|Opisthokonta,3BEI8@33208|Metazoa,3CTP3@33213|Bilateria,48BIT@7711|Chordata,497ID@7742|Vertebrata,3J4T3@40674|Mammalia,3557K@311790|Afrotheria	33208|Metazoa	T	Tyrosine-protein kinase TXK	TXK	GO:0000976,GO:0000977,GO:0000978,GO:0000981,GO:0000982,GO:0000987,GO:0001012,GO:0001067,GO:0001077,GO:0001228,GO:0001775,GO:0001816,GO:0001817,GO:0001819,GO:0001865,GO:0001959,GO:0001961,GO:0002250,GO:0002253,GO:0002376,GO:0002429,GO:0002520,GO:0002521,GO:0002682,GO:0002684,GO:0002757,GO:0002764,GO:0002768,GO:0003674,GO:0003676,GO:0003677,GO:0003690,GO:0003700,GO:0003824,GO:0004672,GO:0004713,GO:…	2.7.10.2	ko:K08016	ko04670,map04670	-	-	-	ko00000,ko00001,ko01000,ko01001	-	-	-	Pkinase_Tyr,SH2,SH3_1
Rsor_tr|A0A813WDQ6|A0A813WDQ6_9BILA	400682.PAC_15719130	2.51e-13	72.0	COG0515@1|root,KOG0196@2759|Eukaryota	2759|Eukaryota	KLT	ephrin receptor activity	-	-	2.7.10.1	ko:K05103,ko:K05104,ko:K05105,ko:K05110	ko04010,ko04014,ko04015,ko04151,ko04360,map04010,map04014,map04015,map04151,map04360	-	-	-	ko00000,ko00001,ko01000,ko01001,ko01020,ko04050,ko04516	-	-	-	HYR,Pkinase_Tyr
Rsor_tr|A0A814H719|A0A814H719_9BILA	543728.Vapar_1662	1.02e-29	125.0	COG4850@1|root,COG4850@2|Bacteria,1R3ST@1224|Proteobacteria,2VX96@28216|Betaproteobacteria,4AG6P@80864|Comamonadaceae	28216|Betaproteobacteria	S	Uncharacterized conserved protein (DUF2183)	-	-	-	-	-	-	-	-	-	-	-	-	DUF2183
Rsor_tr|A0A814H3R7|A0A814H3R7_9BILA	1157708.KB907453_gene4275	5.01e-29	124.0	COG4850@1|root,COG4850@2|Bacteria,1R3ST@1224|Proteobacteria,2VX96@28216|Betaproteobacteria,4AG6P@80864|Comamonadaceae	28216|Betaproteobacteria	S	Uncharacterized conserved protein (DUF2183)	-	-	-	-	-	-	-	-	-	-	-	-	DUF2183
Rsor_tr|A0A813VQP4|A0A813VQP4_9BILA	588596.U9T147	6.59e-29	126.0	COG4850@1|root,2QT5E@2759|Eukaryota,38W63@33154|Opisthokonta,3NTW2@4751|Fungi	4751|Fungi	S	Actin patch protein	-	GO:0003674,GO:0003824,GO:0005575,GO:0005622,GO:0005623,GO:0005737,GO:0005856,GO:0005938,GO:0006629,GO:0006793,GO:0006796,GO:0006996,GO:0007010,GO:0008150,GO:0008152,GO:0008195,GO:0009987,GO:0015629,GO:0016043,GO:0016311,GO:0016787,GO:0016788,GO:0016791,GO:0030029,GO:0030036,GO:0030479,GO:0030863,GO:0030864,GO:0042578,GO:0043226,GO:0043228,GO:0043229,GO:0043232,GO:0044237,GO:0044238,GO:0044255,GO:…	-	-	-	-	-	-	-	-	-	-	DUF2183
Rsor_tr|A0A816DGA1|A0A816DGA1_9BILA	1121472.AQWN01000010_gene611	4.63e-134	418.0	COG4992@1|root,COG4992@2|Bacteria,1TP9S@1239|Firmicutes,248C9@186801|Clostridia,2608J@186807|Peptococcaceae	186801|Clostridia	E	Belongs to the class-III pyridoxal-phosphate-dependent aminotransferase family	-	-	2.6.1.11,2.6.1.17,2.6.1.82	ko:K00821,ko:K09251	ko00220,ko00300,ko00330,ko01100,ko01110,ko01120,ko01130,ko01210,ko01230,map00220,map00300,map00330,map01100,map01110,map01120,map01130,map01210,map01230	M00016,M00028,M00845	R01155,R02283,R04475	RC00006,RC00062	ko00000,ko00001,ko00002,ko01000,ko01007	-	-	-	Aminotran_3
Rsor_tr|A0A814GNV7|A0A814GNV7_9BILA	7029.ACYPI005942-PA	3.22e-37	138.0	KOG0095@1|root,KOG0095@2759|Eukaryota,38CET@33154|Opisthokonta,3BEQP@33208|Metazoa,3D04X@33213|Bilateria,41Y7F@6656|Arthropoda,3SGMD@50557|Insecta,3E9DN@33342|Paraneoptera	33208|Metazoa	U	Rab subfamily of small GTPases	RAB30	GO:0000139,GO:0001700,GO:0002009,GO:0002165,GO:0003674,GO:0003824,GO:0003924,GO:0005488,GO:0005515,GO:0005575,GO:0005622,GO:0005623,GO:0005737,GO:0005768,GO:0005794,GO:0005795,GO:0005801,GO:0005802,GO:0006810,GO:0006996,GO:0007030,GO:0007154,GO:0007165,GO:0007264,GO:0007265,GO:0007275,GO:0007390,GO:0007391,GO:0007444,GO:0007552,GO:0007560,GO:0008150,GO:0008258,GO:0009653,GO:0009790,GO:0009791,GO:…	-	ko:K07917	-	-	-	-	ko00000,ko04031	-	-	-	Ras
Rsor_tr|A0A813PIL6|A0A813PIL6_9BILA	106582.XP_004541309.1	2.98e-37	137.0	KOG0078@1|root,KOG0078@2759|Eukaryota,39RSX@33154|Opisthokonta,3BJT1@33208|Metazoa,3CZUA@33213|Bilateria,486XA@7711|Chordata,491T6@7742|Vertebrata,4A5DD@7898|Actinopterygii	33208|Metazoa	U	RAB13, member RAS oncogene family	RAB13	GO:0000003,GO:0000166,GO:0001525,GO:0001568,GO:0001667,GO:0001882,GO:0001883,GO:0001944,GO:0002064,GO:0003006,GO:0003674,GO:0003824,GO:0003924,GO:0005488,GO:0005515,GO:0005525,GO:0005575,GO:0005622,GO:0005623,GO:0005737,GO:0005768,GO:0005794,GO:0005802,GO:0005829,GO:0005886,GO:0005911,GO:0005923,GO:0006464,GO:0006807,GO:0006810,GO:0006886,GO:0006928,GO:0006935,GO:0006996,GO:0007010,GO:0007043,GO:…	-	ko:K06109	ko04530,map04530	-	-	-	ko00000,ko00001,ko04031,ko04131,ko04147	-	-	-	Ras
Rsor_tr|A0A813RY95|A0A813RY95_9BILA	106582.XP_004541309.1	2.98e-37	137.0	KOG0078@1|root,KOG0078@2759|Eukaryota,39RSX@33154|Opisthokonta,3BJT1@33208|Metazoa,3CZUA@33213|Bilateria,486XA@7711|Chordata,491T6@7742|Vertebrata,4A5DD@7898|Actinopterygii	33208|Metazoa	U	RAB13, member RAS oncogene family	RAB13	GO:0000003,GO:0000166,GO:0001525,GO:0001568,GO:0001667,GO:0001882,GO:0001883,GO:0001944,GO:0002064,GO:0003006,GO:0003674,GO:0003824,GO:0003924,GO:0005488,GO:0005515,GO:0005525,GO:0005575,GO:0005622,GO:0005623,GO:0005737,GO:0005768,GO:0005794,GO:0005802,GO:0005829,GO:0005886,GO:0005911,GO:0005923,GO:0006464,GO:0006807,GO:0006810,GO:0006886,GO:0006928,GO:0006935,GO:0006996,GO:0007010,GO:0007043,GO:…	-	ko:K06109	ko04530,map04530	-	-	-	ko00000,ko00001,ko04031,ko04131,ko04147	-	-	-	Ras
Rsor_tr|A0A815S1K9|A0A815S1K9_9BILA	7029.ACYPI005942-PA	3.22e-37	138.0	KOG0095@1|root,KOG0095@2759|Eukaryota,38CET@33154|Opisthokonta,3BEQP@33208|Metazoa,3D04X@33213|Bilateria,41Y7F@6656|Arthropoda,3SGMD@50557|Insecta,3E9DN@33342|Paraneoptera	33208|Metazoa	U	Rab subfamily of small GTPases	RAB30	GO:0000139,GO:0001700,GO:0002009,GO:0002165,GO:0003674,GO:0003824,GO:0003924,GO:0005488,GO:0005515,GO:0005575,GO:0005622,GO:0005623,GO:0005737,GO:0005768,GO:0005794,GO:0005795,GO:0005801,GO:0005802,GO:0006810,GO:0006996,GO:0007030,GO:0007154,GO:0007165,GO:0007264,GO:0007265,GO:0007275,GO:0007390,GO:0007391,GO:0007444,GO:0007552,GO:0007560,GO:0008150,GO:0008258,GO:0009653,GO:0009790,GO:0009791,GO:…	-	ko:K07917	-	-	-	-	ko00000,ko04031	-	-	-	Ras
Rsor_tr|A0A814VU44|A0A814VU44_9BILA	472759.Nhal_2983	2.6e-40	144.0	COG3021@1|root,COG3021@2|Bacteria	2|Bacteria	S	interspecies interaction between organisms	-	-	-	-	-	-	-	-	-	-	-	-	2_5_RNA_ligase2,Exo_endo_phos,PAP_central
Rsor_tr|A0A815JM01|A0A815JM01_9BILA	472759.Nhal_2983	7.91e-39	140.0	COG3021@1|root,COG3021@2|Bacteria	2|Bacteria	S	interspecies interaction between organisms	-	-	-	-	-	-	-	-	-	-	-	-	2_5_RNA_ligase2,Exo_endo_phos,PAP_central
Rsor_tr|A0A814JMC3|A0A814JMC3_9BILA	7719.XP_009861946.1	3.34e-17	93.6	COG5560@1|root,KOG1870@2759|Eukaryota,39RU8@33154|Opisthokonta,3B9R4@33208|Metazoa,3CZ5Z@33213|Bilateria,483WX@7711|Chordata	33208|Metazoa	O	protein K48-linked deubiquitination	USP20	GO:0000151,GO:0000153,GO:0000226,GO:0000902,GO:0000904,GO:0001664,GO:0003674,GO:0003824,GO:0004175,GO:0004197,GO:0004843,GO:0005102,GO:0005488,GO:0005515,GO:0005575,GO:0005622,GO:0005623,GO:0005634,GO:0005654,GO:0005737,GO:0005794,GO:0005813,GO:0005815,GO:0005829,GO:0005856,GO:0005912,GO:0005924,GO:0005925,GO:0006464,GO:0006508,GO:0006511,GO:0006807,GO:0006928,GO:0006935,GO:0006950,GO:0006996,GO:…	3.4.19.12	ko:K11848	-	-	-	-	ko00000,ko01000,ko01002,ko04121	-	-	-	DUSP,UCH,zf-UBP
Rsor_tr|A0A814J8X7|A0A814J8X7_9BILA	7719.XP_009861946.1	4.44e-17	93.2	COG5560@1|root,KOG1870@2759|Eukaryota,39RU8@33154|Opisthokonta,3B9R4@33208|Metazoa,3CZ5Z@33213|Bilateria,483WX@7711|Chordata	33208|Metazoa	O	protein K48-linked deubiquitination	USP20	GO:0000151,GO:0000153,GO:0000226,GO:0000902,GO:0000904,GO:0001664,GO:0003674,GO:0003824,GO:0004175,GO:0004197,GO:0004843,GO:0005102,GO:0005488,GO:0005515,GO:0005575,GO:0005622,GO:0005623,GO:0005634,GO:0005654,GO:0005737,GO:0005794,GO:0005813,GO:0005815,GO:0005829,GO:0005856,GO:0005912,GO:0005924,GO:0005925,GO:0006464,GO:0006508,GO:0006511,GO:0006807,GO:0006928,GO:0006935,GO:0006950,GO:0006996,GO:…	3.4.19.12	ko:K11848	-	-	-	-	ko00000,ko01000,ko01002,ko04121	-	-	-	DUSP,UCH,zf-UBP
Rsor_tr|A0A814PWZ3|A0A814PWZ3_9BILA	7918.ENSLOCP00000001807	5.41e-37	157.0	KOG4236@1|root,KOG4236@2759|Eukaryota,39T3H@33154|Opisthokonta,3BX4J@33208|Metazoa,3D4CW@33213|Bilateria,48D8M@7711|Chordata,49EYR@7742|Vertebrata,49XB5@7898|Actinopterygii	33208|Metazoa	T	Serine threonine-protein kinase D3-like	-	-	2.7.11.13	ko:K06070	ko04015,ko04925,map04015,map04925	-	-	-	ko00000,ko00001,ko01000,ko01001	-	-	-	C1_1,PH,Pkinase
Rsor_tr|A0A815FUN3|A0A815FUN3_9BILA	227086.JGI_V11_23245	1.12e-09	66.2	COG1131@1|root,KOG0061@2759|Eukaryota	2759|Eukaryota	V	ATPase activity, coupled to transmembrane movement of substances	-	-	-	-	-	-	-	-	-	-	-	-	ABC_tran
Rsor_tr|A0A814BT49|A0A814BT49_9BILA	13037.EHJ75122	3.6e-17	92.8	KOG3575@1|root,KOG3575@2759|Eukaryota,39RMC@33154|Opisthokonta,3BMQU@33208|Metazoa,3CZN3@33213|Bilateria,41X55@6656|Arthropoda,3SJ8E@50557|Insecta,448UN@7088|Lepidoptera	33208|Metazoa	K	zinc ion binding. It is involved in the biological process described with steroid hormone mediated signaling pathway	Hr96	GO:0000976,GO:0000977,GO:0000981,GO:0001012,GO:0001067,GO:0003674,GO:0003676,GO:0003677,GO:0003690,GO:0003700,GO:0004879,GO:0005488,GO:0005575,GO:0005622,GO:0005623,GO:0005634,GO:0006109,GO:0006355,GO:0006357,GO:0006950,GO:0007154,GO:0007165,GO:0008150,GO:0009605,GO:0009889,GO:0009987,GO:0009991,GO:0010468,GO:0010556,GO:0010675,GO:0010906,GO:0019219,GO:0019222,GO:0023052,GO:0030522,GO:0031323,GO:…	-	ko:K14035	ko04212,map04212	-	-	-	ko00000,ko00001,ko03000,ko03310	-	-	-	Hormone_recep,zf-C4
Rsor_tr|A0A814HN70|A0A814HN70_9BILA	7070.TC010645-PA	2.27e-18	96.3	KOG3575@1|root,KOG3575@2759|Eukaryota,39RMC@33154|Opisthokonta,3BMQU@33208|Metazoa,3CZN3@33213|Bilateria,41X55@6656|Arthropoda,3SJ8E@50557|Insecta	33208|Metazoa	K	zinc ion binding. It is involved in the biological process described with steroid hormone mediated signaling pathway	Hr96	GO:0000976,GO:0000977,GO:0000981,GO:0001012,GO:0001067,GO:0003674,GO:0003676,GO:0003677,GO:0003690,GO:0003700,GO:0004879,GO:0005488,GO:0005575,GO:0005622,GO:0005623,GO:0005634,GO:0006109,GO:0006355,GO:0006357,GO:0006950,GO:0007154,GO:0007165,GO:0008150,GO:0009605,GO:0009889,GO:0009987,GO:0009991,GO:0010468,GO:0010556,GO:0010675,GO:0010906,GO:0019219,GO:0019222,GO:0023052,GO:0030522,GO:0031323,GO:…	-	ko:K14035	ko04212,map04212	-	-	-	ko00000,ko00001,ko03000,ko03310	-	-	-	Hormone_recep,zf-C4
Rsor_tr|A0A814GJ97|A0A814GJ97_9BILA	13037.EHJ75122	8.53e-17	91.7	KOG3575@1|root,KOG3575@2759|Eukaryota,39RMC@33154|Opisthokonta,3BMQU@33208|Metazoa,3CZN3@33213|Bilateria,41X55@6656|Arthropoda,3SJ8E@50557|Insecta,448UN@7088|Lepidoptera	33208|Metazoa	K	zinc ion binding. It is involved in the biological process described with steroid hormone mediated signaling pathway	Hr96	GO:0000976,GO:0000977,GO:0000981,GO:0001012,GO:0001067,GO:0003674,GO:0003676,GO:0003677,GO:0003690,GO:0003700,GO:0004879,GO:0005488,GO:0005575,GO:0005622,GO:0005623,GO:0005634,GO:0006109,GO:0006355,GO:0006357,GO:0006950,GO:0007154,GO:0007165,GO:0008150,GO:0009605,GO:0009889,GO:0009987,GO:0009991,GO:0010468,GO:0010556,GO:0010675,GO:0010906,GO:0019219,GO:0019222,GO:0023052,GO:0030522,GO:0031323,GO:…	-	ko:K14035	ko04212,map04212	-	-	-	ko00000,ko00001,ko03000,ko03310	-	-	-	Hormone_recep,zf-C4
Rsor_tr|A0A814QVD2|A0A814QVD2_9BILA	135651.CBN26095	4.82e-22	106.0	KOG3575@1|root,KOG3575@2759|Eukaryota,39RMC@33154|Opisthokonta,3BMQU@33208|Metazoa,3CZN3@33213|Bilateria,40G4D@6231|Nematoda,1KYYF@119089|Chromadorea,40WY6@6236|Rhabditida	33208|Metazoa	K	c4 zinc finger in nuclear hormone receptors	nhr-48	-	-	ko:K14035	ko04212,map04212	-	-	-	ko00000,ko00001,ko03000,ko03310	-	-	-	Hormone_recep,zf-C4
Rsor_tr|A0A814QF02|A0A814QF02_9BILA	140110.NechaP97324	5.67e-43	145.0	COG0288@1|root,2RXIV@2759|Eukaryota,3A0V8@33154|Opisthokonta,3P2JY@4751|Fungi,3QVMX@4890|Ascomycota,21ABN@147550|Sordariomycetes,3TID2@5125|Hypocreales,1FN0T@110618|Nectriaceae	4751|Fungi	H	Reversible hydration of carbon dioxide	-	-	4.2.1.1	ko:K01673	ko00910,map00910	-	R00132,R10092	RC02807	ko00000,ko00001,ko01000	-	-	-	Pro_CA
Rsor_tr|A0A814KII1|A0A814KII1_9BILA	357808.RoseRS_3687	5.5e-28	114.0	COG0288@1|root,COG0288@2|Bacteria,2G8Q4@200795|Chloroflexi	200795|Chloroflexi	P	Reversible hydration of carbon dioxide	-	-	4.2.1.1	ko:K01673	ko00910,map00910	-	R00132,R10092	RC02807	ko00000,ko00001,ko01000	-	-	-	Pro_CA
Rsor_tr|A0A814KNX8|A0A814KNX8_9BILA	357808.RoseRS_3687	2.36e-28	114.0	COG0288@1|root,COG0288@2|Bacteria,2G8Q4@200795|Chloroflexi	200795|Chloroflexi	P	Reversible hydration of carbon dioxide	-	-	4.2.1.1	ko:K01673	ko00910,map00910	-	R00132,R10092	RC02807	ko00000,ko00001,ko01000	-	-	-	Pro_CA
Rsor_tr|A0A814M3K3|A0A814M3K3_9BILA	140110.NechaP72792	1.61e-40	142.0	COG0288@1|root,2RXIV@2759|Eukaryota,3A0V8@33154|Opisthokonta,3P2JY@4751|Fungi,3QVMX@4890|Ascomycota,21ABN@147550|Sordariomycetes,3TID2@5125|Hypocreales,1FN0T@110618|Nectriaceae	4751|Fungi	H	Reversible hydration of carbon dioxide	-	-	4.2.1.1	ko:K01673	ko00910,map00910	-	R00132,R10092	RC02807	ko00000,ko00001,ko01000	-	-	-	Pro_CA
Rsor_tr|A0A815NU70|A0A815NU70_9BILA	454957.IA64_18480	1.26e-46	167.0	COG2755@1|root,COG2755@2|Bacteria,1RBFJ@1224|Proteobacteria,1SEW9@1236|Gammaproteobacteria,1X5ZC@135614|Xanthomonadales	135614|Xanthomonadales	E	GDSL-like Lipase/Acylhydrolase family	-	-	-	-	-	-	-	-	-	-	-	-	Lipase_GDSL_2
Rsor_tr|A0A816DKH8|A0A816DKH8_9BILA	313606.M23134_07545	1.23e-09	60.1	COG0406@1|root,COG0406@2|Bacteria,4NNN0@976|Bacteroidetes,47Q0B@768503|Cytophagia	976|Bacteroidetes	G	Phosphoglycerate mutase family	-	-	3.1.3.73	ko:K02226	ko00860,ko01100,map00860,map01100	M00122	R04594,R11173	RC00017	ko00000,ko00001,ko00002,ko01000	-	-	-	His_Phos_1
Rsor_tr|A0A814BDI2|A0A814BDI2_9BILA	7668.SPU_001110-tr	8.87e-11	67.0	COG5640@1|root,KOG3627@2759|Eukaryota	2759|Eukaryota	O	serine-type endopeptidase activity	-	-	3.4.21.109,3.4.21.4	ko:K01312,ko:K08670	ko04080,ko04972,ko04974,ko05164,ko05206,map04080,map04972,map04974,map05164,map05206	-	-	-	ko00000,ko00001,ko01000,ko01002,ko04147	-	-	-	Ldl_recept_a,Trypsin
Rsor_tr|A0A813TBK6|A0A813TBK6_9BILA	78898.MVEG_03864T0	8.89e-254	731.0	KOG2262@1|root,KOG2262@2759|Eukaryota,38D6E@33154|Opisthokonta,3NUA6@4751|Fungi,1GSNH@112252|Fungi incertae sedis	4751|Fungi	T	Mortierella verticillata NRRL 6337 OPT family small oligopeptide transporter	-	-	-	-	-	-	-	-	-	-	-	-	OPT
Rsor_tr|A0A814S1Y0|A0A814S1Y0_9BILA	78898.MVEG_03864T0	1.56e-254	733.0	KOG2262@1|root,KOG2262@2759|Eukaryota,38D6E@33154|Opisthokonta,3NUA6@4751|Fungi,1GSNH@112252|Fungi incertae sedis	4751|Fungi	T	Mortierella verticillata NRRL 6337 OPT family small oligopeptide transporter	-	-	-	-	-	-	-	-	-	-	-	-	OPT
Rsor_tr|A0A814R2P7|A0A814R2P7_9BILA	32507.XP_006807497.1	6.77e-10	68.9	COG0515@1|root,KOG0197@2759|Eukaryota,39M4E@33154|Opisthokonta,3BM57@33208|Metazoa,3D014@33213|Bilateria,480ZZ@7711|Chordata,499CS@7742|Vertebrata,49PRG@7898|Actinopterygii	33208|Metazoa	T	PTK6 protein tyrosine kinase	PTK6	GO:0001101,GO:0001726,GO:0001932,GO:0001933,GO:0001934,GO:0002065,GO:0002376,GO:0003674,GO:0003824,GO:0004672,GO:0004713,GO:0004715,GO:0005102,GO:0005488,GO:0005515,GO:0005575,GO:0005622,GO:0005623,GO:0005634,GO:0005654,GO:0005737,GO:0005829,GO:0005886,GO:0006464,GO:0006468,GO:0006469,GO:0006793,GO:0006796,GO:0006807,GO:0006928,GO:0006950,GO:0006952,GO:0006955,GO:0007154,GO:0007165,GO:0007166,GO:…	2.7.10.2	ko:K08894	-	-	-	-	ko00000,ko01000,ko01001	-	-	-	Pkinase_Tyr,SH2,SH3_1,SH3_9
Rsor_tr|A0A813NBT1|A0A813NBT1_9BILA	32507.XP_006807497.1	6.77e-10	68.9	COG0515@1|root,KOG0197@2759|Eukaryota,39M4E@33154|Opisthokonta,3BM57@33208|Metazoa,3D014@33213|Bilateria,480ZZ@7711|Chordata,499CS@7742|Vertebrata,49PRG@7898|Actinopterygii	33208|Metazoa	T	PTK6 protein tyrosine kinase	PTK6	GO:0001101,GO:0001726,GO:0001932,GO:0001933,GO:0001934,GO:0002065,GO:0002376,GO:0003674,GO:0003824,GO:0004672,GO:0004713,GO:0004715,GO:0005102,GO:0005488,GO:0005515,GO:0005575,GO:0005622,GO:0005623,GO:0005634,GO:0005654,GO:0005737,GO:0005829,GO:0005886,GO:0006464,GO:0006468,GO:0006469,GO:0006793,GO:0006796,GO:0006807,GO:0006928,GO:0006950,GO:0006952,GO:0006955,GO:0007154,GO:0007165,GO:0007166,GO:…	2.7.10.2	ko:K08894	-	-	-	-	ko00000,ko01000,ko01001	-	-	-	Pkinase_Tyr,SH2,SH3_1,SH3_9
Rsor_tr|A0A814XJM1|A0A814XJM1_9BILA	6183.Smp_157790.1	5.83e-74	256.0	KOG3645@1|root,KOG3645@2759|Eukaryota,3AIIU@33154|Opisthokonta,3BYS7@33208|Metazoa,3DFM8@33213|Bilateria	33208|Metazoa	T	Neurotransmitter-gated ion-channel ligand binding domain	-	-	-	ko:K05312	-	-	-	-	ko00000,ko04040	1.A.9.1	-	-	Neur_chan_LBD,Neur_chan_memb
Rsor_tr|A0A814YB70|A0A814YB70_9BILA	6183.Smp_157790.1	5.43e-74	256.0	KOG3645@1|root,KOG3645@2759|Eukaryota,3AIIU@33154|Opisthokonta,3BYS7@33208|Metazoa,3DFM8@33213|Bilateria	33208|Metazoa	T	Neurotransmitter-gated ion-channel ligand binding domain	-	-	-	ko:K05312	-	-	-	-	ko00000,ko04040	1.A.9.1	-	-	Neur_chan_LBD,Neur_chan_memb
Rsor_tr|A0A813S2H3|A0A813S2H3_9BILA	10116.ENSRNOP00000026350	9.77e-10	68.6	KOG3575@1|root,KOG3575@2759|Eukaryota,38SB6@33154|Opisthokonta,3BCUI@33208|Metazoa,3D2BP@33213|Bilateria,48A2Z@7711|Chordata,495FA@7742|Vertebrata,3JFM7@40674|Mammalia,35IRD@314146|Euarchontoglires,4Q2V3@9989|Rodentia	33208|Metazoa	K	type 1 metabotropic glutamate receptor binding	ESR1	GO:0000003,GO:0000122,GO:0000228,GO:0000785,GO:0000790,GO:0000976,GO:0000977,GO:0000978,GO:0000981,GO:0000982,GO:0000987,GO:0001012,GO:0001046,GO:0001047,GO:0001067,GO:0001077,GO:0001085,GO:0001091,GO:0001093,GO:0001098,GO:0001099,GO:0001221,GO:0001223,GO:0001228,GO:0001501,GO:0001503,GO:0001505,GO:0001541,GO:0001547,GO:0001649,GO:0001655,GO:0001664,GO:0001763,GO:0001890,GO:0001893,GO:0001932,GO:…	-	ko:K08550	ko01522,ko04915,ko04917,ko04919,ko04961,ko05200,ko05205,ko05224,map01522,map04915,map04917,map04919,map04961,map05200,map05205,map05224	-	-	-	ko00000,ko00001,ko03000,ko03310	-	-	-	ESR1_C,Hormone_recep,Oest_recep,zf-C4
Rsor_tr|A0A813PGI6|A0A813PGI6_9BILA	10116.ENSRNOP00000026350	9.82e-10	68.6	KOG3575@1|root,KOG3575@2759|Eukaryota,38SB6@33154|Opisthokonta,3BCUI@33208|Metazoa,3D2BP@33213|Bilateria,48A2Z@7711|Chordata,495FA@7742|Vertebrata,3JFM7@40674|Mammalia,35IRD@314146|Euarchontoglires,4Q2V3@9989|Rodentia	33208|Metazoa	K	type 1 metabotropic glutamate receptor binding	ESR1	GO:0000003,GO:0000122,GO:0000228,GO:0000785,GO:0000790,GO:0000976,GO:0000977,GO:0000978,GO:0000981,GO:0000982,GO:0000987,GO:0001012,GO:0001046,GO:0001047,GO:0001067,GO:0001077,GO:0001085,GO:0001091,GO:0001093,GO:0001098,GO:0001099,GO:0001221,GO:0001223,GO:0001228,GO:0001501,GO:0001503,GO:0001505,GO:0001541,GO:0001547,GO:0001649,GO:0001655,GO:0001664,GO:0001763,GO:0001890,GO:0001893,GO:0001932,GO:…	-	ko:K08550	ko01522,ko04915,ko04917,ko04919,ko04961,ko05200,ko05205,ko05224,map01522,map04915,map04917,map04919,map04961,map05200,map05205,map05224	-	-	-	ko00000,ko00001,ko03000,ko03310	-	-	-	ESR1_C,Hormone_recep,Oest_recep,zf-C4
Rsor_tr|A0A815ZGI6|A0A815ZGI6_9BILA	7739.XP_002591821.1	5.61e-20	100.0	KOG1037@1|root,KOG1037@2759|Eukaryota,38B7U@33154|Opisthokonta,3BBUM@33208|Metazoa,3CWEM@33213|Bilateria,482QE@7711|Chordata	33208|Metazoa	KLO	protein ADP-ribosylase activity	PARP2	GO:0001558,GO:0003674,GO:0003824,GO:0003909,GO:0003910,GO:0003950,GO:0005575,GO:0005622,GO:0005623,GO:0005634,GO:0005654,GO:0005730,GO:0005737,GO:0006139,GO:0006259,GO:0006260,GO:0006261,GO:0006266,GO:0006271,GO:0006273,GO:0006281,GO:0006284,GO:0006464,GO:0006471,GO:0006725,GO:0006807,GO:0006915,GO:0006950,GO:0006974,GO:0007154,GO:0007165,GO:0007166,GO:0008150,GO:0008152,GO:0008219,GO:0009058,GO:…	2.4.2.30	ko:K10798	ko03410,ko04210,ko04212,ko04214,ko04217,map03410,map04210,map04212,map04214,map04217	M00296	-	-	ko00000,ko00001,ko00002,ko01000,ko03032,ko03036,ko03400	-	-	-	PARP,PARP_reg,WGR,WWE
Rsor_tr|A0A813UVH3|A0A813UVH3_9BILA	426117.M446_4356	2.81e-19	85.1	2E7Y2@1|root,332CH@2|Bacteria,1N4YK@1224|Proteobacteria,2UE9X@28211|Alphaproteobacteria,1JUMJ@119045|Methylobacteriaceae	28211|Alphaproteobacteria	S	Domain of unknown function (DUF4345)	-	-	-	-	-	-	-	-	-	-	-	-	DUF4345
Rsor_tr|A0A813W183|A0A813W183_9BILA	670292.JH26_14870	5.06e-16	76.6	2E7Y2@1|root,32QZC@2|Bacteria,1RHSH@1224|Proteobacteria,2UBPU@28211|Alphaproteobacteria,1JYWV@119045|Methylobacteriaceae	28211|Alphaproteobacteria	S	Domain of unknown function (DUF4345)	-	-	-	-	-	-	-	-	-	-	-	-	DUF4345
Rsor_tr|A0A816EUU4|A0A816EUU4_9BILA	1411123.JQNH01000001_gene1275	5.79e-17	79.0	2E7Y2@1|root,32QZC@2|Bacteria,1RHSH@1224|Proteobacteria,2UBPU@28211|Alphaproteobacteria	28211|Alphaproteobacteria	S	Domain of unknown function (DUF4345)	-	-	-	-	-	-	-	-	-	-	-	-	DUF4345
Rsor_tr|A0A818V3R5|A0A818V3R5_9BILA	460265.Mnod_4927	5.95e-19	84.3	2E7Y2@1|root,32QZC@2|Bacteria,1RHSH@1224|Proteobacteria,2UBPU@28211|Alphaproteobacteria,1JYWV@119045|Methylobacteriaceae	28211|Alphaproteobacteria	S	Domain of unknown function (DUF4345)	-	-	-	-	-	-	-	-	-	-	-	-	DUF4345
Rsor_tr|A0A813U3W0|A0A813U3W0_9BILA	105425.BBPL01000047_gene3127	1.65e-22	92.4	2DWP5@1|root,3419M@2|Bacteria,2IPG7@201174|Actinobacteria,2NMJ0@228398|Streptacidiphilus	201174|Actinobacteria	-	-	-	-	-	-	-	-	-	-	-	-	-	-	-
Rsor_tr|A0A814M4T8|A0A814M4T8_9BILA	529818.AMSG_10137T0	4.44e-22	100.0	2EMEW@1|root,2SR40@2759|Eukaryota	2759|Eukaryota	S	alpha/beta hydrolase fold	-	-	-	-	-	-	-	-	-	-	-	-	Abhydrolase_1
Rsor_tr|A0A814LN15|A0A814LN15_9BILA	529818.AMSG_10137T0	2.61e-30	125.0	2EMEW@1|root,2SR40@2759|Eukaryota	2759|Eukaryota	S	alpha/beta hydrolase fold	-	-	-	-	-	-	-	-	-	-	-	-	Abhydrolase_1
Rsor_tr|A0A815ZB60|A0A815ZB60_9BILA	500153.JOEK01000004_gene720	9.98e-126	397.0	COG1501@1|root,COG1501@2|Bacteria,2GP4V@201174|Actinobacteria	201174|Actinobacteria	G	Belongs to the glycosyl hydrolase 31 family	-	-	3.2.1.177	ko:K01811	-	-	-	-	ko00000,ko01000	-	GH31	-	Gal_mutarotas_2,Glyco_hydro_31
Rsor_tr|A0A816AF98|A0A816AF98_9BILA	500153.JOEK01000004_gene720	4.62e-127	400.0	COG1501@1|root,COG1501@2|Bacteria,2GP4V@201174|Actinobacteria	201174|Actinobacteria	G	Belongs to the glycosyl hydrolase 31 family	-	-	3.2.1.177	ko:K01811	-	-	-	-	ko00000,ko01000	-	GH31	-	Gal_mutarotas_2,Glyco_hydro_31
Rsor_tr|A0A815ZEK5|A0A815ZEK5_9BILA	1298598.JCM21714_4488	2.65e-34	137.0	COG1501@1|root,COG1501@2|Bacteria,1TR8N@1239|Firmicutes,4HETV@91061|Bacilli	91061|Bacilli	G	Belongs to the glycosyl hydrolase 31 family	-	-	3.2.1.177	ko:K01811	-	-	-	-	ko00000,ko01000	-	GH31	-	Glyco_hydro_31
Rsor_tr|A0A814FG77|A0A814FG77_9BILA	1298598.JCM21714_4488	1.65e-35	140.0	COG1501@1|root,COG1501@2|Bacteria,1TR8N@1239|Firmicutes,4HETV@91061|Bacilli	91061|Bacilli	G	Belongs to the glycosyl hydrolase 31 family	-	-	3.2.1.177	ko:K01811	-	-	-	-	ko00000,ko01000	-	GH31	-	Glyco_hydro_31
Rsor_tr|A0A815WVL2|A0A815WVL2_9BILA	309803.CTN_0355	1.29e-61	211.0	COG1501@1|root,COG1501@2|Bacteria,2GBZJ@200918|Thermotogae	200918|Thermotogae	G	Belongs to the glycosyl hydrolase 31 family	-	-	3.2.1.177,3.2.1.20	ko:K01187,ko:K01811	ko00052,ko00500,ko01100,map00052,map00500,map01100	-	R00028,R00801,R00802,R06087,R06088	RC00028,RC00049,RC00077	ko00000,ko00001,ko01000	-	GH31	-	DUF5110,Gal_mutarotas_2,Glyco_hydro_31
Rsor_tr|A0A816GCF6|A0A816GCF6_9BILA	1410616.JHXE01000017_gene1698	3e-61	212.0	COG1501@1|root,COG1501@2|Bacteria,1TR8N@1239|Firmicutes,248WR@186801|Clostridia,3NI1F@46205|Pseudobutyrivibrio	186801|Clostridia	G	Glycosyl hydrolases family 31	-	-	3.2.1.177	ko:K01811	-	-	-	-	ko00000,ko01000	-	GH31	-	DUF5110,Glyco_hydro_31
Rsor_tr|A0A816G5T5|A0A816G5T5_9BILA	160860.XP_007349273.1	6.19e-14	73.6	COG0515@1|root,KOG0197@2759|Eukaryota	2759|Eukaryota	KLT	peptidyl-tyrosine autophosphorylation	-	-	-	-	-	-	-	-	-	-	-	-	Pkinase_Tyr
Rsor_tr|A0A813RDI1|A0A813RDI1_9BILA	160860.XP_007349273.1	3.2e-15	79.7	COG0515@1|root,KOG0197@2759|Eukaryota	2759|Eukaryota	KLT	peptidyl-tyrosine autophosphorylation	-	-	-	-	-	-	-	-	-	-	-	-	Pkinase_Tyr
Rsor_tr|A0A815S263|A0A815S263_9BILA	3988.XP_002532495.1	2.49e-13	75.9	COG0515@1|root,KOG0192@2759|Eukaryota,37JYB@33090|Viridiplantae,3G8KY@35493|Streptophyta,4JNNH@91835|fabids	35493|Streptophyta	T	Serine threonine-protein kinase	-	GO:0001666,GO:0003674,GO:0003824,GO:0004672,GO:0004674,GO:0004712,GO:0005575,GO:0005622,GO:0005623,GO:0005634,GO:0005737,GO:0005783,GO:0005789,GO:0006082,GO:0006464,GO:0006468,GO:0006629,GO:0006720,GO:0006721,GO:0006793,GO:0006796,GO:0006807,GO:0006950,GO:0006970,GO:0007154,GO:0007165,GO:0008150,GO:0008152,GO:0008299,GO:0008610,GO:0009058,GO:0009628,GO:0009651,GO:0009685,GO:0009686,GO:0009719,GO:…	-	-	-	-	-	-	-	-	-	-	EDR1,Pkinase_Tyr
Rsor_tr|A0A815RYP4|A0A815RYP4_9BILA	3988.XP_002532495.1	3.41e-13	75.5	COG0515@1|root,KOG0192@2759|Eukaryota,37JYB@33090|Viridiplantae,3G8KY@35493|Streptophyta,4JNNH@91835|fabids	35493|Streptophyta	T	Serine threonine-protein kinase	-	GO:0001666,GO:0003674,GO:0003824,GO:0004672,GO:0004674,GO:0004712,GO:0005575,GO:0005622,GO:0005623,GO:0005634,GO:0005737,GO:0005783,GO:0005789,GO:0006082,GO:0006464,GO:0006468,GO:0006629,GO:0006720,GO:0006721,GO:0006793,GO:0006796,GO:0006807,GO:0006950,GO:0006970,GO:0007154,GO:0007165,GO:0008150,GO:0008152,GO:0008299,GO:0008610,GO:0009058,GO:0009628,GO:0009651,GO:0009685,GO:0009686,GO:0009719,GO:…	-	-	-	-	-	-	-	-	-	-	EDR1,Pkinase_Tyr
Rsor_tr|A0A814XQ88|A0A814XQ88_9BILA	5786.XP_003288909.1	9.26e-12	69.7	COG1100@1|root,KOG0070@2759|Eukaryota,3XAS0@554915|Amoebozoa	2759|Eukaryota	U	Belongs to the small GTPase superfamily. Arf family	-	-	-	ko:K07937,ko:K07938,ko:K07977	ko04072,ko04144,ko05110,ko05134,map04072,map04144,map05110,map05134	-	-	-	ko00000,ko00001,ko04031,ko04131,ko04147	-	-	-	Arf
Rsor_tr|A0A814NJ38|A0A814NJ38_9BILA	42374.XP_002419843.1	2.07e-14	77.0	COG1100@1|root,KOG0072@2759|Eukaryota,38G98@33154|Opisthokonta,3NWAZ@4751|Fungi,3QJK5@4890|Ascomycota,3RS8G@4891|Saccharomycetes,479Y9@766764|Debaryomycetaceae	4751|Fungi	U	Belongs to the small GTPase superfamily. Arf family	ARL1	GO:0000045,GO:0003674,GO:0003824,GO:0003924,GO:0005575,GO:0005622,GO:0005623,GO:0005737,GO:0005794,GO:0005802,GO:0005829,GO:0006605,GO:0006623,GO:0006810,GO:0006886,GO:0006892,GO:0006893,GO:0006897,GO:0006914,GO:0006950,GO:0006996,GO:0007033,GO:0007034,GO:0008104,GO:0008150,GO:0008152,GO:0009056,GO:0009987,GO:0012505,GO:0015031,GO:0015833,GO:0016043,GO:0016192,GO:0016236,GO:0016462,GO:0016787,GO:…	-	ko:K07942	-	-	-	-	ko00000,ko04031,ko04131	-	-	-	Arf
Rsor_tr|A0A813NK46|A0A813NK46_9BILA	32507.XP_006798557.1	1.34e-49	178.0	COG4870@1|root,KOG1543@2759|Eukaryota,38I5R@33154|Opisthokonta,3BF68@33208|Metazoa,3CWSV@33213|Bilateria,48AJS@7711|Chordata,498KQ@7742|Vertebrata,49UUN@7898|Actinopterygii	33208|Metazoa	O	Belongs to the peptidase C1 family	-	-	3.4.22.15	ko:K01365	ko04140,ko04142,ko04145,ko04210,ko04612,ko05205,ko05323,ko05418,map04140,map04142,map04145,map04210,map04612,map05205,map05323,map05418	-	-	-	ko00000,ko00001,ko00537,ko01000,ko01002,ko03110	-	-	-	Inhibitor_I29,Peptidase_C1
Rsor_tr|A0A813N906|A0A813N906_9BILA	32507.XP_006798557.1	4.08e-49	177.0	COG4870@1|root,KOG1543@2759|Eukaryota,38I5R@33154|Opisthokonta,3BF68@33208|Metazoa,3CWSV@33213|Bilateria,48AJS@7711|Chordata,498KQ@7742|Vertebrata,49UUN@7898|Actinopterygii	33208|Metazoa	O	Belongs to the peptidase C1 family	-	-	3.4.22.15	ko:K01365	ko04140,ko04142,ko04145,ko04210,ko04612,ko05205,ko05323,ko05418,map04140,map04142,map04145,map04210,map04612,map05205,map05323,map05418	-	-	-	ko00000,ko00001,ko00537,ko01000,ko01002,ko03110	-	-	-	Inhibitor_I29,Peptidase_C1
Rsor_tr|A0A816GSG4|A0A816GSG4_9BILA	7244.FBpp0235223	4.57e-53	182.0	COG4870@1|root,KOG1543@2759|Eukaryota,38I5R@33154|Opisthokonta,3BF68@33208|Metazoa,3CWSV@33213|Bilateria,41WFX@6656|Arthropoda,3SJWJ@50557|Insecta,44WTW@7147|Diptera,45PFW@7214|Drosophilidae	33208|Metazoa	O	Cysteine-type peptidase activity. It is involved in the biological process described with proteolysis	-	GO:0000323,GO:0003674,GO:0003824,GO:0004175,GO:0004197,GO:0005488,GO:0005515,GO:0005575,GO:0005576,GO:0005615,GO:0005622,GO:0005623,GO:0005737,GO:0005764,GO:0005773,GO:0006508,GO:0006807,GO:0008150,GO:0008152,GO:0008233,GO:0008234,GO:0009056,GO:0009057,GO:0009987,GO:0016787,GO:0019538,GO:0030163,GO:0031974,GO:0031982,GO:0031983,GO:0042718,GO:0043170,GO:0043226,GO:0043227,GO:0043229,GO:0043231,GO:…	3.4.22.15	ko:K01365	ko04140,ko04142,ko04145,ko04210,ko04612,ko05205,ko05323,ko05418,map04140,map04142,map04145,map04210,map04612,map05205,map05323,map05418	-	-	-	ko00000,ko00001,ko00537,ko01000,ko01002,ko03110	-	-	-	Inhibitor_I29,Peptidase_C1
Rsor_tr|A0A814PHD1|A0A814PHD1_9BILA	7091.BGIBMGA010782-TA	9.63e-15	82.8	KOG3575@1|root,KOG3575@2759|Eukaryota,39RMC@33154|Opisthokonta,3BMQU@33208|Metazoa,3CZN3@33213|Bilateria,41X55@6656|Arthropoda,3SJ8E@50557|Insecta,448UN@7088|Lepidoptera	33208|Metazoa	K	zinc ion binding. It is involved in the biological process described with steroid hormone mediated signaling pathway	Hr96	GO:0000976,GO:0000977,GO:0000981,GO:0001012,GO:0001067,GO:0003674,GO:0003676,GO:0003677,GO:0003690,GO:0003700,GO:0004879,GO:0005488,GO:0006109,GO:0006355,GO:0006357,GO:0006950,GO:0007154,GO:0007165,GO:0008150,GO:0009605,GO:0009889,GO:0009987,GO:0009991,GO:0010468,GO:0010556,GO:0010675,GO:0010906,GO:0019219,GO:0019222,GO:0023052,GO:0030522,GO:0031323,GO:0031326,GO:0031667,GO:0032881,GO:0042592,GO:…	-	ko:K14035	ko04212,map04212	-	-	-	ko00000,ko00001,ko03000,ko03310	-	-	-	Hormone_recep,zf-C4
Rsor_tr|A0A814MD40|A0A814MD40_9BILA	13249.RPRC001794-PA	3.55e-17	90.9	KOG3575@1|root,KOG3575@2759|Eukaryota,39RMC@33154|Opisthokonta,3BMQU@33208|Metazoa,3CZN3@33213|Bilateria,41X55@6656|Arthropoda,3SJ8E@50557|Insecta,3ECBK@33342|Paraneoptera	33208|Metazoa	K	Ligand binding domain of hormone receptors	Hr96	GO:0000976,GO:0000977,GO:0000981,GO:0001012,GO:0001067,GO:0003674,GO:0003676,GO:0003677,GO:0003690,GO:0003700,GO:0004879,GO:0005488,GO:0005575,GO:0005622,GO:0005623,GO:0005634,GO:0006109,GO:0006355,GO:0006357,GO:0006950,GO:0007154,GO:0007165,GO:0008150,GO:0009605,GO:0009889,GO:0009987,GO:0009991,GO:0010468,GO:0010556,GO:0010675,GO:0010906,GO:0019219,GO:0019222,GO:0023052,GO:0030522,GO:0031323,GO:…	-	ko:K14035	ko04212,map04212	-	-	-	ko00000,ko00001,ko03000,ko03310	-	-	-	Hormone_recep,zf-C4
Rsor_tr|A0A814J0H6|A0A814J0H6_9BILA	34839.XP_005399303.1	3.8e-39	163.0	COG0194@1|root,KOG0609@2759|Eukaryota,38CU2@33154|Opisthokonta,3BA43@33208|Metazoa,3CWSF@33213|Bilateria,4800N@7711|Chordata,49818@7742|Vertebrata,3JAIB@40674|Mammalia,3590K@314146|Euarchontoglires,4Q1W2@9989|Rodentia	33208|Metazoa	T	L27_N	MPP5	GO:0001654,GO:0001667,GO:0001738,GO:0001838,GO:0001841,GO:0001917,GO:0002009,GO:0002011,GO:0003007,GO:0003674,GO:0003824,GO:0004385,GO:0005488,GO:0005515,GO:0005575,GO:0005622,GO:0005623,GO:0005634,GO:0005737,GO:0005886,GO:0005911,GO:0005912,GO:0005913,GO:0005918,GO:0005923,GO:0005938,GO:0006139,GO:0006163,GO:0006725,GO:0006753,GO:0006793,GO:0006796,GO:0006807,GO:0006928,GO:0007009,GO:0007043,GO:…	-	ko:K06091	ko04390,ko04391,ko04530,ko05165,map04390,map04391,map04530,map05165	-	-	-	ko00000,ko00001	-	-	-	Guanylate_kin,L27,L27_N,PDZ,SH3_2
Rsor_tr|A0A815CPW1|A0A815CPW1_9BILA	34839.XP_005399303.1	2.03e-39	163.0	COG0194@1|root,KOG0609@2759|Eukaryota,38CU2@33154|Opisthokonta,3BA43@33208|Metazoa,3CWSF@33213|Bilateria,4800N@7711|Chordata,49818@7742|Vertebrata,3JAIB@40674|Mammalia,3590K@314146|Euarchontoglires,4Q1W2@9989|Rodentia	33208|Metazoa	T	L27_N	MPP5	GO:0001654,GO:0001667,GO:0001738,GO:0001838,GO:0001841,GO:0001917,GO:0002009,GO:0002011,GO:0003007,GO:0003674,GO:0003824,GO:0004385,GO:0005488,GO:0005515,GO:0005575,GO:0005622,GO:0005623,GO:0005634,GO:0005737,GO:0005886,GO:0005911,GO:0005912,GO:0005913,GO:0005918,GO:0005923,GO:0005938,GO:0006139,GO:0006163,GO:0006725,GO:0006753,GO:0006793,GO:0006796,GO:0006807,GO:0006928,GO:0007009,GO:0007043,GO:…	-	ko:K06091	ko04390,ko04391,ko04530,ko05165,map04390,map04391,map04530,map05165	-	-	-	ko00000,ko00001	-	-	-	Guanylate_kin,L27,L27_N,PDZ,SH3_2
Rsor_tr|A0A813PJM2|A0A813PJM2_9BILA	10116.ENSRNOP00000019113	1.16e-10	67.0	KOG0490@1|root,KOG0490@2759|Eukaryota,39Y4U@33154|Opisthokonta,3BNXK@33208|Metazoa,3D5Z1@33213|Bilateria,483EG@7711|Chordata,48ZCB@7742|Vertebrata,3J5TP@40674|Mammalia,359PG@314146|Euarchontoglires,4PT8N@9989|Rodentia	33208|Metazoa	K	Homeodomain	HESX1	GO:0000122,GO:0000976,GO:0000977,GO:0000978,GO:0000981,GO:0000982,GO:0000987,GO:0001012,GO:0001067,GO:0001078,GO:0001227,GO:0002009,GO:0003674,GO:0003676,GO:0003677,GO:0003682,GO:0003690,GO:0003700,GO:0005488,GO:0005515,GO:0005575,GO:0005622,GO:0005623,GO:0005634,GO:0006355,GO:0006357,GO:0007275,GO:0007399,GO:0007417,GO:0007420,GO:0007423,GO:0008022,GO:0008134,GO:0008150,GO:0009653,GO:0009790,GO:…	-	ko:K09354	ko04550,map04550	-	-	-	ko00000,ko00001,ko03000	-	-	-	Homeobox
Rsor_tr|A0A815INS2|A0A815INS2_9BILA	172088.AUGA01000014_gene3092	7.02e-44	153.0	COG3917@1|root,COG3917@2|Bacteria,1R3XW@1224|Proteobacteria,2TUW5@28211|Alphaproteobacteria,3JUG8@41294|Bradyrhizobiaceae	1224|Proteobacteria	Q	DSBA-like thioredoxin domain	-	-	-	-	-	-	-	-	-	-	-	-	DSBA
Rsor_tr|A0A814PY54|A0A814PY54_9BILA	7425.NV10899-PA	6.71e-41	160.0	KOG3656@1|root,KOG3656@2759|Eukaryota,39Z0S@33154|Opisthokonta,3BIS7@33208|Metazoa,3CXRN@33213|Bilateria,41VEA@6656|Arthropoda,3SIIK@50557|Insecta,46JYU@7399|Hymenoptera	33208|Metazoa	S	7 transmembrane receptor (rhodopsin family)	-	-	-	-	-	-	-	-	-	-	-	-	7tm_1
Rsor_tr|A0A814PT21|A0A814PT21_9BILA	7425.NV10899-PA	6.67e-41	160.0	KOG3656@1|root,KOG3656@2759|Eukaryota,39Z0S@33154|Opisthokonta,3BIS7@33208|Metazoa,3CXRN@33213|Bilateria,41VEA@6656|Arthropoda,3SIIK@50557|Insecta,46JYU@7399|Hymenoptera	33208|Metazoa	S	7 transmembrane receptor (rhodopsin family)	-	-	-	-	-	-	-	-	-	-	-	-	7tm_1
Rsor_tr|A0A813SMV9|A0A813SMV9_9BILA	132113.XP_003488309.1	1.37e-37	159.0	KOG3656@1|root,KOG3656@2759|Eukaryota,39Z0S@33154|Opisthokonta,3BIS7@33208|Metazoa,3CXRN@33213|Bilateria,41VEA@6656|Arthropoda,3SIIK@50557|Insecta,46JYU@7399|Hymenoptera	33208|Metazoa	S	7 transmembrane receptor (rhodopsin family)	-	GO:0003674,GO:0004888,GO:0004930,GO:0004969,GO:0004993,GO:0005575,GO:0005623,GO:0005886,GO:0007154,GO:0007165,GO:0007186,GO:0007210,GO:0008150,GO:0008227,GO:0009987,GO:0016020,GO:0023052,GO:0030594,GO:0038023,GO:0044464,GO:0050789,GO:0050794,GO:0050896,GO:0051716,GO:0060089,GO:0065007,GO:0071944,GO:0098664,GO:0099528,GO:0099589	-	-	-	-	-	-	-	-	-	-	7tm_1
Rsor_tr|A0A813PJ80|A0A813PJ80_9BILA	132113.XP_003488309.1	4.33e-37	158.0	KOG3656@1|root,KOG3656@2759|Eukaryota,39Z0S@33154|Opisthokonta,3BIS7@33208|Metazoa,3CXRN@33213|Bilateria,41VEA@6656|Arthropoda,3SIIK@50557|Insecta,46JYU@7399|Hymenoptera	33208|Metazoa	S	7 transmembrane receptor (rhodopsin family)	-	GO:0003674,GO:0004888,GO:0004930,GO:0004969,GO:0004993,GO:0005575,GO:0005623,GO:0005886,GO:0007154,GO:0007165,GO:0007186,GO:0007210,GO:0008150,GO:0008227,GO:0009987,GO:0016020,GO:0023052,GO:0030594,GO:0038023,GO:0044464,GO:0050789,GO:0050794,GO:0050896,GO:0051716,GO:0060089,GO:0065007,GO:0071944,GO:0098664,GO:0099528,GO:0099589	-	-	-	-	-	-	-	-	-	-	7tm_1
Rsor_tr|A0A815KCY2|A0A815KCY2_9BILA	10228.TriadP49935	3.7e-58	194.0	COG0652@1|root,KOG0865@2759|Eukaryota,38FFS@33154|Opisthokonta,3B9YC@33208|Metazoa	33208|Metazoa	O	PPIases accelerate the folding of proteins. It catalyzes the cis-trans isomerization of proline imidic peptide bonds in oligopeptides	PPIF	GO:0000302,GO:0000413,GO:0002082,GO:0002931,GO:0003674,GO:0003755,GO:0003824,GO:0005488,GO:0005575,GO:0005622,GO:0005623,GO:0005737,GO:0005739,GO:0005740,GO:0005743,GO:0005757,GO:0005759,GO:0005829,GO:0006140,GO:0006464,GO:0006807,GO:0006810,GO:0006839,GO:0006915,GO:0006950,GO:0006979,GO:0006996,GO:0007005,GO:0007006,GO:0008144,GO:0008150,GO:0008152,GO:0008219,GO:0008637,GO:0009636,GO:0009892,GO:…	5.2.1.8	ko:K09565	ko04020,ko04022,ko05012,ko05016,ko05145,map04020,map04022,map05012,map05016,map05145	-	-	-	ko00000,ko00001,ko01000,ko03110	-	-	-	Pro_isomerase
Rsor_tr|A0A813V919|A0A813V919_9BILA	1123399.AQVE01000002_gene2435	1.66e-63	208.0	COG0652@1|root,COG0652@2|Bacteria,1R9ZQ@1224|Proteobacteria,1S2NX@1236|Gammaproteobacteria	1236|Gammaproteobacteria	G	PPIases accelerate the folding of proteins. It catalyzes the cis-trans isomerization of proline imidic peptide bonds in oligopeptides	-	-	5.2.1.8	ko:K01802	-	-	-	-	ko00000,ko01000	-	-	-	HEAT_2,Pro_isomerase
Rsor_tr|A0A813VJZ8|A0A813VJZ8_9BILA	6669.EFX71100	6.44e-18	92.8	KOG3656@1|root,KOG3656@2759|Eukaryota,39RCR@33154|Opisthokonta,3BIJ1@33208|Metazoa,3CS01@33213|Bilateria,429YV@6656|Arthropoda	33208|Metazoa	T	Neuropeptide Y receptor activity. It is involved in the biological process described with G-protein coupled receptor signaling pathway	GPR83	GO:0001653,GO:0001932,GO:0001934,GO:0003674,GO:0004888,GO:0004930,GO:0005575,GO:0005623,GO:0005886,GO:0005887,GO:0005929,GO:0007154,GO:0007165,GO:0007186,GO:0007218,GO:0008150,GO:0008188,GO:0008528,GO:0009719,GO:0009725,GO:0009893,GO:0009966,GO:0009967,GO:0009987,GO:0010033,GO:0010562,GO:0010604,GO:0010646,GO:0010647,GO:0014070,GO:0016020,GO:0016021,GO:0019220,GO:0019222,GO:0023051,GO:0023052,GO:…	-	ko:K04209,ko:K04210	ko04080,map04080	-	-	-	ko00000,ko00001,ko04030	-	-	-	7tm_1
Rsor_tr|A0A813PJD9|A0A813PJD9_9BILA	10224.NP_001158438.1	2.13e-28	125.0	COG5025@1|root,KOG2294@2759|Eukaryota,38GY6@33154|Opisthokonta,3BBHI@33208|Metazoa,3CS3X@33213|Bilateria	33208|Metazoa	K	positive regulation of lung ciliated cell differentiation	FOXJ1	GO:0000003,GO:0000122,GO:0000902,GO:0000904,GO:0000976,GO:0000977,GO:0000978,GO:0000981,GO:0000982,GO:0000987,GO:0001012,GO:0001067,GO:0001077,GO:0001228,GO:0001655,GO:0001656,GO:0001657,GO:0001817,GO:0001818,GO:0001822,GO:0001823,GO:0001947,GO:0002009,GO:0002064,GO:0002065,GO:0002066,GO:0002093,GO:0002376,GO:0002507,GO:0002508,GO:0002520,GO:0002634,GO:0002635,GO:0002643,GO:0002645,GO:0002646,GO:…	-	ko:K09402	-	-	-	-	ko00000,ko03000	-	-	-	Forkhead
Rsor_tr|A0A813PGH2|A0A813PGH2_9BILA	10224.NP_001158438.1	2.13e-28	125.0	COG5025@1|root,KOG2294@2759|Eukaryota,38GY6@33154|Opisthokonta,3BBHI@33208|Metazoa,3CS3X@33213|Bilateria	33208|Metazoa	K	positive regulation of lung ciliated cell differentiation	FOXJ1	GO:0000003,GO:0000122,GO:0000902,GO:0000904,GO:0000976,GO:0000977,GO:0000978,GO:0000981,GO:0000982,GO:0000987,GO:0001012,GO:0001067,GO:0001077,GO:0001228,GO:0001655,GO:0001656,GO:0001657,GO:0001817,GO:0001818,GO:0001822,GO:0001823,GO:0001947,GO:0002009,GO:0002064,GO:0002065,GO:0002066,GO:0002093,GO:0002376,GO:0002507,GO:0002508,GO:0002520,GO:0002634,GO:0002635,GO:0002643,GO:0002645,GO:0002646,GO:…	-	ko:K09402	-	-	-	-	ko00000,ko03000	-	-	-	Forkhead
Rsor_tr|A0A814VKV4|A0A814VKV4_9BILA	1026970.XP_008829572.1	1.93e-29	127.0	COG5025@1|root,KOG2294@2759|Eukaryota,38GY6@33154|Opisthokonta,3BBHI@33208|Metazoa,3CS3X@33213|Bilateria,481FV@7711|Chordata,4962J@7742|Vertebrata,3J8DR@40674|Mammalia,35HDM@314146|Euarchontoglires,4PYDA@9989|Rodentia	33208|Metazoa	K	Forkhead box protein J1	FOXJ1	GO:0000003,GO:0000122,GO:0000976,GO:0000977,GO:0000978,GO:0000981,GO:0000982,GO:0000987,GO:0001012,GO:0001067,GO:0001077,GO:0001228,GO:0001655,GO:0001656,GO:0001657,GO:0001817,GO:0001818,GO:0001822,GO:0001823,GO:0001947,GO:0002009,GO:0002064,GO:0002376,GO:0002507,GO:0002508,GO:0002520,GO:0002634,GO:0002635,GO:0002643,GO:0002645,GO:0002646,GO:0002648,GO:0002661,GO:0002663,GO:0002682,GO:0002683,GO:…	-	ko:K09402	-	-	-	-	ko00000,ko03000	-	-	-	Forkhead
Rsor_tr|A0A814TQW1|A0A814TQW1_9BILA	1026970.XP_008829572.1	2.86e-30	130.0	COG5025@1|root,KOG2294@2759|Eukaryota,38GY6@33154|Opisthokonta,3BBHI@33208|Metazoa,3CS3X@33213|Bilateria,481FV@7711|Chordata,4962J@7742|Vertebrata,3J8DR@40674|Mammalia,35HDM@314146|Euarchontoglires,4PYDA@9989|Rodentia	33208|Metazoa	K	Forkhead box protein J1	FOXJ1	GO:0000003,GO:0000122,GO:0000976,GO:0000977,GO:0000978,GO:0000981,GO:0000982,GO:0000987,GO:0001012,GO:0001067,GO:0001077,GO:0001228,GO:0001655,GO:0001656,GO:0001657,GO:0001817,GO:0001818,GO:0001822,GO:0001823,GO:0001947,GO:0002009,GO:0002064,GO:0002376,GO:0002507,GO:0002508,GO:0002520,GO:0002634,GO:0002635,GO:0002643,GO:0002645,GO:0002646,GO:0002648,GO:0002661,GO:0002663,GO:0002682,GO:0002683,GO:…	-	ko:K09402	-	-	-	-	ko00000,ko03000	-	-	-	Forkhead
Rsor_tr|A0A813R5W9|A0A813R5W9_9BILA	7213.XP_004525460.1	4.3e-11	75.1	KOG1721@1|root,KOG1721@2759|Eukaryota,38CQF@33154|Opisthokonta,3BAC7@33208|Metazoa,3CUAR@33213|Bilateria,41UKV@6656|Arthropoda,3SHT3@50557|Insecta,44Z3P@7147|Diptera	33208|Metazoa	K	Metal ion binding	CTCF	GO:0000003,GO:0000122,GO:0000775,GO:0000793,GO:0000976,GO:0000977,GO:0000978,GO:0000981,GO:0000982,GO:0000987,GO:0001012,GO:0001067,GO:0001077,GO:0001078,GO:0001227,GO:0001228,GO:0003002,GO:0003674,GO:0003676,GO:0003677,GO:0003682,GO:0003690,GO:0003700,GO:0003712,GO:0003714,GO:0005488,GO:0005515,GO:0005575,GO:0005622,GO:0005623,GO:0005634,GO:0005654,GO:0005694,GO:0005730,GO:0005737,GO:0006139,GO:…	-	ko:K20493	-	-	-	-	ko00000,ko04131	-	-	-	zf-C2H2,zf-H2C2_5
Rsor_tr|A0A813PZX2|A0A813PZX2_9BILA	7213.XP_004525460.1	4.31e-11	75.1	KOG1721@1|root,KOG1721@2759|Eukaryota,38CQF@33154|Opisthokonta,3BAC7@33208|Metazoa,3CUAR@33213|Bilateria,41UKV@6656|Arthropoda,3SHT3@50557|Insecta,44Z3P@7147|Diptera	33208|Metazoa	K	Metal ion binding	CTCF	GO:0000003,GO:0000122,GO:0000775,GO:0000793,GO:0000976,GO:0000977,GO:0000978,GO:0000981,GO:0000982,GO:0000987,GO:0001012,GO:0001067,GO:0001077,GO:0001078,GO:0001227,GO:0001228,GO:0003002,GO:0003674,GO:0003676,GO:0003677,GO:0003682,GO:0003690,GO:0003700,GO:0003712,GO:0003714,GO:0005488,GO:0005515,GO:0005575,GO:0005622,GO:0005623,GO:0005634,GO:0005654,GO:0005694,GO:0005730,GO:0005737,GO:0006139,GO:…	-	ko:K20493	-	-	-	-	ko00000,ko04131	-	-	-	zf-C2H2,zf-H2C2_5
Rsor_tr|A0A814LPN6|A0A814LPN6_9BILA	1051613.XP_003005979.1	1.37e-11	70.9	COG0596@1|root,KOG4178@2759|Eukaryota,38JR6@33154|Opisthokonta,3NY1X@4751|Fungi,3QPI7@4890|Ascomycota,215CG@147550|Sordariomycetes,1EVT9@1028384|Glomerellales	4751|Fungi	I	Glycylpeptide n-tetradecanoyltransferase	-	-	-	-	-	-	-	-	-	-	-	-	Abhydrolase_1,Abhydrolase_6,Hydrolase_4
Rsor_tr|A0A813X970|A0A813X970_9BILA	65672.G4T870	1.19e-08	63.9	COG0596@1|root,KOG4178@2759|Eukaryota,38JR6@33154|Opisthokonta,3NY1X@4751|Fungi,3V0RX@5204|Basidiomycota,224M4@155619|Agaricomycetes,3H1JU@355688|Agaricomycetes incertae sedis	4751|Fungi	I	Serine aminopeptidase, S33	-	-	-	-	-	-	-	-	-	-	-	-	Abhydrolase_1,Abhydrolase_6,Hydrolase_4
Rsor_tr|A0A815Y6J9|A0A815Y6J9_9BILA	1211115.ALIQ01000225_gene1778	2.25e-14	75.1	2DQFR@1|root,336JQ@2|Bacteria,1P15R@1224|Proteobacteria,2UV8J@28211|Alphaproteobacteria	28211|Alphaproteobacteria	-	-	-	-	-	-	-	-	-	-	-	-	-	-	-
Rsor_tr|A0A815Y6T7|A0A815Y6T7_9BILA	1211115.ALIQ01000225_gene1778	3.14e-14	74.7	2DQFR@1|root,336JQ@2|Bacteria,1P15R@1224|Proteobacteria,2UV8J@28211|Alphaproteobacteria	28211|Alphaproteobacteria	-	-	-	-	-	-	-	-	-	-	-	-	-	-	-
Rsor_tr|A0A815L8N2|A0A815L8N2_9BILA	61459.XP_007782065.1	2.07e-130	404.0	COG0531@1|root,KOG1286@2759|Eukaryota,38DMK@33154|Opisthokonta,3NUN0@4751|Fungi,3QMUE@4890|Ascomycota,20EEZ@147545|Eurotiomycetes,3MVUE@451870|Chaetothyriomycetidae	4751|Fungi	E	AAT family amino acid transporter	HIP1	GO:0000322,GO:0000323,GO:0000324,GO:0000328,GO:0003333,GO:0003674,GO:0005215,GO:0005342,GO:0005575,GO:0005618,GO:0005622,GO:0005623,GO:0005737,GO:0005768,GO:0005770,GO:0005771,GO:0005773,GO:0005775,GO:0005783,GO:0005798,GO:0005886,GO:0005887,GO:0006810,GO:0006811,GO:0006812,GO:0006820,GO:0006855,GO:0006865,GO:0008150,GO:0008324,GO:0008509,GO:0008514,GO:0009277,GO:0009986,GO:0012505,GO:0015075,GO:…	-	ko:K16261	-	-	-	-	ko00000,ko02000	2.A.3.10	-	-	AA_permease
Rsor_tr|A0A813VIT1|A0A813VIT1_9BILA	32264.tetur01g02720.1	2.03e-37	137.0	COG5126@1|root,KOG0044@2759|Eukaryota,38GAM@33154|Opisthokonta,3BD5S@33208|Metazoa,3CS7H@33213|Bilateria,41WAC@6656|Arthropoda	33208|Metazoa	T	Calcium ion binding	-	GO:0003674,GO:0005488,GO:0005509,GO:0043167,GO:0043169,GO:0046872	-	ko:K19695	ko04740,map04740	-	-	-	ko00000,ko00001	-	-	-	EF-hand_1,EF-hand_6,EF-hand_7,EF-hand_8
Rsor_tr|A0A819FJX6|A0A819FJX6_9BILA	6183.Smp_068510.1	1.9e-28	113.0	COG5126@1|root,KOG0044@2759|Eukaryota,38GAM@33154|Opisthokonta,3BHYY@33208|Metazoa,3D1WA@33213|Bilateria	33208|Metazoa	T	neuronal calcium sensor	ncs-2	-	-	-	-	-	-	-	-	-	-	-	EF-hand_1,EF-hand_5,EF-hand_7
Rsor_tr|A0A814CXG5|A0A814CXG5_9BILA	264951.V5F7E7	1.83e-09	64.7	2CYG1@1|root,2S45F@2759|Eukaryota,39RIR@33154|Opisthokonta,3P24I@4751|Fungi,3QR3I@4890|Ascomycota,20GSX@147545|Eurotiomycetes,3S2SK@5042|Eurotiales	4751|Fungi	S	Gamma interferon inducible lysosomal thiol reductase (GILT)	-	-	-	-	-	-	-	-	-	-	-	-	GILT
Rsor_tr|A0A814D977|A0A814D977_9BILA	264951.V5F7E7	1.83e-09	64.7	2CYG1@1|root,2S45F@2759|Eukaryota,39RIR@33154|Opisthokonta,3P24I@4751|Fungi,3QR3I@4890|Ascomycota,20GSX@147545|Eurotiomycetes,3S2SK@5042|Eurotiales	4751|Fungi	S	Gamma interferon inducible lysosomal thiol reductase (GILT)	-	-	-	-	-	-	-	-	-	-	-	-	GILT
Rsor_tr|A0A815E9T8|A0A815E9T8_9BILA	1121351.AUAP01000002_gene547	2.93e-14	78.2	COG1397@1|root,COG1397@2|Bacteria,1NTUR@1224|Proteobacteria,2VM8T@28216|Betaproteobacteria,2KU0M@206351|Neisseriales	206351|Neisseriales	O	ADP-ribosylglycohydrolase	-	-	-	-	-	-	-	-	-	-	-	-	ADP_ribosyl_GH
Rsor_tr|A0A815WBL1|A0A815WBL1_9BILA	1293054.HSACCH_02618	1.24e-10	70.9	COG1397@1|root,COG1397@2|Bacteria,1TQXG@1239|Firmicutes,24C2X@186801|Clostridia,3WBZS@53433|Halanaerobiales	186801|Clostridia	O	ADP-ribosylation Crystallin J1	-	-	3.2.2.24	ko:K05521	-	-	-	-	ko00000,ko01000	-	-	-	ADP_ribosyl_GH
Rsor_tr|A0A814GHJ4|A0A814GHJ4_9BILA	140110.NechaP72792	1.3e-29	120.0	COG0288@1|root,2RXIV@2759|Eukaryota,3A0V8@33154|Opisthokonta,3P2JY@4751|Fungi,3QVMX@4890|Ascomycota,21ABN@147550|Sordariomycetes,3TID2@5125|Hypocreales,1FN0T@110618|Nectriaceae	4751|Fungi	H	Reversible hydration of carbon dioxide	-	-	4.2.1.1	ko:K01673	ko00910,map00910	-	R00132,R10092	RC02807	ko00000,ko00001,ko01000	-	-	-	Pro_CA
Rsor_tr|A0A814M662|A0A814M662_9BILA	140110.NechaP72792	6.6e-31	124.0	COG0288@1|root,2RXIV@2759|Eukaryota,3A0V8@33154|Opisthokonta,3P2JY@4751|Fungi,3QVMX@4890|Ascomycota,21ABN@147550|Sordariomycetes,3TID2@5125|Hypocreales,1FN0T@110618|Nectriaceae	4751|Fungi	H	Reversible hydration of carbon dioxide	-	-	4.2.1.1	ko:K01673	ko00910,map00910	-	R00132,R10092	RC02807	ko00000,ko00001,ko01000	-	-	-	Pro_CA
Rsor_tr|A0A814LPQ3|A0A814LPQ3_9BILA	485918.Cpin_1132	4.71e-138	406.0	COG0657@1|root,COG0657@2|Bacteria,4NKR4@976|Bacteroidetes,1IQP2@117747|Sphingobacteriia	976|Bacteroidetes	I	alpha/beta hydrolase fold	-	-	-	-	-	-	-	-	-	-	-	-	Abhydrolase_3
Rsor_tr|A0A815ARM1|A0A815ARM1_9BILA	485918.Cpin_1132	4.71e-138	406.0	COG0657@1|root,COG0657@2|Bacteria,4NKR4@976|Bacteroidetes,1IQP2@117747|Sphingobacteriia	976|Bacteroidetes	I	alpha/beta hydrolase fold	-	-	-	-	-	-	-	-	-	-	-	-	Abhydrolase_3
Rsor_tr|A0A814BJV3|A0A814BJV3_9BILA	9601.ENSPPYP00000020918	1.2e-58	212.0	KOG0598@1|root,KOG2101@1|root,KOG0598@2759|Eukaryota,KOG2101@2759|Eukaryota,38BVS@33154|Opisthokonta,3B9HI@33208|Metazoa,3CTQR@33213|Bilateria,483CJ@7711|Chordata,493N9@7742|Vertebrata,3J7SH@40674|Mammalia,35EZ0@314146|Euarchontoglires,4MFVU@9443|Primates,4MSX5@9604|Hominidae	33208|Metazoa	T	chloride channel regulator activity	SGK3	GO:0001558,GO:0002119,GO:0002164,GO:0003674,GO:0003824,GO:0004672,GO:0004674,GO:0005246,GO:0005488,GO:0005515,GO:0005543,GO:0005547,GO:0005575,GO:0005622,GO:0005623,GO:0005634,GO:0005737,GO:0005768,GO:0005769,GO:0005829,GO:0006355,GO:0006464,GO:0006468,GO:0006793,GO:0006796,GO:0006807,GO:0006810,GO:0006811,GO:0007154,GO:0007165,GO:0007275,GO:0007492,GO:0007498,GO:0008150,GO:0008152,GO:0008289,GO:…	2.7.11.1	ko:K13302,ko:K13303,ko:K13304	ko04068,ko04150,ko04151,ko04960,map04068,map04150,map04151,map04960	-	-	-	ko00000,ko00001,ko01000,ko01001	-	-	-	PX,Pkinase,Pkinase_C
Rsor_tr|A0A814ULL8|A0A814ULL8_9BILA	9713.XP_006748031.1	1.58e-67	234.0	KOG0694@1|root,KOG0694@2759|Eukaryota,38B5Z@33154|Opisthokonta,3BDW7@33208|Metazoa,3CRM6@33213|Bilateria,482SP@7711|Chordata,4932R@7742|Vertebrata,3JF1S@40674|Mammalia,3ETTS@33554|Carnivora	33208|Metazoa	T	Protein kinase C delta	PRKCD	GO:0000302,GO:0000323,GO:0001101,GO:0001666,GO:0001775,GO:0001816,GO:0001932,GO:0001933,GO:0001934,GO:0002218,GO:0002220,GO:0002223,GO:0002225,GO:0002250,GO:0002252,GO:0002253,GO:0002263,GO:0002274,GO:0002275,GO:0002283,GO:0002366,GO:0002376,GO:0002429,GO:0002431,GO:0002433,GO:0002443,GO:0002444,GO:0002446,GO:0002449,GO:0002460,GO:0002682,GO:0002684,GO:0002697,GO:0002699,GO:0002700,GO:0002702,GO:…	2.7.11.13	ko:K06068,ko:K18050,ko:K18052	ko04022,ko04062,ko04064,ko04071,ko04140,ko04270,ko04371,ko04530,ko04621,ko04658,ko04659,ko04660,ko04666,ko04722,ko04750,ko04912,ko04915,ko04920,ko04925,ko04930,ko04931,ko04933,ko05162,ko05206,map04022,map04062,map04064,map04071,map04140,map04270,map04371,map04530,map04621,map04658,map04659,map04660,map04666,map04722,map04750,map04912,map04915,map04920,map04925,map04930,map04931,map04933,map05162,…	-	-	-	ko00000,ko00001,ko01000,ko01001	-	-	-	C1_1,Pkinase,Pkinase_C
Rsor_tr|A0A814UHK6|A0A814UHK6_9BILA	9713.XP_006748031.1	1.63e-66	231.0	KOG0694@1|root,KOG0694@2759|Eukaryota,38B5Z@33154|Opisthokonta,3BDW7@33208|Metazoa,3CRM6@33213|Bilateria,482SP@7711|Chordata,4932R@7742|Vertebrata,3JF1S@40674|Mammalia,3ETTS@33554|Carnivora	33208|Metazoa	T	Protein kinase C delta	PRKCD	GO:0000302,GO:0000323,GO:0001101,GO:0001666,GO:0001775,GO:0001816,GO:0001932,GO:0001933,GO:0001934,GO:0002218,GO:0002220,GO:0002223,GO:0002225,GO:0002250,GO:0002252,GO:0002253,GO:0002263,GO:0002274,GO:0002275,GO:0002283,GO:0002366,GO:0002376,GO:0002429,GO:0002431,GO:0002433,GO:0002443,GO:0002444,GO:0002446,GO:0002449,GO:0002460,GO:0002682,GO:0002684,GO:0002697,GO:0002699,GO:0002700,GO:0002702,GO:…	2.7.11.13	ko:K06068,ko:K18050,ko:K18052	ko04022,ko04062,ko04064,ko04071,ko04140,ko04270,ko04371,ko04530,ko04621,ko04658,ko04659,ko04660,ko04666,ko04722,ko04750,ko04912,ko04915,ko04920,ko04925,ko04930,ko04931,ko04933,ko05162,ko05206,map04022,map04062,map04064,map04071,map04140,map04270,map04371,map04530,map04621,map04658,map04659,map04660,map04666,map04722,map04750,map04912,map04915,map04920,map04925,map04930,map04931,map04933,map05162,…	-	-	-	ko00000,ko00001,ko01000,ko01001	-	-	-	C1_1,Pkinase,Pkinase_C
Rsor_tr|A0A815K545|A0A815K545_9BILA	135651.CBN26095	6.02e-14	81.6	KOG3575@1|root,KOG3575@2759|Eukaryota,39RMC@33154|Opisthokonta,3BMQU@33208|Metazoa,3CZN3@33213|Bilateria,40G4D@6231|Nematoda,1KYYF@119089|Chromadorea,40WY6@6236|Rhabditida	33208|Metazoa	K	c4 zinc finger in nuclear hormone receptors	nhr-48	-	-	ko:K14035	ko04212,map04212	-	-	-	ko00000,ko00001,ko03000,ko03310	-	-	-	Hormone_recep,zf-C4
Rsor_tr|A0A815KLG2|A0A815KLG2_9BILA	135651.CBN26095	6.02e-14	81.6	KOG3575@1|root,KOG3575@2759|Eukaryota,39RMC@33154|Opisthokonta,3BMQU@33208|Metazoa,3CZN3@33213|Bilateria,40G4D@6231|Nematoda,1KYYF@119089|Chromadorea,40WY6@6236|Rhabditida	33208|Metazoa	K	c4 zinc finger in nuclear hormone receptors	nhr-48	-	-	ko:K14035	ko04212,map04212	-	-	-	ko00000,ko00001,ko03000,ko03310	-	-	-	Hormone_recep,zf-C4
Rsor_tr|A0A813RTZ5|A0A813RTZ5_9BILA	7897.ENSLACP00000023167	5.66e-12	75.5	KOG3575@1|root,KOG3575@2759|Eukaryota,38HNA@33154|Opisthokonta,3BG1B@33208|Metazoa,3CSYK@33213|Bilateria,489FY@7711|Chordata,496PB@7742|Vertebrata	33208|Metazoa	K	Vitamin D (1,25- dihydroxyvitamin D3) receptor	VDR	GO:0000003,GO:0000122,GO:0000228,GO:0000785,GO:0000790,GO:0000791,GO:0000792,GO:0000902,GO:0000981,GO:0001101,GO:0001501,GO:0001503,GO:0001651,GO:0001763,GO:0001890,GO:0001893,GO:0001947,GO:0002009,GO:0002119,GO:0002164,GO:0002376,GO:0002520,GO:0003006,GO:0003007,GO:0003008,GO:0003143,GO:0003146,GO:0003674,GO:0003676,GO:0003677,GO:0003700,GO:0004879,GO:0005102,GO:0005488,GO:0005496,GO:0005499,GO:…	-	ko:K08539,ko:K14035	ko04212,ko04961,ko04978,ko05152,map04212,map04961,map04978,map05152	-	-	-	ko00000,ko00001,ko01009,ko03000,ko03310	-	-	-	Hormone_recep,zf-C4
Rsor_tr|A0A814WHB5|A0A814WHB5_9BILA	13249.RPRC008692-PA	5.68e-11	69.7	KOG2660@1|root,KOG2660@2759|Eukaryota,38YEB@33154|Opisthokonta,3BCH0@33208|Metazoa,3CR8J@33213|Bilateria,41VKB@6656|Arthropoda,3SK33@50557|Insecta,3E9F6@33342|Paraneoptera	33208|Metazoa	O	RAWUL domain RING finger- and WD40-associated ubiquitin-like	PCGF3	GO:0000003,GO:0001558,GO:0003006,GO:0003674,GO:0005488,GO:0005575,GO:0005622,GO:0005623,GO:0005634,GO:0005654,GO:0005730,GO:0006139,GO:0006325,GO:0006349,GO:0006464,GO:0006513,GO:0006725,GO:0006807,GO:0006996,GO:0007275,GO:0007399,GO:0007548,GO:0007549,GO:0008150,GO:0008152,GO:0008270,GO:0008361,GO:0009048,GO:0009653,GO:0009987,GO:0010390,GO:0010468,GO:0010769,GO:0010975,GO:0016043,GO:0016567,GO:…	-	ko:K11488,ko:K14404	ko03015,ko04550,ko05164,map03015,map04550,map05164	-	-	-	ko00000,ko00001,ko03019,ko03021,ko03036	-	-	-	RAWUL,zf-C3HC4_2
Rsor_tr|A0A814AW40|A0A814AW40_9BILA	4896.SPAC18G6.03.1	7.09e-64	205.0	COG1100@1|root,KOG0087@2759|Eukaryota,38FAA@33154|Opisthokonta,3NV4U@4751|Fungi,3QNA3@4890|Ascomycota,3MCB9@451866|Taphrinomycotina	4751|Fungi	U	Rab subfamily of small GTPases	YPT31	GO:0000003,GO:0000166,GO:0000212,GO:0000226,GO:0000278,GO:0000281,GO:0000910,GO:0000922,GO:0001882,GO:0001883,GO:0003674,GO:0003824,GO:0003924,GO:0005488,GO:0005525,GO:0005575,GO:0005622,GO:0005623,GO:0005628,GO:0005737,GO:0005739,GO:0005740,GO:0005741,GO:0005768,GO:0005794,GO:0005802,GO:0005819,GO:0005856,GO:0005933,GO:0005935,GO:0005938,GO:0006810,GO:0006886,GO:0006887,GO:0006996,GO:0007010,GO:…	-	ko:K07904,ko:K07905	ko04144,ko04152,ko04961,ko04962,ko04972,map04144,map04152,map04961,map04962,map04972	-	-	-	ko00000,ko00001,ko04031,ko04131,ko04147	-	-	-	Ras
Rsor_tr|A0A814TY18|A0A814TY18_9BILA	84751.XP_007879317.1	1.97e-65	209.0	COG1100@1|root,KOG0087@2759|Eukaryota,38FAA@33154|Opisthokonta,3NV4U@4751|Fungi,3UZ1W@5204|Basidiomycota,3N3G5@452284|Ustilaginomycotina	4751|Fungi	U	Ras of Complex, Roc, domain of DAPkinase	YPT31	GO:0000003,GO:0000166,GO:0000212,GO:0000226,GO:0000278,GO:0000281,GO:0000910,GO:0000922,GO:0001882,GO:0001883,GO:0003674,GO:0003824,GO:0003924,GO:0005488,GO:0005525,GO:0005575,GO:0005622,GO:0005623,GO:0005628,GO:0005737,GO:0005739,GO:0005740,GO:0005741,GO:0005768,GO:0005794,GO:0005802,GO:0005819,GO:0005856,GO:0005933,GO:0005935,GO:0005938,GO:0006810,GO:0006886,GO:0006887,GO:0006996,GO:0007010,GO:…	-	ko:K07904,ko:K07905	ko04144,ko04152,ko04961,ko04962,ko04972,map04144,map04152,map04961,map04962,map04972	-	-	-	ko00000,ko00001,ko04031,ko04131,ko04147	-	-	-	Ras
Rsor_tr|A0A813X839|A0A813X839_9BILA	4896.SPAC18G6.03.1	5e-64	205.0	COG1100@1|root,KOG0087@2759|Eukaryota,38FAA@33154|Opisthokonta,3NV4U@4751|Fungi,3QNA3@4890|Ascomycota,3MCB9@451866|Taphrinomycotina	4751|Fungi	U	Rab subfamily of small GTPases	YPT31	GO:0000003,GO:0000166,GO:0000212,GO:0000226,GO:0000278,GO:0000281,GO:0000910,GO:0000922,GO:0001882,GO:0001883,GO:0003674,GO:0003824,GO:0003924,GO:0005488,GO:0005525,GO:0005575,GO:0005622,GO:0005623,GO:0005628,GO:0005737,GO:0005739,GO:0005740,GO:0005741,GO:0005768,GO:0005794,GO:0005802,GO:0005819,GO:0005856,GO:0005933,GO:0005935,GO:0005938,GO:0006810,GO:0006886,GO:0006887,GO:0006996,GO:0007010,GO:…	-	ko:K07904,ko:K07905	ko04144,ko04152,ko04961,ko04962,ko04972,map04144,map04152,map04961,map04962,map04972	-	-	-	ko00000,ko00001,ko04031,ko04131,ko04147	-	-	-	Ras
Rsor_tr|A0A815JZ68|A0A815JZ68_9BILA	7994.ENSAMXP00000017383	3.68e-14	78.2	29DI2@1|root,2RKN5@2759|Eukaryota,38HCK@33154|Opisthokonta,3BJ4P@33208|Metazoa,3CZQ8@33213|Bilateria,4874E@7711|Chordata,48WDF@7742|Vertebrata,49ZUW@7898|Actinopterygii	33208|Metazoa	S	Chromosome 3 open reading frame 38	C3orf38	GO:0005575,GO:0005622,GO:0005623,GO:0005634,GO:0008150,GO:0010941,GO:0010942,GO:0042981,GO:0043065,GO:0043067,GO:0043068,GO:0043226,GO:0043227,GO:0043229,GO:0043231,GO:0044424,GO:0044464,GO:0048518,GO:0048522,GO:0050789,GO:0050794,GO:0065007	-	-	-	-	-	-	-	-	-	-	DUF4518
Rsor_tr|A0A814DLT2|A0A814DLT2_9BILA	485913.Krac_8460	2.46e-35	132.0	COG2755@1|root,COG2755@2|Bacteria	2|Bacteria	E	lipolytic protein G-D-S-L family	-	-	-	-	-	-	-	-	-	-	-	-	Lipase_GDSL_2
Rsor_tr|A0A814LYK0|A0A814LYK0_9BILA	1382306.JNIM01000001_gene3732	2.98e-37	136.0	COG2755@1|root,COG2755@2|Bacteria	2|Bacteria	E	lipolytic protein G-D-S-L family	-	-	-	-	-	-	-	-	-	-	-	-	Lipase_GDSL_2
Rsor_tr|A0A814FVD6|A0A814FVD6_9BILA	485913.Krac_8460	1.87e-36	145.0	COG2755@1|root,COG2755@2|Bacteria	2|Bacteria	E	lipolytic protein G-D-S-L family	-	-	-	-	-	-	-	-	-	-	-	-	Lipase_GDSL_2
Rsor_tr|A0A814DCZ7|A0A814DCZ7_9BILA	485913.Krac_8460	7.59e-34	128.0	COG2755@1|root,COG2755@2|Bacteria	2|Bacteria	E	lipolytic protein G-D-S-L family	-	-	-	-	-	-	-	-	-	-	-	-	Lipase_GDSL_2
Rsor_tr|A0A815KS64|A0A815KS64_9BILA	81824.XP_001745365.1	4.49e-23	95.9	COG5078@1|root,KOG0417@2759|Eukaryota,38B6R@33154|Opisthokonta	33154|Opisthokonta	O	protein K48-linked ubiquitination	-	-	-	-	-	-	-	-	-	-	-	-	UQ_con
Rsor_tr|A0A815DL49|A0A815DL49_9BILA	6500.XP_005099417.1	1.04e-25	103.0	COG5078@1|root,KOG0417@2759|Eukaryota,38B6R@33154|Opisthokonta,3BBRF@33208|Metazoa,3CUBW@33213|Bilateria	33208|Metazoa	O	protein K48-linked ubiquitination	-	-	2.3.2.23	ko:K06689	ko04013,ko04120,ko04141,ko04624,map04013,map04120,map04141,map04624	-	-	-	ko00000,ko00001,ko01000,ko04121	-	-	-	UQ_con
Rsor_tr|A0A814WX55|A0A814WX55_9BILA	90675.XP_010489253.1	7.3e-22	93.2	COG5078@1|root,KOG0417@2759|Eukaryota,3876T@33090|Viridiplantae,3GV67@35493|Streptophyta,3HYNK@3699|Brassicales	35493|Streptophyta	O	ubiquitin-conjugating enzyme	UBC29	GO:0003674,GO:0003824,GO:0004842,GO:0006464,GO:0006508,GO:0006511,GO:0006807,GO:0008150,GO:0008152,GO:0009056,GO:0009057,GO:0009987,GO:0016567,GO:0016740,GO:0019538,GO:0019787,GO:0019941,GO:0030163,GO:0032446,GO:0036211,GO:0043170,GO:0043412,GO:0043632,GO:0044237,GO:0044238,GO:0044248,GO:0044257,GO:0044260,GO:0044265,GO:0044267,GO:0051603,GO:0070647,GO:0071704,GO:0140096,GO:1901564,GO:1901565,GO:…	2.3.2.23	ko:K06689	ko04013,ko04120,ko04141,ko04624,map04013,map04120,map04141,map04624	-	-	-	ko00000,ko00001,ko01000,ko04121	-	-	-	UQ_con
Rsor_tr|A0A815KAT6|A0A815KAT6_9BILA	7234.FBpp0186623	2.82e-26	105.0	COG5078@1|root,KOG0417@2759|Eukaryota,38B6R@33154|Opisthokonta,3BBRF@33208|Metazoa,3CUBW@33213|Bilateria,41XRV@6656|Arthropoda,3SKEW@50557|Insecta,44XA7@7147|Diptera,45QCE@7214|Drosophilidae	33208|Metazoa	O	Ubiquitin-conjugating enzyme	-	GO:0000209,GO:0006464,GO:0006807,GO:0008150,GO:0008152,GO:0009987,GO:0016567,GO:0019538,GO:0032446,GO:0036211,GO:0043170,GO:0043412,GO:0044237,GO:0044238,GO:0044260,GO:0044267,GO:0070647,GO:0071704,GO:1901564	-	-	-	-	-	-	-	-	-	-	UQ_con
Rsor_tr|A0A814HUW5|A0A814HUW5_9BILA	203908.EGG06965	2.74e-22	93.6	COG5078@1|root,KOG0417@2759|Eukaryota,38B6R@33154|Opisthokonta,3NWPW@4751|Fungi,3UZDA@5204|Basidiomycota,2YCSE@29000|Pucciniomycotina	4751|Fungi	O	Ubiquitin-conjugating enzyme E2, catalytic domain homologues	UBC4	GO:0000151,GO:0000152,GO:0000209,GO:0000502,GO:0003674,GO:0003824,GO:0004842,GO:0005488,GO:0005515,GO:0005575,GO:0005622,GO:0005623,GO:0005634,GO:0005737,GO:0006355,GO:0006357,GO:0006464,GO:0006508,GO:0006511,GO:0006513,GO:0006515,GO:0006807,GO:0006950,GO:0006984,GO:0006991,GO:0007088,GO:0007154,GO:0007165,GO:0007346,GO:0008150,GO:0008152,GO:0009056,GO:0009057,GO:0009266,GO:0009408,GO:0009628,GO:…	2.3.2.23	ko:K06689	ko04013,ko04120,ko04141,ko04624,map04013,map04120,map04141,map04624	-	-	-	ko00000,ko00001,ko01000,ko04121	-	-	-	UQ_con
Rsor_tr|A0A813WCR6|A0A813WCR6_9BILA	1267533.KB906734_gene3765	9.13e-70	221.0	COG2040@1|root,COG2040@2|Bacteria	2|Bacteria	E	homocysteine	-	-	2.1.1.10	ko:K00547	ko00270,ko01100,ko01110,map00270,map01100,map01110	-	R00650	RC00003,RC00035	ko00000,ko00001,ko01000	-	-	-	S-methyl_trans
Rsor_tr|A0A814HT92|A0A814HT92_9BILA	1487953.JMKF01000050_gene1927	1.88e-101	311.0	COG2040@1|root,COG2040@2|Bacteria,1G1ZI@1117|Cyanobacteria	1117|Cyanobacteria	H	Homocysteine s-methyltransferase	-	-	-	-	-	-	-	-	-	-	-	-	S-methyl_trans
Rsor_tr|A0A815EG08|A0A815EG08_9BILA	42254.XP_004607890.1	7.5e-09	64.7	KOG0118@1|root,KOG0118@2759|Eukaryota,39ST6@33154|Opisthokonta,3BA81@33208|Metazoa,3CRMB@33213|Bilateria,485HG@7711|Chordata,48V1Y@7742|Vertebrata,3JD71@40674|Mammalia	33208|Metazoa	A	heterogeneous nuclear ribonucleoprotein	HNRNPA3	GO:0000003,GO:0000375,GO:0000377,GO:0000381,GO:0000398,GO:0000781,GO:0000785,GO:0000792,GO:0001654,GO:0001745,GO:0003006,GO:0003674,GO:0003676,GO:0003677,GO:0003723,GO:0003727,GO:0003729,GO:0003730,GO:0005215,GO:0005488,GO:0005575,GO:0005622,GO:0005623,GO:0005634,GO:0005654,GO:0005681,GO:0005694,GO:0005700,GO:0005703,GO:0005737,GO:0006139,GO:0006396,GO:0006397,GO:0006403,GO:0006417,GO:0006725,GO:…	-	ko:K12741,ko:K13158,ko:K14411	ko03015,ko03040,map03015,map03040	-	-	-	ko00000,ko00001,ko03019,ko03041,ko04147	-	-	-	HnRNPA1,RRM_1
Rsor_tr|A0A818P034|A0A818P034_9BILA	314230.DSM3645_12596	1.61e-87	262.0	COG1335@1|root,COG1335@2|Bacteria,2IZ44@203682|Planctomycetes	203682|Planctomycetes	Q	related to nicotinamidase	-	-	-	-	-	-	-	-	-	-	-	-	Isochorismatase
Rsor_tr|A0A814JSC9|A0A814JSC9_9BILA	1245471.PCA10_40970	6.99e-87	260.0	COG1335@1|root,COG1335@2|Bacteria,1RDHA@1224|Proteobacteria,1S5NR@1236|Gammaproteobacteria,1YKRC@136841|Pseudomonas aeruginosa group	1236|Gammaproteobacteria	Q	Isochorismatase family	-	-	-	-	-	-	-	-	-	-	-	-	Isochorismatase
Rsor_tr|A0A814H8E5|A0A814H8E5_9BILA	886293.Sinac_0078	3.87e-95	284.0	COG1335@1|root,COG1335@2|Bacteria,2IZ44@203682|Planctomycetes	203682|Planctomycetes	Q	related to nicotinamidase	-	-	-	-	-	-	-	-	-	-	-	-	Isochorismatase
Rsor_tr|A0A815WWY8|A0A815WWY8_9BILA	1089551.KE386572_gene3895	1.26e-33	127.0	COG0625@1|root,COG0625@2|Bacteria,1P71B@1224|Proteobacteria,2U1A5@28211|Alphaproteobacteria,4BQAR@82117|unclassified Alphaproteobacteria	28211|Alphaproteobacteria	O	Glutathione S-transferase, N-terminal domain	-	-	2.5.1.18	ko:K00799	ko00480,ko00980,ko00982,ko00983,ko01524,ko05200,ko05204,ko05225,ko05418,map00480,map00980,map00982,map00983,map01524,map05200,map05204,map05225,map05418	-	R03522,R07002,R07003,R07004,R07023,R07024,R07025,R07026,R07069,R07070,R07083,R07084,R07091,R07092,R07093,R07094,R07100,R07113,R07116,R08280,R09409,R11905	RC00004,RC00069,RC00840,RC00948,RC01704,RC01705,RC01706,RC01758,RC01759,RC01765,RC01767,RC01769,RC02243,RC02527,RC02939,RC02940,RC02942,RC02943,RC02944	ko00000,ko00001,ko01000,ko02000	1.A.12.2.2,1.A.12.3.2	-	-	GST_C_2,GST_N_3
Rsor_tr|A0A814VSN1|A0A814VSN1_9BILA	114615.BRADO4806	1.03e-25	105.0	COG0625@1|root,COG0625@2|Bacteria,1P71B@1224|Proteobacteria,2U1A5@28211|Alphaproteobacteria,3JXHU@41294|Bradyrhizobiaceae	28211|Alphaproteobacteria	O	Glutathione S-transferase, C-terminal domain	-	-	2.5.1.18	ko:K00799	ko00480,ko00980,ko00982,ko00983,ko01524,ko05200,ko05204,ko05225,ko05418,map00480,map00980,map00982,map00983,map01524,map05200,map05204,map05225,map05418	-	R03522,R07002,R07003,R07004,R07023,R07024,R07025,R07026,R07069,R07070,R07083,R07084,R07091,R07092,R07093,R07094,R07100,R07113,R07116,R08280,R09409,R11905	RC00004,RC00069,RC00840,RC00948,RC01704,RC01705,RC01706,RC01758,RC01759,RC01765,RC01767,RC01769,RC02243,RC02527,RC02939,RC02940,RC02942,RC02943,RC02944	ko00000,ko00001,ko01000,ko02000	1.A.12.2.2,1.A.12.3.2	-	-	GST_C_2,GST_N_3
Rsor_tr|A0A818QYD7|A0A818QYD7_9BILA	10224.XP_002730994.1	9.79e-32	131.0	COG2272@1|root,KOG1516@2759|Eukaryota	2759|Eukaryota	I	carboxylic ester hydrolase activity	-	-	3.1.1.1,3.1.1.56,3.1.1.84	ko:K03927,ko:K07378	ko00983,ko04514,map00983,map04514	-	R08220,R08255,R08258	RC00041,RC00475,RC00476,RC02264	ko00000,ko00001,ko01000,ko04131,ko04516	-	CE10	-	COesterase
Rsor_tr|A0A815BES2|A0A815BES2_9BILA	1274524.BSONL12_20465	2.15e-13	72.4	COG0454@1|root,COG0456@2|Bacteria,1V2CK@1239|Firmicutes,4HGP5@91061|Bacilli,1ZD7Y@1386|Bacillus	91061|Bacilli	K	Acetyltransferase (GNAT) domain	yyaR	-	-	-	-	-	-	-	-	-	-	-	Acetyltransf_1
Rsor_tr|A0A813SSY5|A0A813SSY5_9BILA	5888.CAK72431	5.64e-11	72.4	KOG0800@1|root,KOG0800@2759|Eukaryota,3ZEPV@5878|Ciliophora	5878|Ciliophora	O	RING-like zinc finger	-	-	2.3.2.27	ko:K19045	-	-	-	-	ko00000,ko01000,ko04121	-	-	-	zf-RING_2
Rsor_tr|A0A814H3U5|A0A814H3U5_9BILA	93612.XP_008023819.1	2.2e-13	76.6	COG4300@1|root,2QV0S@2759|Eukaryota,39TNB@33154|Opisthokonta,3NU27@4751|Fungi,3QNX6@4890|Ascomycota,203WK@147541|Dothideomycetes	4751|Fungi	P	Cadmium resistance transporter	-	-	-	-	-	-	-	-	-	-	-	-	Cad
Rsor_tr|A0A815QPN6|A0A815QPN6_9BILA	7222.FBpp0158338	7.14e-39	148.0	KOG0984@1|root,KOG0984@2759|Eukaryota,38E69@33154|Opisthokonta,3B98G@33208|Metazoa,3CSPM@33213|Bilateria,41TK6@6656|Arthropoda,3SHYS@50557|Insecta,44YUI@7147|Diptera,45PQH@7214|Drosophilidae	33208|Metazoa	T	It is involved in the biological process described with protein phosphorylation	MAP2K3	GO:0000003,GO:0000165,GO:0000187,GO:0000302,GO:0000303,GO:0000305,GO:0000578,GO:0001817,GO:0001932,GO:0001934,GO:0002218,GO:0002221,GO:0002225,GO:0002251,GO:0002253,GO:0002376,GO:0002385,GO:0002682,GO:0002684,GO:0002697,GO:0002699,GO:0002700,GO:0002702,GO:0002753,GO:0002757,GO:0002758,GO:0002759,GO:0002760,GO:0002764,GO:0002784,GO:0002831,GO:0002833,GO:0002920,GO:0002922,GO:0003002,GO:0003006,GO:…	2.7.12.2	ko:K04432,ko:K04433	ko04010,ko04013,ko04015,ko04212,ko04218,ko04380,ko04620,ko04624,ko04664,ko04668,ko04714,ko04750,ko04912,ko05014,ko05145,ko05164,ko05167,ko05169,ko05418,map04010,map04013,map04015,map04212,map04218,map04380,map04620,map04624,map04664,map04668,map04714,map04750,map04912,map05014,map05145,map05164,map05167,map05169,map05418	M00689	-	-	ko00000,ko00001,ko00002,ko01000,ko01001	-	-	-	Pkinase
Rsor_tr|A0A815QJP9|A0A815QJP9_9BILA	7222.FBpp0158338	3.97e-37	144.0	KOG0984@1|root,KOG0984@2759|Eukaryota,38E69@33154|Opisthokonta,3B98G@33208|Metazoa,3CSPM@33213|Bilateria,41TK6@6656|Arthropoda,3SHYS@50557|Insecta,44YUI@7147|Diptera,45PQH@7214|Drosophilidae	33208|Metazoa	T	It is involved in the biological process described with protein phosphorylation	MAP2K3	GO:0000003,GO:0000165,GO:0000187,GO:0000302,GO:0000303,GO:0000305,GO:0000578,GO:0001817,GO:0001932,GO:0001934,GO:0002218,GO:0002221,GO:0002225,GO:0002251,GO:0002253,GO:0002376,GO:0002385,GO:0002682,GO:0002684,GO:0002697,GO:0002699,GO:0002700,GO:0002702,GO:0002753,GO:0002757,GO:0002758,GO:0002759,GO:0002760,GO:0002764,GO:0002784,GO:0002831,GO:0002833,GO:0002920,GO:0002922,GO:0003002,GO:0003006,GO:…	2.7.12.2	ko:K04432,ko:K04433	ko04010,ko04013,ko04015,ko04212,ko04218,ko04380,ko04620,ko04624,ko04664,ko04668,ko04714,ko04750,ko04912,ko05014,ko05145,ko05164,ko05167,ko05169,ko05418,map04010,map04013,map04015,map04212,map04218,map04380,map04620,map04624,map04664,map04668,map04714,map04750,map04912,map05014,map05145,map05164,map05167,map05169,map05418	M00689	-	-	ko00000,ko00001,ko00002,ko01000,ko01001	-	-	-	Pkinase
Rsor_tr|A0A815QE90|A0A815QE90_9BILA	104355.XP_007866814.1	1.7e-20	92.0	COG0412@1|root,KOG3043@2759|Eukaryota,38HXU@33154|Opisthokonta,3P4DV@4751|Fungi,3V1BM@5204|Basidiomycota,228UB@155619|Agaricomycetes,3H3YJ@355688|Agaricomycetes incertae sedis	4751|Fungi	Q	Dienelactone hydrolase endo-1,3,1,4-beta-D-glucanase	-	-	-	-	-	-	-	-	-	-	-	-	DLH
Rsor_tr|A0A814FEX0|A0A814FEX0_9BILA	1122915.AUGY01000162_gene7793	2.38e-131	389.0	COG0654@1|root,COG0654@2|Bacteria,1UY0G@1239|Firmicutes,4HEDX@91061|Bacilli,26SI5@186822|Paenibacillaceae	91061|Bacilli	CH	FAD binding domain	-	-	-	-	-	-	-	-	-	-	-	-	FAD_binding_3
Rsor_tr|A0A815SHA4|A0A815SHA4_9BILA	50452.A0A087GH70	9.35e-23	103.0	COG2801@1|root,KOG0017@2759|Eukaryota,37RRH@33090|Viridiplantae,3G8MV@35493|Streptophyta,3HVTZ@3699|Brassicales	35493|Streptophyta	L	DNA RNA polymerases superfamily protein	-	-	-	-	-	-	-	-	-	-	-	-	RVP_2,RVT_1,Retrotrans_gag,rve,zf-CCHC
Rsor_tr|A0A816E0Y0|A0A816E0Y0_9BILA	7668.SPU_027442-tr	9.8e-12	72.8	COG2801@1|root,KOG0017@2759|Eukaryota,3ABRE@33154|Opisthokonta	33154|Opisthokonta	L	transposition, RNA-mediated	-	-	-	-	-	-	-	-	-	-	-	-	-
Rsor_tr|A0A816CKP9|A0A816CKP9_9BILA	936053.I1CVZ3	5.83e-34	145.0	COG2801@1|root,KOG0017@2759|Eukaryota,38F42@33154|Opisthokonta,3NVKU@4751|Fungi,1GWQ7@112252|Fungi incertae sedis	4751|Fungi	L	Reverse transcriptase (RNA-dependent DNA polymerase)	-	-	-	-	-	-	-	-	-	-	-	-	Asp_protease_2,RVT_1,Retrotrans_gag,gag-asp_proteas,rve,zf-CCHC
Rsor_tr|A0A815LJ50|A0A815LJ50_9BILA	936053.I1CVZ3	1.13e-34	145.0	COG2801@1|root,KOG0017@2759|Eukaryota,38F42@33154|Opisthokonta,3NVKU@4751|Fungi,1GWQ7@112252|Fungi incertae sedis	4751|Fungi	L	Reverse transcriptase (RNA-dependent DNA polymerase)	-	-	-	-	-	-	-	-	-	-	-	-	Asp_protease_2,RVT_1,Retrotrans_gag,gag-asp_proteas,rve,zf-CCHC
Rsor_tr|A0A814LSS1|A0A814LSS1_9BILA	109760.SPPG_03828T0	1.46e-109	338.0	2D7SH@1|root,2T7AQ@2759|Eukaryota,3AFTY@33154|Opisthokonta,3PC5D@4751|Fungi	4751|Fungi	-	-	-	-	-	-	-	-	-	-	-	-	-	-	ATP-grasp_4
Rsor_tr|A0A814GBG1|A0A814GBG1_9BILA	109760.SPPG_03828T0	9.27e-108	334.0	2D7SH@1|root,2T7AQ@2759|Eukaryota,3AFTY@33154|Opisthokonta,3PC5D@4751|Fungi	4751|Fungi	-	-	-	-	-	-	-	-	-	-	-	-	-	-	ATP-grasp_4
Rsor_tr|A0A813NDP4|A0A813NDP4_9BILA	109760.SPPG_03828T0	7.3e-110	339.0	2D7SH@1|root,2T7AQ@2759|Eukaryota,3AFTY@33154|Opisthokonta,3PC5D@4751|Fungi	4751|Fungi	-	-	-	-	-	-	-	-	-	-	-	-	-	-	ATP-grasp_4
Rsor_tr|A0A813TT74|A0A813TT74_9BILA	4555.Si020677m	1.54e-22	102.0	COG2453@1|root,KOG1716@2759|Eukaryota,37URN@33090|Viridiplantae,3GHBE@35493|Streptophyta,3KW9W@4447|Liliopsida,3IC9F@38820|Poales	35493|Streptophyta	V	Dual specificity phosphatase, catalytic domain	-	GO:0003674,GO:0003824,GO:0004721,GO:0005488,GO:0005515,GO:0005516,GO:0006464,GO:0006470,GO:0006793,GO:0006796,GO:0006807,GO:0008138,GO:0008150,GO:0008152,GO:0009987,GO:0016311,GO:0016787,GO:0016788,GO:0016791,GO:0019538,GO:0036211,GO:0042578,GO:0043170,GO:0043412,GO:0044237,GO:0044238,GO:0044260,GO:0044267,GO:0071704,GO:0140096,GO:1901564	3.1.3.16,3.1.3.48	ko:K05766,ko:K14165	ko04360,ko04810,map04360,map04810	-	-	-	ko00000,ko00001,ko01000,ko01009	-	-	-	DSPc
Rsor_tr|A0A815EAI1|A0A815EAI1_9BILA	192875.XP_004345753.1	1.3e-25	115.0	COG2453@1|root,KOG1717@2759|Eukaryota,39PD3@33154|Opisthokonta	33154|Opisthokonta	V	Dual specificity phosphatase, catalytic domain	-	-	-	-	-	-	-	-	-	-	-	-	DSPc
Rsor_tr|A0A813SQ14|A0A813SQ14_9BILA	4555.Si020677m	1.61e-22	102.0	COG2453@1|root,KOG1716@2759|Eukaryota,37URN@33090|Viridiplantae,3GHBE@35493|Streptophyta,3KW9W@4447|Liliopsida,3IC9F@38820|Poales	35493|Streptophyta	V	Dual specificity phosphatase, catalytic domain	-	GO:0003674,GO:0003824,GO:0004721,GO:0005488,GO:0005515,GO:0005516,GO:0006464,GO:0006470,GO:0006793,GO:0006796,GO:0006807,GO:0008138,GO:0008150,GO:0008152,GO:0009987,GO:0016311,GO:0016787,GO:0016788,GO:0016791,GO:0019538,GO:0036211,GO:0042578,GO:0043170,GO:0043412,GO:0044237,GO:0044238,GO:0044260,GO:0044267,GO:0071704,GO:0140096,GO:1901564	3.1.3.16,3.1.3.48	ko:K05766,ko:K14165	ko04360,ko04810,map04360,map04810	-	-	-	ko00000,ko00001,ko01000,ko01009	-	-	-	DSPc
Rsor_tr|A0A813V327|A0A813V327_9BILA	8364.ENSXETP00000059377	1.32e-32	134.0	28KDS@1|root,2QSUI@2759|Eukaryota,38FMI@33154|Opisthokonta,3BA2F@33208|Metazoa,3CS0F@33213|Bilateria,482RV@7711|Chordata,48XB1@7742|Vertebrata	33208|Metazoa	P	Receptor for ATP that acts as a ligand-gated ion channel	P2RX1	GO:0000003,GO:0000166,GO:0001508,GO:0001614,GO:0001775,GO:0001820,GO:0002252,GO:0002263,GO:0002274,GO:0002275,GO:0002283,GO:0002351,GO:0002366,GO:0002376,GO:0002442,GO:0002443,GO:0002444,GO:0002446,GO:0002532,GO:0002554,GO:0002576,GO:0003008,GO:0003013,GO:0003018,GO:0003056,GO:0003674,GO:0004888,GO:0004931,GO:0005215,GO:0005216,GO:0005230,GO:0005231,GO:0005261,GO:0005488,GO:0005524,GO:0005575,GO:…	-	ko:K05215,ko:K05218,ko:K05219	ko04020,ko04080,ko04611,map04020,map04080,map04611	-	-	-	ko00000,ko00001,ko04040	1.A.7.1,1.A.7.1.1,1.A.7.1.4,1.A.7.1.5,1.A.7.3.1	-	-	P2X_receptor
Rsor_tr|A0A813PPN8|A0A813PPN8_9BILA	8364.ENSXETP00000059377	1.32e-32	134.0	28KDS@1|root,2QSUI@2759|Eukaryota,38FMI@33154|Opisthokonta,3BA2F@33208|Metazoa,3CS0F@33213|Bilateria,482RV@7711|Chordata,48XB1@7742|Vertebrata	33208|Metazoa	P	Receptor for ATP that acts as a ligand-gated ion channel	P2RX1	GO:0000003,GO:0000166,GO:0001508,GO:0001614,GO:0001775,GO:0001820,GO:0002252,GO:0002263,GO:0002274,GO:0002275,GO:0002283,GO:0002351,GO:0002366,GO:0002376,GO:0002442,GO:0002443,GO:0002444,GO:0002446,GO:0002532,GO:0002554,GO:0002576,GO:0003008,GO:0003013,GO:0003018,GO:0003056,GO:0003674,GO:0004888,GO:0004931,GO:0005215,GO:0005216,GO:0005230,GO:0005231,GO:0005261,GO:0005488,GO:0005524,GO:0005575,GO:…	-	ko:K05215,ko:K05218,ko:K05219	ko04020,ko04080,ko04611,map04020,map04080,map04611	-	-	-	ko00000,ko00001,ko04040	1.A.7.1,1.A.7.1.1,1.A.7.1.4,1.A.7.1.5,1.A.7.3.1	-	-	P2X_receptor
Rsor_tr|A0A813WPX3|A0A813WPX3_9BILA	7213.XP_004534111.1	9.55e-13	74.3	COG5253@1|root,KOG0229@2759|Eukaryota,38FR1@33154|Opisthokonta,3BETP@33208|Metazoa,3CTD7@33213|Bilateria,41WY5@6656|Arthropoda,3SFQT@50557|Insecta,451ET@7147|Diptera	33208|Metazoa	T	phosphatidylinositol phosphate kinase activity. It is involved in the biological process described with phosphatidylinositol metabolic process	-	GO:0001558,GO:0003674,GO:0003824,GO:0005575,GO:0005622,GO:0005623,GO:0005737,GO:0005768,GO:0005769,GO:0005886,GO:0006629,GO:0006644,GO:0006650,GO:0006793,GO:0006796,GO:0008150,GO:0008152,GO:0009966,GO:0009987,GO:0010646,GO:0012505,GO:0016020,GO:0016301,GO:0016307,GO:0016308,GO:0016309,GO:0016310,GO:0016740,GO:0016772,GO:0016773,GO:0019637,GO:0023051,GO:0030100,GO:0030258,GO:0030307,GO:0031410,GO:…	2.7.1.149,2.7.1.68	ko:K00889,ko:K00920	ko00562,ko01100,ko04011,ko04070,ko04072,ko04139,ko04144,ko04666,ko04810,ko05231,map00562,map01100,map04011,map04070,map04072,map04139,map04144,map04666,map04810,map05231	M00130	R03469,R05803	RC00002,RC00078	ko00000,ko00001,ko00002,ko01000,ko04131	-	-	-	PIP5K
Rsor_tr|A0A813VXK5|A0A813VXK5_9BILA	7213.XP_004534111.1	1.3e-12	73.9	COG5253@1|root,KOG0229@2759|Eukaryota,38FR1@33154|Opisthokonta,3BETP@33208|Metazoa,3CTD7@33213|Bilateria,41WY5@6656|Arthropoda,3SFQT@50557|Insecta,451ET@7147|Diptera	33208|Metazoa	T	phosphatidylinositol phosphate kinase activity. It is involved in the biological process described with phosphatidylinositol metabolic process	-	GO:0001558,GO:0003674,GO:0003824,GO:0005575,GO:0005622,GO:0005623,GO:0005737,GO:0005768,GO:0005769,GO:0005886,GO:0006629,GO:0006644,GO:0006650,GO:0006793,GO:0006796,GO:0008150,GO:0008152,GO:0009966,GO:0009987,GO:0010646,GO:0012505,GO:0016020,GO:0016301,GO:0016307,GO:0016308,GO:0016309,GO:0016310,GO:0016740,GO:0016772,GO:0016773,GO:0019637,GO:0023051,GO:0030100,GO:0030258,GO:0030307,GO:0031410,GO:…	2.7.1.149,2.7.1.68	ko:K00889,ko:K00920	ko00562,ko01100,ko04011,ko04070,ko04072,ko04139,ko04144,ko04666,ko04810,ko05231,map00562,map01100,map04011,map04070,map04072,map04139,map04144,map04666,map04810,map05231	M00130	R03469,R05803	RC00002,RC00078	ko00000,ko00001,ko00002,ko01000,ko04131	-	-	-	PIP5K
Rsor_tr|A0A813VLY0|A0A813VLY0_9BILA	8049.ENSGMOP00000008239	1.68e-10	65.1	COG5126@1|root,KOG0044@2759|Eukaryota,39R6Q@33154|Opisthokonta,3BES0@33208|Metazoa,3CYFK@33213|Bilateria,47ZM5@7711|Chordata,491D9@7742|Vertebrata,4A1SS@7898|Actinopterygii	33208|Metazoa	T	Kv channel interacting protein 4	KCNIP4	GO:0003674,GO:0005488,GO:0005509,GO:0005575,GO:0005622,GO:0005623,GO:0005737,GO:0005829,GO:0005886,GO:0005887,GO:0008076,GO:0008104,GO:0008150,GO:0010959,GO:0015459,GO:0016020,GO:0016021,GO:0016247,GO:0030425,GO:0031224,GO:0031226,GO:0032879,GO:0032991,GO:0033036,GO:0034613,GO:0034702,GO:0034703,GO:0034705,GO:0034762,GO:0034765,GO:0036477,GO:0042995,GO:0043005,GO:0043025,GO:0043167,GO:0043169,GO:…	-	-	-	-	-	-	-	-	-	-	EF-hand_1,EF-hand_5,EF-hand_7,EF-hand_8
Rsor_tr|A0A818PBN5|A0A818PBN5_9BILA	7918.ENSLOCP00000021979	1.51e-65	207.0	COG1100@1|root,KOG0393@2759|Eukaryota,38B7E@33154|Opisthokonta,3BCIU@33208|Metazoa,3D2I2@33213|Bilateria,47ZS0@7711|Chordata,49675@7742|Vertebrata,49S1Y@7898|Actinopterygii	33208|Metazoa	U	Ras homolog family member B	RHOB	GO:0000166,GO:0000278,GO:0000281,GO:0000302,GO:0000910,GO:0001882,GO:0001883,GO:0002009,GO:0003158,GO:0003159,GO:0003674,GO:0003824,GO:0003924,GO:0005488,GO:0005525,GO:0005575,GO:0005622,GO:0005623,GO:0005634,GO:0005737,GO:0005768,GO:0005769,GO:0005770,GO:0005829,GO:0005886,GO:0006810,GO:0006886,GO:0006915,GO:0006950,GO:0006979,GO:0007034,GO:0007041,GO:0007049,GO:0007154,GO:0007155,GO:0007165,GO:…	-	ko:K07856	-	-	-	-	ko00000,ko04031	-	-	-	Ras
Rsor_tr|A0A813Q6J9|A0A813Q6J9_9BILA	7918.ENSLOCP00000021979	1.71e-69	217.0	COG1100@1|root,KOG0393@2759|Eukaryota,38B7E@33154|Opisthokonta,3BCIU@33208|Metazoa,3D2I2@33213|Bilateria,47ZS0@7711|Chordata,49675@7742|Vertebrata,49S1Y@7898|Actinopterygii	33208|Metazoa	U	Ras homolog family member B	RHOB	GO:0000166,GO:0000278,GO:0000281,GO:0000302,GO:0000910,GO:0001882,GO:0001883,GO:0002009,GO:0003158,GO:0003159,GO:0003674,GO:0003824,GO:0003924,GO:0005488,GO:0005525,GO:0005575,GO:0005622,GO:0005623,GO:0005634,GO:0005737,GO:0005768,GO:0005769,GO:0005770,GO:0005829,GO:0005886,GO:0006810,GO:0006886,GO:0006915,GO:0006950,GO:0006979,GO:0007034,GO:0007041,GO:0007049,GO:0007154,GO:0007155,GO:0007165,GO:…	-	ko:K07856	-	-	-	-	ko00000,ko04031	-	-	-	Ras
Rsor_tr|A0A814H0Y4|A0A814H0Y4_9BILA	7719.XP_002119700.1	5.78e-73	236.0	COG1100@1|root,KOG0070@2759|Eukaryota,38BDM@33154|Opisthokonta,3BC0T@33208|Metazoa,3CRK7@33213|Bilateria,482HX@7711|Chordata	33208|Metazoa	U	activation of phospholipase D activity	-	-	-	ko:K07937,ko:K07939	ko04072,ko04144,ko05110,ko05134,map04072,map04144,map05110,map05134	-	-	-	ko00000,ko00001,ko04031,ko04131,ko04147	-	-	-	Arf
Rsor_tr|A0A815ZAR8|A0A815ZAR8_9BILA	400682.PAC_15706020	6.07e-10	68.6	2D775@1|root,2S58G@2759|Eukaryota,3A7IH@33154|Opisthokonta,3CNIN@33208|Metazoa	33208|Metazoa	-	-	-	-	-	-	-	-	-	-	-	-	-	-	ubiquitin
Rsor_tr|A0A815BBP2|A0A815BBP2_9BILA	1034943.BN1094_01994	2.05e-40	167.0	COG1022@1|root,COG3320@1|root,COG1022@2|Bacteria,COG3320@2|Bacteria,1MU4D@1224|Proteobacteria,1RPNE@1236|Gammaproteobacteria,1JE5E@118969|Legionellales	118969|Legionellales	I	AMP-binding enzyme	-	-	-	-	-	-	-	-	-	-	-	-	AMP-binding
Rsor_tr|A0A814FCF9|A0A814FCF9_9BILA	221103.XP_007849383.1	6.79e-110	327.0	2C4CM@1|root,2QPY1@2759|Eukaryota,38U7J@33154|Opisthokonta,3NYZS@4751|Fungi,3V3QR@5204|Basidiomycota,228VD@155619|Agaricomycetes,3W6RC@5338|Agaricales	4751|Fungi	-	-	-	-	-	-	-	-	-	-	-	-	-	-	-
Rsor_tr|A0A815M6J8|A0A815M6J8_9BILA	221103.XP_007849383.1	7.46e-93	282.0	2C4CM@1|root,2QPY1@2759|Eukaryota,38U7J@33154|Opisthokonta,3NYZS@4751|Fungi,3V3QR@5204|Basidiomycota,228VD@155619|Agaricomycetes,3W6RC@5338|Agaricales	4751|Fungi	-	-	-	-	-	-	-	-	-	-	-	-	-	-	-
Rsor_tr|A0A815Z1W0|A0A815Z1W0_9BILA	448385.sce4626	1.46e-73	239.0	COG0671@1|root,COG0671@2|Bacteria,1MWK1@1224|Proteobacteria,431Z2@68525|delta/epsilon subdivisions,2WWQX@28221|Deltaproteobacteria,2Z1G7@29|Myxococcales	28221|Deltaproteobacteria	I	PAP2 superfamily	-	-	-	-	-	-	-	-	-	-	-	-	PAP2
Rsor_tr|A0A815UAH6|A0A815UAH6_9BILA	1173023.KE650771_gene3231	1.63e-13	71.6	COG1404@1|root,COG1404@2|Bacteria,1G7K0@1117|Cyanobacteria	1117|Cyanobacteria	O	Belongs to the peptidase S8 family	-	-	-	-	-	-	-	-	-	-	-	-	-
Rsor_tr|A0A815QF39|A0A815QF39_9BILA	63737.Npun_F1135	1.88e-16	80.1	COG1404@1|root,COG1404@2|Bacteria,1G7K0@1117|Cyanobacteria	1117|Cyanobacteria	O	Belongs to the peptidase S8 family	-	-	-	-	-	-	-	-	-	-	-	-	-
Rsor_tr|A0A814JII0|A0A814JII0_9BILA	1123070.KB899252_gene914	2.51e-88	278.0	COG0673@1|root,COG0673@2|Bacteria,46UVI@74201|Verrucomicrobia	74201|Verrucomicrobia	S	Oxidoreductase family, NAD-binding Rossmann fold	-	-	-	-	-	-	-	-	-	-	-	-	GFO_IDH_MocA
Rsor_tr|A0A814Q754|A0A814Q754_9BILA	1121011.AUCB01000042_gene785	1.72e-82	263.0	COG0673@1|root,COG0673@2|Bacteria,4NJGI@976|Bacteroidetes,1I77P@117743|Flavobacteriia	976|Bacteroidetes	S	Oxidoreductase family, NAD-binding Rossmann fold	-	-	-	-	-	-	-	-	-	-	-	-	GFO_IDH_MocA
Rsor_tr|A0A813VQ04|A0A813VQ04_9BILA	1121011.AUCB01000042_gene785	2.06e-29	117.0	COG0673@1|root,COG0673@2|Bacteria,4NJGI@976|Bacteroidetes,1I77P@117743|Flavobacteriia	976|Bacteroidetes	S	Oxidoreductase family, NAD-binding Rossmann fold	-	-	-	-	-	-	-	-	-	-	-	-	GFO_IDH_MocA
Rsor_tr|A0A814XC21|A0A814XC21_9BILA	1048983.EL17_09130	6.08e-89	279.0	COG0673@1|root,COG0673@2|Bacteria,4NJGI@976|Bacteroidetes,47U18@768503|Cytophagia	976|Bacteroidetes	S	Oxidoreductase family, NAD-binding Rossmann fold	-	-	-	-	-	-	-	-	-	-	-	-	GFO_IDH_MocA,GFO_IDH_MocA_C
Rsor_tr|A0A813S5P4|A0A813S5P4_9BILA	1121957.ATVL01000009_gene1192	1.48e-73	233.0	COG1215@1|root,COG1215@2|Bacteria	2|Bacteria	M	transferase activity, transferring glycosyl groups	rfbN	-	-	ko:K12992	ko02025,map02025	-	-	-	ko00000,ko00001,ko01000,ko01003,ko01005	-	GT2	-	Glyco_tranf_2_3,Glycos_transf_2
Rsor_tr|A0A819RL88|A0A819RL88_9BILA	1121957.ATVL01000009_gene1192	4.2e-73	232.0	COG1215@1|root,COG1215@2|Bacteria	2|Bacteria	M	transferase activity, transferring glycosyl groups	rfbN	-	-	ko:K12992	ko02025,map02025	-	-	-	ko00000,ko00001,ko01000,ko01003,ko01005	-	GT2	-	Glyco_tranf_2_3,Glycos_transf_2
Rsor_tr|A0A814C2A5|A0A814C2A5_9BILA	1437600.JDUI01000013_gene917	3.03e-34	145.0	2DBBJ@1|root,2Z889@2|Bacteria,2GKDX@201174|Actinobacteria,4CZGI@85004|Bifidobacteriales	201174|Actinobacteria	S	Histidine phosphatase superfamily (branch 2)	-	-	-	-	-	-	-	-	-	-	-	-	His_Phos_2
Rsor_tr|A0A815HH83|A0A815HH83_9BILA	981223.AIED01000003_gene2537	3.05e-11	70.9	2DBBJ@1|root,2Z889@2|Bacteria,1QUGT@1224|Proteobacteria,1RRX9@1236|Gammaproteobacteria,3NJG6@468|Moraxellaceae	1236|Gammaproteobacteria	S	Histidine phosphatase superfamily (branch 2)	-	-	-	-	-	-	-	-	-	-	-	-	His_Phos_2
Rsor_tr|A0A814C4T8|A0A814C4T8_9BILA	1437600.JDUI01000013_gene917	1.02e-33	144.0	2DBBJ@1|root,2Z889@2|Bacteria,2GKDX@201174|Actinobacteria,4CZGI@85004|Bifidobacteriales	201174|Actinobacteria	S	Histidine phosphatase superfamily (branch 2)	-	-	-	-	-	-	-	-	-	-	-	-	His_Phos_2
Rsor_tr|A0A814Y398|A0A814Y398_9BILA	1242864.D187_010368	3.29e-25	110.0	COG3391@1|root,COG3391@2|Bacteria,1PG57@1224|Proteobacteria,437ID@68525|delta/epsilon subdivisions,2WYKG@28221|Deltaproteobacteria,2Z1NJ@29|Myxococcales	28221|Deltaproteobacteria	S	PFAM EGF calcium-binding domain protein	-	-	-	-	-	-	-	-	-	-	-	-	EGF_3,EGF_CA,Fibrinogen_C
Rsor_tr|A0A814NWW4|A0A814NWW4_9BILA	5762.XP_002671166.1	1.28e-08	60.5	COG5126@1|root,KOG0034@2759|Eukaryota	2759|Eukaryota	DTZ	calcium ion binding	-	-	-	ko:K06268	ko04010,ko04020,ko04022,ko04114,ko04218,ko04310,ko04360,ko04370,ko04380,ko04650,ko04658,ko04659,ko04660,ko04662,ko04720,ko04724,ko04921,ko04922,ko04924,ko05010,ko05014,ko05031,ko05152,ko05166,ko05167,map04010,map04020,map04022,map04114,map04218,map04310,map04360,map04370,map04380,map04650,map04658,map04659,map04660,map04662,map04720,map04724,map04921,map04922,map04924,map05010,map05014,map05031,m…	-	-	-	ko00000,ko00001,ko01009	-	-	-	EF-hand_1,EF-hand_5,EF-hand_6,EF-hand_7,EF-hand_8,Pkinase,SAM_1
Rsor_tr|A0A815DEJ9|A0A815DEJ9_9BILA	69293.ENSGACP00000019666	4.82e-48	182.0	COG5640@1|root,KOG3627@2759|Eukaryota,39U11@33154|Opisthokonta,3BDTB@33208|Metazoa,3D0T5@33213|Bilateria,482CU@7711|Chordata,48ZVH@7742|Vertebrata,49QD9@7898|Actinopterygii	33208|Metazoa	E	Transmembrane protease serine 9-like	-	-	-	ko:K09628,ko:K09630,ko:K09640	-	-	-	-	ko00000,ko01000,ko01002	-	-	-	Trypsin
Rsor_tr|A0A814HNS6|A0A814HNS6_9BILA	7668.SPU_027156-tr	1.37e-64	211.0	COG1100@1|root,KOG0393@2759|Eukaryota,38HQG@33154|Opisthokonta,3BHDK@33208|Metazoa,3D15M@33213|Bilateria	33208|Metazoa	S	Rac protein signal transduction	RHOU	GO:0000082,GO:0000278,GO:0002119,GO:0002164,GO:0003674,GO:0003824,GO:0003924,GO:0005575,GO:0005622,GO:0005623,GO:0005737,GO:0005829,GO:0005886,GO:0006996,GO:0007010,GO:0007049,GO:0007154,GO:0007163,GO:0007165,GO:0007166,GO:0007264,GO:0007265,GO:0007275,GO:0008150,GO:0008360,GO:0009791,GO:0009966,GO:0009987,GO:0010033,GO:0010646,GO:0016020,GO:0016043,GO:0016462,GO:0016601,GO:0016787,GO:0016817,GO:…	-	ko:K07865	-	-	-	-	ko00000,ko04031,ko04131	-	-	-	Ras
Rsor_tr|A0A814X200|A0A814X200_9BILA	7668.SPU_027156-tr	1.73e-62	206.0	COG1100@1|root,KOG0393@2759|Eukaryota,38HQG@33154|Opisthokonta,3BHDK@33208|Metazoa,3D15M@33213|Bilateria	33208|Metazoa	S	Rac protein signal transduction	RHOU	GO:0000082,GO:0000278,GO:0002119,GO:0002164,GO:0003674,GO:0003824,GO:0003924,GO:0005575,GO:0005622,GO:0005623,GO:0005737,GO:0005829,GO:0005886,GO:0006996,GO:0007010,GO:0007049,GO:0007154,GO:0007163,GO:0007165,GO:0007166,GO:0007264,GO:0007265,GO:0007275,GO:0008150,GO:0008360,GO:0009791,GO:0009966,GO:0009987,GO:0010033,GO:0010646,GO:0016020,GO:0016043,GO:0016462,GO:0016601,GO:0016787,GO:0016817,GO:…	-	ko:K07865	-	-	-	-	ko00000,ko04031,ko04131	-	-	-	Ras
Rsor_tr|A0A816DQE6|A0A816DQE6_9BILA	1089544.KB912942_gene4776	2.5e-34	129.0	COG1075@1|root,COG1075@2|Bacteria,2IDMQ@201174|Actinobacteria,4E1N1@85010|Pseudonocardiales	201174|Actinobacteria	S	acetyltransferases and hydrolases with the alpha beta hydrolase fold	-	-	-	-	-	-	-	-	-	-	-	-	Lipase_2
Rsor_tr|A0A814BCZ2|A0A814BCZ2_9BILA	1111479.AXAR01000002_gene1826	5.37e-27	115.0	COG1075@1|root,COG1075@2|Bacteria,1W0UP@1239|Firmicutes,4HY1D@91061|Bacilli	91061|Bacilli	S	Lipase (class 2)	-	-	-	-	-	-	-	-	-	-	-	-	Lipase_2
Rsor_tr|A0A814XLW2|A0A814XLW2_9BILA	1356852.N008_20325	7.99e-96	284.0	COG2128@1|root,COG2128@2|Bacteria,4NEJZ@976|Bacteroidetes,47PGC@768503|Cytophagia	976|Bacteroidetes	S	Carboxymuconolactone decarboxylase family	-	-	-	-	-	-	-	-	-	-	-	-	CMD
Rsor_tr|A0A814RTJ0|A0A814RTJ0_9BILA	1356852.N008_20325	2.52e-99	293.0	COG2128@1|root,COG2128@2|Bacteria,4NEJZ@976|Bacteroidetes,47PGC@768503|Cytophagia	976|Bacteroidetes	S	Carboxymuconolactone decarboxylase family	-	-	-	-	-	-	-	-	-	-	-	-	CMD
Rsor_tr|A0A814XSL4|A0A814XSL4_9BILA	1356852.N008_20325	2.66e-94	280.0	COG2128@1|root,COG2128@2|Bacteria,4NEJZ@976|Bacteroidetes,47PGC@768503|Cytophagia	976|Bacteroidetes	S	Carboxymuconolactone decarboxylase family	-	-	-	-	-	-	-	-	-	-	-	-	CMD
Rsor_tr|A0A814MQY3|A0A814MQY3_9BILA	7245.FBpp0255315	1.32e-17	87.4	COG1881@1|root,KOG3346@2759|Eukaryota,38EN2@33154|Opisthokonta,3BFQR@33208|Metazoa,3CRY4@33213|Bilateria,41UUY@6656|Arthropoda,3SKBP@50557|Insecta,4531M@7147|Diptera,45XMR@7214|Drosophilidae	33208|Metazoa	S	Phosphatidylethanolamine-binding protein	PEBP1	GO:0000003,GO:0000165,GO:0000166,GO:0001505,GO:0001932,GO:0001933,GO:0002026,GO:0002682,GO:0002759,GO:0002831,GO:0002920,GO:0003006,GO:0003674,GO:0005102,GO:0005488,GO:0005515,GO:0005524,GO:0005543,GO:0005575,GO:0005576,GO:0005615,GO:0005622,GO:0005623,GO:0005737,GO:0005739,GO:0005740,GO:0005741,GO:0005783,GO:0005791,GO:0005794,GO:0005829,GO:0006464,GO:0006468,GO:0006793,GO:0006796,GO:0006807,GO:…	-	ko:K03113,ko:K12367,ko:K17439	ko03013,ko04062,ko04666,map03013,map04062,map04666	-	-	-	br01610,ko00000,ko00001,ko03011,ko03012,ko04131	-	-	-	PBP
Rsor_tr|A0A814XQH0|A0A814XQH0_9BILA	1182553.XP_007746600.1	6.87e-115	340.0	COG5285@1|root,2SIDY@2759|Eukaryota,3AH54@33154|Opisthokonta,3Q448@4751|Fungi,3QTP7@4890|Ascomycota,20SBC@147545|Eurotiomycetes	4751|Fungi	E	Phytanoyl-CoA dioxygenase (PhyH)	-	-	-	-	-	-	-	-	-	-	-	-	PhyH
Rsor_tr|A0A814PRN3|A0A814PRN3_9BILA	1182553.XP_007746600.1	7.59e-117	345.0	COG5285@1|root,2SIDY@2759|Eukaryota,3AH54@33154|Opisthokonta,3Q448@4751|Fungi,3QTP7@4890|Ascomycota,20SBC@147545|Eurotiomycetes	4751|Fungi	E	Phytanoyl-CoA dioxygenase (PhyH)	-	-	-	-	-	-	-	-	-	-	-	-	PhyH
Rsor_tr|A0A814YC94|A0A814YC94_9BILA	1182553.XP_007746600.1	6.87e-115	340.0	COG5285@1|root,2SIDY@2759|Eukaryota,3AH54@33154|Opisthokonta,3Q448@4751|Fungi,3QTP7@4890|Ascomycota,20SBC@147545|Eurotiomycetes	4751|Fungi	E	Phytanoyl-CoA dioxygenase (PhyH)	-	-	-	-	-	-	-	-	-	-	-	-	PhyH
Rsor_tr|A0A814QMZ4|A0A814QMZ4_9BILA	1487953.JMKF01000037_gene3199	6.73e-29	112.0	COG0662@1|root,COG0662@2|Bacteria,1G6EN@1117|Cyanobacteria,1HI82@1150|Oscillatoriales	1117|Cyanobacteria	G	AraC-like ligand binding domain	-	-	-	-	-	-	-	-	-	-	-	-	Cupin_2
Rsor_tr|A0A814D8D7|A0A814D8D7_9BILA	926560.KE387023_gene2387	5.49e-20	95.1	COG0662@1|root,COG0662@2|Bacteria,1WN48@1297|Deinococcus-Thermus	1297|Deinococcus-Thermus	G	Protein of unknown function (DUF861)	-	-	-	-	-	-	-	-	-	-	-	-	Cupin_2
Rsor_tr|A0A815Y1N8|A0A815Y1N8_9BILA	1117315.AHCA01000022_gene1779	1.17e-17	81.3	2EID4@1|root,33C4H@2|Bacteria,1NINC@1224|Proteobacteria,1SGS1@1236|Gammaproteobacteria,2Q5AM@267888|Pseudoalteromonadaceae	1236|Gammaproteobacteria	-	-	-	-	-	-	-	-	-	-	-	-	-	-	-
Rsor_tr|A0A813RAH9|A0A813RAH9_9BILA	1123248.KB893331_gene3762	1.42e-63	204.0	28K10@1|root,2Z9QW@2|Bacteria,4NF8J@976|Bacteroidetes,1ISKT@117747|Sphingobacteriia	976|Bacteroidetes	S	Domain of unknown function (DUF4918)	-	-	-	-	-	-	-	-	-	-	-	-	DUF4918
Rsor_tr|A0A813PY30|A0A813PY30_9BILA	1123248.KB893331_gene3762	2.66e-62	201.0	28K10@1|root,2Z9QW@2|Bacteria,4NF8J@976|Bacteroidetes,1ISKT@117747|Sphingobacteriia	976|Bacteroidetes	S	Domain of unknown function (DUF4918)	-	-	-	-	-	-	-	-	-	-	-	-	DUF4918
Rsor_tr|A0A815QH89|A0A815QH89_9BILA	51511.ENSCSAVP00000006110	5.55e-10	64.3	COG1525@1|root,KOG2039@2759|Eukaryota	2759|Eukaryota	L	gamete generation	TDRD5	GO:0000003,GO:0000578,GO:0003002,GO:0003006,GO:0005575,GO:0005622,GO:0005623,GO:0005737,GO:0006139,GO:0006259,GO:0006304,GO:0006305,GO:0006306,GO:0006725,GO:0006807,GO:0006996,GO:0007028,GO:0007275,GO:0007276,GO:0007281,GO:0007283,GO:0007286,GO:0007292,GO:0007308,GO:0007309,GO:0007314,GO:0007315,GO:0007350,GO:0007351,GO:0007389,GO:0008150,GO:0008152,GO:0008358,GO:0008595,GO:0009790,GO:0009798,GO:…	-	ko:K18407	-	-	-	-	ko00000,ko03036	-	-	-	OST-HTH,TUDOR
Rsor_tr|A0A814ZRA5|A0A814ZRA5_9BILA	7220.FBpp0137698	4.55e-19	88.6	COG5126@1|root,KOG0044@2759|Eukaryota,38GAM@33154|Opisthokonta,3BF18@33208|Metazoa,3CR73@33213|Bilateria,41VQ1@6656|Arthropoda,3SJ77@50557|Insecta,44WRU@7147|Diptera	33208|Metazoa	T	Calcium ion binding	NCS1	GO:0000287,GO:0001505,GO:0001932,GO:0001933,GO:0003674,GO:0004857,GO:0004860,GO:0005215,GO:0005216,GO:0005244,GO:0005245,GO:0005261,GO:0005262,GO:0005488,GO:0005509,GO:0005515,GO:0005575,GO:0005622,GO:0005623,GO:0005737,GO:0005829,GO:0005886,GO:0006140,GO:0006469,GO:0006810,GO:0006811,GO:0006812,GO:0006816,GO:0006836,GO:0006935,GO:0007154,GO:0007165,GO:0007267,GO:0007268,GO:0007269,GO:0007275,GO:…	-	ko:K19932	-	-	-	-	ko00000,ko04131	-	-	-	EF-hand_1,EF-hand_5,EF-hand_6,EF-hand_7
Rsor_tr|A0A818KMV3|A0A818KMV3_9BILA	3075.A0A087SCG0	4.31e-57	195.0	2CZP7@1|root,2SB3R@2759|Eukaryota,37YPC@33090|Viridiplantae,34K9W@3041|Chlorophyta	3041|Chlorophyta	-	-	-	-	-	-	-	-	-	-	-	-	-	-	-
Rsor_tr|A0A814MY86|A0A814MY86_9BILA	3055.EDP00557	1.48e-59	202.0	2CZP7@1|root,2SB3R@2759|Eukaryota,37YPC@33090|Viridiplantae,34K9W@3041|Chlorophyta	3041|Chlorophyta	-	-	-	-	-	-	-	-	-	-	-	-	-	-	-
Rsor_tr|A0A813N7E1|A0A813N7E1_9BILA	5270.UM00520P0	2.96e-15	78.6	COG5126@1|root,KOG0044@2759|Eukaryota,38GAM@33154|Opisthokonta,3NWK4@4751|Fungi,3UZ9C@5204|Basidiomycota,3N53X@452284|Ustilaginomycotina	4751|Fungi	T	EF-hand domain	ncs1	GO:0000139,GO:0003674,GO:0005488,GO:0005509,GO:0005575,GO:0005622,GO:0005623,GO:0005737,GO:0005794,GO:0005829,GO:0005886,GO:0007154,GO:0007165,GO:0008047,GO:0008150,GO:0009893,GO:0009966,GO:0009987,GO:0010522,GO:0010523,GO:0010562,GO:0010646,GO:0010959,GO:0012505,GO:0016020,GO:0019207,GO:0019209,GO:0019220,GO:0019222,GO:0019722,GO:0019932,GO:0023051,GO:0023052,GO:0030234,GO:0031090,GO:0031323,GO:…	-	ko:K19932	-	-	-	-	ko00000,ko04131	-	-	-	EF-hand_1,EF-hand_5,EF-hand_6,EF-hand_7
Rsor_tr|A0A813N5A8|A0A813N5A8_9BILA	5270.UM00520P0	7.79e-16	80.1	COG5126@1|root,KOG0044@2759|Eukaryota,38GAM@33154|Opisthokonta,3NWK4@4751|Fungi,3UZ9C@5204|Basidiomycota,3N53X@452284|Ustilaginomycotina	4751|Fungi	T	EF-hand domain	ncs1	GO:0000139,GO:0003674,GO:0005488,GO:0005509,GO:0005575,GO:0005622,GO:0005623,GO:0005737,GO:0005794,GO:0005829,GO:0005886,GO:0007154,GO:0007165,GO:0008047,GO:0008150,GO:0009893,GO:0009966,GO:0009987,GO:0010522,GO:0010523,GO:0010562,GO:0010646,GO:0010959,GO:0012505,GO:0016020,GO:0019207,GO:0019209,GO:0019220,GO:0019222,GO:0019722,GO:0019932,GO:0023051,GO:0023052,GO:0030234,GO:0031090,GO:0031323,GO:…	-	ko:K19932	-	-	-	-	ko00000,ko04131	-	-	-	EF-hand_1,EF-hand_5,EF-hand_6,EF-hand_7
Rsor_tr|A0A814TVI6|A0A814TVI6_9BILA	6412.HelroP185956	3.24e-50	171.0	COG5126@1|root,KOG0044@2759|Eukaryota,38GAM@33154|Opisthokonta,3BHYY@33208|Metazoa,3D1WA@33213|Bilateria	33208|Metazoa	T	neuronal calcium sensor	ncs-2	-	-	-	-	-	-	-	-	-	-	-	EF-hand_1,EF-hand_5,EF-hand_7,EF-hand_8
Rsor_tr|A0A813TAB6|A0A813TAB6_9BILA	7091.BGIBMGA002429-TA	8.18e-66	219.0	COG0652@1|root,KOG0865@2759|Eukaryota,38FFS@33154|Opisthokonta,3B9YC@33208|Metazoa,3D1XY@33213|Bilateria,41XHD@6656|Arthropoda,3SHCR@50557|Insecta,4424U@7088|Lepidoptera	33208|Metazoa	O	PPIases accelerate the folding of proteins. It catalyzes the cis-trans isomerization of proline imidic peptide bonds in oligopeptides	-	-	5.2.1.8	ko:K09565	ko04020,ko04022,ko05012,ko05016,ko05145,map04020,map04022,map05012,map05016,map05145	-	-	-	ko00000,ko00001,ko01000,ko03110	-	-	-	Pro_isomerase
Rsor_tr|A0A813XI75|A0A813XI75_9BILA	7091.BGIBMGA002429-TA	8.18e-66	219.0	COG0652@1|root,KOG0865@2759|Eukaryota,38FFS@33154|Opisthokonta,3B9YC@33208|Metazoa,3D1XY@33213|Bilateria,41XHD@6656|Arthropoda,3SHCR@50557|Insecta,4424U@7088|Lepidoptera	33208|Metazoa	O	PPIases accelerate the folding of proteins. It catalyzes the cis-trans isomerization of proline imidic peptide bonds in oligopeptides	-	-	5.2.1.8	ko:K09565	ko04020,ko04022,ko05012,ko05016,ko05145,map04020,map04022,map05012,map05016,map05145	-	-	-	ko00000,ko00001,ko01000,ko03110	-	-	-	Pro_isomerase
Rsor_tr|A0A815QPX0|A0A815QPX0_9BILA	7918.ENSLOCP00000008990	7.82e-62	199.0	COG1100@1|root,KOG0393@2759|Eukaryota,38BJN@33154|Opisthokonta,3B9Q7@33208|Metazoa,3D63U@33213|Bilateria,4869U@7711|Chordata,491CJ@7742|Vertebrata,49PSI@7898|Actinopterygii	33208|Metazoa	U	cell division	-	-	-	ko:K04393	ko04010,ko04011,ko04014,ko04015,ko04062,ko04144,ko04360,ko04370,ko04510,ko04520,ko04530,ko04660,ko04666,ko04670,ko04722,ko04810,ko04912,ko04932,ko04933,ko05100,ko05120,ko05130,ko05131,ko05132,ko05165,ko05200,ko05203,ko05205,ko05211,ko05212,map04010,map04011,map04014,map04015,map04062,map04144,map04360,map04370,map04510,map04520,map04530,map04660,map04666,map04670,map04722,map04810,map04912,map049…	-	-	-	ko00000,ko00001,ko03036,ko04031,ko04131,ko04147	-	-	-	Ras
Rsor_tr|A0A813W0M6|A0A813W0M6_9BILA	28583.AMAG_04823T0	8.29e-61	197.0	COG1100@1|root,KOG0393@2759|Eukaryota,38BJN@33154|Opisthokonta,3NUXM@4751|Fungi	4751|Fungi	U	Belongs to the small GTPase superfamily. Rho family	cdc42	-	-	ko:K04392,ko:K04393	ko04010,ko04011,ko04013,ko04014,ko04015,ko04024,ko04062,ko04071,ko04144,ko04145,ko04151,ko04310,ko04360,ko04370,ko04380,ko04510,ko04520,ko04530,ko04620,ko04650,ko04660,ko04662,ko04664,ko04666,ko04670,ko04722,ko04810,ko04912,ko04932,ko04933,ko04972,ko05014,ko05100,ko05120,ko05130,ko05131,ko05132,ko05165,ko05167,ko05200,ko05203,ko05205,ko05210,ko05211,ko05212,ko05231,ko05416,ko05418,map04010,map040…	-	-	-	ko00000,ko00001,ko03036,ko04031,ko04131,ko04147	-	-	-	Ras
Rsor_tr|A0A813P6Q0|A0A813P6Q0_9BILA	4113.PGSC0003DMT400044868	9.26e-08	61.2	KOG0118@1|root,KOG0118@2759|Eukaryota,37KYI@33090|Viridiplantae,3G9NH@35493|Streptophyta,44FB9@71274|asterids	35493|Streptophyta	A	Heterogeneous nuclear ribonucleoprotein	-	GO:0000003,GO:0000578,GO:0000902,GO:0000904,GO:0001667,GO:0002064,GO:0002065,GO:0002066,GO:0003002,GO:0003006,GO:0003674,GO:0003676,GO:0003677,GO:0003697,GO:0003723,GO:0003729,GO:0003730,GO:0005488,GO:0005575,GO:0005622,GO:0005623,GO:0005634,GO:0005654,GO:0005737,GO:0006403,GO:0006417,GO:0006928,GO:0006935,GO:0007028,GO:0007275,GO:0007276,GO:0007281,GO:0007292,GO:0007297,GO:0007298,GO:0007308,GO:…	-	ko:K12741	ko03040,map03040	-	-	-	ko00000,ko00001,ko03019,ko03041	-	-	-	RRM_1
Rsor_tr|A0A813P348|A0A813P348_9BILA	4113.PGSC0003DMT400044868	2.24e-07	60.1	KOG0118@1|root,KOG0118@2759|Eukaryota,37KYI@33090|Viridiplantae,3G9NH@35493|Streptophyta,44FB9@71274|asterids	35493|Streptophyta	A	Heterogeneous nuclear ribonucleoprotein	-	GO:0000003,GO:0000578,GO:0000902,GO:0000904,GO:0001667,GO:0002064,GO:0002065,GO:0002066,GO:0003002,GO:0003006,GO:0003674,GO:0003676,GO:0003677,GO:0003697,GO:0003723,GO:0003729,GO:0003730,GO:0005488,GO:0005575,GO:0005622,GO:0005623,GO:0005634,GO:0005654,GO:0005737,GO:0006403,GO:0006417,GO:0006928,GO:0006935,GO:0007028,GO:0007275,GO:0007276,GO:0007281,GO:0007292,GO:0007297,GO:0007298,GO:0007308,GO:…	-	ko:K12741	ko03040,map03040	-	-	-	ko00000,ko00001,ko03019,ko03041	-	-	-	RRM_1
Rsor_tr|A0A816BPM8|A0A816BPM8_9BILA	929703.KE386491_gene1382	8.75e-80	253.0	COG5212@1|root,COG5212@2|Bacteria,4NI6S@976|Bacteroidetes,47MYM@768503|Cytophagia	976|Bacteroidetes	T	cAMP phosphodiesterases class-II	-	-	3.1.4.17	ko:K01120	ko00230,map00230	-	R00191,R01234	RC00296	ko00000,ko00001,ko01000	-	-	-	PDEase_II
Rsor_tr|A0A815UBS3|A0A815UBS3_9BILA	72658.Bostr.6864s0227.1.p	2.28e-12	71.6	COG3491@1|root,KOG0143@2759|Eukaryota,37HFN@33090|Viridiplantae,3G9TT@35493|Streptophyta,3HPV0@3699|Brassicales	35493|Streptophyta	Q	Belongs to the iron ascorbate-dependent oxidoreductase family	-	GO:0006950,GO:0007154,GO:0008150,GO:0009267,GO:0009605,GO:0009987,GO:0009991,GO:0031667,GO:0031668,GO:0031669,GO:0033554,GO:0042594,GO:0050896,GO:0051716,GO:0071496	-	-	-	-	-	-	-	-	-	-	2OG-FeII_Oxy,DIOX_N
Rsor_tr|A0A815GUB7|A0A815GUB7_9BILA	211586.SO_4732	2.74e-20	102.0	COG4805@1|root,COG4805@2|Bacteria,1MUBX@1224|Proteobacteria,1RMT7@1236|Gammaproteobacteria,2QA8F@267890|Shewanellaceae	1236|Gammaproteobacteria	S	Bacterial protein of unknown function (DUF885)	-	-	-	-	-	-	-	-	-	-	-	-	DUF885
Rsor_tr|A0A814JM86|A0A814JM86_9BILA	3055.EDO95910	3.29e-21	99.8	2C354@1|root,2S2T1@2759|Eukaryota	2759|Eukaryota	-	-	-	-	-	-	-	-	-	-	-	-	-	-	Lactonase
Rsor_tr|A0A815LVX4|A0A815LVX4_9BILA	28377.ENSACAP00000021908	4.18e-08	62.8	2CN36@1|root,2QTNN@2759|Eukaryota,38FJC@33154|Opisthokonta,3BM27@33208|Metazoa,3D0HQ@33213|Bilateria,48H4M@7711|Chordata	33208|Metazoa	-	-	-	-	-	-	-	-	-	-	-	-	-	-	RVT_1
Rsor_tr|A0A818U422|A0A818U422_9BILA	118797.XP_007462583.1	6.85e-19	98.2	KOG4220@1|root,KOG4220@2759|Eukaryota,38DKH@33154|Opisthokonta,3BBA2@33208|Metazoa,3CRCK@33213|Bilateria,480MJ@7711|Chordata,49246@7742|Vertebrata,3JANM@40674|Mammalia,4J23E@91561|Cetartiodactyla	33208|Metazoa	T	Muscarinic acetylcholine receptor	CHRM5	GO:0001505,GO:0001508,GO:0001956,GO:0003008,GO:0003674,GO:0003824,GO:0004435,GO:0004620,GO:0004629,GO:0004888,GO:0004930,GO:0005215,GO:0005216,GO:0005230,GO:0005231,GO:0005237,GO:0005253,GO:0005254,GO:0005575,GO:0005623,GO:0005886,GO:0005887,GO:0006810,GO:0006811,GO:0006812,GO:0006820,GO:0006821,GO:0007154,GO:0007165,GO:0007166,GO:0007186,GO:0007187,GO:0007188,GO:0007193,GO:0007197,GO:0007200,GO:…	-	ko:K04129,ko:K04131,ko:K04133	ko04020,ko04024,ko04080,ko04151,ko04725,ko04742,ko04810,ko04911,ko04970,ko04971,ko04972,map04020,map04024,map04080,map04151,map04725,map04742,map04810,map04911,map04970,map04971,map04972	-	-	-	ko00000,ko00001,ko04030	-	-	-	7tm_1
Rsor_tr|A0A816AFF3|A0A816AFF3_9BILA	1122143.AUEG01000001_gene436	6.15e-14	75.9	COG4942@1|root,COG4942@2|Bacteria,1TQ5I@1239|Firmicutes,4HB9Q@91061|Bacilli,27FDI@186828|Carnobacteriaceae	91061|Bacilli	D	Peptidase family M23	-	-	-	ko:K21471	-	-	-	-	ko00000,ko01000,ko01002,ko01011	-	-	-	Peptidase_M23
Rsor_tr|A0A814E7R8|A0A814E7R8_9BILA	5217.XP_007003944.1	7.69e-124	379.0	COG1457@1|root,2QQ8Y@2759|Eukaryota,39DRN@33154|Opisthokonta,3NV60@4751|Fungi,3UZVN@5204|Basidiomycota,3VCQ9@5234|Tremellales	4751|Fungi	P	Permease for cytosine/purines, uracil, thiamine, allantoin	-	-	-	-	-	-	-	-	-	-	-	-	Transp_cyt_pur
Rsor_tr|A0A814DLH9|A0A814DLH9_9BILA	5217.XP_007003944.1	1.22e-122	376.0	COG1457@1|root,2QQ8Y@2759|Eukaryota,39DRN@33154|Opisthokonta,3NV60@4751|Fungi,3UZVN@5204|Basidiomycota,3VCQ9@5234|Tremellales	4751|Fungi	P	Permease for cytosine/purines, uracil, thiamine, allantoin	-	-	-	-	-	-	-	-	-	-	-	-	Transp_cyt_pur
Rsor_tr|A0A815FP43|A0A815FP43_9BILA	34740.HMEL007530-PA	2.21e-19	98.2	KOG3656@1|root,KOG3656@2759|Eukaryota,38DAI@33154|Opisthokonta,3BIAU@33208|Metazoa,3CX65@33213|Bilateria,41Y2R@6656|Arthropoda,3SMWX@50557|Insecta,446GM@7088|Lepidoptera	33208|Metazoa	T	Serpentine type 7TM GPCR chemoreceptor Srx	HCRTR2	GO:0001653,GO:0001932,GO:0001934,GO:0003674,GO:0004888,GO:0004930,GO:0005488,GO:0005575,GO:0005623,GO:0005886,GO:0005887,GO:0006873,GO:0006874,GO:0006875,GO:0007154,GO:0007165,GO:0007186,GO:0007200,GO:0007218,GO:0007267,GO:0007268,GO:0007610,GO:0007631,GO:0008150,GO:0008188,GO:0008528,GO:0009719,GO:0009725,GO:0009893,GO:0009966,GO:0009967,GO:0009987,GO:0010033,GO:0010243,GO:0010562,GO:0010604,GO:…	-	ko:K04238,ko:K04239	ko04080,map04080	-	-	-	ko00000,ko00001,ko04030	-	-	-	7tm_1,Orexin_rec2
Rsor_tr|A0A814UJF4|A0A814UJF4_9BILA	946362.XP_004992437.1	1.94e-10	66.6	KOG2563@1|root,KOG2563@2759|Eukaryota,38GTZ@33154|Opisthokonta	33154|Opisthokonta	S	heme export	MFSD7	-	-	ko:K12306	-	-	-	-	ko00000,ko02000	2.A.1.28.2	-	-	MFS_1
Rsor_tr|A0A815IN90|A0A815IN90_9BILA	88036.EFJ27338	3.97e-09	65.9	2ENG8@1|root,2SRX2@2759|Eukaryota,380CU@33090|Viridiplantae,3GQC5@35493|Streptophyta	88036.EFJ27338|-	T	Protein kinase domain	-	-	-	-	-	-	-	-	-	-	-	-	-
Rsor_tr|A0A815IC35|A0A815IC35_9BILA	482537.XP_008563895.1	4.24e-10	64.3	COG0515@1|root,2QT06@2759|Eukaryota,38Y2M@33154|Opisthokonta,3BGCB@33208|Metazoa,3CXTX@33213|Bilateria,483CS@7711|Chordata,48VAX@7742|Vertebrata,3J36F@40674|Mammalia,35F64@314146|Euarchontoglires	33208|Metazoa	T	beta selection	ZAP70	GO:0000166,GO:0001772,GO:0001775,GO:0001784,GO:0002250,GO:0002253,GO:0002376,GO:0002429,GO:0002520,GO:0002521,GO:0002682,GO:0002684,GO:0002694,GO:0002696,GO:0002757,GO:0002764,GO:0002768,GO:0003674,GO:0003824,GO:0004672,GO:0004713,GO:0004715,GO:0005102,GO:0005488,GO:0005515,GO:0005524,GO:0005575,GO:0005622,GO:0005623,GO:0005737,GO:0005829,GO:0005886,GO:0005911,GO:0006464,GO:0006468,GO:0006793,GO:…	2.7.10.2	ko:K05855,ko:K07360	ko04014,ko04064,ko04072,ko04151,ko04380,ko04611,ko04650,ko04658,ko04659,ko04660,ko04662,ko04664,ko04666,ko05152,ko05167,ko05169,ko05203,ko05340,map04014,map04064,map04072,map04151,map04380,map04611,map04650,map04658,map04659,map04660,map04662,map04664,map04666,map05152,map05167,map05169,map05203,map05340	-	-	-	ko00000,ko00001,ko01000,ko01001	-	-	-	Pkinase_Tyr,SH2
Rsor_tr|A0A814M415|A0A814M415_9BILA	227086.JGI_V11_78316	6.6e-11	71.2	2C6QX@1|root,2SPCW@2759|Eukaryota	2759|Eukaryota	-	-	-	-	-	-	-	-	-	-	-	-	-	-	-
Rsor_tr|A0A814MHA8|A0A814MHA8_9BILA	227086.JGI_V11_78316	6.6e-11	71.2	2C6QX@1|root,2SPCW@2759|Eukaryota	2759|Eukaryota	-	-	-	-	-	-	-	-	-	-	-	-	-	-	-
Rsor_tr|A0A815LKW2|A0A815LKW2_9BILA	8081.XP_008405112.1	2.89e-09	66.6	KOG4218@1|root,KOG4218@2759|Eukaryota,38E3M@33154|Opisthokonta,3BC46@33208|Metazoa,3CTAZ@33213|Bilateria,480W0@7711|Chordata,48ZRK@7742|Vertebrata,4A1CQ@7898|Actinopterygii	33208|Metazoa	K	Nuclear receptor subfamily 5, group A, member	NR5A2	GO:0000902,GO:0000904,GO:0000976,GO:0000977,GO:0000978,GO:0000980,GO:0000981,GO:0000982,GO:0000987,GO:0001012,GO:0001067,GO:0001077,GO:0001158,GO:0001228,GO:0002009,GO:0002165,GO:0003002,GO:0003674,GO:0003676,GO:0003677,GO:0003682,GO:0003690,GO:0003700,GO:0003705,GO:0004879,GO:0005488,GO:0005515,GO:0005543,GO:0005575,GO:0005622,GO:0005623,GO:0005634,GO:0005654,GO:0005667,GO:0005737,GO:0005829,GO:…	-	ko:K08027,ko:K08705	ko04950,map04950	-	-	-	ko00000,ko00001,ko03000,ko03310	-	-	-	Hormone_recep,zf-C4
Rsor_tr|A0A815KD36|A0A815KD36_9BILA	8081.XP_008405112.1	2.89e-09	66.6	KOG4218@1|root,KOG4218@2759|Eukaryota,38E3M@33154|Opisthokonta,3BC46@33208|Metazoa,3CTAZ@33213|Bilateria,480W0@7711|Chordata,48ZRK@7742|Vertebrata,4A1CQ@7898|Actinopterygii	33208|Metazoa	K	Nuclear receptor subfamily 5, group A, member	NR5A2	GO:0000902,GO:0000904,GO:0000976,GO:0000977,GO:0000978,GO:0000980,GO:0000981,GO:0000982,GO:0000987,GO:0001012,GO:0001067,GO:0001077,GO:0001158,GO:0001228,GO:0002009,GO:0002165,GO:0003002,GO:0003674,GO:0003676,GO:0003677,GO:0003682,GO:0003690,GO:0003700,GO:0003705,GO:0004879,GO:0005488,GO:0005515,GO:0005543,GO:0005575,GO:0005622,GO:0005623,GO:0005634,GO:0005654,GO:0005667,GO:0005737,GO:0005829,GO:…	-	ko:K08027,ko:K08705	ko04950,map04950	-	-	-	ko00000,ko00001,ko03000,ko03310	-	-	-	Hormone_recep,zf-C4
Rsor_tr|A0A814KYZ4|A0A814KYZ4_9BILA	1120948.KB903229_gene5192	4.25e-31	119.0	COG3435@1|root,COG3435@2|Bacteria,2GMP2@201174|Actinobacteria	201174|Actinobacteria	Q	Gentisate 1,2-dioxygenase	-	-	-	-	-	-	-	-	-	-	-	-	AraC_binding
Rsor_tr|A0A814BRZ1|A0A814BRZ1_9BILA	6500.XP_005108216.1	3.01e-76	249.0	KOG0660@1|root,KOG0660@2759|Eukaryota,38BZX@33154|Opisthokonta,3BAI5@33208|Metazoa,3CT2F@33213|Bilateria	33208|Metazoa	T	mitogen-activated protein kinase	rl	GO:0000003,GO:0000165,GO:0000278,GO:0000302,GO:0001556,GO:0001654,GO:0001745,GO:0001751,GO:0001752,GO:0001754,GO:0002009,GO:0002119,GO:0002164,GO:0002165,GO:0002252,GO:0002376,GO:0003002,GO:0003006,GO:0003674,GO:0003824,GO:0004672,GO:0004674,GO:0004707,GO:0005488,GO:0005515,GO:0005575,GO:0005622,GO:0005623,GO:0005634,GO:0005737,GO:0005829,GO:0006355,GO:0006357,GO:0006464,GO:0006468,GO:0006793,GO:…	2.7.11.24	ko:K04371	ko01521,ko01522,ko01524,ko04010,ko04011,ko04012,ko04013,ko04014,ko04015,ko04022,ko04024,ko04062,ko04066,ko04068,ko04071,ko04072,ko04114,ko04140,ko04150,ko04151,ko04210,ko04214,ko04218,ko04261,ko04270,ko04320,ko04350,ko04360,ko04370,ko04371,ko04380,ko04510,ko04520,ko04540,ko04550,ko04611,ko04620,ko04621,ko04650,ko04657,ko04658,ko04659,ko04660,ko04662,ko04664,ko04666,ko04668,ko04713,ko04720,ko04722…	M00687	-	-	ko00000,ko00001,ko00002,ko01000,ko01001,ko03036,ko04147	-	-	-	Pkinase
Rsor_tr|A0A814BQH6|A0A814BQH6_9BILA	6500.XP_005108216.1	7.6e-77	250.0	KOG0660@1|root,KOG0660@2759|Eukaryota,38BZX@33154|Opisthokonta,3BAI5@33208|Metazoa,3CT2F@33213|Bilateria	33208|Metazoa	T	mitogen-activated protein kinase	rl	GO:0000003,GO:0000165,GO:0000278,GO:0000302,GO:0001556,GO:0001654,GO:0001745,GO:0001751,GO:0001752,GO:0001754,GO:0002009,GO:0002119,GO:0002164,GO:0002165,GO:0002252,GO:0002376,GO:0003002,GO:0003006,GO:0003674,GO:0003824,GO:0004672,GO:0004674,GO:0004707,GO:0005488,GO:0005515,GO:0005575,GO:0005622,GO:0005623,GO:0005634,GO:0005737,GO:0005829,GO:0006355,GO:0006357,GO:0006464,GO:0006468,GO:0006793,GO:…	2.7.11.24	ko:K04371	ko01521,ko01522,ko01524,ko04010,ko04011,ko04012,ko04013,ko04014,ko04015,ko04022,ko04024,ko04062,ko04066,ko04068,ko04071,ko04072,ko04114,ko04140,ko04150,ko04151,ko04210,ko04214,ko04218,ko04261,ko04270,ko04320,ko04350,ko04360,ko04370,ko04371,ko04380,ko04510,ko04520,ko04540,ko04550,ko04611,ko04620,ko04621,ko04650,ko04657,ko04658,ko04659,ko04660,ko04662,ko04664,ko04666,ko04668,ko04713,ko04720,ko04722…	M00687	-	-	ko00000,ko00001,ko00002,ko01000,ko01001,ko03036,ko04147	-	-	-	Pkinase
Rsor_tr|A0A815LL69|A0A815LL69_9BILA	1561998.Csp11.Scaffold627.g6752.t1	2.63e-24	105.0	2BWHM@1|root,2QWRS@2759|Eukaryota,38TKN@33154|Opisthokonta,3BNBG@33208|Metazoa,3CZJQ@33213|Bilateria,40AZX@6231|Nematoda,1KTPV@119089|Chromadorea,40YFR@6236|Rhabditida	33208|Metazoa	P	Structural component of the gap junctions	-	-	-	ko:K22037	-	-	-	-	ko00000,ko02000	1.A.25.1	-	-	Innexin
Rsor_tr|A0A813MF49|A0A813MF49_9BILA	1108849.XP_002561701.1	1.01e-21	105.0	KOG1188@1|root,KOG1188@2759|Eukaryota,38HUF@33154|Opisthokonta,3NZDY@4751|Fungi,3QNPB@4890|Ascomycota,20G69@147545|Eurotiomycetes,3S73Q@5042|Eurotiales	4751|Fungi	S	repeat protein	-	GO:0005575,GO:0005622,GO:0005623,GO:0005634,GO:0005737,GO:0005829,GO:0032991,GO:0043226,GO:0043227,GO:0043229,GO:0043231,GO:0044424,GO:0044444,GO:0044464	-	-	-	-	-	-	-	-	-	-	WD40
Rsor_tr|A0A813SNG1|A0A813SNG1_9BILA	36630.CADNFIAP00001349	2.01e-20	102.0	KOG1188@1|root,KOG1188@2759|Eukaryota,38HUF@33154|Opisthokonta,3NZDY@4751|Fungi,3QNPB@4890|Ascomycota,20G69@147545|Eurotiomycetes,3S73Q@5042|Eurotiales	4751|Fungi	S	repeat protein	-	GO:0005575,GO:0005622,GO:0005623,GO:0005634,GO:0005737,GO:0005829,GO:0032991,GO:0043226,GO:0043227,GO:0043229,GO:0043231,GO:0044424,GO:0044444,GO:0044464	-	-	-	-	-	-	-	-	-	-	WD40
Rsor_tr|A0A813Q621|A0A813Q621_9BILA	63577.G9P669	1.93e-15	79.3	28PGR@1|root,2QW4V@2759|Eukaryota,38B4X@33154|Opisthokonta,3P0IT@4751|Fungi,3QKPY@4890|Ascomycota,216GE@147550|Sordariomycetes,3TKME@5125|Hypocreales,3U1AM@5129|Hypocreaceae	4751|Fungi	S	negative regulation of septation initiation signaling	-	-	-	-	-	-	-	-	-	-	-	-	-
Rsor_tr|A0A814CYX2|A0A814CYX2_9BILA	27337.EGY20278	9.93e-09	63.5	28PGR@1|root,2SKQG@2759|Eukaryota,39U7R@33154|Opisthokonta,3NURR@4751|Fungi,3QTV1@4890|Ascomycota,219JP@147550|Sordariomycetes,1F3M7@1028384|Glomerellales	4751|Fungi	S	negative regulation of septation initiation signaling	-	-	-	-	-	-	-	-	-	-	-	-	-
Rsor_tr|A0A814FI43|A0A814FI43_9BILA	27337.EGY20278	9.93e-09	63.5	28PGR@1|root,2SKQG@2759|Eukaryota,39U7R@33154|Opisthokonta,3NURR@4751|Fungi,3QTV1@4890|Ascomycota,219JP@147550|Sordariomycetes,1F3M7@1028384|Glomerellales	4751|Fungi	S	negative regulation of septation initiation signaling	-	-	-	-	-	-	-	-	-	-	-	-	-
Rsor_tr|A0A818U0X9|A0A818U0X9_9BILA	36080.S2JTL2	1.07e-37	150.0	29MFU@1|root,2RURV@2759|Eukaryota,38WI9@33154|Opisthokonta,3Q0NB@4751|Fungi,1GWT3@112252|Fungi incertae sedis	4751|Fungi	S	Uncharacterized conserved protein (DUF2183)	-	-	-	-	-	-	-	-	-	-	-	-	DUF2183
Rsor_tr|A0A815K0J4|A0A815K0J4_9BILA	36080.S2JTL2	1.07e-37	150.0	29MFU@1|root,2RURV@2759|Eukaryota,38WI9@33154|Opisthokonta,3Q0NB@4751|Fungi,1GWT3@112252|Fungi incertae sedis	4751|Fungi	S	Uncharacterized conserved protein (DUF2183)	-	-	-	-	-	-	-	-	-	-	-	-	DUF2183
Rsor_tr|A0A813SA26|A0A813SA26_9BILA	1444711.CCJF01000005_gene196	1.11e-47	176.0	COG1793@1|root,COG3285@1|root,COG1793@2|Bacteria,COG3285@2|Bacteria,2JFD0@204428|Chlamydiae	204428|Chlamydiae	L	ATP dependent DNA ligase C terminal region	-	-	6.5.1.1	ko:K01971	ko03450,map03450	-	R00381	RC00005	ko00000,ko00001,ko01000,ko03400	-	-	-	DNA_ligase_A_C,DNA_ligase_A_M,LigD_N
Rsor_tr|A0A819HR49|A0A819HR49_9BILA	31033.ENSTRUP00000001262	1.23e-09	68.6	KOG2192@1|root,KOG2192@2759|Eukaryota,39RQR@33154|Opisthokonta,3BEJ2@33208|Metazoa,3CWQZ@33213|Bilateria,489BY@7711|Chordata,492IQ@7742|Vertebrata,49X5C@7898|Actinopterygii	33208|Metazoa	A	heterogeneous nuclear ribonucleoprotein	HNRNPK	GO:0000003,GO:0000122,GO:0000228,GO:0000375,GO:0000377,GO:0000398,GO:0000785,GO:0000790,GO:0000976,GO:0000977,GO:0000978,GO:0000981,GO:0000982,GO:0000987,GO:0001012,GO:0001067,GO:0001077,GO:0001101,GO:0001228,GO:0001541,GO:0001558,GO:0001654,GO:0001655,GO:0001678,GO:0001822,GO:0001889,GO:0002376,GO:0002520,GO:0002526,GO:0003006,GO:0003674,GO:0003676,GO:0003677,GO:0003690,GO:0003697,GO:0003700,GO:…	2.4.1.133	ko:K00733,ko:K12886	ko00532,ko00534,ko01100,ko03040,ko05168,ko05203,ko05206,map00532,map00534,map01100,map03040,map05168,map05203,map05206	M00057	R05926	-	ko00000,ko00001,ko00002,ko01000,ko01003,ko03041	-	GT7	-	KH_1,ROKNT
Rsor_tr|A0A813SMA4|A0A813SMA4_9BILA	3055.EDO96816	2.18e-25	99.4	2DZF9@1|root,2S6ZJ@2759|Eukaryota,37X85@33090|Viridiplantae,34IPB@3041|Chlorophyta	3041|Chlorophyta	S	YCII-related domain	-	-	-	-	-	-	-	-	-	-	-	-	YCII
Rsor_tr|A0A819RL12|A0A819RL12_9BILA	3055.EDO96816	3.09e-25	99.0	2DZF9@1|root,2S6ZJ@2759|Eukaryota,37X85@33090|Viridiplantae,34IPB@3041|Chlorophyta	3041|Chlorophyta	S	YCII-related domain	-	-	-	-	-	-	-	-	-	-	-	-	YCII
Rsor_tr|A0A814NS05|A0A814NS05_9BILA	1185876.BN8_03130	0.0	1043.0	COG3345@1|root,COG3345@2|Bacteria,4NHAT@976|Bacteroidetes,47JSJ@768503|Cytophagia	976|Bacteroidetes	G	Glycosyl hydrolase family 36 N-terminal domain	-	-	3.2.1.22	ko:K07407	ko00052,ko00561,ko00600,ko00603,map00052,map00561,map00600,map00603	-	R01101,R01103,R01104,R01194,R01329,R02926,R03634,R04019,R04470,R05549,R05961,R06091	RC00049,RC00059,RC00451	ko00000,ko00001,ko01000	-	-	-	Glyco_hydro_36C,Glyco_hydro_36N,Melibiase
Rsor_tr|A0A813Z7V0|A0A813Z7V0_9BILA	7918.ENSLOCP00000011709	2.39e-11	70.9	KOG3173@1|root,KOG3173@2759|Eukaryota,39SYJ@33154|Opisthokonta,3BF7H@33208|Metazoa,3CW9E@33213|Bilateria,481K8@7711|Chordata,492PP@7742|Vertebrata,49QB7@7898|Actinopterygii	33208|Metazoa	S	zinc finger	ZFAND5	GO:0001501,GO:0001667,GO:0001701,GO:0001944,GO:0003008,GO:0003016,GO:0006928,GO:0007154,GO:0007165,GO:0007166,GO:0007167,GO:0007169,GO:0007275,GO:0007585,GO:0008150,GO:0009653,GO:0009790,GO:0009792,GO:0009887,GO:0009888,GO:0009987,GO:0010761,GO:0016477,GO:0023052,GO:0032501,GO:0032502,GO:0040011,GO:0043009,GO:0048008,GO:0048513,GO:0048705,GO:0048731,GO:0048745,GO:0048856,GO:0048870,GO:0050789,GO:…	-	-	-	-	-	-	-	-	-	-	zf-A20,zf-AN1
Rsor_tr|A0A814G6Q2|A0A814G6Q2_9BILA	2903.EOD17915	2.69e-20	94.4	COG3491@1|root,KOG0143@2759|Eukaryota	2903.EOD17915|-	V	oxidoreductase activity	-	-	-	-	-	-	-	-	-	-	-	-	-
Rsor_tr|A0A815DSJ8|A0A815DSJ8_9BILA	543728.Vapar_0032	1.97e-13	67.8	COG0454@1|root,COG0456@2|Bacteria,1RJA7@1224|Proteobacteria,2W2PR@28216|Betaproteobacteria,4AHUU@80864|Comamonadaceae	28216|Betaproteobacteria	K	Acetyltransferase (GNAT) domain	-	-	-	ko:K03825	-	-	-	-	ko00000,ko01000	-	-	-	Acetyltransf_1
Rsor_tr|A0A815DRH4|A0A815DRH4_9BILA	8469.XP_007064178.1	1.76e-13	73.6	COG0400@1|root,KOG2112@2759|Eukaryota,38RN5@33154|Opisthokonta,3BCBX@33208|Metazoa,3CRQS@33213|Bilateria,48294@7711|Chordata,49224@7742|Vertebrata,4CJ12@8459|Testudines	33208|Metazoa	I	Phospholipase/Carboxylesterase	LYPLA1	GO:0002084,GO:0003674,GO:0003824,GO:0004620,GO:0004622,GO:0005575,GO:0005622,GO:0005623,GO:0005737,GO:0005829,GO:0006464,GO:0006807,GO:0008150,GO:0008152,GO:0008474,GO:0009056,GO:0009057,GO:0009987,GO:0016298,GO:0016787,GO:0016788,GO:0016790,GO:0019222,GO:0019538,GO:0030163,GO:0032768,GO:0032879,GO:0032880,GO:0035601,GO:0036211,GO:0042157,GO:0042159,GO:0042996,GO:0042997,GO:0043170,GO:0043412,GO:…	3.1.1.5	ko:K06128,ko:K06130	ko00564,ko05231,map00564,map05231	-	R02746,R02747,R03416,R03417	RC00020,RC00037,RC00041,RC00094	ko00000,ko00001,ko01000	-	-	-	Abhydrolase_2
Rsor_tr|A0A815E1X1|A0A815E1X1_9BILA	8469.XP_007064178.1	2.45e-13	73.2	COG0400@1|root,KOG2112@2759|Eukaryota,38RN5@33154|Opisthokonta,3BCBX@33208|Metazoa,3CRQS@33213|Bilateria,48294@7711|Chordata,49224@7742|Vertebrata,4CJ12@8459|Testudines	33208|Metazoa	I	Phospholipase/Carboxylesterase	LYPLA1	GO:0002084,GO:0003674,GO:0003824,GO:0004620,GO:0004622,GO:0005575,GO:0005622,GO:0005623,GO:0005737,GO:0005829,GO:0006464,GO:0006807,GO:0008150,GO:0008152,GO:0008474,GO:0009056,GO:0009057,GO:0009987,GO:0016298,GO:0016787,GO:0016788,GO:0016790,GO:0019222,GO:0019538,GO:0030163,GO:0032768,GO:0032879,GO:0032880,GO:0035601,GO:0036211,GO:0042157,GO:0042159,GO:0042996,GO:0042997,GO:0043170,GO:0043412,GO:…	3.1.1.5	ko:K06128,ko:K06130	ko00564,ko05231,map00564,map05231	-	R02746,R02747,R03416,R03417	RC00020,RC00037,RC00041,RC00094	ko00000,ko00001,ko01000	-	-	-	Abhydrolase_2
Rsor_tr|A0A816CX20|A0A816CX20_9BILA	337075.U4LR33	3.09e-46	159.0	2AX57@1|root,2S5ST@2759|Eukaryota,3AJSI@33154|Opisthokonta,3Q49A@4751|Fungi,3R2IX@4890|Ascomycota	4751|Fungi	-	-	-	-	-	-	-	-	-	-	-	-	-	-	LPMO_10
Rsor_tr|A0A814SF74|A0A814SF74_9BILA	246437.XP_006149430.1	6.36e-15	80.1	2CDB0@1|root,2QUGZ@2759|Eukaryota,39UAM@33154|Opisthokonta,3BJ8Z@33208|Metazoa,3CVP5@33213|Bilateria,485A0@7711|Chordata,4933K@7742|Vertebrata,3J8YZ@40674|Mammalia,35KAM@314146|Euarchontoglires	33208|Metazoa	C	Responsible for the deiodination of T4 (3,5,3',5'- tetraiodothyronine)	DIO1	GO:0003674,GO:0003824,GO:0004800,GO:0005488,GO:0005575,GO:0005623,GO:0005886,GO:0006575,GO:0006590,GO:0006725,GO:0006807,GO:0008150,GO:0008152,GO:0008430,GO:0009987,GO:0010817,GO:0016020,GO:0016491,GO:0018958,GO:0042403,GO:0042445,GO:0044237,GO:0044464,GO:0055114,GO:0065007,GO:0065008,GO:0071704,GO:0071944,GO:1901360,GO:1901564,GO:1901615	1.21.99.4	ko:K01562	ko04919,map04919	-	-	-	ko00000,ko00001,ko01000	-	-	-	T4_deiodinase
Rsor_tr|A0A815PS70|A0A815PS70_9BILA	85982.XP_007314313.1	1.17e-41	158.0	COG0277@1|root,KOG1231@2759|Eukaryota,38FPF@33154|Opisthokonta,3NZ5Q@4751|Fungi,3V3GF@5204|Basidiomycota,227P9@155619|Agaricomycetes	4751|Fungi	C	FAD-binding domain-containing protein	-	-	-	-	-	-	-	-	-	-	-	-	BBE,FAD_binding_4
Rsor_tr|A0A815NXR8|A0A815NXR8_9BILA	208960.XP_007263679.1	1.25e-14	75.9	COG0277@1|root,KOG1231@2759|Eukaryota,3AJ0A@33154|Opisthokonta,3PBXX@4751|Fungi,3V45K@5204|Basidiomycota,22BTH@155619|Agaricomycetes,3H82Z@355688|Agaricomycetes incertae sedis	4751|Fungi	C	FAD-binding domain-containing protein	-	-	-	-	-	-	-	-	-	-	-	-	BBE,FAD_binding_4
Rsor_tr|A0A814ZG44|A0A814ZG44_9BILA	5507.FOXG_15562P0	5.28e-20	92.8	2E238@1|root,2S9C0@2759|Eukaryota,3AKSB@33154|Opisthokonta,3PDSH@4751|Fungi,3R3PB@4890|Ascomycota,21H9C@147550|Sordariomycetes,3TPR7@5125|Hypocreales,1FWUQ@110618|Nectriaceae	4751|Fungi	-	-	-	-	-	-	-	-	-	-	-	-	-	-	-
Rsor_tr|A0A814RZ83|A0A814RZ83_9BILA	162425.CADANIAP00009085	4.26e-13	77.0	2E238@1|root,2S9C0@2759|Eukaryota,3AKSB@33154|Opisthokonta,3PDSH@4751|Fungi,3R3PB@4890|Ascomycota	4751|Fungi	-	-	-	-	-	-	-	-	-	-	-	-	-	-	-
Rsor_tr|A0A813R933|A0A813R933_9BILA	9694.XP_007086019.1	6.81e-21	98.2	COG5126@1|root,KOG0044@2759|Eukaryota,38FEF@33154|Opisthokonta,3BKIT@33208|Metazoa,3CXSZ@33213|Bilateria,487CS@7711|Chordata,4944I@7742|Vertebrata,3J5BD@40674|Mammalia,3EHH1@33554|Carnivora	33208|Metazoa	T	Recoverin	RCVRN	GO:0003008,GO:0003674,GO:0005488,GO:0005509,GO:0005575,GO:0005622,GO:0005623,GO:0005737,GO:0005829,GO:0006140,GO:0007154,GO:0007165,GO:0007600,GO:0007601,GO:0007602,GO:0008047,GO:0008048,GO:0008150,GO:0009314,GO:0009416,GO:0009581,GO:0009582,GO:0009583,GO:0009605,GO:0009628,GO:0009889,GO:0009891,GO:0009893,GO:0009987,GO:0010562,GO:0010851,GO:0010853,GO:0010959,GO:0019219,GO:0019220,GO:0019222,GO:…	-	ko:K13764	ko04744,map04744	-	-	-	ko00000,ko00001	-	-	-	EF-hand_5,EF-hand_7,EF-hand_8
Rsor_tr|A0A813R5B0|A0A813R5B0_9BILA	9694.XP_007086019.1	6.81e-21	98.2	COG5126@1|root,KOG0044@2759|Eukaryota,38FEF@33154|Opisthokonta,3BKIT@33208|Metazoa,3CXSZ@33213|Bilateria,487CS@7711|Chordata,4944I@7742|Vertebrata,3J5BD@40674|Mammalia,3EHH1@33554|Carnivora	33208|Metazoa	T	Recoverin	RCVRN	GO:0003008,GO:0003674,GO:0005488,GO:0005509,GO:0005575,GO:0005622,GO:0005623,GO:0005737,GO:0005829,GO:0006140,GO:0007154,GO:0007165,GO:0007600,GO:0007601,GO:0007602,GO:0008047,GO:0008048,GO:0008150,GO:0009314,GO:0009416,GO:0009581,GO:0009582,GO:0009583,GO:0009605,GO:0009628,GO:0009889,GO:0009891,GO:0009893,GO:0009987,GO:0010562,GO:0010851,GO:0010853,GO:0010959,GO:0019219,GO:0019220,GO:0019222,GO:…	-	ko:K13764	ko04744,map04744	-	-	-	ko00000,ko00001	-	-	-	EF-hand_5,EF-hand_7,EF-hand_8
Rsor_tr|A0A815JX19|A0A815JX19_9BILA	981223.AIED01000061_gene2289	1.72e-09	67.0	COG0657@1|root,COG0657@2|Bacteria,1NEXK@1224|Proteobacteria,1RY94@1236|Gammaproteobacteria,3NIV6@468|Moraxellaceae	1236|Gammaproteobacteria	I	Carboxylesterase family	aes	GO:0003674,GO:0003824,GO:0005575,GO:0005622,GO:0005623,GO:0005737,GO:0006355,GO:0008126,GO:0008150,GO:0008152,GO:0009056,GO:0009889,GO:0010468,GO:0010556,GO:0016787,GO:0016788,GO:0019219,GO:0019222,GO:0031323,GO:0031326,GO:0034338,GO:0043086,GO:0043433,GO:0044092,GO:0044424,GO:0044464,GO:0048519,GO:0050789,GO:0050790,GO:0050794,GO:0051090,GO:0051171,GO:0051252,GO:0051336,GO:0051346,GO:0052689,GO:…	-	ko:K01066	-	-	-	-	ko00000,ko01000	-	-	-	Abhydrolase_3
Rsor_tr|A0A813Y553|A0A813Y553_9BILA	1129794.C427_5010	1.04e-08	63.2	COG0657@1|root,COG0657@2|Bacteria,1NEXK@1224|Proteobacteria,1RY94@1236|Gammaproteobacteria	1236|Gammaproteobacteria	I	Displays esterase activity towards short chain fatty esters (acyl chain length of up to 8 carbons). Able to hydrolyze triacetylglycerol (triacetin) and tributyrylglycerol (tributyrin), but not trioleylglycerol (triolein) or cholesterol oleate. Negatively regulates MalT activity by antagonizing maltotriose binding. Inhibits MelA galactosidase activity	aes	GO:0003674,GO:0003824,GO:0005575,GO:0005622,GO:0005623,GO:0005737,GO:0006355,GO:0008126,GO:0008150,GO:0008152,GO:0009056,GO:0009889,GO:0010468,GO:0010556,GO:0016787,GO:0016788,GO:0019219,GO:0019222,GO:0031323,GO:0031326,GO:0034338,GO:0043086,GO:0043433,GO:0044092,GO:0044424,GO:0044464,GO:0048519,GO:0050789,GO:0050790,GO:0050794,GO:0051090,GO:0051171,GO:0051252,GO:0051336,GO:0051346,GO:0052689,GO:…	-	ko:K01066	-	-	-	-	ko00000,ko01000	-	-	-	Abhydrolase_3
Rsor_tr|A0A816BA89|A0A816BA89_9BILA	1217708.F887_02326	1.36e-10	69.3	COG0657@1|root,COG0657@2|Bacteria,1NEXK@1224|Proteobacteria,1RY94@1236|Gammaproteobacteria,3NIV6@468|Moraxellaceae	1236|Gammaproteobacteria	I	Carboxylesterase family	aes	GO:0003674,GO:0003824,GO:0005575,GO:0005622,GO:0005623,GO:0005737,GO:0006355,GO:0008126,GO:0008150,GO:0008152,GO:0009056,GO:0009889,GO:0010468,GO:0010556,GO:0016787,GO:0016788,GO:0019219,GO:0019222,GO:0031323,GO:0031326,GO:0034338,GO:0043086,GO:0043433,GO:0044092,GO:0044424,GO:0044464,GO:0048519,GO:0050789,GO:0050790,GO:0050794,GO:0051090,GO:0051171,GO:0051252,GO:0051336,GO:0051346,GO:0052689,GO:…	-	ko:K01066	-	-	-	-	ko00000,ko01000	-	-	-	Abhydrolase_3
Rsor_tr|A0A814DIG5|A0A814DIG5_9BILA	1129794.C427_5010	1.04e-08	63.2	COG0657@1|root,COG0657@2|Bacteria,1NEXK@1224|Proteobacteria,1RY94@1236|Gammaproteobacteria	1236|Gammaproteobacteria	I	Displays esterase activity towards short chain fatty esters (acyl chain length of up to 8 carbons). Able to hydrolyze triacetylglycerol (triacetin) and tributyrylglycerol (tributyrin), but not trioleylglycerol (triolein) or cholesterol oleate. Negatively regulates MalT activity by antagonizing maltotriose binding. Inhibits MelA galactosidase activity	aes	GO:0003674,GO:0003824,GO:0005575,GO:0005622,GO:0005623,GO:0005737,GO:0006355,GO:0008126,GO:0008150,GO:0008152,GO:0009056,GO:0009889,GO:0010468,GO:0010556,GO:0016787,GO:0016788,GO:0019219,GO:0019222,GO:0031323,GO:0031326,GO:0034338,GO:0043086,GO:0043433,GO:0044092,GO:0044424,GO:0044464,GO:0048519,GO:0050789,GO:0050790,GO:0050794,GO:0051090,GO:0051171,GO:0051252,GO:0051336,GO:0051346,GO:0052689,GO:…	-	ko:K01066	-	-	-	-	ko00000,ko01000	-	-	-	Abhydrolase_3
Rsor_tr|A0A815ZM34|A0A815ZM34_9BILA	529818.AMSG_02677T0	4.71e-14	75.5	2CDB0@1|root,2T0HN@2759|Eukaryota	2759|Eukaryota	Q	thyroxine 5'-deiodinase activity	-	-	-	-	-	-	-	-	-	-	-	-	T4_deiodinase
Rsor_tr|A0A818GEB6|A0A818GEB6_9BILA	865938.Weevi_1206	1.67e-75	244.0	COG4247@1|root,COG4247@2|Bacteria,4NH2W@976|Bacteroidetes,1HX1S@117743|Flavobacteriia	976|Bacteroidetes	I	3-phytase	-	-	3.1.3.8	ko:K01083	ko00562,map00562	-	R03371	RC00078	ko00000,ko00001,ko01000	-	-	-	Phytase
Rsor_tr|A0A814JQW1|A0A814JQW1_9BILA	749927.AMED_5871	1.54e-23	103.0	COG3409@1|root,COG3409@2|Bacteria,2GR1Q@201174|Actinobacteria,4DYAX@85010|Pseudonocardiales	201174|Actinobacteria	M	Peptidoglycan-binding domain 1 protein	-	-	-	-	-	-	-	-	-	-	-	-	CHAP,LysM,PG_binding_1
Rsor_tr|A0A815EZ17|A0A815EZ17_9BILA	479435.Kfla_0348	7.1e-24	103.0	COG3409@1|root,COG3409@2|Bacteria,2GR1Q@201174|Actinobacteria,4DVNY@85009|Propionibacteriales	201174|Actinobacteria	M	Peptidoglycan-binding domain 1 protein	-	-	-	-	-	-	-	-	-	-	-	-	CHAP,PG_binding_1
Rsor_tr|A0A814KMS3|A0A814KMS3_9BILA	43354.JOIJ01000017_gene1311	4.88e-20	93.6	COG3409@1|root,COG3409@2|Bacteria,2GR1Q@201174|Actinobacteria,4DYAX@85010|Pseudonocardiales	201174|Actinobacteria	M	Peptidoglycan-binding domain 1 protein	-	-	-	-	-	-	-	-	-	-	-	-	CHAP,LysM,PG_binding_1
Rsor_tr|A0A813QA69|A0A813QA69_9BILA	31234.CRE01063	8.67e-16	84.3	COG0388@1|root,COG0537@1|root,KOG0807@2759|Eukaryota,KOG3379@2759|Eukaryota,38BM9@33154|Opisthokonta,3BD0F@33208|Metazoa,3CTBC@33213|Bilateria,40AIF@6231|Nematoda,1KTMC@119089|Chromadorea,40S13@6236|Rhabditida	33208|Metazoa	EF	Carbon-nitrogen hydrolase	NIT1	GO:0000257,GO:0003674,GO:0003824,GO:0004551,GO:0006139,GO:0006725,GO:0006807,GO:0008150,GO:0008152,GO:0009987,GO:0016462,GO:0016787,GO:0016810,GO:0016815,GO:0016817,GO:0016818,GO:0034641,GO:0044237,GO:0044238,GO:0046483,GO:0047710,GO:0071704,GO:1901360	-	ko:K11206	-	-	-	-	ko00000,ko01000	-	-	-	CN_hydrolase,HIT
Rsor_tr|A0A813RHY2|A0A813RHY2_9BILA	136037.KDR12452	1.05e-16	87.4	COG0388@1|root,COG0537@1|root,KOG0807@2759|Eukaryota,KOG3379@2759|Eukaryota,38BM9@33154|Opisthokonta,3BD0F@33208|Metazoa,3CTBC@33213|Bilateria,41VSH@6656|Arthropoda,3SJWM@50557|Insecta	33208|Metazoa	EF	Hydrolase activity, acting on carbon-nitrogen (but not peptide) bonds. It is involved in the biological process described with nitrogen compound metabolic process	NIT1	GO:0000257,GO:0003674,GO:0003824,GO:0004551,GO:0006139,GO:0006725,GO:0006807,GO:0008150,GO:0008152,GO:0009987,GO:0016462,GO:0016787,GO:0016810,GO:0016815,GO:0016817,GO:0016818,GO:0034641,GO:0044237,GO:0044238,GO:0046483,GO:0047710,GO:0071704,GO:1901360	-	ko:K11206	-	-	-	-	ko00000,ko01000	-	-	-	CN_hydrolase,HIT
Rsor_tr|A0A815XQ60|A0A815XQ60_9BILA	176275.XP_008594320.1	8.76e-11	68.2	2EJ3T@1|root,2SPCX@2759|Eukaryota,3A6NE@33154|Opisthokonta,3P58F@4751|Fungi,3QWYS@4890|Ascomycota,21AIH@147550|Sordariomycetes,3TMX0@5125|Hypocreales	4751|Fungi	-	-	-	-	-	-	-	-	-	-	-	-	-	-	-
Rsor_tr|A0A814QLZ4|A0A814QLZ4_9BILA	130081.XP_005703007.1	4.1e-58	189.0	KOG0084@1|root,KOG0084@2759|Eukaryota	2759|Eukaryota	S	GTPase activity	YPT1	GO:0000045,GO:0000139,GO:0000149,GO:0000407,GO:0003674,GO:0003824,GO:0003924,GO:0005488,GO:0005515,GO:0005575,GO:0005622,GO:0005623,GO:0005737,GO:0005739,GO:0005783,GO:0005789,GO:0005794,GO:0005795,GO:0005801,GO:0005802,GO:0005886,GO:0006139,GO:0006401,GO:0006725,GO:0006807,GO:0006810,GO:0006888,GO:0006890,GO:0006900,GO:0006906,GO:0006914,GO:0006996,GO:0007033,GO:0008092,GO:0008104,GO:0008150,GO:…	-	ko:K03354,ko:K07874	ko04110,ko04111,ko04113,ko04114,ko04120,ko04914,ko05134,ko05166,map04110,map04111,map04113,map04114,map04120,map04914,map05134,map05166	M00389	-	-	ko00000,ko00001,ko00002,ko03036,ko04031,ko04121,ko04131,ko04147	-	-	-	Ras
Rsor_tr|A0A813VX14|A0A813VX14_9BILA	5932.XP_004034701.1	1.48e-35	144.0	KOG0598@1|root,KOG0598@2759|Eukaryota	2759|Eukaryota	H	protein serine/threonine kinase activity	-	-	2.7.11.1	ko:K19800	ko04138,ko04213,map04138,map04213	-	-	-	ko00000,ko00001,ko01000,ko01001	-	-	-	Pkinase
Rsor_tr|A0A813UK72|A0A813UK72_9BILA	6326.BUX.s01063.88	3.82e-41	151.0	KOG0616@1|root,KOG0616@2759|Eukaryota,38C4N@33154|Opisthokonta,3BD0W@33208|Metazoa,3CR67@33213|Bilateria,40B3X@6231|Nematoda,1KXWQ@119089|Chromadorea	33208|Metazoa	T	Essential for larval development. Controls the rhythmic contraction of enteric muscles probably by regulating G-protein coupled receptor aex-2-mediated calcium influx in GABAergic DVB neurons. Plays a role in the control of oocyte meiotic maturation by gonadal sheath cells	Pka-C1	GO:0000003,GO:0000226,GO:0000578,GO:0001654,GO:0002009,GO:0002165,GO:0003002,GO:0003006,GO:0003008,GO:0003674,GO:0003824,GO:0004672,GO:0004674,GO:0004690,GO:0004691,GO:0005488,GO:0005515,GO:0005575,GO:0005622,GO:0005623,GO:0005737,GO:0005886,GO:0005952,GO:0006355,GO:0006464,GO:0006468,GO:0006793,GO:0006796,GO:0006807,GO:0006950,GO:0006996,GO:0007010,GO:0007017,GO:0007154,GO:0007163,GO:0007165,GO:…	2.7.11.11	ko:K04345	ko01522,ko04010,ko04014,ko04020,ko04024,ko04062,ko04113,ko04114,ko04138,ko04140,ko04211,ko04213,ko04261,ko04270,ko04310,ko04340,ko04341,ko04371,ko04530,ko04540,ko04611,ko04713,ko04714,ko04720,ko04723,ko04724,ko04725,ko04726,ko04727,ko04728,ko04740,ko04742,ko04750,ko04910,ko04911,ko04912,ko04913,ko04914,ko04915,ko04916,ko04918,ko04919,ko04921,ko04922,ko04923,ko04924,ko04925,ko04926,ko04927,ko04934…	M00695	-	-	ko00000,ko00001,ko00002,ko01000,ko01001,ko03019,ko03036	-	-	-	Pkinase
Rsor_tr|A0A814XEK9|A0A814XEK9_9BILA	7719.XP_002126443.1	1.36e-14	79.3	COG5126@1|root,KOG0044@2759|Eukaryota,38GAM@33154|Opisthokonta,3BF18@33208|Metazoa,3CR73@33213|Bilateria,47YYH@7711|Chordata	33208|Metazoa	T	voltage-gated calcium channel activity	NCS1	GO:0000287,GO:0001505,GO:0001932,GO:0001933,GO:0003674,GO:0004857,GO:0004860,GO:0005215,GO:0005216,GO:0005244,GO:0005245,GO:0005261,GO:0005262,GO:0005488,GO:0005509,GO:0005515,GO:0005575,GO:0005622,GO:0005623,GO:0005737,GO:0005829,GO:0005886,GO:0006140,GO:0006469,GO:0006810,GO:0006811,GO:0006812,GO:0006816,GO:0006836,GO:0006935,GO:0007154,GO:0007165,GO:0007267,GO:0007268,GO:0007269,GO:0007275,GO:…	-	ko:K19932	-	-	-	-	ko00000,ko04131	-	-	-	EF-hand_1,EF-hand_5,EF-hand_6,EF-hand_7
Rsor_tr|A0A814Y848|A0A814Y848_9BILA	7719.XP_002126443.1	1.36e-14	79.3	COG5126@1|root,KOG0044@2759|Eukaryota,38GAM@33154|Opisthokonta,3BF18@33208|Metazoa,3CR73@33213|Bilateria,47YYH@7711|Chordata	33208|Metazoa	T	voltage-gated calcium channel activity	NCS1	GO:0000287,GO:0001505,GO:0001932,GO:0001933,GO:0003674,GO:0004857,GO:0004860,GO:0005215,GO:0005216,GO:0005244,GO:0005245,GO:0005261,GO:0005262,GO:0005488,GO:0005509,GO:0005515,GO:0005575,GO:0005622,GO:0005623,GO:0005737,GO:0005829,GO:0005886,GO:0006140,GO:0006469,GO:0006810,GO:0006811,GO:0006812,GO:0006816,GO:0006836,GO:0006935,GO:0007154,GO:0007165,GO:0007267,GO:0007268,GO:0007269,GO:0007275,GO:…	-	ko:K19932	-	-	-	-	ko00000,ko04131	-	-	-	EF-hand_1,EF-hand_5,EF-hand_6,EF-hand_7
Rsor_tr|A0A813Y7N7|A0A813Y7N7_9BILA	391603.FBALC1_05628	8.15e-55	182.0	COG0739@1|root,COG0739@2|Bacteria,4NN4Q@976|Bacteroidetes,1I1CW@117743|Flavobacteriia	976|Bacteroidetes	M	peptidase M23	-	-	-	-	-	-	-	-	-	-	-	-	Peptidase_M23
Rsor_tr|A0A813YA25|A0A813YA25_9BILA	391603.FBALC1_05628	2.88e-55	184.0	COG0739@1|root,COG0739@2|Bacteria,4NN4Q@976|Bacteroidetes,1I1CW@117743|Flavobacteriia	976|Bacteroidetes	M	peptidase M23	-	-	-	-	-	-	-	-	-	-	-	-	Peptidase_M23
Rsor_tr|A0A815PU51|A0A815PU51_9BILA	50452.A0A087HDV6	4.71e-91	286.0	KOG1164@1|root,KOG1164@2759|Eukaryota,37IWJ@33090|Viridiplantae,3GD7N@35493|Streptophyta,3HWFT@3699|Brassicales	35493|Streptophyta	T	belongs to the protein kinase superfamily	-	GO:0003674,GO:0003824,GO:0004672,GO:0004674,GO:0005575,GO:0005622,GO:0005623,GO:0005634,GO:0005737,GO:0006464,GO:0006468,GO:0006793,GO:0006796,GO:0006807,GO:0008150,GO:0008152,GO:0008360,GO:0009987,GO:0016301,GO:0016310,GO:0016740,GO:0016772,GO:0016773,GO:0018105,GO:0018193,GO:0018209,GO:0019538,GO:0022603,GO:0022604,GO:0036211,GO:0043170,GO:0043226,GO:0043227,GO:0043229,GO:0043231,GO:0043412,GO:…	2.7.11.1	ko:K02218	ko04011,ko04392,map04011,map04392	-	-	-	ko00000,ko00001,ko01000,ko01001	-	-	-	Pkinase
Rsor_tr|A0A818UFF6|A0A818UFF6_9BILA	50452.A0A087HDV6	4.71e-91	286.0	KOG1164@1|root,KOG1164@2759|Eukaryota,37IWJ@33090|Viridiplantae,3GD7N@35493|Streptophyta,3HWFT@3699|Brassicales	35493|Streptophyta	T	belongs to the protein kinase superfamily	-	GO:0003674,GO:0003824,GO:0004672,GO:0004674,GO:0005575,GO:0005622,GO:0005623,GO:0005634,GO:0005737,GO:0006464,GO:0006468,GO:0006793,GO:0006796,GO:0006807,GO:0008150,GO:0008152,GO:0008360,GO:0009987,GO:0016301,GO:0016310,GO:0016740,GO:0016772,GO:0016773,GO:0018105,GO:0018193,GO:0018209,GO:0019538,GO:0022603,GO:0022604,GO:0036211,GO:0043170,GO:0043226,GO:0043227,GO:0043229,GO:0043231,GO:0043412,GO:…	2.7.11.1	ko:K02218	ko04011,ko04392,map04011,map04392	-	-	-	ko00000,ko00001,ko01000,ko01001	-	-	-	Pkinase
Rsor_tr|A0A815AS00|A0A815AS00_9BILA	6500.XP_005090627.1	1.19e-46	176.0	COG0009@1|root,KOG3051@2759|Eukaryota,38DGJ@33154|Opisthokonta,3BHFH@33208|Metazoa,3CTXS@33213|Bilateria	33208|Metazoa	J	YrdC domain-containing protein	YRDC	GO:0000049,GO:0002949,GO:0003674,GO:0003676,GO:0003723,GO:0003824,GO:0005488,GO:0005575,GO:0005622,GO:0005623,GO:0005737,GO:0006139,GO:0006396,GO:0006399,GO:0006400,GO:0006450,GO:0006725,GO:0006807,GO:0008033,GO:0008150,GO:0008152,GO:0009451,GO:0009987,GO:0010467,GO:0016020,GO:0016070,GO:0016740,GO:0016772,GO:0016779,GO:0032879,GO:0034470,GO:0034641,GO:0034660,GO:0043170,GO:0043412,GO:0044237,GO:…	-	-	-	-	-	-	-	-	-	-	Sua5_yciO_yrdC
Rsor_tr|A0A814FEA7|A0A814FEA7_9BILA	1123269.NX02_12545	5.28e-13	69.7	2DPPG@1|root,332W3@2|Bacteria,1N97A@1224|Proteobacteria,2UBCD@28211|Alphaproteobacteria,2K5G8@204457|Sphingomonadales	204457|Sphingomonadales	-	-	-	-	-	-	-	-	-	-	-	-	-	-	-
Rsor_tr|A0A818RZI5|A0A818RZI5_9BILA	1123269.NX02_12545	5.28e-13	69.7	2DPPG@1|root,332W3@2|Bacteria,1N97A@1224|Proteobacteria,2UBCD@28211|Alphaproteobacteria,2K5G8@204457|Sphingomonadales	204457|Sphingomonadales	-	-	-	-	-	-	-	-	-	-	-	-	-	-	-
Rsor_tr|A0A815J3M3|A0A815J3M3_9BILA	109760.SPPG_00644T0	3.02e-51	176.0	28P9Y@1|root,2QVX4@2759|Eukaryota,38HV7@33154|Opisthokonta,3P01F@4751|Fungi	4751|Fungi	S	Etoposide-induced protein 2.4 (EI24)	-	GO:0000003,GO:0003006,GO:0005575,GO:0005618,GO:0005619,GO:0005622,GO:0005623,GO:0005628,GO:0005811,GO:0007049,GO:0008150,GO:0009272,GO:0009277,GO:0009653,GO:0009987,GO:0010927,GO:0016020,GO:0016021,GO:0016043,GO:0019953,GO:0022402,GO:0022413,GO:0022414,GO:0022607,GO:0030154,GO:0030312,GO:0030435,GO:0030437,GO:0030476,GO:0031160,GO:0031224,GO:0031505,GO:0032502,GO:0032505,GO:0032989,GO:0034293,GO:…	-	-	-	-	-	-	-	-	-	-	EI24
Rsor_tr|A0A814LY75|A0A814LY75_9BILA	926550.CLDAP_28320	1.17e-28	119.0	COG0699@1|root,COG0699@2|Bacteria,2G5JQ@200795|Chloroflexi	200795|Chloroflexi	S	PFAM Dynamin family protein	-	-	-	-	-	-	-	-	-	-	-	-	Dynamin_N
Rsor_tr|A0A819I5G8|A0A819I5G8_9BILA	28737.XP_006892141.1	2.87e-11	66.2	COG5078@1|root,KOG0417@2759|Eukaryota,39ZUE@33154|Opisthokonta,3BPC6@33208|Metazoa,3D0I0@33213|Bilateria,47ZNR@7711|Chordata,48WZY@7742|Vertebrata,3J4FX@40674|Mammalia,350VS@311790|Afrotheria	33208|Metazoa	O	Ubiquitin-conjugating enzyme E2	UBE2N	GO:0000151,GO:0000209,GO:0000902,GO:0000904,GO:0001932,GO:0001934,GO:0003674,GO:0003824,GO:0004842,GO:0005488,GO:0005515,GO:0005575,GO:0005622,GO:0005623,GO:0005634,GO:0005737,GO:0006139,GO:0006259,GO:0006281,GO:0006301,GO:0006464,GO:0006725,GO:0006807,GO:0006950,GO:0006952,GO:0006974,GO:0006979,GO:0007154,GO:0007165,GO:0007166,GO:0007275,GO:0007346,GO:0007399,GO:0007409,GO:0007412,GO:0007416,GO:…	2.3.2.23	ko:K10580	ko04120,ko04624,map04120,map04624	-	-	-	ko00000,ko00001,ko01000,ko03400,ko04121	-	-	-	UQ_con
Rsor_tr|A0A814P3R2|A0A814P3R2_9BILA	28737.XP_006892141.1	2.87e-11	66.2	COG5078@1|root,KOG0417@2759|Eukaryota,39ZUE@33154|Opisthokonta,3BPC6@33208|Metazoa,3D0I0@33213|Bilateria,47ZNR@7711|Chordata,48WZY@7742|Vertebrata,3J4FX@40674|Mammalia,350VS@311790|Afrotheria	33208|Metazoa	O	Ubiquitin-conjugating enzyme E2	UBE2N	GO:0000151,GO:0000209,GO:0000902,GO:0000904,GO:0001932,GO:0001934,GO:0003674,GO:0003824,GO:0004842,GO:0005488,GO:0005515,GO:0005575,GO:0005622,GO:0005623,GO:0005634,GO:0005737,GO:0006139,GO:0006259,GO:0006281,GO:0006301,GO:0006464,GO:0006725,GO:0006807,GO:0006950,GO:0006952,GO:0006974,GO:0006979,GO:0007154,GO:0007165,GO:0007166,GO:0007275,GO:0007346,GO:0007399,GO:0007409,GO:0007412,GO:0007416,GO:…	2.3.2.23	ko:K10580	ko04120,ko04624,map04120,map04624	-	-	-	ko00000,ko00001,ko01000,ko03400,ko04121	-	-	-	UQ_con
Rsor_tr|A0A814R8W7|A0A814R8W7_9BILA	65071.PYU1_T010695	2.1e-27	111.0	KOG0594@1|root,KOG0594@2759|Eukaryota,1MF06@121069|Pythiales	121069|Pythiales	D	Cyclin-dependent kinase with F-box domain. Source PGD	-	-	-	-	-	-	-	-	-	-	-	-	Cyclin_C,Cyclin_N,F-box-like,Pkinase
Rsor_tr|A0A815HYT3|A0A815HYT3_9BILA	65071.PYU1_T010695	6.18e-26	107.0	KOG0594@1|root,KOG0594@2759|Eukaryota,1MF06@121069|Pythiales	121069|Pythiales	D	Cyclin-dependent kinase with F-box domain. Source PGD	-	-	-	-	-	-	-	-	-	-	-	-	Cyclin_C,Cyclin_N,F-box-like,Pkinase
Rsor_tr|A0A814GE11|A0A814GE11_9BILA	529818.AMSG_00910T0	2.24e-110	348.0	2CKW9@1|root,2QVBG@2759|Eukaryota	2759|Eukaryota	S	N-acylsphingosine amidohydrolase activity	-	-	3.5.1.23	ko:K12348	ko00600,ko01100,ko04071,ko04142,map00600,map01100,map04071,map04142	M00099	R01494	RC00064,RC00328	ko00000,ko00001,ko00002,ko01000,ko01002,ko04147	-	-	-	NAAA-beta
Rsor_tr|A0A814GCR8|A0A814GCR8_9BILA	529818.AMSG_00910T0	5.85e-113	347.0	2CKW9@1|root,2QVBG@2759|Eukaryota	2759|Eukaryota	S	N-acylsphingosine amidohydrolase activity	-	-	3.5.1.23	ko:K12348	ko00600,ko01100,ko04071,ko04142,map00600,map01100,map04071,map04142	M00099	R01494	RC00064,RC00328	ko00000,ko00001,ko00002,ko01000,ko01002,ko04147	-	-	-	NAAA-beta
Rsor_tr|A0A814X852|A0A814X852_9BILA	529818.AMSG_05640T0	9.8e-09	60.5	COG0123@1|root,KOG1343@2759|Eukaryota	2759|Eukaryota	K	NAD-dependent histone deacetylase activity (H3-K14 specific)	-	-	3.5.1.98	ko:K11407	ko05034,ko05165,ko05203,map05034,map05165,map05203	-	-	-	ko00000,ko00001,ko01000,ko01009,ko03019,ko03036,ko04131	-	-	-	Arb2
Rsor_tr|A0A814QMP7|A0A814QMP7_9BILA	420662.Mpe_A2886	3.19e-80	252.0	COG1073@1|root,COG1073@2|Bacteria,1MUCD@1224|Proteobacteria,2VQPY@28216|Betaproteobacteria,1KMSE@119065|unclassified Burkholderiales	28216|Betaproteobacteria	S	Serine aminopeptidase, S33	-	-	-	ko:K06889	-	-	-	-	ko00000	-	-	-	AXE1,DLH,Hydrolase_4,Peptidase_S15
Rsor_tr|A0A814QLX9|A0A814QLX9_9BILA	420662.Mpe_A2886	1.67e-79	251.0	COG1073@1|root,COG1073@2|Bacteria,1MUCD@1224|Proteobacteria,2VQPY@28216|Betaproteobacteria,1KMSE@119065|unclassified Burkholderiales	28216|Betaproteobacteria	S	Serine aminopeptidase, S33	-	-	-	ko:K06889	-	-	-	-	ko00000	-	-	-	AXE1,DLH,Hydrolase_4,Peptidase_S15
Rsor_tr|A0A814L616|A0A814L616_9BILA	879212.DespoDRAFT_03533	2.85e-50	166.0	COG3791@1|root,COG3791@2|Bacteria,1PSHI@1224|Proteobacteria,42WTX@68525|delta/epsilon subdivisions,2WT7S@28221|Deltaproteobacteria,2MNCF@213118|Desulfobacterales	28221|Deltaproteobacteria	S	Glutathione-dependent formaldehyde-activating enzyme	-	-	-	-	-	-	-	-	-	-	-	-	GFA
Rsor_tr|A0A814EDG1|A0A814EDG1_9BILA	879212.DespoDRAFT_03533	6.61e-49	162.0	COG3791@1|root,COG3791@2|Bacteria,1PSHI@1224|Proteobacteria,42WTX@68525|delta/epsilon subdivisions,2WT7S@28221|Deltaproteobacteria,2MNCF@213118|Desulfobacterales	28221|Deltaproteobacteria	S	Glutathione-dependent formaldehyde-activating enzyme	-	-	-	-	-	-	-	-	-	-	-	-	GFA
Rsor_tr|A0A814F2U7|A0A814F2U7_9BILA	471854.Dfer_2758	4.95e-216	620.0	COG0366@1|root,COG0366@2|Bacteria,4NEVK@976|Bacteroidetes,47JQH@768503|Cytophagia	976|Bacteroidetes	G	Alpha amylase, catalytic domain	amyA2	-	-	-	-	-	-	-	-	-	-	-	Alpha-amylase,Alpha-amylase_C,tRNA_SAD
Rsor_tr|A0A814F886|A0A814F886_9BILA	471854.Dfer_2758	1.41e-215	619.0	COG0366@1|root,COG0366@2|Bacteria,4NEVK@976|Bacteroidetes,47JQH@768503|Cytophagia	976|Bacteroidetes	G	Alpha amylase, catalytic domain	amyA2	-	-	-	-	-	-	-	-	-	-	-	Alpha-amylase,Alpha-amylase_C,tRNA_SAD
Rsor_tr|A0A814V3U8|A0A814V3U8_9BILA	40492.XP_007310881.1	2.84e-198	569.0	KOG0253@1|root,KOG0253@2759|Eukaryota,38BRT@33154|Opisthokonta,3NUH8@4751|Fungi,3V9EY@5204|Basidiomycota,22BNQ@155619|Agaricomycetes,3H6T7@355688|Agaricomycetes incertae sedis	4751|Fungi	S	Membrane transporter	FGR2	-	-	-	-	-	-	-	-	-	-	-	MFS_1,Sugar_tr
Rsor_tr|A0A814T9T3|A0A814T9T3_9BILA	1182553.XP_007741090.1	8.11e-70	229.0	KOG0253@1|root,KOG0253@2759|Eukaryota,38BRT@33154|Opisthokonta,3NUH8@4751|Fungi,3QK8T@4890|Ascomycota,20GCF@147545|Eurotiomycetes,3MV9W@451870|Chaetothyriomycetidae	4751|Fungi	S	Major Facilitator Superfamily	FGR2	-	-	-	-	-	-	-	-	-	-	-	MFS_1,Sugar_tr
Rsor_tr|A0A813NF47|A0A813NF47_9BILA	1182553.XP_007741090.1	1.14e-69	229.0	KOG0253@1|root,KOG0253@2759|Eukaryota,38BRT@33154|Opisthokonta,3NUH8@4751|Fungi,3QK8T@4890|Ascomycota,20GCF@147545|Eurotiomycetes,3MV9W@451870|Chaetothyriomycetidae	4751|Fungi	S	Major Facilitator Superfamily	FGR2	-	-	-	-	-	-	-	-	-	-	-	MFS_1,Sugar_tr
Rsor_tr|A0A814V406|A0A814V406_9BILA	40492.XP_007310881.1	1.63e-197	567.0	KOG0253@1|root,KOG0253@2759|Eukaryota,38BRT@33154|Opisthokonta,3NUH8@4751|Fungi,3V9EY@5204|Basidiomycota,22BNQ@155619|Agaricomycetes,3H6T7@355688|Agaricomycetes incertae sedis	4751|Fungi	S	Membrane transporter	FGR2	-	-	-	-	-	-	-	-	-	-	-	MFS_1,Sugar_tr
Rsor_tr|A0A813USL2|A0A813USL2_9BILA	7091.BGIBMGA003607-TA	1.54e-72	246.0	KOG0582@1|root,KOG0582@2759|Eukaryota,38BXD@33154|Opisthokonta,3BFDP@33208|Metazoa,3CS0T@33213|Bilateria,41VDE@6656|Arthropoda,3SGAQ@50557|Insecta,445SY@7088|Lepidoptera	33208|Metazoa	T	Oxidative-stress-responsive kinase 1 C-terminal domain	STK39	GO:0000166,GO:0000187,GO:0000287,GO:0001885,GO:0001894,GO:0001932,GO:0001933,GO:0001934,GO:0002009,GO:0002028,GO:0002064,GO:0003008,GO:0003013,GO:0003158,GO:0003674,GO:0003824,GO:0004672,GO:0004674,GO:0005488,GO:0005515,GO:0005524,GO:0005575,GO:0005622,GO:0005623,GO:0005634,GO:0005654,GO:0005737,GO:0005829,GO:0005856,GO:0005886,GO:0006355,GO:0006357,GO:0006464,GO:0006468,GO:0006793,GO:0006796,GO:…	2.7.11.1	ko:K08835	-	-	-	-	ko00000,ko01000,ko01001	-	-	-	OSR1_C,Pkinase
Rsor_tr|A0A813UUP3|A0A813UUP3_9BILA	7213.XP_004536882.1	5.66e-72	248.0	KOG0582@1|root,KOG0582@2759|Eukaryota,38BXD@33154|Opisthokonta,3BFDP@33208|Metazoa,3CS0T@33213|Bilateria,41VDE@6656|Arthropoda,3SGAQ@50557|Insecta,44XNU@7147|Diptera	33208|Metazoa	T	It is involved in the biological process described with protein phosphorylation	STK39	GO:0000166,GO:0000187,GO:0000287,GO:0001885,GO:0001894,GO:0001932,GO:0001933,GO:0001934,GO:0002009,GO:0002028,GO:0002064,GO:0003008,GO:0003013,GO:0003158,GO:0003674,GO:0003824,GO:0004672,GO:0004674,GO:0005488,GO:0005515,GO:0005524,GO:0005575,GO:0005622,GO:0005623,GO:0005634,GO:0005654,GO:0005737,GO:0005829,GO:0005856,GO:0005886,GO:0006355,GO:0006357,GO:0006464,GO:0006468,GO:0006793,GO:0006796,GO:…	2.7.11.1	ko:K08835	-	-	-	-	ko00000,ko01000,ko01001	-	-	-	OSR1_C,Pkinase
Rsor_tr|A0A814IAC5|A0A814IAC5_9BILA	591159.ACEZ01000190_gene5242	5.3e-16	82.8	COG2866@1|root,COG2866@2|Bacteria,2GP4P@201174|Actinobacteria	201174|Actinobacteria	E	Zinc carboxypeptidase	-	-	-	-	-	-	-	-	-	-	-	-	Peptidase_M14
Rsor_tr|A0A815V965|A0A815V965_9BILA	7994.ENSAMXP00000006627	2.19e-18	92.0	COG1190@1|root,KOG1885@2759|Eukaryota,38C95@33154|Opisthokonta,3BE5C@33208|Metazoa,3CTVI@33213|Bilateria,482S1@7711|Chordata,4951V@7742|Vertebrata,49ZXI@7898|Actinopterygii	33208|Metazoa	J	lysyl-tRNA synthetase	KARS	GO:0000049,GO:0000165,GO:0000166,GO:0000187,GO:0001775,GO:0001817,GO:0001819,GO:0001932,GO:0001934,GO:0002252,GO:0002263,GO:0002274,GO:0002275,GO:0002276,GO:0002366,GO:0002376,GO:0002682,GO:0002684,GO:0002685,GO:0002687,GO:0002688,GO:0002690,GO:0002694,GO:0002696,GO:0002697,GO:0002699,GO:0002700,GO:0002702,GO:0002718,GO:0002720,GO:0002739,GO:0002741,GO:0002791,GO:0002793,GO:0003674,GO:0003676,GO:…	6.1.1.6	ko:K04567	ko00970,map00970	M00359,M00360	R03658	RC00055,RC00523	ko00000,ko00001,ko00002,ko01000,ko01007,ko03016	-	-	-	tRNA-synt_2,tRNA_anti-codon
Rsor_tr|A0A814EJH8|A0A814EJH8_9BILA	8010.XP_010867931.1	1.88e-19	94.0	COG2126@1|root,KOG1545@2759|Eukaryota,38E1X@33154|Opisthokonta,3BA48@33208|Metazoa,3CVGR@33213|Bilateria	33208|Metazoa	P	delayed rectifier potassium channel activity	KCNA3	GO:0000003,GO:0000902,GO:0000904,GO:0001508,GO:0003008,GO:0003674,GO:0005215,GO:0005216,GO:0005244,GO:0005249,GO:0005251,GO:0005261,GO:0005267,GO:0005575,GO:0005623,GO:0005886,GO:0005887,GO:0006810,GO:0006811,GO:0006812,GO:0006813,GO:0007275,GO:0007399,GO:0007409,GO:0007584,GO:0007600,GO:0007606,GO:0007610,GO:0007611,GO:0007617,GO:0007618,GO:0007619,GO:0007626,GO:0007635,GO:0007637,GO:0008076,GO:…	-	ko:K04874,ko:K04875,ko:K04876,ko:K04877,ko:K04878,ko:K04880,ko:K04881	ko04927,ko04934,map04927,map04934	-	-	-	ko00000,ko00001,ko04040	1.A.1.2,1.A.1.2.10,1.A.1.2.12,1.A.1.2.4,1.A.1.2.6	-	-	BTB_2,Ion_trans
Rsor_tr|A0A815KJC0|A0A815KJC0_9BILA	742733.HMPREF9469_03341	2.04e-34	129.0	COG2755@1|root,COG2755@2|Bacteria,1U5WX@1239|Firmicutes,25BIZ@186801|Clostridia,22470@1506553|Lachnoclostridium	186801|Clostridia	E	GDSL-like Lipase/Acylhydrolase	-	-	-	-	-	-	-	-	-	-	-	-	Lipase_GDSL_2
Rsor_tr|A0A819JZZ0|A0A819JZZ0_9BILA	281687.CJA02199	2.83e-60	194.0	KOG0078@1|root,KOG0078@2759|Eukaryota,38EHU@33154|Opisthokonta,3B9UK@33208|Metazoa,3CTWJ@33213|Bilateria,40CZG@6231|Nematoda,1KY1D@119089|Chromadorea,40U8P@6236|Rhabditida	33208|Metazoa	U	Rab subfamily of small GTPases	RAB10	GO:0000003,GO:0000166,GO:0000902,GO:0000904,GO:0001738,GO:0001775,GO:0001881,GO:0001882,GO:0001883,GO:0002009,GO:0002252,GO:0002263,GO:0002274,GO:0002275,GO:0002283,GO:0002366,GO:0002376,GO:0002443,GO:0002444,GO:0002446,GO:0002790,GO:0003006,GO:0003674,GO:0003824,GO:0003924,GO:0005488,GO:0005515,GO:0005525,GO:0005575,GO:0005622,GO:0005623,GO:0005737,GO:0005768,GO:0005769,GO:0005783,GO:0005789,GO:…	-	ko:K07902,ko:K07903	ko04144,ko04152,ko04530,map04144,map04152,map04530	-	-	-	ko00000,ko00001,ko04031,ko04131,ko04147	-	-	-	Ras
Rsor_tr|A0A815WMT3|A0A815WMT3_9BILA	281687.CJA02199	5.69e-60	194.0	KOG0078@1|root,KOG0078@2759|Eukaryota,38EHU@33154|Opisthokonta,3B9UK@33208|Metazoa,3CTWJ@33213|Bilateria,40CZG@6231|Nematoda,1KY1D@119089|Chromadorea,40U8P@6236|Rhabditida	33208|Metazoa	U	Rab subfamily of small GTPases	RAB10	GO:0000003,GO:0000166,GO:0000902,GO:0000904,GO:0001738,GO:0001775,GO:0001881,GO:0001882,GO:0001883,GO:0002009,GO:0002252,GO:0002263,GO:0002274,GO:0002275,GO:0002283,GO:0002366,GO:0002376,GO:0002443,GO:0002444,GO:0002446,GO:0002790,GO:0003006,GO:0003674,GO:0003824,GO:0003924,GO:0005488,GO:0005515,GO:0005525,GO:0005575,GO:0005622,GO:0005623,GO:0005737,GO:0005768,GO:0005769,GO:0005783,GO:0005789,GO:…	-	ko:K07902,ko:K07903	ko04144,ko04152,ko04530,map04144,map04152,map04530	-	-	-	ko00000,ko00001,ko04031,ko04131,ko04147	-	-	-	Ras
Rsor_tr|A0A815QN62|A0A815QN62_9BILA	37682.EMT04708	2.27e-19	97.1	KOG0264@1|root,KOG0264@2759|Eukaryota,37PS0@33090|Viridiplantae,3G7XF@35493|Streptophyta,3KX60@4447|Liliopsida	35493|Streptophyta	B	WD40 repeats	-	-	-	ko:K10752	ko04218,map04218	-	-	-	ko00000,ko00001,ko03036	-	-	-	CAF1C_H4-bd,WD40
Rsor_tr|A0A815RJL9|A0A815RJL9_9BILA	411477.PARMER_03215	1.07e-100	328.0	COG5434@1|root,COG5492@1|root,COG5434@2|Bacteria,COG5492@2|Bacteria,4NHMV@976|Bacteroidetes,2FM12@200643|Bacteroidia,22VVN@171551|Porphyromonadaceae	976|Bacteroidetes	N	Polysaccharide lyase family 8, N terminal alpha-helical domain	-	-	4.2.2.5	ko:K19049	-	-	-	-	ko00000,ko01000	-	PL8	-	DUF1573,Lyase_8,Lyase_8_C,Lyase_8_N
Rsor_tr|A0A813MMU9|A0A813MMU9_9BILA	1267535.KB906767_gene5195	1.47e-267	746.0	COG2407@1|root,COG2407@2|Bacteria,3Y63P@57723|Acidobacteria	57723|Acidobacteria	G	Converts the aldose L-fucose into the corresponding ketose L-fuculose	-	-	-	-	-	-	-	-	-	-	-	-	-
Rsor_tr|A0A818MHM1|A0A818MHM1_9BILA	1267535.KB906767_gene5195	4.2e-267	745.0	COG2407@1|root,COG2407@2|Bacteria,3Y63P@57723|Acidobacteria	57723|Acidobacteria	G	Converts the aldose L-fucose into the corresponding ketose L-fuculose	-	-	-	-	-	-	-	-	-	-	-	-	-
Rsor_tr|A0A814VW77|A0A814VW77_9BILA	391625.PPSIR1_23524	9.51e-86	266.0	COG1957@1|root,COG1957@2|Bacteria,1Q9PH@1224|Proteobacteria,434HZ@68525|delta/epsilon subdivisions,2WYV8@28221|Deltaproteobacteria,2Z0QA@29|Myxococcales	28221|Deltaproteobacteria	F	Inosine-uridine preferring nucleoside hydrolase	-	-	-	ko:K01250	-	-	-	-	ko00000,ko01000	-	-	-	IU_nuc_hydro
Rsor_tr|A0A815XG53|A0A815XG53_9BILA	391625.PPSIR1_23524	4.69e-57	189.0	COG1957@1|root,COG1957@2|Bacteria,1Q9PH@1224|Proteobacteria,434HZ@68525|delta/epsilon subdivisions,2WYV8@28221|Deltaproteobacteria,2Z0QA@29|Myxococcales	28221|Deltaproteobacteria	F	Inosine-uridine preferring nucleoside hydrolase	-	-	-	ko:K01250	-	-	-	-	ko00000,ko01000	-	-	-	IU_nuc_hydro
Rsor_tr|A0A815N0V6|A0A815N0V6_9BILA	5786.XP_003287163.1	1.31e-17	80.1	2CU0K@1|root,2RIN8@2759|Eukaryota,3XIDH@554915|Amoebozoa	554915|Amoebozoa	S	Protein of unknown function (DUF2778)	-	-	-	-	-	-	-	-	-	-	-	-	DUF2778
Rsor_tr|A0A815MVA6|A0A815MVA6_9BILA	5786.XP_003287163.1	4.64e-18	81.3	2CU0K@1|root,2RIN8@2759|Eukaryota,3XIDH@554915|Amoebozoa	554915|Amoebozoa	S	Protein of unknown function (DUF2778)	-	-	-	-	-	-	-	-	-	-	-	-	DUF2778
Rsor_tr|A0A814PP87|A0A814PP87_9BILA	1198114.AciX9_0009	1.24e-43	149.0	COG3832@1|root,COG3832@2|Bacteria	2|Bacteria	J	glyoxalase III activity	-	-	-	-	-	-	-	-	-	-	-	-	AHSA1,Clp_N,DUF1801,Polyketide_cyc2
Rsor_tr|A0A814K6Y8|A0A814K6Y8_9BILA	1034943.BN1094_00822	2.05e-44	151.0	COG2128@1|root,COG2128@2|Bacteria,1MVWP@1224|Proteobacteria,1SE5X@1236|Gammaproteobacteria	1236|Gammaproteobacteria	S	Carboxymuconolactone decarboxylase family	-	-	-	-	-	-	-	-	-	-	-	-	CMD
Rsor_tr|A0A814VDK5|A0A814VDK5_9BILA	1034943.BN1094_00822	1.45e-44	152.0	COG2128@1|root,COG2128@2|Bacteria,1MVWP@1224|Proteobacteria,1SE5X@1236|Gammaproteobacteria	1236|Gammaproteobacteria	S	Carboxymuconolactone decarboxylase family	-	-	-	-	-	-	-	-	-	-	-	-	CMD
Rsor_tr|A0A815NE91|A0A815NE91_9BILA	998674.ATTE01000001_gene284	2.74e-28	120.0	COG4850@1|root,COG4850@2|Bacteria,1R3ST@1224|Proteobacteria,1RYC6@1236|Gammaproteobacteria	1236|Gammaproteobacteria	S	Uncharacterized conserved protein (DUF2183)	-	-	-	-	-	-	-	-	-	-	-	-	DUF2183
Rsor_tr|A0A815UN73|A0A815UN73_9BILA	1173701.A0A066X4M2	4.19e-81	267.0	KOG4157@1|root,KOG4157@2759|Eukaryota,39S49@33154|Opisthokonta,3NVDV@4751|Fungi,3QQBQ@4890|Ascomycota,2187A@147550|Sordariomycetes,1EU5A@1028384|Glomerellales	4751|Fungi	S	Wsc domain-containing protein	-	-	-	-	-	-	-	-	-	-	-	-	DUF1996,WSC
Rsor_tr|A0A815UNQ6|A0A815UNQ6_9BILA	1173701.A0A066X4M2	4.19e-81	267.0	KOG4157@1|root,KOG4157@2759|Eukaryota,39S49@33154|Opisthokonta,3NVDV@4751|Fungi,3QQBQ@4890|Ascomycota,2187A@147550|Sordariomycetes,1EU5A@1028384|Glomerellales	4751|Fungi	S	Wsc domain-containing protein	-	-	-	-	-	-	-	-	-	-	-	-	DUF1996,WSC
Rsor_tr|A0A814ZWK8|A0A814ZWK8_9BILA	485915.Dret_1249	5.24e-53	177.0	2FA4F@1|root,342D8@2|Bacteria,1NYSD@1224|Proteobacteria	1224|Proteobacteria	-	-	-	-	-	-	-	-	-	-	-	-	-	-	-
Rsor_tr|A0A815F500|A0A815F500_9BILA	45351.EDO39442	4.17e-27	109.0	KOG3714@1|root,KOG3714@2759|Eukaryota	2759|Eukaryota	O	metalloendopeptidase activity	-	-	-	-	-	-	-	-	-	-	-	-	Astacin,MAM,ShK
Rsor_tr|A0A814XFS7|A0A814XFS7_9BILA	44056.XP_009043344.1	9.92e-58	199.0	2EQBC@1|root,2STCR@2759|Eukaryota	2759|Eukaryota	-	-	-	-	-	-	-	-	-	-	-	-	-	-	-
Rsor_tr|A0A815KCW2|A0A815KCW2_9BILA	9668.ENSMPUP00000010135	2.26e-13	80.1	KOG0332@1|root,KOG0332@2759|Eukaryota,38BIT@33154|Opisthokonta,3BCN5@33208|Metazoa,3CU2C@33213|Bilateria,47YTM@7711|Chordata,48XM9@7742|Vertebrata,3J2SS@40674|Mammalia,3EQ28@33554|Carnivora	33208|Metazoa	A	DEAD-like helicases superfamily	DDX19A	GO:0000003,GO:0003006,GO:0003674,GO:0003724,GO:0003824,GO:0004004,GO:0004386,GO:0005575,GO:0005622,GO:0005623,GO:0005634,GO:0005635,GO:0005643,GO:0005681,GO:0005730,GO:0005737,GO:0006139,GO:0006396,GO:0006725,GO:0006807,GO:0007276,GO:0007281,GO:0008026,GO:0008150,GO:0008152,GO:0008186,GO:0008380,GO:0009987,GO:0010467,GO:0010468,GO:0010501,GO:0010941,GO:0010942,GO:0012505,GO:0016070,GO:0016462,GO:…	3.6.4.13	ko:K18655	-	-	-	-	ko00000,ko01000,ko03019	-	-	-	DEAD,Helicase_C
Rsor_tr|A0A815M8N2|A0A815M8N2_9BILA	5059.CADAFLAP00002245	7.34e-12	69.7	COG1552@1|root,KOG0003@2759|Eukaryota,39ZU5@33154|Opisthokonta,3P1TN@4751|Fungi,3QMXK@4890|Ascomycota,20GXI@147545|Eurotiomycetes,3S8G4@5042|Eurotiales	4751|Fungi	J	Ribosomal_L40e	-	-	-	ko:K02927,ko:K15219	ko03010,map03010	M00177,M00179	-	-	br01610,ko00000,ko00001,ko00002,ko03011,ko03021	-	-	-	Ribosomal_L40e,ubiquitin,zf-RRN7
Rsor_tr|A0A815M815|A0A815M815_9BILA	234267.Acid_3086	8.42e-125	394.0	COG3525@1|root,COG3525@2|Bacteria,3Y2P0@57723|Acidobacteria	57723|Acidobacteria	G	PFAM Glycoside hydrolase, family 20	-	-	3.2.1.52	ko:K12373	ko00511,ko00513,ko00520,ko00531,ko00603,ko00604,ko01100,ko04142,map00511,map00513,map00520,map00531,map00603,map00604,map01100,map04142	M00079	R00022,R06004,R11316	RC00049	ko00000,ko00001,ko00002,ko01000,ko03110	-	GH20	-	Glyco_hydro_20,Glyco_hydro_20b
Rsor_tr|A0A814TP14|A0A814TP14_9BILA	234267.Acid_3086	3.3e-124	392.0	COG3525@1|root,COG3525@2|Bacteria,3Y2P0@57723|Acidobacteria	57723|Acidobacteria	G	PFAM Glycoside hydrolase, family 20	-	-	3.2.1.52	ko:K12373	ko00511,ko00513,ko00520,ko00531,ko00603,ko00604,ko01100,ko04142,map00511,map00513,map00520,map00531,map00603,map00604,map01100,map04142	M00079	R00022,R06004,R11316	RC00049	ko00000,ko00001,ko00002,ko01000,ko03110	-	GH20	-	Glyco_hydro_20,Glyco_hydro_20b
Rsor_tr|A0A814TLI9|A0A814TLI9_9BILA	118173.KB235914_gene3516	5.64e-58	187.0	2C2PF@1|root,333FZ@2|Bacteria	2|Bacteria	-	-	-	-	-	-	-	-	-	-	-	-	-	-	-
Rsor_tr|A0A814QJ48|A0A814QJ48_9BILA	118173.KB235914_gene3516	8e-58	187.0	2C2PF@1|root,333FZ@2|Bacteria	2|Bacteria	-	-	-	-	-	-	-	-	-	-	-	-	-	-	-
Rsor_tr|A0A816GAI1|A0A816GAI1_9BILA	8081.XP_008421205.1	2.48e-52	195.0	KOG1041@1|root,KOG1041@2759|Eukaryota,38CFV@33154|Opisthokonta,3BE2I@33208|Metazoa,3E410@33213|Bilateria,48QRB@7711|Chordata,48WGQ@7742|Vertebrata,49VX0@7898|Actinopterygii	33208|Metazoa	J	Required for RNA-mediated gene silencing (RNAi). Binds to short RNAs such as microRNAs (miRNAs) and represses the translation of mRNAs which are complementary to them. Lacks endonuclease activity and does not appear to cleave target mRNAs	AGO3	GO:0000228,GO:0000793,GO:0000794,GO:0002682,GO:0003674,GO:0003676,GO:0003723,GO:0003725,GO:0003727,GO:0003824,GO:0004518,GO:0004519,GO:0004521,GO:0004540,GO:0005488,GO:0005575,GO:0005622,GO:0005623,GO:0005634,GO:0005654,GO:0005694,GO:0005737,GO:0005829,GO:0006139,GO:0006379,GO:0006396,GO:0006401,GO:0006402,GO:0006417,GO:0006725,GO:0006807,GO:0007154,GO:0007165,GO:0007166,GO:0007223,GO:0007267,GO:…	-	ko:K11593	-	-	-	-	ko00000,ko03019,ko03036	-	-	-	ArgoL1,ArgoL2,ArgoMid,ArgoN,PAZ,Piwi
Rsor_tr|A0A814TE26|A0A814TE26_9BILA	40483.S8FCE7	1.5e-75	238.0	COG1028@1|root,KOG0725@2759|Eukaryota,39TUM@33154|Opisthokonta,3Q54J@4751|Fungi,3VCG0@5204|Basidiomycota,22FG4@155619|Agaricomycetes,3H3GV@355688|Agaricomycetes incertae sedis	4751|Fungi	Q	KR domain	-	-	-	-	-	-	-	-	-	-	-	-	adh_short,adh_short_C2
Rsor_tr|A0A813SJI5|A0A813SJI5_9BILA	1236976.JCM16418_367	1.13e-124	414.0	COG1874@1|root,COG1874@2|Bacteria,1TSHK@1239|Firmicutes,4HBAR@91061|Bacilli,26TT6@186822|Paenibacillaceae	91061|Bacilli	G	beta-galactosidase	bgaC	-	3.2.1.23	ko:K01190,ko:K12308	ko00052,ko00511,ko00600,ko01100,map00052,map00511,map00600,map01100	-	R01105,R01678,R03355,R04783,R06114	RC00049,RC00452	ko00000,ko00001,ko01000	-	-	-	Glyco_hydro_35
Rsor_tr|A0A813PPI5|A0A813PPI5_9BILA	1236976.JCM16418_367	3.07e-123	410.0	COG1874@1|root,COG1874@2|Bacteria,1TSHK@1239|Firmicutes,4HBAR@91061|Bacilli,26TT6@186822|Paenibacillaceae	91061|Bacilli	G	beta-galactosidase	bgaC	-	3.2.1.23	ko:K01190,ko:K12308	ko00052,ko00511,ko00600,ko01100,map00052,map00511,map00600,map01100	-	R01105,R01678,R03355,R04783,R06114	RC00049,RC00452	ko00000,ko00001,ko01000	-	-	-	Glyco_hydro_35
Rsor_tr|A0A814THM4|A0A814THM4_9BILA	686340.Metal_0653	3.01e-74	234.0	COG1028@1|root,COG1028@2|Bacteria,1P9R4@1224|Proteobacteria,1RX1E@1236|Gammaproteobacteria,1XG15@135618|Methylococcales	135618|Methylococcales	IQ	Polysaccharide biosynthesis protein	-	-	-	-	-	-	-	-	-	-	-	-	adh_short
Rsor_tr|A0A814MX96|A0A814MX96_9BILA	686340.Metal_0653	6.03e-74	234.0	COG1028@1|root,COG1028@2|Bacteria,1P9R4@1224|Proteobacteria,1RX1E@1236|Gammaproteobacteria,1XG15@135618|Methylococcales	135618|Methylococcales	IQ	Polysaccharide biosynthesis protein	-	-	-	-	-	-	-	-	-	-	-	-	adh_short
Rsor_tr|A0A814S1L8|A0A814S1L8_9BILA	929703.KE386491_gene1440	3.76e-16	80.5	COG3209@1|root,COG3209@2|Bacteria,4NUPK@976|Bacteroidetes,47WX8@768503|Cytophagia	976|Bacteroidetes	M	COG3209 Rhs family protein	-	-	-	-	-	-	-	-	-	-	-	-	-
Rsor_tr|A0A815JZS1|A0A815JZS1_9BILA	32264.tetur19g03210.1	2.59e-55	199.0	COG5027@1|root,KOG1512@1|root,KOG1512@2759|Eukaryota,KOG2747@2759|Eukaryota,38BNE@33154|Opisthokonta,3B9Y1@33208|Metazoa,3CS24@33213|Bilateria,41W94@6656|Arthropoda	33208|Metazoa	B	Belongs to the MYST (SAS MOZ) family	KAT7	GO:0000123,GO:0000981,GO:0001067,GO:0001709,GO:0002009,GO:0002165,GO:0003002,GO:0003674,GO:0003676,GO:0003677,GO:0003688,GO:0003690,GO:0003700,GO:0003712,GO:0003713,GO:0003824,GO:0004402,GO:0005488,GO:0005515,GO:0005575,GO:0005622,GO:0005623,GO:0005634,GO:0005654,GO:0005737,GO:0005829,GO:0006139,GO:0006259,GO:0006260,GO:0006325,GO:0006355,GO:0006357,GO:0006464,GO:0006473,GO:0006475,GO:0006725,GO:…	2.3.1.48	ko:K11307	-	-	-	-	ko00000,ko01000,ko03036	-	-	-	MOZ_SAS,zf-C2HC
Rsor_tr|A0A814SZR3|A0A814SZR3_9BILA	2850.Phatr5491	3.93e-24	108.0	KOG1362@1|root,KOG1362@2759|Eukaryota,2XE2Q@2836|Bacillariophyta	2836|Bacillariophyta	I	Belongs to the CTL (choline transporter-like) family	-	-	-	-	-	-	-	-	-	-	-	-	Choline_transpo
Rsor_tr|A0A814MVQ6|A0A814MVQ6_9BILA	4533.OB01G51360.1	1.49e-12	75.9	COG5273@1|root,KOG1311@2759|Eukaryota,37J6G@33090|Viridiplantae,3G7M3@35493|Streptophyta,3M3A4@4447|Liliopsida,3I5N4@38820|Poales	35493|Streptophyta	O	Belongs to the DHHC palmitoyltransferase family	-	GO:0005575,GO:0005623,GO:0005886,GO:0016020,GO:0044464,GO:0071944	2.3.1.225	ko:K16675,ko:K18932	ko04391,map04391	-	-	-	ko00000,ko00001,ko01000	-	-	-	DHHC
Rsor_tr|A0A815BQN5|A0A815BQN5_9BILA	69319.XP_008559092.1	8.81e-34	134.0	COG0524@1|root,KOG2854@2759|Eukaryota,38C8G@33154|Opisthokonta,3BFS4@33208|Metazoa,3CS1X@33213|Bilateria,41UIZ@6656|Arthropoda,3SHNH@50557|Insecta,46JWW@7399|Hymenoptera	33208|Metazoa	G	pfkB family carbohydrate kinase	ADK	GO:0002682,GO:0002684,GO:0002694,GO:0002696,GO:0003674,GO:0003824,GO:0004001,GO:0005488,GO:0005515,GO:0005575,GO:0005622,GO:0005623,GO:0005634,GO:0005654,GO:0005737,GO:0005829,GO:0006139,GO:0006163,GO:0006164,GO:0006166,GO:0006167,GO:0006169,GO:0006175,GO:0006725,GO:0006753,GO:0006793,GO:0006796,GO:0006807,GO:0007623,GO:0008150,GO:0008152,GO:0008283,GO:0008284,GO:0009058,GO:0009116,GO:0009117,GO:…	2.7.1.20	ko:K00856	ko00230,ko01100,map00230,map01100	-	R00185	RC00002,RC00017	ko00000,ko00001,ko01000	-	-	-	PfkB
Rsor_tr|A0A814T602|A0A814T602_9BILA	866895.HBHAL_2541	2.87e-24	100.0	COG5483@1|root,COG5483@2|Bacteria,1V4SJ@1239|Firmicutes,4HHX5@91061|Bacilli	91061|Bacilli	S	Protein of unknown function, DUF488	-	-	-	-	-	-	-	-	-	-	-	-	DUF488
Rsor_tr|A0A818PNJ0|A0A818PNJ0_9BILA	101162.XP_007693648.1	1.33e-20	95.5	2E29H@1|root,2S9HK@2759|Eukaryota,39UTY@33154|Opisthokonta,3NZY7@4751|Fungi,3QPWT@4890|Ascomycota,204IH@147541|Dothideomycetes	4751|Fungi	-	-	-	-	-	-	-	-	-	-	-	-	-	-	-
Rsor_tr|A0A814H4G8|A0A814H4G8_9BILA	9315.ENSMEUP00000001521	7.8e-35	145.0	COG5253@1|root,KOG0229@2759|Eukaryota,38BAH@33154|Opisthokonta,3BABX@33208|Metazoa,3CRDG@33213|Bilateria,4811U@7711|Chordata,4945R@7742|Vertebrata,3JAY4@40674|Mammalia,4K3Q9@9263|Metatheria	33208|Metazoa	T	Phosphatidylinositol-4-phosphate 5-kinase, type I, beta	PIP5K1B	GO:0000003,GO:0000226,GO:0000285,GO:0001931,GO:0001932,GO:0001933,GO:0003002,GO:0003006,GO:0003674,GO:0003824,GO:0005488,GO:0005515,GO:0005516,GO:0005575,GO:0005576,GO:0005622,GO:0005623,GO:0005634,GO:0005694,GO:0005700,GO:0005737,GO:0005829,GO:0005886,GO:0005902,GO:0005938,GO:0006629,GO:0006644,GO:0006650,GO:0006661,GO:0006793,GO:0006796,GO:0006996,GO:0007010,GO:0007017,GO:0007088,GO:0007154,GO:…	2.7.1.68	ko:K00889	ko00562,ko01100,ko04011,ko04070,ko04072,ko04139,ko04144,ko04666,ko04810,ko05231,map00562,map01100,map04011,map04070,map04072,map04139,map04144,map04666,map04810,map05231	M00130	R03469	RC00002,RC00078	ko00000,ko00001,ko00002,ko01000,ko04131	-	-	-	PIP5K
Rsor_tr|A0A813YZ42|A0A813YZ42_9BILA	9315.ENSMEUP00000001521	8.04e-35	145.0	COG5253@1|root,KOG0229@2759|Eukaryota,38BAH@33154|Opisthokonta,3BABX@33208|Metazoa,3CRDG@33213|Bilateria,4811U@7711|Chordata,4945R@7742|Vertebrata,3JAY4@40674|Mammalia,4K3Q9@9263|Metatheria	33208|Metazoa	T	Phosphatidylinositol-4-phosphate 5-kinase, type I, beta	PIP5K1B	GO:0000003,GO:0000226,GO:0000285,GO:0001931,GO:0001932,GO:0001933,GO:0003002,GO:0003006,GO:0003674,GO:0003824,GO:0005488,GO:0005515,GO:0005516,GO:0005575,GO:0005576,GO:0005622,GO:0005623,GO:0005634,GO:0005694,GO:0005700,GO:0005737,GO:0005829,GO:0005886,GO:0005902,GO:0005938,GO:0006629,GO:0006644,GO:0006650,GO:0006661,GO:0006793,GO:0006796,GO:0006996,GO:0007010,GO:0007017,GO:0007088,GO:0007154,GO:…	2.7.1.68	ko:K00889	ko00562,ko01100,ko04011,ko04070,ko04072,ko04139,ko04144,ko04666,ko04810,ko05231,map00562,map01100,map04011,map04070,map04072,map04139,map04144,map04666,map04810,map05231	M00130	R03469	RC00002,RC00078	ko00000,ko00001,ko00002,ko01000,ko04131	-	-	-	PIP5K
Rsor_tr|A0A813WXM5|A0A813WXM5_9BILA	1469607.KK073768_gene1740	3.73e-160	474.0	COG0296@1|root,COG0296@2|Bacteria,1GCIX@1117|Cyanobacteria,1HUBI@1161|Nostocales	1117|Cyanobacteria	G	Glycogen recognition site of AMP-activated protein kinase	-	-	-	-	-	-	-	-	-	-	-	-	Alpha-amylase,Alpha-amylase_C,CBM_48
Rsor_tr|A0A813XM86|A0A813XM86_9BILA	1469607.KK073768_gene1740	3.73e-160	474.0	COG0296@1|root,COG0296@2|Bacteria,1GCIX@1117|Cyanobacteria,1HUBI@1161|Nostocales	1117|Cyanobacteria	G	Glycogen recognition site of AMP-activated protein kinase	-	-	-	-	-	-	-	-	-	-	-	-	Alpha-amylase,Alpha-amylase_C,CBM_48
Rsor_tr|A0A815NE94|A0A815NE94_9BILA	1121957.ATVL01000006_gene2943	2.36e-141	426.0	COG0665@1|root,COG0723@1|root,COG0665@2|Bacteria,COG0723@2|Bacteria,4NFT6@976|Bacteroidetes,47K86@768503|Cytophagia	976|Bacteroidetes	CE	FAD dependent oxidoreductase	-	-	-	-	-	-	-	-	-	-	-	-	DAO,Rieske
Rsor_tr|A0A815N519|A0A815N519_9BILA	1121957.ATVL01000006_gene2943	2.36e-141	426.0	COG0665@1|root,COG0723@1|root,COG0665@2|Bacteria,COG0723@2|Bacteria,4NFT6@976|Bacteroidetes,47K86@768503|Cytophagia	976|Bacteroidetes	CE	FAD dependent oxidoreductase	-	-	-	-	-	-	-	-	-	-	-	-	DAO,Rieske
Rsor_tr|A0A814K964|A0A814K964_9BILA	7897.ENSLACP00000022746	5.42e-18	91.7	KOG1818@1|root,KOG1818@2759|Eukaryota,38EGA@33154|Opisthokonta,3BC1H@33208|Metazoa,3CW1I@33213|Bilateria,483HM@7711|Chordata,48ZWM@7742|Vertebrata	33208|Metazoa	TU	negative regulation of vascular endothelial growth factor receptor signaling pathway	HGS	GO:0000003,GO:0000323,GO:0001505,GO:0001667,GO:0001932,GO:0001933,GO:0002064,GO:0002065,GO:0002066,GO:0002791,GO:0002793,GO:0003006,GO:0003674,GO:0005488,GO:0005515,GO:0005543,GO:0005575,GO:0005622,GO:0005623,GO:0005737,GO:0005764,GO:0005768,GO:0005769,GO:0005770,GO:0005771,GO:0005773,GO:0005829,GO:0006355,GO:0006357,GO:0006508,GO:0006605,GO:0006622,GO:0006623,GO:0006807,GO:0006810,GO:0006836,GO:…	-	ko:K12182	ko04144,ko04145,map04144,map04145	M00408	-	-	ko00000,ko00001,ko00002,ko04131	-	-	-	FYVE,Hrs_helical,VHS
Rsor_tr|A0A813S6W9|A0A813S6W9_9BILA	4641.GSMUA_Achr8P05790_001	6.76e-10	63.2	COG5126@1|root,KOG0027@2759|Eukaryota,37K5B@33090|Viridiplantae,3GCAR@35493|Streptophyta	35493|Streptophyta	T	Calmodulin mediates the control of a large number of enzymes, ion channels and other proteins by Ca(2 ). Among the enzymes to be stimulated by the calmodulin-Ca(2 ) complex are a number of protein kinases and phosphatases	-	GO:0003674,GO:0005488,GO:0005509,GO:0005575,GO:0005622,GO:0005623,GO:0005737,GO:0006109,GO:0006950,GO:0006979,GO:0008150,GO:0009889,GO:0009987,GO:0010565,GO:0019222,GO:0030656,GO:0031323,GO:0031326,GO:0033554,GO:0034599,GO:0042221,GO:0043167,GO:0043169,GO:0043255,GO:0044424,GO:0044464,GO:0046872,GO:0050789,GO:0050794,GO:0050896,GO:0051193,GO:0051196,GO:0051716,GO:0062012,GO:0065007,GO:0070887,GO:…	-	ko:K02183	ko04014,ko04015,ko04016,ko04020,ko04022,ko04024,ko04070,ko04114,ko04218,ko04261,ko04270,ko04371,ko04626,ko04713,ko04720,ko04722,ko04728,ko04740,ko04744,ko04745,ko04750,ko04910,ko04912,ko04915,ko04916,ko04921,ko04922,ko04924,ko04925,ko04970,ko04971,ko05010,ko05031,ko05034,ko05133,ko05152,ko05167,ko05200,ko05214,ko05418,map04014,map04015,map04016,map04020,map04022,map04024,map04070,map04114,map0421…	-	-	-	ko00000,ko00001,ko01009,ko03036,ko04131,ko04147	-	-	-	EF-hand_1,EF-hand_5
Rsor_tr|A0A813SCR0|A0A813SCR0_9BILA	4641.GSMUA_Achr8P05790_001	1.84e-10	64.7	COG5126@1|root,KOG0027@2759|Eukaryota,37K5B@33090|Viridiplantae,3GCAR@35493|Streptophyta	35493|Streptophyta	T	Calmodulin mediates the control of a large number of enzymes, ion channels and other proteins by Ca(2 ). Among the enzymes to be stimulated by the calmodulin-Ca(2 ) complex are a number of protein kinases and phosphatases	-	GO:0003674,GO:0005488,GO:0005509,GO:0005575,GO:0005622,GO:0005623,GO:0005737,GO:0006109,GO:0006950,GO:0006979,GO:0008150,GO:0009889,GO:0009987,GO:0010565,GO:0019222,GO:0030656,GO:0031323,GO:0031326,GO:0033554,GO:0034599,GO:0042221,GO:0043167,GO:0043169,GO:0043255,GO:0044424,GO:0044464,GO:0046872,GO:0050789,GO:0050794,GO:0050896,GO:0051193,GO:0051196,GO:0051716,GO:0062012,GO:0065007,GO:0070887,GO:…	-	ko:K02183	ko04014,ko04015,ko04016,ko04020,ko04022,ko04024,ko04070,ko04114,ko04218,ko04261,ko04270,ko04371,ko04626,ko04713,ko04720,ko04722,ko04728,ko04740,ko04744,ko04745,ko04750,ko04910,ko04912,ko04915,ko04916,ko04921,ko04922,ko04924,ko04925,ko04970,ko04971,ko05010,ko05031,ko05034,ko05133,ko05152,ko05167,ko05200,ko05214,ko05418,map04014,map04015,map04016,map04020,map04022,map04024,map04070,map04114,map0421…	-	-	-	ko00000,ko00001,ko01009,ko03036,ko04131,ko04147	-	-	-	EF-hand_1,EF-hand_5
Rsor_tr|A0A815PWX8|A0A815PWX8_9BILA	8090.ENSORLP00000015702	5.31e-26	120.0	COG0572@1|root,KOG4203@2759|Eukaryota,39SKG@33154|Opisthokonta,3BGPS@33208|Metazoa,3E4CF@33213|Bilateria,4835U@7711|Chordata,48V0C@7742|Vertebrata,49QBK@7898|Actinopterygii	33208|Metazoa	TZ	Junction plakoglobin a	JUP	GO:0001533,GO:0001775,GO:0001952,GO:0001954,GO:0002027,GO:0002159,GO:0002252,GO:0002263,GO:0002274,GO:0002275,GO:0002283,GO:0002366,GO:0002376,GO:0002443,GO:0002444,GO:0002446,GO:0002934,GO:0003674,GO:0003712,GO:0003713,GO:0005198,GO:0005199,GO:0005488,GO:0005515,GO:0005575,GO:0005576,GO:0005622,GO:0005623,GO:0005634,GO:0005737,GO:0005829,GO:0005856,GO:0005882,GO:0005886,GO:0005911,GO:0005912,GO:…	-	ko:K10056	ko05200,ko05202,ko05221,ko05226,ko05412,map05200,map05202,map05221,map05226,map05412	-	-	-	ko00000,ko00001,ko04147	-	-	-	Arm
Rsor_tr|A0A815PSD4|A0A815PSD4_9BILA	8090.ENSORLP00000015702	2.95e-26	121.0	COG0572@1|root,KOG4203@2759|Eukaryota,39SKG@33154|Opisthokonta,3BGPS@33208|Metazoa,3E4CF@33213|Bilateria,4835U@7711|Chordata,48V0C@7742|Vertebrata,49QBK@7898|Actinopterygii	33208|Metazoa	TZ	Junction plakoglobin a	JUP	GO:0001533,GO:0001775,GO:0001952,GO:0001954,GO:0002027,GO:0002159,GO:0002252,GO:0002263,GO:0002274,GO:0002275,GO:0002283,GO:0002366,GO:0002376,GO:0002443,GO:0002444,GO:0002446,GO:0002934,GO:0003674,GO:0003712,GO:0003713,GO:0005198,GO:0005199,GO:0005488,GO:0005515,GO:0005575,GO:0005576,GO:0005622,GO:0005623,GO:0005634,GO:0005737,GO:0005829,GO:0005856,GO:0005882,GO:0005886,GO:0005911,GO:0005912,GO:…	-	ko:K10056	ko05200,ko05202,ko05221,ko05226,ko05412,map05200,map05202,map05221,map05226,map05412	-	-	-	ko00000,ko00001,ko04147	-	-	-	Arm
Rsor_tr|A0A814I9R7|A0A814I9R7_9BILA	1297742.A176_03581	5.08e-14	79.3	COG0454@1|root,COG0456@2|Bacteria,1NGUX@1224|Proteobacteria	1224|Proteobacteria	K	Acetyltransferase (GNAT) family	-	-	-	-	-	-	-	-	-	-	-	-	Acetyltransf_1,Acetyltransf_10,Acetyltransf_6
Rsor_tr|A0A814I807|A0A814I807_9BILA	1297742.A176_03581	5.08e-14	79.3	COG0454@1|root,COG0456@2|Bacteria,1NGUX@1224|Proteobacteria	1224|Proteobacteria	K	Acetyltransferase (GNAT) family	-	-	-	-	-	-	-	-	-	-	-	-	Acetyltransf_1,Acetyltransf_10,Acetyltransf_6
Rsor_tr|A0A813WN09|A0A813WN09_9BILA	6087.XP_002165147.2	6.02e-13	77.8	COG3276@1|root,KOG0461@2759|Eukaryota,38E0Q@33154|Opisthokonta,3BEH3@33208|Metazoa	33208|Metazoa	J	selenocysteine incorporation	EEFSEC	GO:0000049,GO:0000166,GO:0001514,GO:0001882,GO:0001883,GO:0003674,GO:0003676,GO:0003723,GO:0003729,GO:0003746,GO:0003824,GO:0003924,GO:0005488,GO:0005515,GO:0005525,GO:0005575,GO:0005622,GO:0005623,GO:0005737,GO:0005829,GO:0006412,GO:0006414,GO:0006417,GO:0006451,GO:0006518,GO:0006807,GO:0008135,GO:0008150,GO:0008152,GO:0009058,GO:0009059,GO:0009889,GO:0009987,GO:0010467,GO:0010468,GO:0010556,GO:…	-	ko:K03833	-	-	-	-	ko00000,ko03012	-	-	-	GTP_EFTU,GTP_EFTU_D2
Rsor_tr|A0A814A4K8|A0A814A4K8_9BILA	6087.XP_002165147.2	6.02e-13	77.8	COG3276@1|root,KOG0461@2759|Eukaryota,38E0Q@33154|Opisthokonta,3BEH3@33208|Metazoa	33208|Metazoa	J	selenocysteine incorporation	EEFSEC	GO:0000049,GO:0000166,GO:0001514,GO:0001882,GO:0001883,GO:0003674,GO:0003676,GO:0003723,GO:0003729,GO:0003746,GO:0003824,GO:0003924,GO:0005488,GO:0005515,GO:0005525,GO:0005575,GO:0005622,GO:0005623,GO:0005737,GO:0005829,GO:0006412,GO:0006414,GO:0006417,GO:0006451,GO:0006518,GO:0006807,GO:0008135,GO:0008150,GO:0008152,GO:0009058,GO:0009059,GO:0009889,GO:0009987,GO:0010467,GO:0010468,GO:0010556,GO:…	-	ko:K03833	-	-	-	-	ko00000,ko03012	-	-	-	GTP_EFTU,GTP_EFTU_D2
Rsor_tr|A0A814C7C4|A0A814C7C4_9BILA	1270196.JCKI01000009_gene3270	4.77e-42	140.0	COG3254@1|root,COG3254@2|Bacteria,4NSEM@976|Bacteroidetes,1ISVY@117747|Sphingobacteriia	976|Bacteroidetes	G	Involved in the anomeric conversion of L-rhamnose	rhaU	-	5.1.3.32	ko:K03534	-	-	R10819	RC00563	ko00000,ko01000	-	-	-	rhaM
Rsor_tr|A0A815FS79|A0A815FS79_9BILA	7091.BGIBMGA010782-TA	7.71e-17	89.4	KOG3575@1|root,KOG3575@2759|Eukaryota,39RMC@33154|Opisthokonta,3BMQU@33208|Metazoa,3CZN3@33213|Bilateria,41X55@6656|Arthropoda,3SJ8E@50557|Insecta,448UN@7088|Lepidoptera	33208|Metazoa	K	zinc ion binding. It is involved in the biological process described with steroid hormone mediated signaling pathway	Hr96	GO:0000976,GO:0000977,GO:0000981,GO:0001012,GO:0001067,GO:0003674,GO:0003676,GO:0003677,GO:0003690,GO:0003700,GO:0004879,GO:0005488,GO:0006109,GO:0006355,GO:0006357,GO:0006950,GO:0007154,GO:0007165,GO:0008150,GO:0009605,GO:0009889,GO:0009987,GO:0009991,GO:0010468,GO:0010556,GO:0010675,GO:0010906,GO:0019219,GO:0019222,GO:0023052,GO:0030522,GO:0031323,GO:0031326,GO:0031667,GO:0032881,GO:0042592,GO:…	-	ko:K14035	ko04212,map04212	-	-	-	ko00000,ko00001,ko03000,ko03310	-	-	-	Hormone_recep,zf-C4
Rsor_tr|A0A814NR62|A0A814NR62_9BILA	7091.BGIBMGA010782-TA	3.52e-16	87.4	KOG3575@1|root,KOG3575@2759|Eukaryota,39RMC@33154|Opisthokonta,3BMQU@33208|Metazoa,3CZN3@33213|Bilateria,41X55@6656|Arthropoda,3SJ8E@50557|Insecta,448UN@7088|Lepidoptera	33208|Metazoa	K	zinc ion binding. It is involved in the biological process described with steroid hormone mediated signaling pathway	Hr96	GO:0000976,GO:0000977,GO:0000981,GO:0001012,GO:0001067,GO:0003674,GO:0003676,GO:0003677,GO:0003690,GO:0003700,GO:0004879,GO:0005488,GO:0006109,GO:0006355,GO:0006357,GO:0006950,GO:0007154,GO:0007165,GO:0008150,GO:0009605,GO:0009889,GO:0009987,GO:0009991,GO:0010468,GO:0010556,GO:0010675,GO:0010906,GO:0019219,GO:0019222,GO:0023052,GO:0030522,GO:0031323,GO:0031326,GO:0031667,GO:0032881,GO:0042592,GO:…	-	ko:K14035	ko04212,map04212	-	-	-	ko00000,ko00001,ko03000,ko03310	-	-	-	Hormone_recep,zf-C4
Rsor_tr|A0A815NXP5|A0A815NXP5_9BILA	1189612.A33Q_2393	1.41e-139	409.0	COG3191@1|root,COG3191@2|Bacteria,4NGDT@976|Bacteroidetes,47KDB@768503|Cytophagia	976|Bacteroidetes	EQ	Peptidase family S58	-	-	-	-	-	-	-	-	-	-	-	-	Peptidase_S58
Rsor_tr|A0A813PPW4|A0A813PPW4_9BILA	6412.HelroP151316	2.61e-33	130.0	KOG1327@1|root,KOG1327@2759|Eukaryota,38HGH@33154|Opisthokonta,3BBP5@33208|Metazoa,3E41A@33213|Bilateria	33208|Metazoa	T	vWA found in TerF C terminus	-	-	-	-	-	-	-	-	-	-	-	-	Copine
Rsor_tr|A0A813ST99|A0A813ST99_9BILA	6412.HelroP151316	2.61e-33	130.0	KOG1327@1|root,KOG1327@2759|Eukaryota,38HGH@33154|Opisthokonta,3BBP5@33208|Metazoa,3E41A@33213|Bilateria	33208|Metazoa	T	vWA found in TerF C terminus	-	-	-	-	-	-	-	-	-	-	-	-	Copine
Rsor_tr|A0A815J3R6|A0A815J3R6_9BILA	78898.MVEG_00752T0	1.4e-24	119.0	COG5560@1|root,KOG1870@2759|Eukaryota,38FGF@33154|Opisthokonta,3NU7E@4751|Fungi,1GRTT@112252|Fungi incertae sedis	4751|Fungi	O	Mortierella verticillata NRRL 6337	-	GO:0003674,GO:0003824,GO:0004843,GO:0005575,GO:0005622,GO:0005623,GO:0005634,GO:0005737,GO:0006508,GO:0006807,GO:0008150,GO:0008152,GO:0008233,GO:0008234,GO:0016787,GO:0019538,GO:0019783,GO:0036459,GO:0043170,GO:0043226,GO:0043227,GO:0043229,GO:0043231,GO:0044238,GO:0044424,GO:0044464,GO:0070011,GO:0071704,GO:0101005,GO:0140096,GO:1901564	3.4.19.12	ko:K11835	-	-	-	-	ko00000,ko01000,ko01002,ko04121	-	-	-	DUSP,UCH
Rsor_tr|A0A815FIR8|A0A815FIR8_9BILA	4641.GSMUA_Achr10P10660_001	2.46e-52	187.0	KOG0600@1|root,KOG0600@2759|Eukaryota,37KIY@33090|Viridiplantae,3GAAI@35493|Streptophyta,3KUGZ@4447|Liliopsida	35493|Streptophyta	T	Serine/Threonine protein kinases, catalytic domain	-	GO:0003674,GO:0003824,GO:0004672,GO:0004674,GO:0004693,GO:0005575,GO:0005622,GO:0005623,GO:0005634,GO:0006464,GO:0006468,GO:0006793,GO:0006796,GO:0006807,GO:0008150,GO:0008152,GO:0009987,GO:0016301,GO:0016310,GO:0016740,GO:0016772,GO:0016773,GO:0019538,GO:0036211,GO:0043170,GO:0043226,GO:0043227,GO:0043229,GO:0043231,GO:0043412,GO:0044237,GO:0044238,GO:0044260,GO:0044267,GO:0044424,GO:0044464,GO:…	2.7.11.22,2.7.11.23	ko:K08819	-	-	-	-	ko00000,ko01000,ko01001	-	-	-	Pkinase
Rsor_tr|A0A815FBN2|A0A815FBN2_9BILA	4641.GSMUA_Achr10P10660_001	9.39e-52	186.0	KOG0600@1|root,KOG0600@2759|Eukaryota,37KIY@33090|Viridiplantae,3GAAI@35493|Streptophyta,3KUGZ@4447|Liliopsida	35493|Streptophyta	T	Serine/Threonine protein kinases, catalytic domain	-	GO:0003674,GO:0003824,GO:0004672,GO:0004674,GO:0004693,GO:0005575,GO:0005622,GO:0005623,GO:0005634,GO:0006464,GO:0006468,GO:0006793,GO:0006796,GO:0006807,GO:0008150,GO:0008152,GO:0009987,GO:0016301,GO:0016310,GO:0016740,GO:0016772,GO:0016773,GO:0019538,GO:0036211,GO:0043170,GO:0043226,GO:0043227,GO:0043229,GO:0043231,GO:0043412,GO:0044237,GO:0044238,GO:0044260,GO:0044267,GO:0044424,GO:0044464,GO:…	2.7.11.22,2.7.11.23	ko:K08819	-	-	-	-	ko00000,ko01000,ko01001	-	-	-	Pkinase
Rsor_tr|A0A813X9M4|A0A813X9M4_9BILA	245174.XP_009267923.1	4.67e-15	76.3	2CZ2C@1|root,2S800@2759|Eukaryota,3A9YW@33154|Opisthokonta,3P6S2@4751|Fungi,3V2P7@5204|Basidiomycota	4751|Fungi	-	-	-	-	-	-	-	-	-	-	-	-	-	-	-
Rsor_tr|A0A813TQG8|A0A813TQG8_9BILA	10224.XP_002739903.1	4.25e-24	99.8	COG5126@1|root,KOG0027@2759|Eukaryota,38ETU@33154|Opisthokonta,3BAEQ@33208|Metazoa,3CUJJ@33213|Bilateria	33208|Metazoa	T	calmodulin	-	-	-	ko:K02183	ko04014,ko04015,ko04016,ko04020,ko04022,ko04024,ko04070,ko04114,ko04218,ko04261,ko04270,ko04371,ko04626,ko04713,ko04720,ko04722,ko04728,ko04740,ko04744,ko04745,ko04750,ko04910,ko04912,ko04915,ko04916,ko04921,ko04922,ko04924,ko04925,ko04970,ko04971,ko05010,ko05031,ko05034,ko05133,ko05152,ko05167,ko05200,ko05214,ko05418,map04014,map04015,map04016,map04020,map04022,map04024,map04070,map04114,map0421…	-	-	-	ko00000,ko00001,ko01009,ko03036,ko04131,ko04147	-	-	-	EF-hand_1
Rsor_tr|A0A813TXF5|A0A813TXF5_9BILA	10224.XP_002739903.1	4.12e-24	99.8	COG5126@1|root,KOG0027@2759|Eukaryota,38ETU@33154|Opisthokonta,3BAEQ@33208|Metazoa,3CUJJ@33213|Bilateria	33208|Metazoa	T	calmodulin	-	-	-	ko:K02183	ko04014,ko04015,ko04016,ko04020,ko04022,ko04024,ko04070,ko04114,ko04218,ko04261,ko04270,ko04371,ko04626,ko04713,ko04720,ko04722,ko04728,ko04740,ko04744,ko04745,ko04750,ko04910,ko04912,ko04915,ko04916,ko04921,ko04922,ko04924,ko04925,ko04970,ko04971,ko05010,ko05031,ko05034,ko05133,ko05152,ko05167,ko05200,ko05214,ko05418,map04014,map04015,map04016,map04020,map04022,map04024,map04070,map04114,map0421…	-	-	-	ko00000,ko00001,ko01009,ko03036,ko04131,ko04147	-	-	-	EF-hand_1
Rsor_tr|A0A814U866|A0A814U866_9BILA	135651.CBN26155	1e-10	70.1	KOG3656@1|root,KOG3656@2759|Eukaryota,38YQB@33154|Opisthokonta,3BCYC@33208|Metazoa,3CU7S@33213|Bilateria,40FK7@6231|Nematoda,1KXUX@119089|Chromadorea,40S1G@6236|Rhabditida	33208|Metazoa	T	Belongs to the G-protein coupled receptor 1 family	HTR1A	GO:0000003,GO:0001505,GO:0001586,GO:0001662,GO:0001941,GO:0001965,GO:0002118,GO:0002121,GO:0002209,GO:0003008,GO:0003674,GO:0004888,GO:0004930,GO:0004993,GO:0005102,GO:0005488,GO:0005515,GO:0005575,GO:0005623,GO:0005886,GO:0005887,GO:0006725,GO:0006807,GO:0006950,GO:0006952,GO:0007154,GO:0007165,GO:0007186,GO:0007187,GO:0007188,GO:0007193,GO:0007198,GO:0007200,GO:0007208,GO:0007210,GO:0007610,GO:…	-	ko:K04153	ko04024,ko04080,ko04726,ko04742,map04024,map04080,map04726,map04742	-	-	-	ko00000,ko00001,ko04030	-	-	-	7tm_1
Rsor_tr|A0A818GVX6|A0A818GVX6_9BILA	4113.PGSC0003DMT400042062	5.79e-18	83.2	COG5126@1|root,KOG0027@2759|Eukaryota,37TRC@33090|Viridiplantae,3GI7D@35493|Streptophyta,44J6R@71274|asterids	35493|Streptophyta	T	EF-hand domain	-	GO:0005513,GO:0007154,GO:0007165,GO:0008150,GO:0009593,GO:0009987,GO:0010035,GO:0010038,GO:0019722,GO:0019932,GO:0023052,GO:0035556,GO:0042221,GO:0050789,GO:0050794,GO:0050896,GO:0051592,GO:0051606,GO:0051716,GO:0065007	-	ko:K02183,ko:K13448	ko04014,ko04015,ko04016,ko04020,ko04022,ko04024,ko04070,ko04114,ko04218,ko04261,ko04270,ko04371,ko04626,ko04713,ko04720,ko04722,ko04728,ko04740,ko04744,ko04745,ko04750,ko04910,ko04912,ko04915,ko04916,ko04921,ko04922,ko04924,ko04925,ko04970,ko04971,ko05010,ko05031,ko05034,ko05133,ko05152,ko05167,ko05200,ko05214,ko05418,map04014,map04015,map04016,map04020,map04022,map04024,map04070,map04114,map0421…	-	-	-	ko00000,ko00001,ko01009,ko03036,ko04131,ko04147	-	-	-	EF-hand_1
Rsor_tr|A0A814XQ73|A0A814XQ73_9BILA	102125.Xen7305DRAFT_00048910	2.41e-45	158.0	COG3806@1|root,COG3806@2|Bacteria,1G0B3@1117|Cyanobacteria	1117|Cyanobacteria	T	ChrR Cupin-like domain	-	-	-	-	-	-	-	-	-	-	-	-	Cupin_7
Rsor_tr|A0A815EGP8|A0A815EGP8_9BILA	1239962.C943_00070	2.12e-124	373.0	COG3191@1|root,COG3191@2|Bacteria,4NGDT@976|Bacteroidetes,47KDB@768503|Cytophagia	976|Bacteroidetes	EQ	Peptidase family S58	-	-	-	-	-	-	-	-	-	-	-	-	Peptidase_S58
Rsor_tr|A0A816EZ22|A0A816EZ22_9BILA	32264.tetur13g03230.1	1.1e-14	79.3	COG5256@1|root,KOG0459@2759|Eukaryota,38F7M@33154|Opisthokonta,3BDI6@33208|Metazoa,3CVHP@33213|Bilateria,41XS6@6656|Arthropoda	33208|Metazoa	J	GTPase activity	GSPT1	GO:0000082,GO:0000166,GO:0000184,GO:0000278,GO:0000956,GO:0001882,GO:0001883,GO:0002181,GO:0002184,GO:0003674,GO:0003676,GO:0003723,GO:0003747,GO:0003824,GO:0003924,GO:0005488,GO:0005525,GO:0005575,GO:0005622,GO:0005623,GO:0005737,GO:0005829,GO:0006139,GO:0006401,GO:0006402,GO:0006412,GO:0006415,GO:0006464,GO:0006479,GO:0006518,GO:0006725,GO:0006807,GO:0007049,GO:0008079,GO:0008135,GO:0008150,GO:…	-	ko:K03267	ko03015,map03015	-	-	-	ko00000,ko00001,ko03012,ko03019	-	-	-	GTP_EFTU,GTP_EFTU_D2,GTP_EFTU_D3,PAM2
Rsor_tr|A0A815JUP3|A0A815JUP3_9BILA	714943.Mucpa_3760	1.11e-140	409.0	COG0667@1|root,COG0667@2|Bacteria,4NGRK@976|Bacteroidetes,1IQSB@117747|Sphingobacteriia	976|Bacteroidetes	C	Aldo/keto reductase family	-	-	1.1.1.122	ko:K00064	ko00051,ko00053,ko01100,ko01110,ko01120,map00051,map00053,map01100,map01110,map01120	M00114	R07675,R08926	RC00066,RC00161	ko00000,ko00001,ko00002,ko01000	-	-	-	Aldo_ket_red
Rsor_tr|A0A814XVV6|A0A814XVV6_9BILA	209285.XP_006693470.1	2.19e-23	104.0	COG5126@1|root,KOG0044@2759|Eukaryota,38GAM@33154|Opisthokonta,3NWK4@4751|Fungi,3QK7K@4890|Ascomycota,213DQ@147550|Sordariomycetes,3UAPX@5139|Sordariales,3HBY6@35718|Chaetomiaceae	4751|Fungi	T	EF-hand domain	ncs1	GO:0000139,GO:0003674,GO:0005488,GO:0005509,GO:0005575,GO:0005622,GO:0005623,GO:0005737,GO:0005794,GO:0005829,GO:0005886,GO:0007154,GO:0007165,GO:0008047,GO:0008150,GO:0009893,GO:0009966,GO:0009987,GO:0010522,GO:0010523,GO:0010562,GO:0010646,GO:0010959,GO:0012505,GO:0016020,GO:0019207,GO:0019209,GO:0019220,GO:0019222,GO:0019722,GO:0019932,GO:0023051,GO:0023052,GO:0030234,GO:0031090,GO:0031323,GO:…	-	ko:K19932	-	-	-	-	ko00000,ko04131	-	-	-	EF-hand_1,EF-hand_5,EF-hand_6,EF-hand_7
Rsor_tr|A0A814XWW1|A0A814XWW1_9BILA	209285.XP_006693470.1	3.06e-23	103.0	COG5126@1|root,KOG0044@2759|Eukaryota,38GAM@33154|Opisthokonta,3NWK4@4751|Fungi,3QK7K@4890|Ascomycota,213DQ@147550|Sordariomycetes,3UAPX@5139|Sordariales,3HBY6@35718|Chaetomiaceae	4751|Fungi	T	EF-hand domain	ncs1	GO:0000139,GO:0003674,GO:0005488,GO:0005509,GO:0005575,GO:0005622,GO:0005623,GO:0005737,GO:0005794,GO:0005829,GO:0005886,GO:0007154,GO:0007165,GO:0008047,GO:0008150,GO:0009893,GO:0009966,GO:0009987,GO:0010522,GO:0010523,GO:0010562,GO:0010646,GO:0010959,GO:0012505,GO:0016020,GO:0019207,GO:0019209,GO:0019220,GO:0019222,GO:0019722,GO:0019932,GO:0023051,GO:0023052,GO:0030234,GO:0031090,GO:0031323,GO:…	-	ko:K19932	-	-	-	-	ko00000,ko04131	-	-	-	EF-hand_1,EF-hand_5,EF-hand_6,EF-hand_7
Rsor_tr|A0A813U0L4|A0A813U0L4_9BILA	78898.MVEG_09025T0	7.2e-23	96.3	2B15E@1|root,2S09K@2759|Eukaryota,3A5PZ@33154|Opisthokonta,3Q1FG@4751|Fungi,1GUP1@112252|Fungi incertae sedis	4751|Fungi	S	Hypothetical protein FLILHELTA	-	-	-	-	-	-	-	-	-	-	-	-	FLILHELTA
Rsor_tr|A0A814U0R0|A0A814U0R0_9BILA	78898.MVEG_09025T0	1.43e-22	95.5	2B15E@1|root,2S09K@2759|Eukaryota,3A5PZ@33154|Opisthokonta,3Q1FG@4751|Fungi,1GUP1@112252|Fungi incertae sedis	4751|Fungi	S	Hypothetical protein FLILHELTA	-	-	-	-	-	-	-	-	-	-	-	-	FLILHELTA
Rsor_tr|A0A813TH74|A0A813TH74_9BILA	864702.OsccyDRAFT_0819	1.65e-14	73.2	COG2149@1|root,COG2149@2|Bacteria,1G61R@1117|Cyanobacteria,1HB2U@1150|Oscillatoriales	1117|Cyanobacteria	S	membrane	-	-	-	ko:K00389	-	-	-	-	ko00000	-	-	-	DUF202
Rsor_tr|A0A813R8D4|A0A813R8D4_9BILA	864702.OsccyDRAFT_0819	1.65e-14	73.2	COG2149@1|root,COG2149@2|Bacteria,1G61R@1117|Cyanobacteria,1HB2U@1150|Oscillatoriales	1117|Cyanobacteria	S	membrane	-	-	-	ko:K00389	-	-	-	-	ko00000	-	-	-	DUF202
Rsor_tr|A0A815ZDK9|A0A815ZDK9_9BILA	5888.CAK81822	3.32e-49	184.0	KOG0598@1|root,KOG0598@2759|Eukaryota,3ZDJH@5878|Ciliophora	5878|Ciliophora	T	Extension to Ser/Thr-type protein kinases	-	-	2.7.11.1	ko:K13303	ko04068,ko04151,map04068,map04151	-	-	-	ko00000,ko00001,ko01000,ko01001	-	-	-	Pkinase
Rsor_tr|A0A815VM34|A0A815VM34_9BILA	115417.EPrPW00000024969	4.67e-10	65.1	COG1409@1|root,KOG1378@2759|Eukaryota	2759|Eukaryota	E	acid phosphatase activity	-	GO:0003674,GO:0003824,GO:0003993,GO:0005048,GO:0005488,GO:0005575,GO:0005622,GO:0005623,GO:0005737,GO:0005739,GO:0005740,GO:0005768,GO:0005794,GO:0005802,GO:0006109,GO:0006605,GO:0006626,GO:0006793,GO:0006796,GO:0006810,GO:0006839,GO:0006886,GO:0006996,GO:0007005,GO:0007006,GO:0008104,GO:0008150,GO:0008152,GO:0009507,GO:0009526,GO:0009536,GO:0009941,GO:0009987,GO:0012505,GO:0015031,GO:0015833,GO:…	-	ko:K22390	-	-	-	-	ko00000	-	-	-	Metallophos,Metallophos_C,Pur_ac_phosph_N
Rsor_tr|A0A816EBU5|A0A816EBU5_9BILA	4787.PITG_17239T0	1.02e-36	147.0	COG1409@1|root,KOG1378@2759|Eukaryota,3QCDE@4776|Peronosporales	4776|Peronosporales	G	Iron/zinc purple acid phosphatase-like protein C	-	-	-	ko:K22390	-	-	-	-	ko00000	-	-	-	Metallophos,Metallophos_C,Pur_ac_phosph_N
Rsor_tr|A0A814NHY4|A0A814NHY4_9BILA	6334.EFV60305	7.04e-64	231.0	COG5599@1|root,KOG0791@2759|Eukaryota,398AJ@33154|Opisthokonta,3BGHT@33208|Metazoa,3CTHQ@33213|Bilateria,40ANP@6231|Nematoda	33208|Metazoa	T	transmembrane receptor protein tyrosine phosphatase activity	-	GO:0000902,GO:0000904,GO:0001708,GO:0002119,GO:0002164,GO:0003008,GO:0003674,GO:0003824,GO:0004721,GO:0004725,GO:0004888,GO:0005001,GO:0005575,GO:0005622,GO:0005623,GO:0005886,GO:0006464,GO:0006470,GO:0006793,GO:0006796,GO:0006807,GO:0006928,GO:0006935,GO:0007154,GO:0007165,GO:0007275,GO:0007399,GO:0007409,GO:0007411,GO:0007417,GO:0007424,GO:0007610,GO:0007611,GO:0007613,GO:0007616,GO:0008045,GO:…	3.1.3.48	ko:K05694	ko04520,map04520	-	-	-	ko00000,ko00001,ko01000,ko01009,ko04516	-	-	-	Y_phosphatase,fn3
Rsor_tr|A0A816CU39|A0A816CU39_9BILA	1242864.D187_007428	3.02e-51	176.0	COG0673@1|root,COG0673@2|Bacteria	2|Bacteria	S	inositol 2-dehydrogenase activity	mmyG	-	-	-	-	-	-	-	-	-	-	-	GFO_IDH_MocA,GFO_IDH_MocA_C
Rsor_tr|A0A813VY66|A0A813VY66_9BILA	69781.S8ATE2	1.18e-30	119.0	2EHN1@1|root,2SN95@2759|Eukaryota,3AJU7@33154|Opisthokonta,3P46T@4751|Fungi,3R3H1@4890|Ascomycota,20IRV@147545|Eurotiomycetes,3SD0D@5042|Eurotiales	4751|Fungi	-	-	-	-	-	-	-	-	-	-	-	-	-	-	-
Rsor_tr|A0A813VGZ5|A0A813VGZ5_9BILA	69781.S8ATE2	4.64e-30	117.0	2EHN1@1|root,2SN95@2759|Eukaryota,3AJU7@33154|Opisthokonta,3P46T@4751|Fungi,3R3H1@4890|Ascomycota,20IRV@147545|Eurotiomycetes,3SD0D@5042|Eurotiales	4751|Fungi	-	-	-	-	-	-	-	-	-	-	-	-	-	-	-
Rsor_tr|A0A814DN43|A0A814DN43_9BILA	6412.HelroP150569	3.25e-08	61.2	COG0053@1|root,KOG1485@2759|Eukaryota,38GMA@33154|Opisthokonta,3BK4J@33208|Metazoa,3D51K@33213|Bilateria	33208|Metazoa	P	cation transmembrane transporter activity	-	-	-	-	-	-	-	-	-	-	-	-	Cation_efflux,ZT_dimer
Rsor_tr|A0A815BWV1|A0A815BWV1_9BILA	5762.XP_002673106.1	3.61e-141	434.0	COG3576@1|root,2RGGK@2759|Eukaryota	2759|Eukaryota	S	Pyridoxamine 5'-phosphate oxidase	-	-	-	-	-	-	-	-	-	-	-	-	NAD_binding_1,NAD_binding_6,Putative_PNPOx
Rsor_tr|A0A818NXV4|A0A818NXV4_9BILA	1123248.KB893348_gene242	3.92e-36	125.0	2E6T1@1|root,331D1@2|Bacteria,4NVDA@976|Bacteroidetes	976|Bacteroidetes	-	-	-	-	-	-	-	-	-	-	-	-	-	-	-
Rsor_tr|A0A813XEI2|A0A813XEI2_9BILA	8081.XP_008401153.1	1.33e-16	85.5	COG5640@1|root,KOG3627@2759|Eukaryota	2759|Eukaryota	O	serine-type endopeptidase activity	-	-	-	ko:K08664,ko:K09628,ko:K09630,ko:K09640	-	-	-	-	ko00000,ko00537,ko01000,ko01002	-	-	-	Trypsin
Rsor_tr|A0A813Y532|A0A813Y532_9BILA	8081.XP_008401153.1	1.33e-16	85.5	COG5640@1|root,KOG3627@2759|Eukaryota	2759|Eukaryota	O	serine-type endopeptidase activity	-	-	-	ko:K08664,ko:K09628,ko:K09630,ko:K09640	-	-	-	-	ko00000,ko00537,ko01000,ko01002	-	-	-	Trypsin
Rsor_tr|A0A815H0B1|A0A815H0B1_9BILA	6412.HelroP159107	1.29e-10	72.0	KOG3656@1|root,KOG3656@2759|Eukaryota,3AB0A@33154|Opisthokonta,3BU0Q@33208|Metazoa,3DAS0@33213|Bilateria	33208|Metazoa	S	7 transmembrane receptor (rhodopsin family)	-	-	-	ko:K04239	ko04080,map04080	-	-	-	ko00000,ko00001,ko04030	-	-	-	7tm_1
Rsor_tr|A0A813R8U5|A0A813R8U5_9BILA	227086.JGI_V11_86119	3.25e-71	231.0	COG0846@1|root,KOG1905@2759|Eukaryota	2759|Eukaryota	K	NAD-dependent histone deacetylase activity (H3-K18 specific)	-	-	2.4.2.31	ko:K11416,ko:K11417	ko04714,ko05230,map04714,map05230	-	-	-	ko00000,ko00001,ko01000,ko03036	-	-	-	SIR2
Rsor_tr|A0A813R8D6|A0A813R8D6_9BILA	9315.ENSMEUP00000002375	6.09e-25	103.0	COG5126@1|root,KOG0044@2759|Eukaryota,38CP2@33154|Opisthokonta,3BGBM@33208|Metazoa,3D08Q@33213|Bilateria,485RC@7711|Chordata,497QI@7742|Vertebrata,3JIIA@40674|Mammalia,4KANY@9263|Metatheria	33208|Metazoa	T	Hippocalcin like 4	HPCAL4	GO:0003674,GO:0005246,GO:0005488,GO:0005509,GO:0005515,GO:0005575,GO:0005622,GO:0005623,GO:0007275,GO:0007399,GO:0007417,GO:0008022,GO:0008150,GO:0016247,GO:0019904,GO:0032501,GO:0032502,GO:0043167,GO:0043169,GO:0044464,GO:0046872,GO:0048731,GO:0048856,GO:0065007,GO:0065009,GO:0098772,GO:0099106	-	ko:K19936	-	-	-	-	ko00000,ko04131	-	-	-	EF-hand_1,EF-hand_7
Rsor_tr|A0A819EY88|A0A819EY88_9BILA	144197.XP_008289035.1	1.03e-18	93.6	KOG0527@1|root,KOG0527@2759|Eukaryota,39VBP@33154|Opisthokonta,3BQCA@33208|Metazoa,3D7FQ@33213|Bilateria,48FCU@7711|Chordata,49CND@7742|Vertebrata,4A3K5@7898|Actinopterygii	33208|Metazoa	K	SRY (sex determining region Y)-box 32	sox32	-	-	ko:K04495,ko:K09270	ko04310,map04310	-	-	-	ko00000,ko00001,ko03000	-	-	-	HMG_box
Rsor_tr|A0A815GEB6|A0A815GEB6_9BILA	35128.Thaps3741	6.39e-09	63.5	KOG3071@1|root,KOG3071@2759|Eukaryota,2XA75@2836|Bacillariophyta	2836|Bacillariophyta	I	GNS1/SUR4 family	-	-	-	-	-	-	-	-	-	-	-	-	ELO
Rsor_tr|A0A815I7P9|A0A815I7P9_9BILA	430498.S8AD94	8.52e-134	408.0	KOG1172@1|root,KOG1172@2759|Eukaryota,38BCI@33154|Opisthokonta,3NVYG@4751|Fungi,3QK6U@4890|Ascomycota	4751|Fungi	P	Anion exchange family protein	-	-	-	ko:K02355	-	-	-	-	ko00000,ko03012,ko03029	-	-	-	HCO3_cotransp
Rsor_tr|A0A815J0B0|A0A815J0B0_9BILA	430498.S8AD94	6.44e-167	497.0	KOG1172@1|root,KOG1172@2759|Eukaryota,38BCI@33154|Opisthokonta,3NVYG@4751|Fungi,3QK6U@4890|Ascomycota	4751|Fungi	P	Anion exchange family protein	-	-	-	ko:K02355	-	-	-	-	ko00000,ko03012,ko03029	-	-	-	HCO3_cotransp
Rsor_tr|A0A815DNE1|A0A815DNE1_9BILA	5911.EAS03561	1.7e-59	211.0	2D2TQ@1|root,2SNZK@2759|Eukaryota	2759|Eukaryota	-	-	-	-	-	-	-	-	-	-	-	-	-	-	-
Rsor_tr|A0A815USN1|A0A815USN1_9BILA	42254.XP_004622632.1	4.95e-13	70.9	COG5126@1|root,KOG0044@2759|Eukaryota,38GAM@33154|Opisthokonta,3BD5S@33208|Metazoa,3CS7H@33213|Bilateria,484PD@7711|Chordata,48XHY@7742|Vertebrata,3J2ZA@40674|Mammalia	33208|Metazoa	T	calcium ion binding	HPCAL1	GO:0003674,GO:0005488,GO:0005509,GO:0043167,GO:0043169,GO:0046872	-	ko:K19695	ko04740,map04740	-	-	-	ko00000,ko00001	-	-	-	EF-hand_1,EF-hand_6,EF-hand_7
Rsor_tr|A0A815QG82|A0A815QG82_9BILA	5722.XP_001584133.1	1.72e-45	171.0	KOG0598@1|root,KOG0598@2759|Eukaryota	5722.XP_001584133.1|-	H	protein serine/threonine kinase activity	-	-	-	-	-	-	-	-	-	-	-	-	-
Rsor_tr|A0A815R757|A0A815R757_9BILA	5932.XP_004032389.1	3.36e-41	154.0	KOG0598@1|root,KOG0598@2759|Eukaryota	2759|Eukaryota	H	protein serine/threonine kinase activity	-	-	-	-	-	-	-	-	-	-	-	-	Pkinase
Rsor_tr|A0A813XHG1|A0A813XHG1_9BILA	929703.KE386491_gene393	3.67e-51	174.0	COG3239@1|root,COG3239@2|Bacteria,4NHGR@976|Bacteroidetes,47MNE@768503|Cytophagia	976|Bacteroidetes	I	fatty acid desaturase	-	-	-	ko:K09836	ko00906,map00906	-	R05345,R07549,R07557,R07563,R07564,R07565,R07566,R07567,R07571,R07573	RC01900,RC01991	ko00000,ko00001	-	-	-	FA_desaturase
Rsor_tr|A0A813XUX0|A0A813XUX0_9BILA	484018.BACPLE_01420	3.8e-10	64.3	COG0569@1|root,COG0569@2|Bacteria,4NIX8@976|Bacteroidetes,2G332@200643|Bacteroidia,4AW8U@815|Bacteroidaceae	976|Bacteroidetes	P	Ion transport protein	-	-	-	ko:K10716	-	-	-	-	ko00000,ko02000	1.A.1.1,1.A.1.13,1.A.1.17,1.A.1.24,1.A.1.25,1.A.1.6	-	-	Ion_trans,Ion_trans_2
Rsor_tr|A0A813U4H9|A0A813U4H9_9BILA	484018.BACPLE_01420	3.8e-10	64.3	COG0569@1|root,COG0569@2|Bacteria,4NIX8@976|Bacteroidetes,2G332@200643|Bacteroidia,4AW8U@815|Bacteroidaceae	976|Bacteroidetes	P	Ion transport protein	-	-	-	ko:K10716	-	-	-	-	ko00000,ko02000	1.A.1.1,1.A.1.13,1.A.1.17,1.A.1.24,1.A.1.25,1.A.1.6	-	-	Ion_trans,Ion_trans_2
Rsor_tr|A0A815J6G9|A0A815J6G9_9BILA	7220.FBpp0136531	1.44e-108	349.0	KOG3701@1|root,KOG3701@2759|Eukaryota,38BD4@33154|Opisthokonta,3BA66@33208|Metazoa,3CRAN@33213|Bilateria,41WC8@6656|Arthropoda,3SJV9@50557|Insecta,452AU@7147|Diptera,45QC4@7214|Drosophilidae	33208|Metazoa	K	Sequence-specific DNA binding transcription factor activity. It is involved in the biological process described with regulation of transcription, DNA-templated	SMAD2	GO:0000122,GO:0000228,GO:0000578,GO:0000785,GO:0000790,GO:0000902,GO:0000904,GO:0000976,GO:0000977,GO:0000978,GO:0000981,GO:0000982,GO:0000983,GO:0000987,GO:0001012,GO:0001067,GO:0001077,GO:0001085,GO:0001102,GO:0001228,GO:0001501,GO:0001503,GO:0001505,GO:0001558,GO:0001649,GO:0001654,GO:0001655,GO:0001657,GO:0001666,GO:0001701,GO:0001704,GO:0001706,GO:0001707,GO:0001756,GO:0001775,GO:0001817,GO:…	-	ko:K04500	ko04068,ko04110,ko04144,ko04218,ko04350,ko04371,ko04390,ko04520,ko04550,ko04659,ko04926,ko04933,ko05142,ko05166,ko05200,ko05210,ko05212,ko05225,ko05226,ko05321,map04068,map04110,map04144,map04218,map04350,map04371,map04390,map04520,map04550,map04659,map04926,map04933,map05142,map05166,map05200,map05210,map05212,map05225,map05226,map05321	M00680,M00681	-	-	ko00000,ko00001,ko00002	-	-	-	MH1,MH2
Rsor_tr|A0A816B2F9|A0A816B2F9_9BILA	7955.ENSDARP00000123642	8.41e-16	81.6	COG0123@1|root,KOG1343@2759|Eukaryota,38BSE@33154|Opisthokonta,3B9NQ@33208|Metazoa,3CTME@33213|Bilateria,48BYX@7711|Chordata,48VSU@7742|Vertebrata,4A044@7898|Actinopterygii	33208|Metazoa	B	Responsible for the deacetylation of lysine residues on the N-terminal part of the core histones (H2A, H2B, H3 and H4). Histone deacetylation gives a tag for epigenetic repression and plays an important role in transcriptional regulation, cell cycle progression and developmental events	HDAC7	GO:0000118,GO:0000122,GO:0001568,GO:0001570,GO:0001775,GO:0001817,GO:0001818,GO:0001944,GO:0002376,GO:0002520,GO:0002521,GO:0003008,GO:0003674,GO:0003682,GO:0003712,GO:0003714,GO:0003824,GO:0004407,GO:0005080,GO:0005488,GO:0005515,GO:0005575,GO:0005622,GO:0005623,GO:0005634,GO:0005654,GO:0005737,GO:0005829,GO:0006325,GO:0006355,GO:0006357,GO:0006464,GO:0006473,GO:0006475,GO:0006476,GO:0006807,GO:…	3.5.1.98	ko:K11406,ko:K11408	ko04371,ko05034,ko05165,ko05169,ko05203,map04371,map05034,map05165,map05169,map05203	-	-	-	ko00000,ko00001,ko01000,ko03036	-	-	-	Hist_deacetyl
Rsor_tr|A0A815JP32|A0A815JP32_9BILA	128390.XP_009461904.1	9.24e-18	94.4	KOG4216@1|root,KOG4216@2759|Eukaryota,38C0E@33154|Opisthokonta,3BE0B@33208|Metazoa,3CUND@33213|Bilateria,48453@7711|Chordata,496MX@7742|Vertebrata,4GKSG@8782|Aves	33208|Metazoa	K	receptor	RORB	GO:0000122,GO:0000976,GO:0000977,GO:0000978,GO:0000981,GO:0000982,GO:0000987,GO:0001012,GO:0001067,GO:0001077,GO:0001101,GO:0001228,GO:0001654,GO:0001754,GO:0003407,GO:0003674,GO:0003676,GO:0003677,GO:0003690,GO:0003700,GO:0004879,GO:0004888,GO:0004930,GO:0005488,GO:0005515,GO:0005575,GO:0005622,GO:0005623,GO:0005634,GO:0005654,GO:0006139,GO:0006351,GO:0006352,GO:0006355,GO:0006357,GO:0006366,GO:…	-	ko:K08532,ko:K08533,ko:K08701,ko:K14033	ko04659,ko04710,ko05321,map04659,map04710,map05321	-	-	-	ko00000,ko00001,ko03000,ko03310	-	-	-	Hormone_recep,zf-C4
Rsor_tr|A0A816D1W3|A0A816D1W3_9BILA	8010.XP_010867954.1	4.33e-48	179.0	COG1131@1|root,KOG0059@2759|Eukaryota,38BPG@33154|Opisthokonta,3BBB4@33208|Metazoa,3CSBI@33213|Bilateria,48247@7711|Chordata,4907A@7742|Vertebrata,49Y5W@7898|Actinopterygii	33208|Metazoa	I	ATP-binding cassette sub-family A	ABCA3	GO:0000166,GO:0003674,GO:0003824,GO:0005215,GO:0005319,GO:0005488,GO:0005524,GO:0005575,GO:0005622,GO:0005623,GO:0005737,GO:0005886,GO:0006807,GO:0006810,GO:0006869,GO:0008144,GO:0008150,GO:0008152,GO:0009987,GO:0010876,GO:0012505,GO:0012506,GO:0015399,GO:0015405,GO:0016020,GO:0016021,GO:0016462,GO:0016787,GO:0016817,GO:0016818,GO:0016887,GO:0017076,GO:0017111,GO:0019538,GO:0022804,GO:0022857,GO:…	-	ko:K05643	ko02010,map02010	-	-	-	ko00000,ko00001,ko02000	3.A.1.211	-	-	ABC2_membrane_3,ABC_tran
Rsor_tr|A0A813SEA7|A0A813SEA7_9BILA	144197.XP_008300018.1	1.32e-15	84.3	KOG1217@1|root,KOG1217@2759|Eukaryota,38GX4@33154|Opisthokonta,3BGYT@33208|Metazoa,3CVXN@33213|Bilateria,482EV@7711|Chordata,495AW@7742|Vertebrata,4A13A@7898|Actinopterygii	33208|Metazoa	T	Si dkey-234i14.3	-	-	-	ko:K17342	-	-	-	-	ko00000	-	-	-	EGF,EGF_CA,Sushi
Rsor_tr|A0A813SC88|A0A813SC88_9BILA	144197.XP_008300018.1	1.32e-15	84.3	KOG1217@1|root,KOG1217@2759|Eukaryota,38GX4@33154|Opisthokonta,3BGYT@33208|Metazoa,3CVXN@33213|Bilateria,482EV@7711|Chordata,495AW@7742|Vertebrata,4A13A@7898|Actinopterygii	33208|Metazoa	T	Si dkey-234i14.3	-	-	-	ko:K17342	-	-	-	-	ko00000	-	-	-	EGF,EGF_CA,Sushi
Rsor_tr|A0A815D471|A0A815D471_9BILA	1122138.AQUZ01000012_gene6009	2.01e-18	81.3	COG1917@1|root,COG1917@2|Bacteria,2IJ0Z@201174|Actinobacteria	201174|Actinobacteria	S	ChrR Cupin-like domain	-	-	-	-	-	-	-	-	-	-	-	-	Cupin_7
Rsor_tr|A0A815YU60|A0A815YU60_9BILA	1122138.AQUZ01000012_gene6009	1.57e-18	81.6	COG1917@1|root,COG1917@2|Bacteria,2IJ0Z@201174|Actinobacteria	201174|Actinobacteria	S	ChrR Cupin-like domain	-	-	-	-	-	-	-	-	-	-	-	-	Cupin_7
Rsor_tr|A0A815SJ15|A0A815SJ15_9BILA	1460634.JCM19037_2210	9.37e-11	65.5	COG1295@1|root,COG1295@2|Bacteria	2|Bacteria	S	lipopolysaccharide transmembrane transporter activity	yihY	-	-	ko:K07058	-	-	-	-	ko00000	-	-	-	Virul_fac_BrkB
Rsor_tr|A0A815ERQ1|A0A815ERQ1_9BILA	45130.XP_007700803.1	5.36e-52	174.0	COG1335@1|root,2SMMI@2759|Eukaryota,39UZB@33154|Opisthokonta,3P0HV@4751|Fungi,3QQGI@4890|Ascomycota,1ZZZ2@147541|Dothideomycetes,4KHPN@92860|Pleosporales	4751|Fungi	Q	Isochorismatase family	-	-	-	-	-	-	-	-	-	-	-	-	Isochorismatase
Rsor_tr|A0A818NH87|A0A818NH87_9BILA	1210884.HG799473_gene14969	2.13e-46	171.0	2DBS0@1|root,2ZANT@2|Bacteria,2IY4P@203682|Planctomycetes	203682|Planctomycetes	-	-	-	-	-	-	-	-	-	-	-	-	-	-	-
Rsor_tr|A0A815P763|A0A815P763_9BILA	7425.NV13395-PA	8.6e-107	348.0	COG0639@1|root,KOG0375@2759|Eukaryota,38BQG@33154|Opisthokonta,3BAVD@33208|Metazoa,3CSW7@33213|Bilateria,41TKP@6656|Arthropoda,3SFKH@50557|Insecta,46KPK@7399|Hymenoptera	33208|Metazoa	T	Serine threonine-protein phosphatase	-	GO:0000302,GO:0001505,GO:0002682,GO:0003008,GO:0003674,GO:0003824,GO:0004721,GO:0004722,GO:0004723,GO:0005575,GO:0005622,GO:0005623,GO:0005737,GO:0005955,GO:0006464,GO:0006470,GO:0006793,GO:0006796,GO:0006807,GO:0006810,GO:0006836,GO:0006950,GO:0006979,GO:0007154,GO:0007267,GO:0007268,GO:0007269,GO:0007610,GO:0007611,GO:0007613,GO:0008021,GO:0008150,GO:0008152,GO:0008287,GO:0009987,GO:0010035,GO:…	3.1.3.16	ko:K04348	ko04010,ko04020,ko04022,ko04114,ko04218,ko04310,ko04360,ko04370,ko04380,ko04650,ko04658,ko04659,ko04660,ko04662,ko04720,ko04724,ko04728,ko04921,ko04922,ko04924,ko05010,ko05014,ko05031,ko05152,ko05166,ko05167,map04010,map04020,map04022,map04114,map04218,map04310,map04360,map04370,map04380,map04650,map04658,map04659,map04660,map04662,map04720,map04724,map04728,map04921,map04922,map04924,map05010,ma…	-	-	-	ko00000,ko00001,ko01000,ko01009	-	-	-	Metallophos
Rsor_tr|A0A815FZC6|A0A815FZC6_9BILA	1038859.AXAU01000013_gene6552	3.27e-177	500.0	COG0111@1|root,COG0111@2|Bacteria,1MW0R@1224|Proteobacteria,2TWC9@28211|Alphaproteobacteria,3JVP3@41294|Bradyrhizobiaceae	28211|Alphaproteobacteria	EH	D-isomer specific 2-hydroxyacid dehydrogenase, catalytic domain	-	-	1.1.1.399,1.1.1.95	ko:K00058	ko00260,ko00680,ko01100,ko01120,ko01130,ko01200,ko01230,map00260,map00680,map01100,map01120,map01130,map01200,map01230	M00020	R01513	RC00031	ko00000,ko00001,ko00002,ko01000,ko04147	-	-	-	2-Hacid_dh,2-Hacid_dh_C
Rsor_tr|A0A813NUC8|A0A813NUC8_9BILA	1237149.C900_00883	1.07e-45	151.0	COG0662@1|root,COG0662@2|Bacteria,4NS6V@976|Bacteroidetes,47QTI@768503|Cytophagia	976|Bacteroidetes	G	mannose-6-phosphate isomerase	-	-	-	-	-	-	-	-	-	-	-	-	Cupin_2
Rsor_tr|A0A815K0P2|A0A815K0P2_9BILA	1444711.CCJF01000004_gene2080	1.56e-141	415.0	COG2124@1|root,COG2124@2|Bacteria	2|Bacteria	Q	cytochrome p450	-	-	-	-	-	-	-	-	-	-	-	-	p450
Rsor_tr|A0A815FBM7|A0A815FBM7_9BILA	263358.VAB18032_03065	8.3e-30	133.0	28IH4@1|root,2Z8IE@2|Bacteria,2GT8K@201174|Actinobacteria,4DGYV@85008|Micromonosporales	201174|Actinobacteria	S	Iron-containing redox enzyme	-	-	-	-	-	-	-	-	-	-	-	-	Haem_oxygenas_2
Rsor_tr|A0A815ZS54|A0A815ZS54_9BILA	263358.VAB18032_03065	8.3e-30	133.0	28IH4@1|root,2Z8IE@2|Bacteria,2GT8K@201174|Actinobacteria,4DGYV@85008|Micromonosporales	201174|Actinobacteria	S	Iron-containing redox enzyme	-	-	-	-	-	-	-	-	-	-	-	-	Haem_oxygenas_2
Rsor_tr|A0A814PAZ7|A0A814PAZ7_9BILA	7668.SPU_025555-tr	1.32e-26	106.0	COG1100@1|root,KOG0071@2759|Eukaryota,38I0U@33154|Opisthokonta,3BFEV@33208|Metazoa,3CVC3@33213|Bilateria	33208|Metazoa	U	myeloid cell apoptotic process	ARF6	GO:0000003,GO:0000166,GO:0000280,GO:0000768,GO:0000910,GO:0001505,GO:0001654,GO:0001726,GO:0001745,GO:0001882,GO:0001883,GO:0001889,GO:0002682,GO:0003674,GO:0003824,GO:0003924,GO:0003956,GO:0005488,GO:0005515,GO:0005525,GO:0005575,GO:0005622,GO:0005623,GO:0005737,GO:0005768,GO:0005769,GO:0005829,GO:0005886,GO:0005938,GO:0006464,GO:0006471,GO:0006807,GO:0006810,GO:0006836,GO:0006897,GO:0006915,GO:…	-	ko:K07941	ko04014,ko04072,ko04144,ko04666,map04014,map04072,map04144,map04666	-	-	-	ko00000,ko00001,ko04031,ko04131,ko04147	-	-	-	Arf
Rsor_tr|A0A814FTU5|A0A814FTU5_9BILA	868131.MSWAN_0823	1.74e-18	94.7	COG1397@1|root,arCOG04448@2157|Archaea,2XV15@28890|Euryarchaeota,23P6B@183925|Methanobacteria	183925|Methanobacteria	O	ADP-ribosylglycohydrolase	-	-	2.5.1.3	ko:K00788	ko00730,ko01100,map00730,map01100	M00127	R03223,R10712	RC00224,RC03255,RC03397	ko00000,ko00001,ko00002,ko01000	-	-	-	ADP_ribosyl_GH
Rsor_tr|A0A813YX15|A0A813YX15_9BILA	1227349.C170_24918	4.86e-30	125.0	COG1397@1|root,COG1397@2|Bacteria,1TQXG@1239|Firmicutes,4HE5F@91061|Bacilli,26TKM@186822|Paenibacillaceae	91061|Bacilli	O	ADP-ribosylglycohydrolase	draG	-	3.2.2.24	ko:K05521	-	-	-	-	ko00000,ko01000	-	-	-	ADP_ribosyl_GH
Rsor_tr|A0A818W5Y8|A0A818W5Y8_9BILA	529818.AMSG_12392T0	1.85e-90	281.0	28NX2@1|root,2ST8D@2759|Eukaryota	2759|Eukaryota	-	-	-	-	-	-	-	-	-	-	-	-	-	-	-
Rsor_tr|A0A814CUK7|A0A814CUK7_9BILA	529818.AMSG_12392T0	1.85e-90	281.0	28NX2@1|root,2ST8D@2759|Eukaryota	2759|Eukaryota	-	-	-	-	-	-	-	-	-	-	-	-	-	-	-
Rsor_tr|A0A818PV79|A0A818PV79_9BILA	2880.D7FKZ7	5.38e-14	77.4	COG1552@1|root,KOG0003@2759|Eukaryota	2759|Eukaryota	J	structural constituent of ribosome	-	-	-	ko:K02983	ko03010,map03010	M00177,M00179	-	-	br01610,ko00000,ko00001,ko00002,ko03011,ko04121	-	-	-	ubiquitin,zf-RING_2
Rsor_tr|A0A813QYN0|A0A813QYN0_9BILA	3760.EMJ14993	3.91e-53	198.0	KOG1041@1|root,KOG1041@2759|Eukaryota,37R3G@33090|Viridiplantae,3GC0H@35493|Streptophyta,4JSSI@91835|fabids	35493|Streptophyta	J	Belongs to the argonaute family	AGO2	GO:0002252,GO:0002376,GO:0003674,GO:0003676,GO:0003723,GO:0003729,GO:0005488,GO:0005575,GO:0005622,GO:0005623,GO:0005634,GO:0005737,GO:0005829,GO:0006950,GO:0006952,GO:0008150,GO:0009605,GO:0009607,GO:0009615,GO:0009617,GO:0016032,GO:0019048,GO:0035197,GO:0035821,GO:0042742,GO:0043207,GO:0043226,GO:0043227,GO:0043229,GO:0043231,GO:0044003,GO:0044403,GO:0044419,GO:0044424,GO:0044444,GO:0044464,GO:…	-	ko:K11593	-	-	-	-	ko00000,ko03019,ko03036	-	-	-	ArgoL1,ArgoL2,ArgoMid,ArgoN,PAZ,Piwi
Rsor_tr|A0A813RC82|A0A813RC82_9BILA	10029.XP_007625611.1	1.13e-38	137.0	COG5078@1|root,KOG0417@2759|Eukaryota,38FRI@33154|Opisthokonta,3BCHV@33208|Metazoa,3CSNU@33213|Bilateria,4800C@7711|Chordata,48X7Y@7742|Vertebrata,3J5ZG@40674|Mammalia,35CIE@314146|Euarchontoglires,4PZQG@9989|Rodentia	33208|Metazoa	O	Ubiquitin-conjugating enzyme	UBE2E1	GO:0000151,GO:0000209,GO:0003674,GO:0003824,GO:0004842,GO:0005575,GO:0005622,GO:0005623,GO:0005634,GO:0005654,GO:0005737,GO:0005829,GO:0006325,GO:0006464,GO:0006508,GO:0006511,GO:0006513,GO:0006807,GO:0006996,GO:0008150,GO:0008152,GO:0009056,GO:0009057,GO:0009987,GO:0010390,GO:0010498,GO:0010876,GO:0016043,GO:0016567,GO:0016569,GO:0016570,GO:0016574,GO:0016740,GO:0019538,GO:0019787,GO:0019915,GO:…	2.3.2.23	ko:K20217	ko04120,map04120	-	-	-	ko00000,ko00001,ko01000,ko04121	-	-	-	UQ_con
Rsor_tr|A0A814AHK0|A0A814AHK0_9BILA	248742.XP_005644038.1	6.95e-79	251.0	KOG0759@1|root,KOG0753@2759|Eukaryota,37IF7@33090|Viridiplantae	33090|Viridiplantae	C	Belongs to the mitochondrial carrier (TC 2.A.29) family	-	GO:0003674,GO:0005215,GO:0005575,GO:0005622,GO:0005623,GO:0005737,GO:0005739,GO:0005740,GO:0005743,GO:0006810,GO:0006839,GO:0008150,GO:0016020,GO:0016021,GO:0019866,GO:0022857,GO:0031090,GO:0031224,GO:0031966,GO:0031967,GO:0031975,GO:0043226,GO:0043227,GO:0043229,GO:0043231,GO:0044422,GO:0044424,GO:0044425,GO:0044429,GO:0044444,GO:0044446,GO:0044464,GO:0051179,GO:0051234,GO:0055085	-	ko:K13577,ko:K15103,ko:K15106	ko04964,map04964	-	-	-	ko00000,ko00001,ko02000	2.A.29.2.2,2.A.29.2.3,2.A.29.2.7,2.A.29.24,2.A.29.3.3,2.A.29.3.4,2.A.29.3.5	-	-	Mito_carr
Rsor_tr|A0A814AN80|A0A814AN80_9BILA	248742.XP_005644038.1	8.7e-80	254.0	KOG0759@1|root,KOG0753@2759|Eukaryota,37IF7@33090|Viridiplantae	33090|Viridiplantae	C	Belongs to the mitochondrial carrier (TC 2.A.29) family	-	GO:0003674,GO:0005215,GO:0005575,GO:0005622,GO:0005623,GO:0005737,GO:0005739,GO:0005740,GO:0005743,GO:0006810,GO:0006839,GO:0008150,GO:0016020,GO:0016021,GO:0019866,GO:0022857,GO:0031090,GO:0031224,GO:0031966,GO:0031967,GO:0031975,GO:0043226,GO:0043227,GO:0043229,GO:0043231,GO:0044422,GO:0044424,GO:0044425,GO:0044429,GO:0044444,GO:0044446,GO:0044464,GO:0051179,GO:0051234,GO:0055085	-	ko:K13577,ko:K15103,ko:K15106	ko04964,map04964	-	-	-	ko00000,ko00001,ko02000	2.A.29.2.2,2.A.29.2.3,2.A.29.2.7,2.A.29.24,2.A.29.3.3,2.A.29.3.4,2.A.29.3.5	-	-	Mito_carr
Rsor_tr|A0A813TPU3|A0A813TPU3_9BILA	34839.XP_005404455.1	2.62e-20	92.0	COG5040@1|root,KOG0841@2759|Eukaryota,38FIW@33154|Opisthokonta,3BHQ4@33208|Metazoa,3CZ9G@33213|Bilateria,48AED@7711|Chordata,48ZM3@7742|Vertebrata,3J2H0@40674|Mammalia,35FPF@314146|Euarchontoglires	33208|Metazoa	O	Belongs to the 14-3-3 family	YWHAQ	GO:0003674,GO:0005488,GO:0005515,GO:0005575,GO:0005622,GO:0005623,GO:0005737,GO:0005829,GO:0006355,GO:0006605,GO:0006810,GO:0006886,GO:0007154,GO:0007165,GO:0007264,GO:0008022,GO:0008104,GO:0008150,GO:0009889,GO:0009890,GO:0009892,GO:0009987,GO:0010468,GO:0010556,GO:0010558,GO:0010605,GO:0010629,GO:0015031,GO:0015833,GO:0019219,GO:0019222,GO:0019904,GO:0023052,GO:0031323,GO:0031324,GO:0031326,GO:…	-	ko:K06630,ko:K16197	ko04011,ko04013,ko04110,ko04114,ko04151,ko04212,ko04390,ko04391,ko04722,ko05161,ko05169,ko05203,map04011,map04013,map04110,map04114,map04151,map04212,map04390,map04391,map04722,map05161,map05169,map05203	-	-	-	ko00000,ko00001,ko03400,ko04147	-	-	-	14-3-3
Rsor_tr|A0A814W2V2|A0A814W2V2_9BILA	130081.XP_005702843.1	2.27e-35	127.0	COG5078@1|root,KOG0417@2759|Eukaryota	2759|Eukaryota	O	protein modification by small protein conjugation	UBC4	GO:0000151,GO:0000152,GO:0000209,GO:0000502,GO:0003674,GO:0003824,GO:0004842,GO:0005488,GO:0005515,GO:0005575,GO:0005622,GO:0005623,GO:0005634,GO:0005654,GO:0005737,GO:0005829,GO:0006355,GO:0006357,GO:0006464,GO:0006508,GO:0006511,GO:0006513,GO:0006515,GO:0006605,GO:0006625,GO:0006807,GO:0006810,GO:0006886,GO:0006950,GO:0006984,GO:0006991,GO:0006996,GO:0007031,GO:0007088,GO:0007154,GO:0007165,GO:…	1.3.8.6,2.3.2.23	ko:K00252,ko:K06689,ko:K10746	ko00071,ko00310,ko00362,ko00380,ko01100,ko01120,ko01130,ko03430,ko04013,ko04120,ko04141,ko04624,map00071,map00310,map00362,map00380,map01100,map01120,map01130,map03430,map04013,map04120,map04141,map04624	M00032	R02487,R02488,R10074	RC00052,RC00156	ko00000,ko00001,ko00002,ko01000,ko03032,ko03400,ko04121	-	-	-	UQ_con
Rsor_tr|A0A815XIF3|A0A815XIF3_9BILA	42345.XP_008784930.1	5.76e-204	600.0	COG5564@1|root,2QQGA@2759|Eukaryota,37QMQ@33090|Viridiplantae,3GAZU@35493|Streptophyta,3KWZ1@4447|Liliopsida	35493|Streptophyta	S	Uncharacterised protein family (UPF0261)	-	-	-	-	-	-	-	-	-	-	-	-	PEP_hydrolase,UPF0261
Rsor_tr|A0A814SM93|A0A814SM93_9BILA	7994.ENSAMXP00000018028	2.03e-17	89.4	KOG0527@1|root,KOG0527@2759|Eukaryota,39VBP@33154|Opisthokonta,3BQCA@33208|Metazoa,3D7FQ@33213|Bilateria,48FCU@7711|Chordata,49CND@7742|Vertebrata,4A3K5@7898|Actinopterygii	33208|Metazoa	K	SRY (sex determining region Y)-box 32	sox32	-	-	ko:K04495,ko:K09270	ko04310,map04310	-	-	-	ko00000,ko00001,ko03000	-	-	-	HMG_box
Rsor_tr|A0A814SV59|A0A814SV59_9BILA	7994.ENSAMXP00000018028	3.3e-18	91.7	KOG0527@1|root,KOG0527@2759|Eukaryota,39VBP@33154|Opisthokonta,3BQCA@33208|Metazoa,3D7FQ@33213|Bilateria,48FCU@7711|Chordata,49CND@7742|Vertebrata,4A3K5@7898|Actinopterygii	33208|Metazoa	K	SRY (sex determining region Y)-box 32	sox32	-	-	ko:K04495,ko:K09270	ko04310,map04310	-	-	-	ko00000,ko00001,ko03000	-	-	-	HMG_box
Rsor_tr|A0A815D4A4|A0A815D4A4_9BILA	1185876.BN8_00610	3.13e-76	245.0	COG3000@1|root,COG3000@2|Bacteria,4NI62@976|Bacteroidetes,47NVG@768503|Cytophagia	976|Bacteroidetes	I	Fatty acid hydroxylase superfamily	-	-	-	-	-	-	-	-	-	-	-	-	FA_hydroxylase
Rsor_tr|A0A818FSS1|A0A818FSS1_9BILA	1144888.CM001467_gene1193	8.74e-63	198.0	arCOG10217@1|root,301DU@2|Bacteria,1RDN4@1224|Proteobacteria,2UEZ9@28211|Alphaproteobacteria,47FE3@766|Rickettsiales	766|Rickettsiales	S	Domain of unknown function (DUF4385)	-	-	-	-	-	-	-	-	-	-	-	-	DUF4385
Rsor_tr|A0A814BUY6|A0A814BUY6_9BILA	81824.XP_001745799.1	3.99e-89	281.0	28PEG@1|root,2QW2A@2759|Eukaryota,38ZAG@33154|Opisthokonta	33154|Opisthokonta	G	Glycosyl hydrolases family 43	-	-	-	-	-	-	-	-	-	-	-	-	Glyco_hydro_43
Rsor_tr|A0A815IE70|A0A815IE70_9BILA	7739.XP_002586723.1	1.67e-14	76.3	KOG0581@1|root,KOG0581@2759|Eukaryota,38I2N@33154|Opisthokonta,3BBU8@33208|Metazoa,3CV86@33213|Bilateria,484XC@7711|Chordata	33208|Metazoa	T	negative regulation of chemokine (C-X-C motif) ligand 2 production	-	-	2.7.12.2	ko:K04463	ko04010,ko04540,ko04722,ko04921,ko05418,map04010,map04540,map04722,map04921,map05418	M00690	-	-	ko00000,ko00001,ko00002,ko01000,ko01001	-	-	-	PB1,Pkinase
Rsor_tr|A0A815G0P9|A0A815G0P9_9BILA	7668.SPU_020414-tr	3.46e-52	207.0	COG5059@1|root,KOG0243@2759|Eukaryota,39J7K@33154|Opisthokonta,3BFQS@33208|Metazoa,3CRYP@33213|Bilateria	33208|Metazoa	Z	ATP-dependent microtubule motor activity, plus-end-directed	KIF11	GO:0000003,GO:0000226,GO:0000278,GO:0000280,GO:0000922,GO:0001578,GO:0002376,GO:0002478,GO:0002495,GO:0002504,GO:0002790,GO:0003674,GO:0003774,GO:0003777,GO:0003824,GO:0005488,GO:0005515,GO:0005575,GO:0005622,GO:0005623,GO:0005634,GO:0005737,GO:0005783,GO:0005794,GO:0005813,GO:0005815,GO:0005818,GO:0005819,GO:0005829,GO:0005856,GO:0005871,GO:0005874,GO:0005875,GO:0005876,GO:0006810,GO:0006890,GO:…	-	ko:K10398	-	-	-	-	ko00000,ko03036,ko04812	-	-	-	Kinesin,Microtub_bind
Rsor_tr|A0A814ZG41|A0A814ZG41_9BILA	5786.XP_003283407.1	8.42e-63	199.0	2BVI2@1|root,2S29U@2759|Eukaryota,3XE52@554915|Amoebozoa	554915|Amoebozoa	-	-	-	-	-	-	-	-	-	-	-	-	-	-	-
Rsor_tr|A0A815BTN5|A0A815BTN5_9BILA	33876.JNXY01000023_gene5134	3.31e-11	66.2	COG0662@1|root,COG0662@2|Bacteria,2IN75@201174|Actinobacteria,4DFVC@85008|Micromonosporales	201174|Actinobacteria	G	Cupin domain	-	-	-	-	-	-	-	-	-	-	-	-	Cupin_2
Rsor_tr|A0A813MTA9|A0A813MTA9_9BILA	6669.EFX77408	4.71e-63	221.0	KOG1559@1|root,KOG1559@2759|Eukaryota,39K9H@33154|Opisthokonta,3BG09@33208|Metazoa,3CV63@33213|Bilateria,41YC2@6656|Arthropoda	33208|Metazoa	H	Omega peptidase activity. It is involved in the biological process described with glutamine metabolic process	GGH	GO:0000323,GO:0001775,GO:0002252,GO:0002263,GO:0002274,GO:0002275,GO:0002283,GO:0002366,GO:0002376,GO:0002443,GO:0002444,GO:0002446,GO:0003674,GO:0003824,GO:0005575,GO:0005576,GO:0005615,GO:0005622,GO:0005623,GO:0005737,GO:0005764,GO:0005766,GO:0005773,GO:0005775,GO:0005829,GO:0006082,GO:0006508,GO:0006575,GO:0006725,GO:0006732,GO:0006760,GO:0006807,GO:0006810,GO:0006887,GO:0006955,GO:0008150,GO:…	3.4.19.9	ko:K01307,ko:K15699	ko00790,ko01523,map00790,map01523	-	R04242	RC00064,RC00090	ko00000,ko00001,ko01000,ko01002,ko04121	-	-	-	Peptidase_C26
Rsor_tr|A0A818P6B7|A0A818P6B7_9BILA	5786.XP_003284528.1	2.61e-49	167.0	COG1100@1|root,KOG0393@2759|Eukaryota,3XBXT@554915|Amoebozoa	554915|Amoebozoa	S	Rho (Ras homology) subfamily of Ras-like small GTPases	racG	GO:0000003,GO:0005575,GO:0005622,GO:0005623,GO:0005737,GO:0005938,GO:0006810,GO:0006897,GO:0006909,GO:0006928,GO:0008064,GO:0008150,GO:0009987,GO:0010638,GO:0016043,GO:0016192,GO:0019953,GO:0022414,GO:0022607,GO:0030030,GO:0030031,GO:0030139,GO:0030832,GO:0030833,GO:0030838,GO:0031334,GO:0031410,GO:0031982,GO:0032009,GO:0032271,GO:0032273,GO:0032535,GO:0032956,GO:0032970,GO:0033043,GO:0040011,GO:…	-	ko:K04392	ko04010,ko04013,ko04014,ko04015,ko04024,ko04062,ko04071,ko04145,ko04151,ko04310,ko04360,ko04370,ko04380,ko04510,ko04520,ko04530,ko04620,ko04650,ko04662,ko04664,ko04666,ko04670,ko04722,ko04810,ko04932,ko04933,ko04972,ko05014,ko05100,ko05120,ko05131,ko05132,ko05167,ko05200,ko05203,ko05205,ko05210,ko05211,ko05212,ko05231,ko05416,ko05418,map04010,map04013,map04014,map04015,map04024,map04062,map04071,…	-	-	-	ko00000,ko00001,ko04031,ko04131,ko04147	-	-	-	Ras
Rsor_tr|A0A815KVI4|A0A815KVI4_9BILA	179408.Osc7112_1046	8.09e-56	178.0	COG5331@1|root,COG5331@2|Bacteria,1G765@1117|Cyanobacteria,1HFFY@1150|Oscillatoriales	1117|Cyanobacteria	S	MAPEG family	-	-	-	-	-	-	-	-	-	-	-	-	MAPEG
Rsor_tr|A0A815GLD4|A0A815GLD4_9BILA	7897.ENSLACP00000002226	1.02e-29	125.0	2BN4M@1|root,2S1NJ@2759|Eukaryota,3A4ZA@33154|Opisthokonta,3BS7B@33208|Metazoa,3E4IP@33213|Bilateria,48R85@7711|Chordata,49DVE@7742|Vertebrata	33208|Metazoa	S	TIR domain	-	-	-	-	-	-	-	-	-	-	-	-	TIR_2
Rsor_tr|A0A815EIC5|A0A815EIC5_9BILA	568076.XP_007826267.1	6.52e-36	131.0	2B8SE@1|root,2S0SE@2759|Eukaryota,3AIQ8@33154|Opisthokonta,3PCF9@4751|Fungi,3QVA6@4890|Ascomycota,21A77@147550|Sordariomycetes	4751|Fungi	-	-	-	-	-	-	-	-	-	-	-	-	-	-	-
Rsor_tr|A0A814PC17|A0A814PC17_9BILA	4098.XP_009595753.1	2.34e-40	156.0	COG1874@1|root,KOG0496@2759|Eukaryota,37R16@33090|Viridiplantae,3GCHZ@35493|Streptophyta,44RF3@71274|asterids	35493|Streptophyta	G	Beta-galactosidase	-	GO:0003674,GO:0003824,GO:0004553,GO:0004565,GO:0005575,GO:0005618,GO:0005622,GO:0005623,GO:0005737,GO:0005773,GO:0015925,GO:0016787,GO:0016798,GO:0030312,GO:0043226,GO:0043227,GO:0043229,GO:0043231,GO:0044424,GO:0044444,GO:0044464,GO:0071944	-	-	-	-	-	-	-	-	-	-	BetaGal_dom4_5,Gal_Lectin,Glyco_hydro_35
Rsor_tr|A0A813R2C3|A0A813R2C3_9BILA	554065.XP_005847605.1	3.1e-43	162.0	COG2110@1|root,KOG2633@2759|Eukaryota,37P9J@33090|Viridiplantae,34M1D@3041|Chlorophyta	3041|Chlorophyta	BK	Appr-1'-p processing enzyme	-	-	-	-	-	-	-	-	-	-	-	-	Macro
Rsor_tr|A0A814FHB0|A0A814FHB0_9BILA	1437448.AZRT01000067_gene1359	1.55e-29	124.0	COG0739@1|root,COG2334@1|root,COG0739@2|Bacteria,COG2334@2|Bacteria,1MXTW@1224|Proteobacteria,2U31H@28211|Alphaproteobacteria,1J3M6@118882|Brucellaceae	28211|Alphaproteobacteria	M	Phosphotransferase enzyme family	-	-	-	-	-	-	-	-	-	-	-	-	APH
Rsor_tr|A0A815NCX5|A0A815NCX5_9BILA	61622.XP_010358748.1	1.61e-09	61.6	KOG0299@1|root,KOG0299@2759|Eukaryota,38BKF@33154|Opisthokonta,3BDI3@33208|Metazoa,3CX9G@33213|Bilateria,484E5@7711|Chordata,493VI@7742|Vertebrata,3J5EW@40674|Mammalia,35HRI@314146|Euarchontoglires,4M65W@9443|Primates,35YTV@314294|Cercopithecoidea	33208|Metazoa	A	Ribosomal RNA processing 9, small subunit (SSU) processome component, homolog (yeast)	RRP9	GO:0003674,GO:0003676,GO:0003723,GO:0005488,GO:0005575,GO:0005622,GO:0005623,GO:0005634,GO:0005654,GO:0005730,GO:0005732,GO:0006139,GO:0006364,GO:0006396,GO:0006725,GO:0006807,GO:0008150,GO:0008152,GO:0009987,GO:0010467,GO:0016070,GO:0016072,GO:0022613,GO:0030515,GO:0030684,GO:0031428,GO:0031974,GO:0031981,GO:0032040,GO:0032991,GO:0034470,GO:0034511,GO:0034641,GO:0034660,GO:0042254,GO:0043170,GO:…	-	ko:K14793	-	-	-	-	ko00000,ko03009	-	-	-	WD40
Rsor_tr|A0A815EE00|A0A815EE00_9BILA	1536774.H70357_04800	4.65e-15	81.6	COG1397@1|root,COG1397@2|Bacteria,1TQXG@1239|Firmicutes,4HE5F@91061|Bacilli,26TKM@186822|Paenibacillaceae	91061|Bacilli	O	ADP-ribosylglycohydrolase	draG	-	3.2.2.24	ko:K05521	-	-	-	-	ko00000,ko01000	-	-	-	ADP_ribosyl_GH
Rsor_tr|A0A816D9G2|A0A816D9G2_9BILA	227086.JGI_V11_69972	1.52e-24	110.0	COG0692@1|root,KOG2994@2759|Eukaryota	2759|Eukaryota	L	base-excision repair, AP site formation via deaminated base removal	-	-	3.2.2.27	ko:K03648	ko03410,ko05340,map03410,map05340	-	-	-	ko00000,ko00001,ko01000,ko03400	-	-	-	ART,RNA_pol_Rpb1_2,RNA_pol_Rpb1_3,RNA_pol_Rpb1_4,RNA_pol_Rpb1_5,UDG
Rsor_tr|A0A815DST3|A0A815DST3_9BILA	227086.JGI_V11_69972	1.74e-23	107.0	COG0692@1|root,KOG2994@2759|Eukaryota	2759|Eukaryota	L	base-excision repair, AP site formation via deaminated base removal	-	-	3.2.2.27	ko:K03648	ko03410,ko05340,map03410,map05340	-	-	-	ko00000,ko00001,ko01000,ko03400	-	-	-	ART,RNA_pol_Rpb1_2,RNA_pol_Rpb1_3,RNA_pol_Rpb1_4,RNA_pol_Rpb1_5,UDG
Rsor_tr|A0A816D826|A0A816D826_9BILA	227086.JGI_V11_69972	4.37e-20	99.0	COG0692@1|root,KOG2994@2759|Eukaryota	2759|Eukaryota	L	base-excision repair, AP site formation via deaminated base removal	-	-	3.2.2.27	ko:K03648	ko03410,ko05340,map03410,map05340	-	-	-	ko00000,ko00001,ko01000,ko03400	-	-	-	ART,RNA_pol_Rpb1_2,RNA_pol_Rpb1_3,RNA_pol_Rpb1_4,RNA_pol_Rpb1_5,UDG
Rsor_tr|A0A813QJX4|A0A813QJX4_9BILA	227086.JGI_V11_69972	9.03e-24	112.0	COG0692@1|root,KOG2994@2759|Eukaryota	2759|Eukaryota	L	base-excision repair, AP site formation via deaminated base removal	-	-	3.2.2.27	ko:K03648	ko03410,ko05340,map03410,map05340	-	-	-	ko00000,ko00001,ko01000,ko03400	-	-	-	ART,RNA_pol_Rpb1_2,RNA_pol_Rpb1_3,RNA_pol_Rpb1_4,RNA_pol_Rpb1_5,UDG
Rsor_tr|A0A815AEI9|A0A815AEI9_9BILA	227086.JGI_V11_69972	4.88e-25	112.0	COG0692@1|root,KOG2994@2759|Eukaryota	2759|Eukaryota	L	base-excision repair, AP site formation via deaminated base removal	-	-	3.2.2.27	ko:K03648	ko03410,ko05340,map03410,map05340	-	-	-	ko00000,ko00001,ko01000,ko03400	-	-	-	ART,RNA_pol_Rpb1_2,RNA_pol_Rpb1_3,RNA_pol_Rpb1_4,RNA_pol_Rpb1_5,UDG
Rsor_tr|A0A815H056|A0A815H056_9BILA	227086.JGI_V11_69972	5.47e-26	115.0	COG0692@1|root,KOG2994@2759|Eukaryota	2759|Eukaryota	L	base-excision repair, AP site formation via deaminated base removal	-	-	3.2.2.27	ko:K03648	ko03410,ko05340,map03410,map05340	-	-	-	ko00000,ko00001,ko01000,ko03400	-	-	-	ART,RNA_pol_Rpb1_2,RNA_pol_Rpb1_3,RNA_pol_Rpb1_4,RNA_pol_Rpb1_5,UDG
Rsor_tr|A0A814LX40|A0A814LX40_9BILA	68223.JNZY01000024_gene6468	8.08e-20	94.7	COG0692@1|root,COG0692@2|Bacteria,2GK8W@201174|Actinobacteria	201174|Actinobacteria	L	NAD:arginine ADP-ribosyltransferase	-	-	-	-	-	-	-	-	-	-	-	-	ART,Macro
Rsor_tr|A0A819QNT5|A0A819QNT5_9BILA	227086.JGI_V11_86349	1.2e-23	105.0	COG0692@1|root,KOG2994@2759|Eukaryota	2759|Eukaryota	L	base-excision repair, AP site formation via deaminated base removal	-	-	3.2.2.27	ko:K03648	ko03410,ko05340,map03410,map05340	-	-	-	ko00000,ko00001,ko01000,ko03400	-	-	-	ART,RNA_pol_Rpb1_2,RNA_pol_Rpb1_3,RNA_pol_Rpb1_4,RNA_pol_Rpb1_5,UDG
Rsor_tr|A0A816E5L4|A0A816E5L4_9BILA	227086.JGI_V11_69972	3.83e-24	109.0	COG0692@1|root,KOG2994@2759|Eukaryota	2759|Eukaryota	L	base-excision repair, AP site formation via deaminated base removal	-	-	3.2.2.27	ko:K03648	ko03410,ko05340,map03410,map05340	-	-	-	ko00000,ko00001,ko01000,ko03400	-	-	-	ART,RNA_pol_Rpb1_2,RNA_pol_Rpb1_3,RNA_pol_Rpb1_4,RNA_pol_Rpb1_5,UDG
Rsor_tr|A0A815E316|A0A815E316_9BILA	227086.JGI_V11_69972	1.47e-23	109.0	COG0692@1|root,KOG2994@2759|Eukaryota	2759|Eukaryota	L	base-excision repair, AP site formation via deaminated base removal	-	-	3.2.2.27	ko:K03648	ko03410,ko05340,map03410,map05340	-	-	-	ko00000,ko00001,ko01000,ko03400	-	-	-	ART,RNA_pol_Rpb1_2,RNA_pol_Rpb1_3,RNA_pol_Rpb1_4,RNA_pol_Rpb1_5,UDG
Rsor_tr|A0A815S5R5|A0A815S5R5_9BILA	227086.JGI_V11_69972	2.21e-21	99.4	COG0692@1|root,KOG2994@2759|Eukaryota	2759|Eukaryota	L	base-excision repair, AP site formation via deaminated base removal	-	-	3.2.2.27	ko:K03648	ko03410,ko05340,map03410,map05340	-	-	-	ko00000,ko00001,ko01000,ko03400	-	-	-	ART,RNA_pol_Rpb1_2,RNA_pol_Rpb1_3,RNA_pol_Rpb1_4,RNA_pol_Rpb1_5,UDG
Rsor_tr|A0A819NFE3|A0A819NFE3_9BILA	227086.JGI_V11_69972	1.8e-25	115.0	COG0692@1|root,KOG2994@2759|Eukaryota	2759|Eukaryota	L	base-excision repair, AP site formation via deaminated base removal	-	-	3.2.2.27	ko:K03648	ko03410,ko05340,map03410,map05340	-	-	-	ko00000,ko00001,ko01000,ko03400	-	-	-	ART,RNA_pol_Rpb1_2,RNA_pol_Rpb1_3,RNA_pol_Rpb1_4,RNA_pol_Rpb1_5,UDG
Rsor_tr|A0A816AUC6|A0A816AUC6_9BILA	227086.JGI_V11_69972	1.78e-23	107.0	COG0692@1|root,KOG2994@2759|Eukaryota	2759|Eukaryota	L	base-excision repair, AP site formation via deaminated base removal	-	-	3.2.2.27	ko:K03648	ko03410,ko05340,map03410,map05340	-	-	-	ko00000,ko00001,ko01000,ko03400	-	-	-	ART,RNA_pol_Rpb1_2,RNA_pol_Rpb1_3,RNA_pol_Rpb1_4,RNA_pol_Rpb1_5,UDG
Rsor_tr|A0A814QF48|A0A814QF48_9BILA	227086.JGI_V11_69972	3.3e-22	103.0	COG0692@1|root,KOG2994@2759|Eukaryota	2759|Eukaryota	L	base-excision repair, AP site formation via deaminated base removal	-	-	3.2.2.27	ko:K03648	ko03410,ko05340,map03410,map05340	-	-	-	ko00000,ko00001,ko01000,ko03400	-	-	-	ART,RNA_pol_Rpb1_2,RNA_pol_Rpb1_3,RNA_pol_Rpb1_4,RNA_pol_Rpb1_5,UDG
Rsor_tr|A0A816AT35|A0A816AT35_9BILA	227086.JGI_V11_69972	2.42e-23	107.0	COG0692@1|root,KOG2994@2759|Eukaryota	2759|Eukaryota	L	base-excision repair, AP site formation via deaminated base removal	-	-	3.2.2.27	ko:K03648	ko03410,ko05340,map03410,map05340	-	-	-	ko00000,ko00001,ko01000,ko03400	-	-	-	ART,RNA_pol_Rpb1_2,RNA_pol_Rpb1_3,RNA_pol_Rpb1_4,RNA_pol_Rpb1_5,UDG
Rsor_tr|A0A813VKQ6|A0A813VKQ6_9BILA	227086.JGI_V11_86349	8.79e-24	105.0	COG0692@1|root,KOG2994@2759|Eukaryota	2759|Eukaryota	L	base-excision repair, AP site formation via deaminated base removal	-	-	3.2.2.27	ko:K03648	ko03410,ko05340,map03410,map05340	-	-	-	ko00000,ko00001,ko01000,ko03400	-	-	-	ART,RNA_pol_Rpb1_2,RNA_pol_Rpb1_3,RNA_pol_Rpb1_4,RNA_pol_Rpb1_5,UDG
Rsor_tr|A0A815H7I1|A0A815H7I1_9BILA	7668.SPU_016791-tr	2.02e-27	125.0	COG1793@1|root,KOG0967@2759|Eukaryota,38FCP@33154|Opisthokonta,3BF5S@33208|Metazoa,3CW72@33213|Bilateria	33208|Metazoa	L	DNA ligase	LIG1	GO:0000278,GO:0000302,GO:0000726,GO:0003674,GO:0003676,GO:0003677,GO:0003824,GO:0003909,GO:0003910,GO:0005488,GO:0005575,GO:0005622,GO:0005623,GO:0005634,GO:0005654,GO:0005737,GO:0005739,GO:0006139,GO:0006259,GO:0006260,GO:0006261,GO:0006266,GO:0006271,GO:0006273,GO:0006281,GO:0006283,GO:0006284,GO:0006289,GO:0006297,GO:0006298,GO:0006302,GO:0006303,GO:0006725,GO:0006807,GO:0006950,GO:0006974,GO:…	6.5.1.1,6.5.1.6,6.5.1.7	ko:K10747,ko:K16679	ko03030,ko03410,ko03420,ko03430,ko04013,ko04214,ko04215,ko04391,map03030,map03410,map03420,map03430,map04013,map04214,map04215,map04391	-	R00381,R00382,R10822,R10823	RC00005	ko00000,ko00001,ko01000,ko03032,ko03400	-	-	-	DNA_ligase_A_C,DNA_ligase_A_M,DNA_ligase_A_N
Rsor_tr|A0A815QRW2|A0A815QRW2_9BILA	391612.CY0110_07821	3.52e-42	173.0	COG1020@1|root,COG1020@2|Bacteria,1G0XE@1117|Cyanobacteria,3KJ4W@43988|Cyanothece	1117|Cyanobacteria	Q	TIGRFAM amino acid adenylation domain protein	-	-	-	-	-	-	-	-	-	-	-	-	AMP-binding,AMP-binding_C,Condensation,PP-binding
Rsor_tr|A0A816A4R5|A0A816A4R5_9BILA	391612.CY0110_07821	1.96e-37	159.0	COG1020@1|root,COG1020@2|Bacteria,1G0XE@1117|Cyanobacteria,3KJ4W@43988|Cyanothece	1117|Cyanobacteria	Q	TIGRFAM amino acid adenylation domain protein	-	-	-	-	-	-	-	-	-	-	-	-	AMP-binding,AMP-binding_C,Condensation,PP-binding
Rsor_tr|A0A815BBB1|A0A815BBB1_9BILA	227086.JGI_V11_39801	2.53e-25	112.0	COG5184@1|root,KOG1426@2759|Eukaryota	2759|Eukaryota	DZ	guanyl-nucleotide exchange factor activity	-	-	-	-	-	-	-	-	-	-	-	-	FHA,HECT,Kelch_1,Kelch_4,Laminin_G_3,MIB_HERC2,RCC1,SPRY,Vps62
Rsor_tr|A0A814K0D5|A0A814K0D5_9BILA	227086.JGI_V11_51607	6.27e-84	270.0	COG5184@1|root,KOG1426@2759|Eukaryota	2759|Eukaryota	DZ	guanyl-nucleotide exchange factor activity	-	-	2.3.2.26	ko:K10614	ko04120,map04120	-	-	-	ko00000,ko00001,ko01000,ko04121	-	-	-	FHA,HECT,Kelch_1,Kelch_4,Laminin_G_3,MIB_HERC2,RCC1,SPRY,Vps62
Rsor_tr|A0A815GN90|A0A815GN90_9BILA	5022.CBX91259	1.08e-77	271.0	COG2303@1|root,KOG1238@2759|Eukaryota,38UEK@33154|Opisthokonta,3NUQF@4751|Fungi,3QQ58@4890|Ascomycota,203NM@147541|Dothideomycetes,4KEGJ@92860|Pleosporales	4751|Fungi	E	GMC oxidoreductase	-	-	-	-	-	-	-	-	-	-	-	-	GMC_oxred_C,GMC_oxred_N
Rsor_tr|A0A815TJ68|A0A815TJ68_9BILA	1242864.D187_002004	1.17e-76	256.0	COG1028@1|root,COG1028@2|Bacteria,1MW9A@1224|Proteobacteria,42Z25@68525|delta/epsilon subdivisions,2WUEI@28221|Deltaproteobacteria,2YUBH@29|Myxococcales	28221|Deltaproteobacteria	IQ	Dehydrogenases with different specificities (related to short-chain alcohol dehydrogenases)	-	-	-	-	-	-	-	-	-	-	-	-	adh_short_C2
Rsor_tr|A0A815FBS3|A0A815FBS3_9BILA	1205680.CAKO01000010_gene4002	1.39e-79	259.0	COG1004@1|root,COG1004@2|Bacteria,1MW5U@1224|Proteobacteria,2TREV@28211|Alphaproteobacteria,2JPVB@204441|Rhodospirillales	204441|Rhodospirillales	M	Belongs to the UDP-glucose GDP-mannose dehydrogenase family	-	-	-	-	-	-	-	-	-	-	-	-	UDPG_MGDP_dh,UDPG_MGDP_dh_C,UDPG_MGDP_dh_N
Rsor_tr|A0A815TY32|A0A815TY32_9BILA	1379698.RBG1_1C00001G0558	2.98e-10	66.6	COG3391@1|root,COG3391@2|Bacteria	2|Bacteria	CO	amine dehydrogenase activity	-	-	-	-	-	-	-	-	-	-	-	-	Big_3_5,Calx-beta,FG-GAP,VCBS
Rsor_tr|A0A815JVK8|A0A815JVK8_9BILA	1280390.CBQR020000102_gene2559	9.38e-13	80.1	COG2931@1|root,COG3391@1|root,COG5184@1|root,COG2931@2|Bacteria,COG3391@2|Bacteria,COG5184@2|Bacteria,1VAD6@1239|Firmicutes,4IT6W@91061|Bacilli,26VHW@186822|Paenibacillaceae	91061|Bacilli	DZ	S-layer homology domain	-	-	-	-	-	-	-	-	-	-	-	-	Cadherin-like,DUF5011,SLH
Rsor_tr|A0A816GWS8|A0A816GWS8_9BILA	1267533.KB906743_gene817	4.57e-08	60.8	COG3391@1|root,COG3391@2|Bacteria	2|Bacteria	CO	amine dehydrogenase activity	-	-	-	-	-	-	-	-	-	-	-	-	CW_binding_2,CarboxypepD_reg,DUF11,Flg_new,NHL,VCBS
Rsor_tr|A0A815VAV8|A0A815VAV8_9BILA	1379698.RBG1_1C00001G1079	1.76e-17	91.3	COG3391@1|root,COG3391@2|Bacteria	2|Bacteria	CO	amine dehydrogenase activity	-	-	-	-	-	-	-	-	-	-	-	-	Big_3_5,Calx-beta,FG-GAP,VCBS
Rsor_tr|A0A814H922|A0A814H922_9BILA	313590.MED134_10236	5.38e-17	92.8	COG3291@1|root,COG3291@2|Bacteria,4NDZQ@976|Bacteroidetes,1HX5A@117743|Flavobacteriia	976|Bacteroidetes	M	C-terminal domain of CHU protein family	-	-	-	-	-	-	-	-	-	-	-	-	CHU_C,HYR,IgGFc_binding,Lectin_leg-like,SprB
Rsor_tr|A0A815T3Y0|A0A815T3Y0_9BILA	313590.MED134_10236	4.01e-17	92.8	COG3291@1|root,COG3291@2|Bacteria,4NDZQ@976|Bacteroidetes,1HX5A@117743|Flavobacteriia	976|Bacteroidetes	M	C-terminal domain of CHU protein family	-	-	-	-	-	-	-	-	-	-	-	-	CHU_C,HYR,IgGFc_binding,Lectin_leg-like,SprB
Rsor_tr|A0A814XVJ3|A0A814XVJ3_9BILA	1123258.AQXZ01000018_gene415	1.82e-23	95.1	COG0662@1|root,COG0662@2|Bacteria,2IRGP@201174|Actinobacteria	201174|Actinobacteria	G	Cupin 2, conserved barrel domain protein	-	-	-	-	-	-	-	-	-	-	-	-	Cupin_2
Rsor_tr|A0A813W2B1|A0A813W2B1_9BILA	306281.AJLK01000077_gene881	2.5e-139	420.0	COG0296@1|root,COG0296@2|Bacteria,1G1KS@1117|Cyanobacteria,1JI2X@1189|Stigonemataceae	1117|Cyanobacteria	G	Glycogen recognition site of AMP-activated protein kinase	-	-	2.4.1.18	ko:K00700	ko00500,ko01100,ko01110,map00500,map01100,map01110	M00565	R02110	-	ko00000,ko00001,ko00002,ko01000,ko04147	-	CBM48,GH13	-	AMPK1_CBM,Alpha-amylase,Alpha-amylase_C,CBM_48
Rsor_tr|A0A814N3R4|A0A814N3R4_9BILA	63737.Npun_F0258	4.19e-143	431.0	COG1523@1|root,COG1523@2|Bacteria,1GQ8U@1117|Cyanobacteria,1HQVF@1161|Nostocales	1117|Cyanobacteria	G	alpha amylase, C-terminal all-beta	-	-	-	-	-	-	-	-	-	-	-	-	Alpha-amylase
Rsor_tr|A0A814FIZ7|A0A814FIZ7_9BILA	395961.Cyan7425_0535	7.69e-138	416.0	COG0296@1|root,COG0296@2|Bacteria,1G1KS@1117|Cyanobacteria,3KH3F@43988|Cyanothece	1117|Cyanobacteria	H	1,4-alpha-glucan branching enzyme	-	-	2.4.1.18	ko:K00700	ko00500,ko01100,ko01110,map00500,map01100,map01110	M00565	R02110	-	ko00000,ko00001,ko00002,ko01000,ko04147	-	CBM48,GH13	-	Alpha-amylase,Alpha-amylase_C,CBM_48
Rsor_tr|A0A815QJS4|A0A815QJS4_9BILA	1173023.KE650771_gene436	4.06e-237	674.0	COG0296@1|root,COG0296@2|Bacteria,1G1KS@1117|Cyanobacteria,1JI2X@1189|Stigonemataceae	1117|Cyanobacteria	G	Glycogen recognition site of AMP-activated protein kinase	-	-	2.4.1.18	ko:K00700	ko00500,ko01100,ko01110,map00500,map01100,map01110	M00565	R02110	-	ko00000,ko00001,ko00002,ko01000,ko04147	-	CBM48,GH13	-	AMPK1_CBM,Alpha-amylase,Alpha-amylase_C,CBM_48
Rsor_tr|A0A815XIE1|A0A815XIE1_9BILA	179408.Osc7112_1516	1.09e-240	684.0	COG0296@1|root,COG0296@2|Bacteria,1G1KS@1117|Cyanobacteria,1H7C9@1150|Oscillatoriales	1117|Cyanobacteria	G	PFAM Alpha amylase, C-terminal all-beta domain	-	-	2.4.1.18	ko:K00700	ko00500,ko01100,ko01110,map00500,map01100,map01110	M00565	R02110	-	ko00000,ko00001,ko00002,ko01000,ko04147	-	CBM48,GH13	-	AMPK1_CBM,Alpha-amylase,Alpha-amylase_C,CBM_48
Rsor_tr|A0A814Y633|A0A814Y633_9BILA	32057.KB217478_gene1712	2.04e-153	459.0	COG0296@1|root,COG0296@2|Bacteria,1GCIX@1117|Cyanobacteria,1HUBI@1161|Nostocales	1117|Cyanobacteria	G	Glycogen recognition site of AMP-activated protein kinase	-	-	-	-	-	-	-	-	-	-	-	-	Alpha-amylase,Alpha-amylase_C,CBM_48
Rsor_tr|A0A815QMQ2|A0A815QMQ2_9BILA	1173023.KE650771_gene436	5.77e-238	676.0	COG0296@1|root,COG0296@2|Bacteria,1G1KS@1117|Cyanobacteria,1JI2X@1189|Stigonemataceae	1117|Cyanobacteria	G	Glycogen recognition site of AMP-activated protein kinase	-	-	2.4.1.18	ko:K00700	ko00500,ko01100,ko01110,map00500,map01100,map01110	M00565	R02110	-	ko00000,ko00001,ko00002,ko01000,ko04147	-	CBM48,GH13	-	AMPK1_CBM,Alpha-amylase,Alpha-amylase_C,CBM_48
Rsor_tr|A0A814FHW3|A0A814FHW3_9BILA	395961.Cyan7425_0535	4.26e-48	179.0	COG0296@1|root,COG0296@2|Bacteria,1G1KS@1117|Cyanobacteria,3KH3F@43988|Cyanothece	1117|Cyanobacteria	H	1,4-alpha-glucan branching enzyme	-	-	2.4.1.18	ko:K00700	ko00500,ko01100,ko01110,map00500,map01100,map01110	M00565	R02110	-	ko00000,ko00001,ko00002,ko01000,ko04147	-	CBM48,GH13	-	Alpha-amylase,Alpha-amylase_C,CBM_48
Rsor_tr|A0A816BRD7|A0A816BRD7_9BILA	98439.AJLL01000061_gene618	4.75e-163	481.0	COG0296@1|root,COG0296@2|Bacteria,1G1KS@1117|Cyanobacteria,1JI2X@1189|Stigonemataceae	1117|Cyanobacteria	G	Glycogen recognition site of AMP-activated protein kinase	-	-	2.4.1.18	ko:K00700	ko00500,ko01100,ko01110,map00500,map01100,map01110	M00565	R02110	-	ko00000,ko00001,ko00002,ko01000,ko04147	-	CBM48,GH13	-	AMPK1_CBM,Alpha-amylase,Alpha-amylase_C,CBM_48
Rsor_tr|A0A815T543|A0A815T543_9BILA	52644.XP_010576560.1	1.08e-09	68.2	KOG3575@1|root,KOG3575@2759|Eukaryota,39RR4@33154|Opisthokonta,3BGJP@33208|Metazoa,3CWS3@33213|Bilateria,4873R@7711|Chordata,4984T@7742|Vertebrata,4GMNY@8782|Aves	33208|Metazoa	K	Progesterone receptor	PGR	GO:0000003,GO:0000228,GO:0000785,GO:0000790,GO:0000976,GO:0000977,GO:0000978,GO:0000981,GO:0000982,GO:0000987,GO:0001012,GO:0001067,GO:0001077,GO:0001228,GO:0001542,GO:0001553,GO:0001763,GO:0002009,GO:0002064,GO:0002070,GO:0003006,GO:0003674,GO:0003676,GO:0003677,GO:0003682,GO:0003690,GO:0003700,GO:0003707,GO:0004879,GO:0005102,GO:0005488,GO:0005496,GO:0005515,GO:0005575,GO:0005622,GO:0005623,GO:…	-	ko:K08556	ko04114,ko04914,ko04915,ko05224,map04114,map04914,map04915,map05224	-	-	-	ko00000,ko00001,ko03000,ko03310	-	-	-	Hormone_recep,Prog_receptor,zf-C4
Rsor_tr|A0A814PDZ0|A0A814PDZ0_9BILA	6239.F13A2.8	4.13e-11	72.0	KOG3575@1|root,KOG3575@2759|Eukaryota,38H9G@33154|Opisthokonta,3BAC4@33208|Metazoa,3DX5X@33213|Bilateria,40IAN@6231|Nematoda,1M1JS@119089|Chromadorea,40TW1@6236|Rhabditida	33208|Metazoa	K	steroid hormone receptor activity	NR1H3	GO:0000003,GO:0000122,GO:0000228,GO:0000785,GO:0000790,GO:0000902,GO:0000904,GO:0000976,GO:0000977,GO:0000978,GO:0000981,GO:0000982,GO:0000987,GO:0001012,GO:0001067,GO:0001077,GO:0001221,GO:0001223,GO:0001224,GO:0001225,GO:0001228,GO:0001655,GO:0001667,GO:0001700,GO:0001959,GO:0001960,GO:0002009,GO:0002064,GO:0002065,GO:0002066,GO:0002165,GO:0002237,GO:0002682,GO:0002683,GO:0002684,GO:0002694,GO:…	-	ko:K08535,ko:K08536,ko:K14034	ko03320,ko04214,ko04931,ko04932,ko05160,map03320,map04214,map04931,map04932,map05160	-	-	-	ko00000,ko00001,ko03000,ko03310	-	-	-	Hormone_recep,zf-C4
Rsor_tr|A0A814N3J5|A0A814N3J5_9BILA	6412.HelroP99849	2.38e-15	82.8	2CXGX@1|root,2RXBR@2759|Eukaryota	2759|Eukaryota	K	c4 zinc finger in nuclear hormone receptors	-	-	-	-	-	-	-	-	-	-	-	-	zf-C4
Rsor_tr|A0A815CCV6|A0A815CCV6_9BILA	6412.HelroP137617	1.56e-13	70.9	KOG3575@1|root,KOG3575@2759|Eukaryota	6412.HelroP137617|-	K	steroid hormone mediated signaling pathway	-	-	-	-	-	-	-	-	-	-	-	-	-
Rsor_tr|A0A815CUY4|A0A815CUY4_9BILA	6412.HelroP137617	1.56e-13	70.9	KOG3575@1|root,KOG3575@2759|Eukaryota	6412.HelroP137617|-	K	steroid hormone mediated signaling pathway	-	-	-	-	-	-	-	-	-	-	-	-	-
Rsor_tr|A0A816BNM2|A0A816BNM2_9BILA	31234.CRE13044	9.61e-09	64.7	2FG8N@1|root,2THM8@2759|Eukaryota,39DVV@33154|Opisthokonta,3CHU4@33208|Metazoa,3DZBX@33213|Bilateria,40KTF@6231|Nematoda,1M47S@119089|Chromadorea,4121H@6236|Rhabditida	33208|Metazoa	K	response to steroid hormone	-	-	-	-	-	-	-	-	-	-	-	-	Hormone_recep,zf-C4
Rsor_tr|A0A814N2Y2|A0A814N2Y2_9BILA	6412.HelroP99849	4.45e-15	82.0	2CXGX@1|root,2RXBR@2759|Eukaryota	2759|Eukaryota	K	c4 zinc finger in nuclear hormone receptors	-	-	-	-	-	-	-	-	-	-	-	-	zf-C4
Rsor_tr|A0A819GJP1|A0A819GJP1_9BILA	401053.AciPR4_4172	2.91e-09	63.2	COG3391@1|root,COG3391@2|Bacteria	2|Bacteria	CO	amine dehydrogenase activity	-	-	-	-	-	-	-	-	-	-	-	-	Big_3_5,Calx-beta,FG-GAP,VCBS

## Sheet: Clitellata
Novel core genes of Clitellata, Helobdella robusta as example
Uniprot annotaion
Entry	Entry Name	Protein names	Gene Names	Organism	Length	Transmembrane	Intramembrane	Subcellular location [CC]	Topological domain
T1ERS3	T1ERS3_HELRO	EGF-like domain-containing protein	20199273 HELRODRAFT_161680	Helobdella robusta (Californian leech)	470
T1FYI4	T1FYI4_HELRO	EGF-like domain-containing protein	20213882 HELRODRAFT_66198	Helobdella robusta (Californian leech)	255
T1ERP5	T1ERP5_HELRO	LRRCT domain-containing protein	20199245 HELRODRAFT_161605	Helobdella robusta (Californian leech)	2636	TRANSMEM 2089..2119; /note="Helical"; /evidence="ECO:0000256|SAM:Phobius"
T1FIX5	T1FIX5_HELRO	TIR domain-containing protein	20208774 HELRODRAFT_182920	Helobdella robusta (Californian leech)	1623	TRANSMEM 1253..1275; /note="Helical"; /evidence="ECO:0000256|SAM:Phobius"
T1FSN1	T1FSN1_HELRO	Neurotransmitter-gated ion-channel ligand-binding domain-containing protein	20211828 HELRODRAFT_191143	Helobdella robusta (Californian leech)	251
T1FMU9	T1FMU9_HELRO	Neurotransmitter-gated ion-channel ligand-binding domain-containing protein	20210148 HELRODRAFT_185468	Helobdella robusta (Californian leech)	256
T1F0E5	T1F0E5_HELRO	BTB domain-containing protein	20202295 HELRODRAFT_168289	Helobdella robusta (Californian leech)	1091
T1EV74	T1EV74_HELRO	BTB domain-containing protein	20200474 HELRODRAFT_164284	Helobdella robusta (Californian leech)	622
T1FV09	T1FV09_HELRO	BTB domain-containing protein	20212655 HELRODRAFT_193466	Helobdella robusta (Californian leech)	1228
T1EZN3	T1EZN3_HELRO	BTB domain-containing protein	20202033 HELRODRAFT_167671	Helobdella robusta (Californian leech)	1115
T1EZL8	T1EZL8_HELRO	BTB domain-containing protein	20202018 HELRODRAFT_167644	Helobdella robusta (Californian leech)	409
T1EV73	T1EV73_HELRO	BTB domain-containing protein	20200473 HELRODRAFT_164283	Helobdella robusta (Californian leech)	468
T1FQY9	T1FQY9_HELRO	Aminopeptidase	20211236 HELRODRAFT_189331	Helobdella robusta (Californian leech)	1069
T1FQU4	T1FQU4_HELRO	Aminopeptidase (EC 3.4.11.-)	20211191 HELRODRAFT_189234	Helobdella robusta (Californian leech)	989
T1EU46	T1EU46_HELRO	Aminopeptidase (EC 3.4.11.-)	20200096 HELRODRAFT_163491	Helobdella robusta (Californian leech)	860
T1FT23	T1FT23_HELRO	Uncharacterized protein	20211970 HELRODRAFT_191529	Helobdella robusta (Californian leech)	398
T1G2J6	T1G2J6_HELRO	EF-hand domain-containing protein	20215294 HELRODRAFT_76395	Helobdella robusta (Californian leech)	143
T1ES42	T1ES42_HELRO	EGF-like domain-containing protein	20199392 HELRODRAFT_161979	Helobdella robusta (Californian leech)	1063
T1FVD5	T1FVD5_HELRO	Uncharacterized protein	20212781 HELRODRAFT_193805	Helobdella robusta (Californian leech)	1369
T1ER20	T1ER20_HELRO	Major facilitator superfamily (MFS) profile domain-containing protein	20199020 HELRODRAFT_161046	Helobdella robusta (Californian leech)	296			SUBCELLULAR LOCATION: Membrane {ECO:0000256|ARBA:ARBA00004141}; Multi-pass membrane protein {ECO:0000256|ARBA:ARBA00004141}.
T1FQ25	T1FQ25_HELRO	Major facilitator superfamily associated domain-containing protein	20210922 HELRODRAFT_188506	Helobdella robusta (Californian leech)	758	TRANSMEM 32..55; /note="Helical"; /evidence="ECO:0000256|SAM:Phobius"; TRANSMEM 241..258; /note="Helical"; /evidence="ECO:0000256|SAM:Phobius"; TRANSMEM 278..297; /note="Helical"; /evidence="ECO:0000256|SAM:Phobius"; TRANSMEM 304..328; /note="Helical"; /evidence="ECO:0000256|SAM:Phobius"; TRANSMEM 334..361; /note="Helical"; /evidence="ECO:0000256|SAM:Phobius"; TRANSMEM 376..396; /note="Helical"; …		SUBCELLULAR LOCATION: Membrane {ECO:0000256|ARBA:ARBA00004141}; Multi-pass membrane protein {ECO:0000256|ARBA:ARBA00004141}.
T1FYE6	T1FYE6_HELRO	EF-hand domain-containing protein	20213844 HELRODRAFT_65938	Helobdella robusta (Californian leech)	149
T1FW50	T1FW50_HELRO	Ionotropic glutamate receptor C-terminal domain-containing protein	20213046 HELRODRAFT_194512	Helobdella robusta (Californian leech)	1106	TRANSMEM 606..624; /note="Helical"; /evidence="ECO:0000256|SAM:Phobius"; TRANSMEM 796..814; /note="Helical"; /evidence="ECO:0000256|SAM:Phobius"; TRANSMEM 1003..1026; /note="Helical"; /evidence="ECO:0000256|SAM:Phobius"		SUBCELLULAR LOCATION: Membrane {ECO:0000256|ARBA:ARBA00004141}; Multi-pass membrane protein {ECO:0000256|ARBA:ARBA00004141}.
T1ER37	T1ER37_HELRO	EF-hand domain-containing protein	20199037 HELRODRAFT_161106	Helobdella robusta (Californian leech)	110
T1FRA6	T1FRA6_HELRO	MyTH4 domain-containing protein	20211353 HELRODRAFT_189721	Helobdella robusta (Californian leech)	833

## Sheet: Stylommatophora
novel core genes of Stylommatophora, Candidula unifasciata as example
Uniprot annotaion
From	Entry	Entry Name	Protein names	Gene Names	Organism	Length	Transmembrane	Intramembrane	Subcellular location [CC]	Topological domain
A0A8S3YZ29	A0A8S3YZ29	A0A8S3YZ29_9EUPU	G-protein coupled receptors family 1 profile domain-containing protein	CUNI_LOCUS7016	Candidula unifasciata	372	TRANSMEM 126..153; /note="Helical"; /evidence="ECO:0000256|SAM:Phobius"; TRANSMEM 165..184; /note="Helical"; /evidence="ECO:0000256|SAM:Phobius"; TRANSMEM 204..229; /note="Helical"; /evidence="ECO:0000256|SAM:Phobius"; TRANSMEM 250..272; /note="Helical"; /evidence="ECO:0000256|SAM:Phobius"; TRANSMEM 308..331; /note="Helical"; /evidence="ECO:0000256|SAM:Phobius"		SUBCELLULAR LOCATION: Membrane {ECO:0000256|ARBA:ARBA00004141}; Multi-pass membrane protein {ECO:0000256|ARBA:ARBA00004141}.
A0A8S3ZA83	A0A8S3ZA83	A0A8S3ZA83_9EUPU	G-protein coupled receptors family 1 profile domain-containing protein	CUNI_LOCUS12055	Candidula unifasciata	283	TRANSMEM 32..61; /note="Helical"; /evidence="ECO:0000256|SAM:Phobius"; TRANSMEM 73..99; /note="Helical"; /evidence="ECO:0000256|SAM:Phobius"; TRANSMEM 157..182; /note="Helical"; /evidence="ECO:0000256|SAM:Phobius"; TRANSMEM 213..231; /note="Helical"; /evidence="ECO:0000256|SAM:Phobius"; TRANSMEM 259..282; /note="Helical"; /evidence="ECO:0000256|SAM:Phobius"
A0A8S3YIB6	A0A8S3YIB6	A0A8S3YIB6_9EUPU	Cytochrome P450	CUNI_LOCUS2521	Candidula unifasciata	492
A0A8S4A7S6	A0A8S4A7S6	A0A8S4A7S6_9EUPU	G-protein coupled receptors family 1 profile domain-containing protein	CUNI_LOCUS20614	Candidula unifasciata	683	TRANSMEM 43..72; /note="Helical"; /evidence="ECO:0000256|SAM:Phobius"; TRANSMEM 166..186; /note="Helical"; /evidence="ECO:0000256|SAM:Phobius"; TRANSMEM 224..243; /note="Helical"; /evidence="ECO:0000256|SAM:Phobius"; TRANSMEM 324..353; /note="Helical"; /evidence="ECO:0000256|SAM:Phobius"; TRANSMEM 365..389; /note="Helical"; /evidence="ECO:0000256|SAM:Phobius"; TRANSMEM 447..468; /note="Helical"; …
A0A8S4A213	A0A8S4A213	A0A8S4A213_9EUPU	G-protein coupled receptors family 1 profile domain-containing protein	CUNI_LOCUS20892	Candidula unifasciata	378	TRANSMEM 43..65; /note="Helical"; /evidence="ECO:0000256|SAM:Phobius"; TRANSMEM 85..103; /note="Helical"; /evidence="ECO:0000256|SAM:Phobius"; TRANSMEM 172..191; /note="Helical"; /evidence="ECO:0000256|SAM:Phobius"; TRANSMEM 228..247; /note="Helical"; /evidence="ECO:0000256|SAM:Phobius"; TRANSMEM 276..300; /note="Helical"; /evidence="ECO:0000256|SAM:Phobius"; TRANSMEM 312..337; /note="Helical"; /…
A0A8S3ZZK1	A0A8S3ZZK1	A0A8S3ZZK1_9EUPU	G-protein coupled receptors family 1 profile domain-containing protein	CUNI_LOCUS20615	Candidula unifasciata	371	TRANSMEM 42..70; /note="Helical"; /evidence="ECO:0000256|SAM:Phobius"; TRANSMEM 82..100; /note="Helical"; /evidence="ECO:0000256|SAM:Phobius"; TRANSMEM 170..188; /note="Helical"; /evidence="ECO:0000256|SAM:Phobius"; TRANSMEM 225..244; /note="Helical"; /evidence="ECO:0000256|SAM:Phobius"; TRANSMEM 270..293; /note="Helical"; /evidence="ECO:0000256|SAM:Phobius"; TRANSMEM 313..334; /note="Helical"; /…
A0A8S3ZQY4	A0A8S3ZQY4	A0A8S3ZQY4_9EUPU	G-protein coupled receptors family 1 profile domain-containing protein	CUNI_LOCUS15330	Candidula unifasciata	368	TRANSMEM 35..58; /note="Helical"; /evidence="ECO:0000256|SAM:Phobius"; TRANSMEM 70..93; /note="Helical"; /evidence="ECO:0000256|SAM:Phobius"; TRANSMEM 154..173; /note="Helical"; /evidence="ECO:0000256|SAM:Phobius"; TRANSMEM 206..227; /note="Helical"; /evidence="ECO:0000256|SAM:Phobius"; TRANSMEM 281..303; /note="Helical"; /evidence="ECO:0000256|SAM:Phobius"; TRANSMEM 323..349; /note="Helical"; /e…
A0A8S3ZJW7	A0A8S3ZJW7	A0A8S3ZJW7_9EUPU	G-protein coupled receptors family 1 profile domain-containing protein	CUNI_LOCUS15331	Candidula unifasciata	367	TRANSMEM 33..58; /note="Helical"; /evidence="ECO:0000256|SAM:Phobius"; TRANSMEM 70..94; /note="Helical"; /evidence="ECO:0000256|SAM:Phobius"; TRANSMEM 119..142; /note="Helical"; /evidence="ECO:0000256|SAM:Phobius"; TRANSMEM 154..173; /note="Helical"; /evidence="ECO:0000256|SAM:Phobius"; TRANSMEM 208..229; /note="Helical"; /evidence="ECO:0000256|SAM:Phobius"; TRANSMEM 280..303; /note="Helical"; /e…
A0A8S3ZJM4	A0A8S3ZJM4	A0A8S3ZJM4_9EUPU	G-protein coupled receptors family 1 profile domain-containing protein	CUNI_LOCUS15332	Candidula unifasciata	364	TRANSMEM 35..60; /note="Helical"; /evidence="ECO:0000256|SAM:Phobius"; TRANSMEM 126..146; /note="Helical"; /evidence="ECO:0000256|SAM:Phobius"; TRANSMEM 158..183; /note="Helical"; /evidence="ECO:0000256|SAM:Phobius"; TRANSMEM 209..231; /note="Helical"; /evidence="ECO:0000256|SAM:Phobius"; TRANSMEM 281..303; /note="Helical"; /evidence="ECO:0000256|SAM:Phobius"; TRANSMEM 323..348; /note="Helical"; …
A0A8S3ZRJ0	A0A8S3ZRJ0	A0A8S3ZRJ0_9EUPU	C1q domain-containing protein	CUNI_LOCUS16136	Candidula unifasciata	184
A0A8S3ZDV4	A0A8S3ZDV4	A0A8S3ZDV4_9EUPU	C1q domain-containing protein	CUNI_LOCUS10719	Candidula unifasciata	558
A0A8S3ZCQ8	A0A8S3ZCQ8	A0A8S3ZCQ8_9EUPU	Uncharacterized protein	CUNI_LOCUS12701	Candidula unifasciata	121							s
A0A8S3ZMH3	A0A8S3ZMH3	A0A8S3ZMH3_9EUPU	Uncharacterized protein	CUNI_LOCUS16137	Candidula unifasciata	106
A0A8S3ZW00	A0A8S3ZW00	A0A8S3ZW00_9EUPU	Uncharacterized protein	CUNI_LOCUS16139	Candidula unifasciata	181
A0A8S3ZEH4	A0A8S3ZEH4	A0A8S3ZEH4_9EUPU	Uncharacterized protein	CUNI_LOCUS13411	Candidula unifasciata	298
A0A8S3ZMA5	A0A8S3ZMA5	A0A8S3ZMA5_9EUPU	Uncharacterized protein	CUNI_LOCUS13960	Candidula unifasciata	290
A0A8S4A2S6	A0A8S4A2S6	A0A8S4A2S6_9EUPU	Uncharacterized protein	CUNI_LOCUS21172	Candidula unifasciata	104
A0A8S4A165	A0A8S4A165	A0A8S4A165_9EUPU	Uncharacterized protein	CUNI_LOCUS21171	Candidula unifasciata	497
A0A8S3Z9F3	A0A8S3Z9F3	A0A8S3Z9F3_9EUPU	Uncharacterized protein	CUNI_LOCUS9988	Candidula unifasciata	284
A0A8S4A193	A0A8S4A193	A0A8S4A193_9EUPU	Chitin-binding type-2 domain-containing protein	CUNI_LOCUS21175	Candidula unifasciata	83
A0A8S3YHW7	A0A8S3YHW7	A0A8S3YHW7_9EUPU	Uncharacterized protein	CUNI_LOCUS1762	Candidula unifasciata	83
A0A8S3Z4K3	A0A8S3Z4K3	A0A8S3Z4K3_9EUPU	Uncharacterized protein	CUNI_LOCUS9985	Candidula unifasciata	99
A0A8S3ZLE5	A0A8S3ZLE5	A0A8S3ZLE5_9EUPU	Uncharacterized protein	CUNI_LOCUS14123	Candidula unifasciata	96
A0A8S4A5Z7	A0A8S4A5Z7	A0A8S4A5Z7_9EUPU	Buccalin	CUNI_LOCUS21246	Candidula unifasciata	260
A0A8S3Z9B9	A0A8S3Z9B9	A0A8S3Z9B9_9EUPU	Buccalin	CUNI_LOCUS9204	Candidula unifasciata	262
A0A8S4A3U6	A0A8S4A3U6	A0A8S4A3U6_9EUPU	Fibrinogen C-terminal domain-containing protein	CUNI_LOCUS22025	Candidula unifasciata	365
A0A8S3ZBM5	A0A8S3ZBM5	A0A8S3ZBM5_9EUPU	G-protein coupled receptors family 1 profile domain-containing protein	CUNI_LOCUS11166	Candidula unifasciata	119	TRANSMEM 27..50; /note="Helical"; /evidence="ECO:0000256|SAM:Phobius"; TRANSMEM 62..84; /note="Helical"; /evidence="ECO:0000256|SAM:Phobius"; TRANSMEM 90..118; /note="Helical"; /evidence="ECO:0000256|SAM:Phobius"
A0A8S3YBI4	A0A8S3YBI4	A0A8S3YBI4_9EUPU	G-protein coupled receptors family 1 profile domain-containing protein	CUNI_LOCUS131	Candidula unifasciata	363	TRANSMEM 29..50; /note="Helical"; /evidence="ECO:0000256|SAM:Phobius"; TRANSMEM 62..86; /note="Helical"; /evidence="ECO:0000256|SAM:Phobius"; TRANSMEM 92..120; /note="Helical"; /evidence="ECO:0000256|SAM:Phobius"; TRANSMEM 141..168; /note="Helical"; /evidence="ECO:0000256|SAM:Phobius"; TRANSMEM 188..213; /note="Helical"; /evidence="ECO:0000256|SAM:Phobius"; TRANSMEM 253..274; /note="Helical"; /ev…
A0A8S3ZEU6	A0A8S3ZEU6	A0A8S3ZEU6_9EUPU	G-protein coupled receptors family 1 profile domain-containing protein	CUNI_LOCUS11164	Candidula unifasciata	56	TRANSMEM 27..55; /note="Helical"; /evidence="ECO:0000256|SAM:Phobius"
A0A8S3ZYU8	A0A8S3ZYU8	A0A8S3ZYU8_9EUPU	G-protein coupled receptors family 1 profile domain-containing protein	CUNI_LOCUS16989	Candidula unifasciata	119	TRANSMEM 27..50; /note="Helical"; /evidence="ECO:0000256|SAM:Phobius"; TRANSMEM 62..84; /note="Helical"; /evidence="ECO:0000256|SAM:Phobius"; TRANSMEM 90..118; /note="Helical"; /evidence="ECO:0000256|SAM:Phobius"
A0A8S4A6E3	A0A8S4A6E3	A0A8S4A6E3_9EUPU	Uncharacterized protein	CUNI_LOCUS21376	Candidula unifasciata	317
A0A8S3Z722	A0A8S3Z722	A0A8S3Z722_9EUPU	Uncharacterized protein	CUNI_LOCUS9363	Candidula unifasciata	367
A0A8S3YGZ8	A0A8S3YGZ8	A0A8S3YGZ8_9EUPU	G-protein coupled receptors family 1 profile domain-containing protein	CUNI_LOCUS110	Candidula unifasciata	366	TRANSMEM 27..52; /note="Helical"; /evidence="ECO:0000256|SAM:Phobius"; TRANSMEM 72..97; /note="Helical"; /evidence="ECO:0000256|SAM:Phobius"; TRANSMEM 117..140; /note="Helical"; /evidence="ECO:0000256|SAM:Phobius"; TRANSMEM 152..175; /note="Helical"; /evidence="ECO:0000256|SAM:Phobius"; TRANSMEM 202..225; /note="Helical"; /evidence="ECO:0000256|SAM:Phobius"; TRANSMEM 330..354; /note="Helical"; /e…		SUBCELLULAR LOCATION: Cell membrane {ECO:0000256|ARBA:ARBA00004651}; Multi-pass membrane protein {ECO:0000256|ARBA:ARBA00004651}. Membrane {ECO:0000256|ARBA:ARBA00004141}; Multi-pass membrane protein {ECO:0000256|ARBA:ARBA00004141}.
A0A8S3Z9B5	A0A8S3Z9B5	A0A8S3Z9B5_9EUPU	Uncharacterized protein	CUNI_LOCUS9229	Candidula unifasciata	292
A0A8S3ZAN0	A0A8S3ZAN0	A0A8S3ZAN0_9EUPU	Uncharacterized protein	CUNI_LOCUS11807	Candidula unifasciata	253
A0A8S3ZLD9	A0A8S3ZLD9	A0A8S3ZLD9_9EUPU	Uncharacterized protein	CUNI_LOCUS16022	Candidula unifasciata	82
A0A8S3ZW55	A0A8S3ZW55	A0A8S3ZW55_9EUPU	Uncharacterized protein	CUNI_LOCUS16179	Candidula unifasciata	192
A0A8S3ZPX7	A0A8S3ZPX7	A0A8S3ZPX7_9EUPU	Uncharacterized protein	CUNI_LOCUS17027	Candidula unifasciata	239
A0A8S3ZE15	A0A8S3ZE15	A0A8S3ZE15_9EUPU	Uncharacterized protein	CUNI_LOCUS13037	Candidula unifasciata	281	TRANSMEM 174..198; /note="Helical"; /evidence="ECO:0000256|SAM:Phobius"
A0A8S4A6C9	A0A8S4A6C9	A0A8S4A6C9_9EUPU	Uncharacterized protein	CUNI_LOCUS20124	Candidula unifasciata	87
A0A8S3ZDK3	A0A8S3ZDK3	A0A8S3ZDK3_9EUPU	Uncharacterized protein	CUNI_LOCUS13235	Candidula unifasciata	85
A0A8S3Z8H1	A0A8S3Z8H1	A0A8S3Z8H1_9EUPU	Uncharacterized protein	CUNI_LOCUS10076	Candidula unifasciata	245
A0A8S4A7Q5	A0A8S4A7Q5	A0A8S4A7Q5_9EUPU	Uncharacterized protein	CUNI_LOCUS22208	Candidula unifasciata	155	TRANSMEM 7..26; /note="Helical"; /evidence="ECO:0000256|SAM:Phobius"
A0A8S4AF90	A0A8S4AF90	A0A8S4AF90_9EUPU	Uncharacterized protein	CUNI_LOCUS22209	Candidula unifasciata	105
A0A8S4A834	A0A8S4A834	A0A8S4A834_9EUPU	Secreted protein	CUNI_LOCUS21920	Candidula unifasciata	224
A0A8S3YS24	A0A8S3YS24	A0A8S3YS24_9EUPU	Uncharacterized protein	CUNI_LOCUS4776	Candidula unifasciata	215
A0A8S3ZV00	A0A8S3ZV00	A0A8S3ZV00_9EUPU	Mitochondrial fission process protein 1	CUNI_LOCUS18542	Candidula unifasciata	85
A0A8S3YPX2	A0A8S3YPX2	A0A8S3YPX2_9EUPU	Uncharacterized protein	CUNI_LOCUS1954	Candidula unifasciata	97
A0A8S3ZUX8	A0A8S3ZUX8	A0A8S3ZUX8_9EUPU	Uncharacterized protein	CUNI_LOCUS17318	Candidula unifasciata	172
A0A8S3YY75	A0A8S3YY75	A0A8S3YY75_9EUPU	TNFR-Cys domain-containing protein	CUNI_LOCUS6726	Candidula unifasciata	680
A0A8S4A7K6	A0A8S4A7K6	A0A8S4A7K6_9EUPU	Uncharacterized protein	CUNI_LOCUS21633	Candidula unifasciata	276	TRANSMEM 12..32; /note="Helical"; /evidence="ECO:0000256|SAM:Phobius"
A0A8S3Z7K3	A0A8S3Z7K3	A0A8S3Z7K3_9EUPU	Uncharacterized protein	CUNI_LOCUS8710	Candidula unifasciata	193	TRANSMEM 107..132; /note="Helical"; /evidence="ECO:0000256|SAM:Phobius"
A0A8S3ZQ83	A0A8S3ZQ83	A0A8S3ZQ83_9EUPU	RING-type domain-containing protein	CUNI_LOCUS15094	Candidula unifasciata	83
A0A8S4A0G7	A0A8S4A0G7	A0A8S4A0G7_9EUPU	RING-type domain-containing protein	CUNI_LOCUS19506	Candidula unifasciata	114
A0A8S3ZGD5	A0A8S3ZGD5	A0A8S3ZGD5_9EUPU	non-specific serine/threonine protein kinase (EC 2.7.11.1)	CUNI_LOCUS12766	Candidula unifasciata	441
A0A8S3ZEN0	A0A8S3ZEN0	A0A8S3ZEN0_9EUPU	Uncharacterized protein	CUNI_LOCUS11788	Candidula unifasciata	118
A0A8S4A2J7	A0A8S4A2J7	A0A8S4A2J7_9EUPU	Uncharacterized protein	CUNI_LOCUS21517	Candidula unifasciata	489
A0A8S3Z161	A0A8S3Z161	A0A8S3Z161_9EUPU	Uracil-DNA glycosylase	CUNI_LOCUS6619	Candidula unifasciata	304
A0A8S3YTQ7	A0A8S3YTQ7	A0A8S3YTQ7_9EUPU	Paired domain-containing protein	CUNI_LOCUS4530	Candidula unifasciata	1107			SUBCELLULAR LOCATION: Nucleus {ECO:0000256|ARBA:ARBA00004123}.
A0A8S3Z5X8	A0A8S3Z5X8	A0A8S3Z5X8_9EUPU	Transient receptor potential cation channel subfamily C member 2	CUNI_LOCUS8149	Candidula unifasciata	157
A0A8S3ZBY8	A0A8S3ZBY8	A0A8S3ZBY8_9EUPU	Uncharacterized protein	CUNI_LOCUS12612	Candidula unifasciata	95
A0A8S3YCR3	A0A8S3YCR3	A0A8S3YCR3_9EUPU	Fibronectin type-III domain-containing protein	CUNI_LOCUS617	Candidula unifasciata	263
A0A8S3Z066	A0A8S3Z066	A0A8S3Z066_9EUPU	Fibronectin type-III domain-containing protein	CUNI_LOCUS6883	Candidula unifasciata	779	TRANSMEM 760..778; /note="Helical"; /evidence="ECO:0000256|SAM:Phobius"
A0A8S3ZRQ5	A0A8S3ZRQ5	A0A8S3ZRQ5_9EUPU	Uncharacterized protein	CUNI_LOCUS15850	Candidula unifasciata	318
A0A8S3YFW6	A0A8S3YFW6	A0A8S3YFW6_9EUPU	Uncharacterized protein	CUNI_LOCUS836	Candidula unifasciata	724
A0A8S4AA15	A0A8S4AA15	A0A8S4AA15_9EUPU	Uncharacterized protein	CUNI_LOCUS21364	Candidula unifasciata	94	TRANSMEM 15..39; /note="Helical"; /evidence="ECO:0000256|SAM:Phobius"
A0A8S3ZYC3	A0A8S3ZYC3	A0A8S3ZYC3_9EUPU	Uncharacterized protein	CUNI_LOCUS16859	Candidula unifasciata	96
A0A8S4A0S3	A0A8S4A0S3	A0A8S4A0S3_9EUPU	Ig-like domain-containing protein	CUNI_LOCUS21011	Candidula unifasciata	436	TRANSMEM 282..306; /note="Helical"; /evidence="ECO:0000256|SAM:Phobius"
A0A8S3YFZ6	A0A8S3YFZ6	A0A8S3YFZ6_9EUPU	Uncharacterized protein	CUNI_LOCUS1691	Candidula unifasciata	331
A0A8S3YL40	A0A8S3YL40	A0A8S3YL40_9EUPU	Uncharacterized protein	CUNI_LOCUS1689	Candidula unifasciata	244
A0A8S3ZNE6	A0A8S3ZNE6	A0A8S3ZNE6_9EUPU	Uncharacterized protein	CUNI_LOCUS14843	Candidula unifasciata	1157
A0A8S3ZBU9	A0A8S3ZBU9	A0A8S3ZBU9_9EUPU	Uncharacterized protein	CUNI_LOCUS10094	Candidula unifasciata	745
A0A8S3YYA8	A0A8S3YYA8	A0A8S3YYA8_9EUPU	Uncharacterized protein	CUNI_LOCUS6756	Candidula unifasciata	842
A0A8S3YDH6	A0A8S3YDH6	A0A8S3YDH6_9EUPU	FMRFamide	CUNI_LOCUS635	Candidula unifasciata	413			SUBCELLULAR LOCATION: Secreted {ECO:0000256|ARBA:ARBA00004613}.
A0A8S3YDG3	A0A8S3YDG3	A0A8S3YDG3_9EUPU	Uncharacterized protein	CUNI_LOCUS625	Candidula unifasciata	213
A0A8S3YLY7	A0A8S3YLY7	A0A8S3YLY7_9EUPU	G-protein coupled receptors family 1 profile domain-containing protein	CUNI_LOCUS2876	Candidula unifasciata	355	TRANSMEM 26..52; /note="Helical"; /evidence="ECO:0000256|SAM:Phobius"; TRANSMEM 64..88; /note="Helical"; /evidence="ECO:0000256|SAM:Phobius"; TRANSMEM 100..125; /note="Helical"; /evidence="ECO:0000256|SAM:Phobius"; TRANSMEM 146..163; /note="Helical"; /evidence="ECO:0000256|SAM:Phobius"; TRANSMEM 196..222; /note="Helical"; /evidence="ECO:0000256|SAM:Phobius"; TRANSMEM 266..290; /note="Helical"; /e…
A0A8S3YJX9	A0A8S3YJX9	A0A8S3YJX9_9EUPU	G-protein coupled receptors family 1 profile domain-containing protein	CUNI_LOCUS2875	Candidula unifasciata	347	TRANSMEM 26..52; /note="Helical"; /evidence="ECO:0000256|SAM:Phobius"; TRANSMEM 64..92; /note="Helical"; /evidence="ECO:0000256|SAM:Phobius"; TRANSMEM 98..122; /note="Helical"; /evidence="ECO:0000256|SAM:Phobius"; TRANSMEM 143..160; /note="Helical"; /evidence="ECO:0000256|SAM:Phobius"; TRANSMEM 193..219; /note="Helical"; /evidence="ECO:0000256|SAM:Phobius"; TRANSMEM 267..287; /note="Helical"; /ev…
A0A8S4A1P2	A0A8S4A1P2	A0A8S4A1P2_9EUPU	Globin (Myoglobin)	CUNI_LOCUS19828	Candidula unifasciata	165
A0A8S3YPB8	A0A8S3YPB8	A0A8S3YPB8_9EUPU	Uncharacterized protein	CUNI_LOCUS2950	Candidula unifasciata	68
A0A8S3YUC2	A0A8S3YUC2	A0A8S3YUC2_9EUPU	Uncharacterized protein	CUNI_LOCUS6191	Candidula unifasciata	103
A0A8S3YNE8	A0A8S3YNE8	A0A8S3YNE8_9EUPU	PAS domain-containing protein	CUNI_LOCUS4275	Candidula unifasciata	82
A0A8S3ZLB9	A0A8S3ZLB9	A0A8S3ZLB9_9EUPU	Uncharacterized protein	CUNI_LOCUS15871	Candidula unifasciata	52
A0A8S3YPV5	A0A8S3YPV5	A0A8S3YPV5_9EUPU	Uncharacterized protein	CUNI_LOCUS4036	Candidula unifasciata	1611
A0A8S3ZD49	A0A8S3ZD49	A0A8S3ZD49_9EUPU	Uncharacterized protein	CUNI_LOCUS12637	Candidula unifasciata	463	TRANSMEM 238..262; /note="Helical"; /evidence="ECO:0000256|RuleBase:RU000687"; TRANSMEM 298..321; /note="Helical"; /evidence="ECO:0000256|RuleBase:RU000687"; TRANSMEM 441..462; /note="Helical"; /evidence="ECO:0000256|RuleBase:RU000687"		SUBCELLULAR LOCATION: Membrane {ECO:0000256|ARBA:ARBA00004141}; Multi-pass membrane protein {ECO:0000256|ARBA:ARBA00004141}.
A0A8S3YPA7	A0A8S3YPA7	A0A8S3YPA7_9EUPU	Uncharacterized protein	CUNI_LOCUS3846	Candidula unifasciata	172	TRANSMEM 27..49; /note="Helical"; /evidence="ECO:0000256|SAM:Phobius"
A0A8S3YYL5	A0A8S3YYL5	A0A8S3YYL5_9EUPU	Uncharacterized protein	CUNI_LOCUS5949	Candidula unifasciata	75
A0A8S3ZPG6	A0A8S3ZPG6	A0A8S3ZPG6_9EUPU	Uncharacterized protein	CUNI_LOCUS14834	Candidula unifasciata	662
A0A8S3YRC3	A0A8S3YRC3	A0A8S3YRC3_9EUPU	Uncharacterized protein	CUNI_LOCUS3543	Candidula unifasciata	68
A0A8S3YGR8	A0A8S3YGR8	A0A8S3YGR8_9EUPU	H-type lectin domain-containing protein	CUNI_LOCUS223	Candidula unifasciata	319
A0A8S3ZP86	A0A8S3ZP86	A0A8S3ZP86_9EUPU	Uncharacterized protein	CUNI_LOCUS16905	Candidula unifasciata	50
A0A8S3ZHZ7	A0A8S3ZHZ7	A0A8S3ZHZ7_9EUPU	Uncharacterized protein	CUNI_LOCUS12324	Candidula unifasciata	154
A0A8S3ZSU9	A0A8S3ZSU9	A0A8S3ZSU9_9EUPU	Uncharacterized protein	CUNI_LOCUS18135	Candidula unifasciata	49
A0A8S4A0F3	A0A8S4A0F3	A0A8S4A0F3_9EUPU	Uncharacterized protein	CUNI_LOCUS17529	Candidula unifasciata	231
A0A8S3ZVG3	A0A8S3ZVG3	A0A8S3ZVG3_9EUPU	Uncharacterized protein	CUNI_LOCUS19041	Candidula unifasciata	2108
A0A8S3YKD3	A0A8S3YKD3	A0A8S3YKD3_9EUPU	Potassium channel voltage dependent Kv4 C-terminal domain-containing protein	CUNI_LOCUS2772	Candidula unifasciata	255			SUBCELLULAR LOCATION: Cell projection, dendrite {ECO:0000256|ARBA:ARBA00004279}. Membrane {ECO:0000256|ARBA:ARBA00004141}; Multi-pass membrane protein {ECO:0000256|ARBA:ARBA00004141}.
A0A8S3YFV6	A0A8S3YFV6	A0A8S3YFV6_9EUPU	Uncharacterized protein	CUNI_LOCUS826	Candidula unifasciata	152
A0A8S3YLW7	A0A8S3YLW7	A0A8S3YLW7_9EUPU	Uncharacterized protein	CUNI_LOCUS3581	Candidula unifasciata	445
A0A8S3YLF9	A0A8S3YLF9	A0A8S3YLF9_9EUPU	Uncharacterized protein	CUNI_LOCUS3457	Candidula unifasciata	56
A0A8S3Z2H8	A0A8S3Z2H8	A0A8S3Z2H8_9EUPU	Uncharacterized protein	CUNI_LOCUS9162	Candidula unifasciata	92
A0A8S3YW26	A0A8S3YW26	A0A8S3YW26_9EUPU	Uncharacterized protein	CUNI_LOCUS6861	Candidula unifasciata	163
A0A8S3Z0K1	A0A8S3Z0K1	A0A8S3Z0K1_9EUPU	CUB domain-containing protein	CUNI_LOCUS5694	Candidula unifasciata	59
A0A8S3ZKI8	A0A8S3ZKI8	A0A8S3ZKI8_9EUPU	Uncharacterized protein	CUNI_LOCUS15672	Candidula unifasciata	1046	TRANSMEM 1023..1043; /note="Helical"; /evidence="ECO:0000256|SAM:Phobius"
A0A8S3YBT0	A0A8S3YBT0	A0A8S3YBT0_9EUPU	Uncharacterized protein	CUNI_LOCUS241	Candidula unifasciata	78
A0A8S3ZGQ8	A0A8S3ZGQ8	A0A8S3ZGQ8_9EUPU	Uncharacterized protein	CUNI_LOCUS14342	Candidula unifasciata	457
A0A8S3ZEQ4	A0A8S3ZEQ4	A0A8S3ZEQ4_9EUPU	Uncharacterized protein	CUNI_LOCUS11009	Candidula unifasciata	310	TRANSMEM 233..254; /note="Helical"; /evidence="ECO:0000256|SAM:Phobius"
A0A8S3ZBL7	A0A8S3ZBL7	A0A8S3ZBL7_9EUPU	Uncharacterized protein	CUNI_LOCUS12167	Candidula unifasciata	352
A0A8S3ZDB7	A0A8S3ZDB7	A0A8S3ZDB7_9EUPU	Ubiquitin-like domain-containing protein	CUNI_LOCUS11716	Candidula unifasciata	108
A0A8S3ZHI0	A0A8S3ZHI0	A0A8S3ZHI0_9EUPU	Uncharacterized protein	CUNI_LOCUS14307	Candidula unifasciata	162
A0A8S3ZET1	A0A8S3ZET1	A0A8S3ZET1_9EUPU	Uncharacterized protein	CUNI_LOCUS11903	Candidula unifasciata	72
A0A8S3ZBF6	A0A8S3ZBF6	A0A8S3ZBF6_9EUPU	Uncharacterized protein	CUNI_LOCUS12442	Candidula unifasciata	499
A0A8S3ZKA9	A0A8S3ZKA9	A0A8S3ZKA9_9EUPU	Uncharacterized protein	CUNI_LOCUS13234	Candidula unifasciata	64
A0A8S3YQ07	A0A8S3YQ07	A0A8S3YQ07_9EUPU	Uncharacterized protein	CUNI_LOCUS3103	Candidula unifasciata	127

## Sheet: Nematoda
Novel core genes of Nematoda, Caenorhabditis elegans and Pristionchus pacificus as examples
Uniprot annotaion
From	Entry	Entry Name	Protein names	Gene Names	Organism	Length	Transmembrane	Intramembrane	Subcellular location [CC]	Topological domain
A5Z2X3	A5Z2X3	FUTB2_CAEEL	Galactoside 2-alpha-L-fucosyltransferase (EC 2.4.1.-) (Alpha-(1,2)-L-fucosyltransferase) (CE2FT-2)	F08A8.5	Caenorhabditis elegans	402	TRANSMEM 7..27; /note="Helical; Signal-anchor for type II membrane protein"; /evidence="ECO:0000255"		SUBCELLULAR LOCATION: Golgi apparatus, Golgi stack membrane {ECO:0000305}; Single-pass type II membrane protein {ECO:0000305}.	TOPO_DOM 1..6; /note="Cytoplasmic"; /evidence="ECO:0000305"; TOPO_DOM 28..402; /note="Lumenal"; /evidence="ECO:0000305"
G5EC67	G5EC67	G5EC67_CAEEL	2O16 (DUF1713 domain-containing protein)	2O16 CELE_Y54G9A.7 Y54G9A.7	Caenorhabditis elegans	244
G5EBP5	G5EBP5	G5EBP5_CAEEL	63 kDa sperm flagellar membrane protein	CELE_ZC247.1 ZC247.1	Caenorhabditis elegans	4389
M1ZMJ5	M1ZMJ5	M1ZMJ5_CAEEL	7TM GPCR serpentine receptor class x (Srx) domain-containing protein	C03G6.21 CELE_C03G6.21	Caenorhabditis elegans	127	TRANSMEM 12..36; /note="Helical"; /evidence="ECO:0000256|SAM:Phobius"; TRANSMEM 56..77; /note="Helical"; /evidence="ECO:0000256|SAM:Phobius"
O44674	O44674	O44674_CAEEL	7TM GPCR serpentine receptor class x (Srx) domain-containing protein	srx-7 C14C6.1 CELE_C14C6.1	Caenorhabditis elegans	222	TRANSMEM 31..50; /note="Helical"; /evidence="ECO:0000256|SAM:Phobius"; TRANSMEM 57..76; /note="Helical"; /evidence="ECO:0000256|SAM:Phobius"; TRANSMEM 88..112; /note="Helical"; /evidence="ECO:0000256|SAM:Phobius"; TRANSMEM 133..158; /note="Helical"; /evidence="ECO:0000256|SAM:Phobius"; TRANSMEM 164..187; /note="Helical"; /evidence="ECO:0000256|SAM:Phobius"
O45695	O45695	O45695_CAEEL	7TM GPCR serpentine receptor class x (Srx) domain-containing protein	srx-1 CELE_F59E11.1 F59E11.1	Caenorhabditis elegans	328	TRANSMEM 12..37; /note="Helical"; /evidence="ECO:0000256|SAM:Phobius"; TRANSMEM 44..67; /note="Helical"; /evidence="ECO:0000256|SAM:Phobius"; TRANSMEM 87..107; /note="Helical"; /evidence="ECO:0000256|SAM:Phobius"; TRANSMEM 128..150; /note="Helical"; /evidence="ECO:0000256|SAM:Phobius"; TRANSMEM 181..200; /note="Helical"; /evidence="ECO:0000256|SAM:Phobius"; TRANSMEM 228..254; /note="Helical"; /ev…
O61881	O61881	O61881_CAEEL	7TM GPCR serpentine receptor class x (Srx) domain-containing protein	srx-41 CELE_F59B1.7 F59B1.7	Caenorhabditis elegans	328	TRANSMEM 23..46; /note="Helical"; /evidence="ECO:0000256|SAM:Phobius"; TRANSMEM 66..85; /note="Helical"; /evidence="ECO:0000256|SAM:Phobius"; TRANSMEM 97..117; /note="Helical"; /evidence="ECO:0000256|SAM:Phobius"; TRANSMEM 138..158; /note="Helical"; /evidence="ECO:0000256|SAM:Phobius"; TRANSMEM 196..221; /note="Helical"; /evidence="ECO:0000256|SAM:Phobius"; TRANSMEM 242..262; /note="Helical"; /ev…
Q19027	Q19027	Q19027_CAEEL	7TM GPCR serpentine receptor class x (Srx) domain-containing protein	srx-46 CELE_E02C12.2 E02C12.2	Caenorhabditis elegans	317	TRANSMEM 6..30; /note="Helical"; /evidence="ECO:0000256|SAM:Phobius"; TRANSMEM 79..103; /note="Helical"; /evidence="ECO:0000256|SAM:Phobius"; TRANSMEM 124..147; /note="Helical"; /evidence="ECO:0000256|SAM:Phobius"; TRANSMEM 167..192; /note="Helical"; /evidence="ECO:0000256|SAM:Phobius"; TRANSMEM 213..236; /note="Helical"; /evidence="ECO:0000256|SAM:Phobius"; TRANSMEM 248..268; /note="Helical"; /e…
Q21684	Q21684	Q21684_CAEEL	7TM GPCR serpentine receptor class x (Srx) domain-containing protein	srx-3 CELE_R03H4.3 R03H4.3	Caenorhabditis elegans	349	TRANSMEM 12..36; /note="Helical"; /evidence="ECO:0000256|SAM:Phobius"; TRANSMEM 43..66; /note="Helical"; /evidence="ECO:0000256|SAM:Phobius"; TRANSMEM 86..108; /note="Helical"; /evidence="ECO:0000256|SAM:Phobius"; TRANSMEM 120..139; /note="Helical"; /evidence="ECO:0000256|SAM:Phobius"; TRANSMEM 226..246; /note="Helical"; /evidence="ECO:0000256|SAM:Phobius"; TRANSMEM 258..280; /note="Helical"; /ev…
Q21685	Q21685	Q21685_CAEEL	7TM GPCR serpentine receptor class x (Srx) domain-containing protein	srx-2 CELE_R03H4.2 R03H4.2	Caenorhabditis elegans	335	TRANSMEM 12..37; /note="Helical"; /evidence="ECO:0000256|SAM:Phobius"; TRANSMEM 44..68; /note="Helical"; /evidence="ECO:0000256|SAM:Phobius"; TRANSMEM 88..110; /note="Helical"; /evidence="ECO:0000256|SAM:Phobius"; TRANSMEM 131..157; /note="Helical"; /evidence="ECO:0000256|SAM:Phobius"; TRANSMEM 182..203; /note="Helical"; /evidence="ECO:0000256|SAM:Phobius"; TRANSMEM 228..248; /note="Helical"; /ev…
Q7KPX1	Q7KPX1	Q7KPX1_CAEEL	7TM GPCR serpentine receptor class x (Srx) domain-containing protein	srx-14 C44B12.8 CELE_C44B12.8	Caenorhabditis elegans	297	TRANSMEM 15..38; /note="Helical"; /evidence="ECO:0000256|SAM:Phobius"; TRANSMEM 50..69; /note="Helical"; /evidence="ECO:0000256|SAM:Phobius"; TRANSMEM 89..111; /note="Helical"; /evidence="ECO:0000256|SAM:Phobius"; TRANSMEM 132..159; /note="Helical"; /evidence="ECO:0000256|SAM:Phobius"; TRANSMEM 179..205; /note="Helical"; /evidence="ECO:0000256|SAM:Phobius"; TRANSMEM 217..239; /note="Helical"; /ev…
Q966G9	Q966G9	Q966G9_CAEEL	7TM GPCR serpentine receptor class x (Srx) domain-containing protein	srx-9 CELE_R13D7.6 R13D7.6	Caenorhabditis elegans	309	TRANSMEM 6..30; /note="Helical"; /evidence="ECO:0000256|SAM:Phobius"; TRANSMEM 42..69; /note="Helical"; /evidence="ECO:0000256|SAM:Phobius"; TRANSMEM 81..100; /note="Helical"; /evidence="ECO:0000256|SAM:Phobius"; TRANSMEM 127..154; /note="Helical"; /evidence="ECO:0000256|SAM:Phobius"; TRANSMEM 177..199; /note="Helical"; /evidence="ECO:0000256|SAM:Phobius"; TRANSMEM 219..239; /note="Helical"; /evi…
Q9XVK3	Q9XVK3	Q9XVK3_CAEEL	7TM GPCR serpentine receptor class x (Srx) domain-containing protein	srx-10 CELE_R10D12.4 R10D12.4	Caenorhabditis elegans	315	TRANSMEM 6..28; /note="Helical"; /evidence="ECO:0000256|SAM:Phobius"; TRANSMEM 40..64; /note="Helical"; /evidence="ECO:0000256|SAM:Phobius"; TRANSMEM 91..113; /note="Helical"; /evidence="ECO:0000256|SAM:Phobius"; TRANSMEM 125..153; /note="Helical"; /evidence="ECO:0000256|SAM:Phobius"; TRANSMEM 173..196; /note="Helical"; /evidence="ECO:0000256|SAM:Phobius"; TRANSMEM 224..246; /note="Helical"; /evi…
Q7YTK2	Q7YTK2	Q7YTK2_CAEEL	9.7 kDa protein	CELE_W01D2.6 W01D2.6	Caenorhabditis elegans	72	TRANSMEM 22..40; /note="Helical"; /evidence="ECO:0000256|SAM:Phobius"
Q9U379	Q9U379	Q9U379_CAEEL	Abi_C domain-containing protein	rsbp-1 CELE_T06D10.1 T06D10.1	Caenorhabditis elegans	171
H2KZ48	H2KZ48	H2KZ48_CAEEL	AbLIM_anchor domain-containing protein	C30F12.5 CELE_C30F12.5	Caenorhabditis elegans	385	TRANSMEM 191..224; /note="Helical"; /evidence="ECO:0000256|SAM:Phobius"
Q9NL29	Q9NL29	EAT20_CAEEL	Abnormal pharyngeal pumping eat-20	eat-20 H30A04.1	Caenorhabditis elegans	810	TRANSMEM 749..769; /note="Helical"; /evidence="ECO:0000255"		SUBCELLULAR LOCATION: Membrane {ECO:0000255}; Single-pass type I membrane protein {ECO:0000255}.	TOPO_DOM 21..748; /note="Extracellular"; /evidence="ECO:0000255"; TOPO_DOM 770..810; /note="Cytoplasmic"; /evidence="ECO:0000255"
Q9N4E7	Q9N4E7	Q9N4E7_CAEEL	ACB domain-containing protein	acbp-8 CELE_Y71H2B.1 Y71H2B.1	Caenorhabditis elegans	143
B1Q281	B1Q281	B1Q281_CAEEL	AcetylCholine Receptor	acr-20 CELE_R06A4.10 R06A4.10	Caenorhabditis elegans	556	TRANSMEM 239..262; /note="Helical"; /evidence="ECO:0000256|RuleBase:RU000687"; TRANSMEM 274..292; /note="Helical"; /evidence="ECO:0000256|RuleBase:RU000687"; TRANSMEM 304..329; /note="Helical"; /evidence="ECO:0000256|RuleBase:RU000687"; TRANSMEM 523..548; /note="Helical"; /evidence="ECO:0000256|RuleBase:RU000687"		SUBCELLULAR LOCATION: Membrane {ECO:0000256|ARBA:ARBA00004141}; Multi-pass membrane protein {ECO:0000256|ARBA:ARBA00004141}.
G5EG72	G5EG72	G5EG72_CAEEL	AcetylCholine Receptor	acr-18 5Q30 CELE_F28F8.1 F28F8.1	Caenorhabditis elegans	510	TRANSMEM 239..261; /note="Helical"; /evidence="ECO:0000256|RuleBase:RU000687"; TRANSMEM 273..291; /note="Helical"; /evidence="ECO:0000256|RuleBase:RU000687"; TRANSMEM 307..326; /note="Helical"; /evidence="ECO:0000256|RuleBase:RU000687"; TRANSMEM 473..492; /note="Helical"; /evidence="ECO:0000256|RuleBase:RU000687"		SUBCELLULAR LOCATION: Membrane {ECO:0000256|ARBA:ARBA00004141}; Multi-pass membrane protein {ECO:0000256|ARBA:ARBA00004141}.
H2KML8	H2KML8	H2KML8_CAEEL	AcetylCholine Receptor	acr-24 CELE_Y73F8A.30 Y73F8A.30	Caenorhabditis elegans	578	TRANSMEM 249..272; /note="Helical"; /evidence="ECO:0000256|RuleBase:RU000687"; TRANSMEM 284..302; /note="Helical"; /evidence="ECO:0000256|RuleBase:RU000687"; TRANSMEM 314..337; /note="Helical"; /evidence="ECO:0000256|RuleBase:RU000687"; TRANSMEM 540..558; /note="Helical"; /evidence="ECO:0000256|RuleBase:RU000687"		SUBCELLULAR LOCATION: Membrane {ECO:0000256|ARBA:ARBA00004141}; Multi-pass membrane protein {ECO:0000256|ARBA:ARBA00004141}.
Q6F6K3	Q6F6K3	Q6F6K3_CAEEL	AcetylCholine Receptor	acr-17 CELE_F53E10.2 F53E10.2	Caenorhabditis elegans	515	TRANSMEM 247..269; /note="Helical"; /evidence="ECO:0000256|RuleBase:RU000687"; TRANSMEM 281..299; /note="Helical"; /evidence="ECO:0000256|RuleBase:RU000687"; TRANSMEM 315..336; /note="Helical"; /evidence="ECO:0000256|RuleBase:RU000687"; TRANSMEM 479..497; /note="Helical"; /evidence="ECO:0000256|RuleBase:RU000687"		SUBCELLULAR LOCATION: Membrane {ECO:0000256|ARBA:ARBA00004141}; Multi-pass membrane protein {ECO:0000256|ARBA:ARBA00004141}.
P54244	P54244	ACH3_CAEEL	Acetylcholine receptor subunit alpha-type deg-3	deg-3 K03B8.9	Caenorhabditis elegans	564	TRANSMEM 269..289; /note="Helical"; /evidence="ECO:0000255"; TRANSMEM 302..319; /note="Helical"; /evidence="ECO:0000255"; TRANSMEM 329..353; /note="Helical"; /evidence="ECO:0000255"; TRANSMEM 527..547; /note="Helical"; /evidence="ECO:0000255"		SUBCELLULAR LOCATION: Postsynaptic cell membrane {ECO:0000269|PubMed:11273652}; Multi-pass membrane protein {ECO:0000269|PubMed:11273652}. Cell membrane {ECO:0000269|PubMed:11273652}; Multi-pass membrane protein {ECO:0000269|PubMed:11273652}. Note=Enriched in the sensory endings of sensory neurons.	TOPO_DOM 21..268; /note="Extracellular"; /evidence="ECO:0000255"; TOPO_DOM 354..526; /note="Cytoplasmic"; /evidence="ECO:0000255"
O76554	O76554	ACH4_CAEEL	Acetylcholine receptor subunit alpha-type des-2	des-2 acr-4 T26H10.1	Caenorhabditis elegans	548	TRANSMEM 240..260; /note="Helical"; /evidence="ECO:0000255"; TRANSMEM 274..294; /note="Helical"; /evidence="ECO:0000255"; TRANSMEM 301..321; /note="Helical"; /evidence="ECO:0000255"; TRANSMEM 517..537; /note="Helical"; /evidence="ECO:0000255"		SUBCELLULAR LOCATION: Cell membrane {ECO:0000269|PubMed:11273652}; Multi-pass membrane protein {ECO:0000269|PubMed:11273652}. Note=Enriched in the sensory endings of sensory neurons.	TOPO_DOM 21..239; /note="Extracellular"; /evidence="ECO:0000255"; TOPO_DOM 538..548; /note="Cytoplasmic"; /evidence="ECO:0000255"
Q3Y3Z9	Q3Y3Z9	Q3Y3Z9_CAEEL	Acetyltransf_18 domain-containing protein	C01B10.11 CELE_C01B10.11	Caenorhabditis elegans	304
A0A131MC08	A0A131MC08	A0A131MC08_CAEEL	Activated in Blocked Unfolded protein response	abu-12 CELE_F52D1.3 F52D1.3	Caenorhabditis elegans	824
Q20000	Q20000	Q20000_CAEEL	Activated in Blocked Unfolded protein response	idpp-5 CELE_F35A5.4 F35A5.4	Caenorhabditis elegans	524
Q20936	Q20936	Q20936_CAEEL	Activated in Blocked Unfolded protein response	abu-13 CELE_F57B9.9 F57B9.9	Caenorhabditis elegans	493
A0A7R9SUM3	A0A7R9SUM3	A0A7R9SUM3_CAEEL	Activin_recp domain-containing protein	Y49G5B.1 CELE_Y49G5B.1	Caenorhabditis elegans	273
G5EG41	G5EG41	G5EG41_CAEEL	Activin_recp domain-containing protein	CELE_W05H12.1 W05H12.1	Caenorhabditis elegans	467	TRANSMEM 429..448; /note="Helical"; /evidence="ECO:0000256|SAM:Phobius"
Q7JKB9	Q7JKB9	Q7JKB9_CAEEL	Activin_recp domain-containing protein	CELE_H01G02.3 H01G02.3	Caenorhabditis elegans	208	TRANSMEM 179..204; /note="Helical"; /evidence="ECO:0000256|SAM:Phobius"
Q9GUJ2	Q9GUJ2	Q9GUJ2_CAEEL	Activin_recp domain-containing protein	CELE_Y45G5AM.6 Y45G5AM.6	Caenorhabditis elegans	352
G5EE33	G5EE33	G5EE33_CAEEL	adenylate cyclase (EC 4.6.1.1)	acy-3 C44F1.5 CELE_C44F1.5	Caenorhabditis elegans	1243	TRANSMEM 23..41; /note="Helical"; /evidence="ECO:0000256|SAM:Phobius"; TRANSMEM 47..67; /note="Helical"; /evidence="ECO:0000256|SAM:Phobius"; TRANSMEM 74..94; /note="Helical"; /evidence="ECO:0000256|SAM:Phobius"; TRANSMEM 144..162; /note="Helical"; /evidence="ECO:0000256|SAM:Phobius"; TRANSMEM 483..501; /note="Helical"; /evidence="ECO:0000256|SAM:Phobius"; TRANSMEM 513..532; /note="Helical"; /evi…		SUBCELLULAR LOCATION: Membrane {ECO:0000256|ARBA:ARBA00004141}; Multi-pass membrane protein {ECO:0000256|ARBA:ARBA00004141}.
H2KZS2	H2KZS2	H2KZS2_CAEEL	Aggrecan core protein	CELE_T23E7.2 T23E7.2	Caenorhabditis elegans	988
K8F7Z5	K8F7Z5	K8F7Z5_CAEEL	Alpha-2-macroglobulin domain-containing protein	CELE_F13D2.1 F13D2.1	Caenorhabditis elegans	1659
H2L0M5	H2L0M5	H2L0M5_CAEEL	Aminopeptidase	CELE_Y67D8C.9 Y67D8C.9	Caenorhabditis elegans	1144	TRANSMEM 45..69; /note="Helical"; /evidence="ECO:0000256|SAM:Phobius"
Q9TZI7	Q9TZI7	Q9TZI7_CAEEL	AMP-dependent synthetase/ligase domain-containing protein	acs-16 CELE_F47G6.2 F47G6.2	Caenorhabditis elegans	569
H2L049	H2L049	H2L049_CAEEL	AMPK1_CBM domain-containing protein	CELE_F46H5.7 F46H5.7	Caenorhabditis elegans	578
A0A0K3ARQ4	A0A0K3ARQ4	A0A0K3ARQ4_CAEEL	ANAPC4_WD40 domain-containing protein	CELE_T14B4.8 T14B4.8	Caenorhabditis elegans	312
Q20877	Q20877	Q20877_CAEEL	Apple domain-containing protein	CELE_F56D3.1 F56D3.1	Caenorhabditis elegans	441
Q23327	Q23327	Q23327_CAEEL	Apple domain-containing protein	CELE_ZC449.2 ZC449.2	Caenorhabditis elegans	453
Q23328	Q23328	Q23328_CAEEL	Apple domain-containing protein	CELE_ZC449.1 ZC449.1	Caenorhabditis elegans	454
Q94248	Q94248	Q94248_CAEEL	Apple domain-containing protein	CELE_H03E18.1 H03E18.1	Caenorhabditis elegans	1147
Q9XXG7	Q9XXG7	Q9XXG7_CAEEL	Apple domain-containing protein	CELE_Y37A1B.7 Y37A1B.7	Caenorhabditis elegans	175
Q21770	Q21770	WAGO1_CAEEL	Argonaute protein wago-1 (Worm-specific argonaute protein 1)	wago-1 R06C7.1	Caenorhabditis elegans	945			SUBCELLULAR LOCATION: Cytoplasmic granule {ECO:0000269|PubMed:19800275, ECO:0000269|PubMed:24684931}.
O62275	O62275	WAGO4_CAEEL	Argonaute protein wago-4 (Worm-specific argonaute protein 4)	wago-4 F58G1.1	Caenorhabditis elegans	965			SUBCELLULAR LOCATION: Cytoplasm, perinuclear region {ECO:0000269|PubMed:29769721, ECO:0000269|PubMed:29791857, ECO:0000269|PubMed:30728462}. Cytoplasmic granule {ECO:0000269|PubMed:29769721}. Cytoplasm {ECO:0000269|PubMed:29791857}. Note=Co-localizes with znfx-1 in P-granules in germline blastomeres until the 100-cell stage (PubMed:29769721). During oocyte maturation, co-localizes with znfx-1 in …
O16540	O16540	O16540_CAEEL	Aromatic peroxygenase	C17F4.3 CELE_C17F4.3	Caenorhabditis elegans	257
O17406	O17406	O17406_CAEEL	AT hook Transcription Factor family	attf-2 CELE_F09G2.9 F09G2.9	Caenorhabditis elegans	415
Q11178	Q11178	ATTF4_CAEEL	AT hook-containing protein attf-4	attf-4 C05D10.1	Caenorhabditis elegans	529
A0A1D3PD11	A0A1D3PD11	A0A1D3PD11_CAEEL	ATP synthase subunit e, mitochondrial	CELE_Y70G10A.4 Y70G10A.4	Caenorhabditis elegans	79	TRANSMEM 20..45; /note="Helical"; /evidence="ECO:0000256|SAM:Phobius"
Q9XU97	Q9XU97	Q9XU97_CAEEL	ATP synthase subunit e, mitochondrial	CELE_F44E5.1 F44E5.1	Caenorhabditis elegans	78
H9G303	H9G303	H9G303_CAEEL	Attacin_C domain-containing protein	CELE_F46F3.3 F46F3.3	Caenorhabditis elegans	159
Q18005	Q18005	Q18005_CAEEL	Autotransporter domain-containing protein	C15B12.4 CELE_C15B12.4	Caenorhabditis elegans	545
Q3LRZ3	Q3LRZ3	AXLP1_CAEEL	Axin-like protein 1	axl-1 K02B12.4	Caenorhabditis elegans	400
O62090	O62090	PRY1_CAEEL	Axin-like protein pry-1 (Protein polyray)	pry-1 C37A5.9	Caenorhabditis elegans	586			SUBCELLULAR LOCATION: Cell membrane {ECO:0000269|PubMed:12023307, ECO:0000269|PubMed:16077004}. Nucleus {ECO:0000269|PubMed:12023307, ECO:0000269|PubMed:16077004}. Cytoplasm, cell cortex {ECO:0000269|PubMed:12023307, ECO:0000269|PubMed:16077004}. Note=Subcellular location was measured using a GFP reporter gene. Location of the pry-1:GFP fusion protein ranges from plasma membrane and cytoplasmic d…
A0A5K1IBA7	A0A5K1IBA7	A0A5K1IBA7_CAEEL	BED-type domain-containing protein	bed-2 CELE_Y47D3B.9 Y47D3B.9	Caenorhabditis elegans	542
Q86S30	Q86S30	Q86S30_CAEEL	BED-type domain-containing protein	CELE_T10B5.10 T10B5.10	Caenorhabditis elegans	323
Q21772	Q21772	Q21772_CAEEL	BEN domain-containing protein	CELE_R06C7.2 R06C7.2	Caenorhabditis elegans	233
Q9TZ49	Q9TZ49	Q9TZ49_CAEEL	Beta-sarcoglycan	sgcb-1 CELE_K01A2.1 K01A2.1	Caenorhabditis elegans	287	TRANSMEM 29..53; /note="Helical"; /evidence="ECO:0000256|SAM:Phobius"		SUBCELLULAR LOCATION: Cell membrane, sarcolemma {ECO:0000256|ARBA:ARBA00004274}; Single-pass type II membrane protein {ECO:0000256|ARBA:ARBA00004274}.
G5EG88	G5EG88	ACH23_CAEEL	Betaine receptor acr-23 (Acetylcholine receptor subunit alpha-type acr-23)	acr-23 5E130 F59B1.9	Caenorhabditis elegans	545	TRANSMEM 245..265; /note="Helical"; /evidence="ECO:0000255"; TRANSMEM 287..307; /note="Helical"; /evidence="ECO:0000255"; TRANSMEM 317..337; /note="Helical"; /evidence="ECO:0000255"; TRANSMEM 513..533; /note="Helical"; /evidence="ECO:0000255"		SUBCELLULAR LOCATION: Cell membrane {ECO:0000269|PubMed:23950710, ECO:0000269|PubMed:24212673}; Multi-pass membrane protein {ECO:0000269|PubMed:24212673, ECO:0000305|PubMed:23950710}.	TOPO_DOM 20..244; /note="Extracellular"; /evidence="ECO:0000255"; TOPO_DOM 338..512; /note="Cytoplasmic"; /evidence="ECO:0000255"
H9G2Z8	H9G2Z8	H9G2Z8_CAEEL	BPI1 domain-containing protein	CELE_F10D11.6 F10D11.6	Caenorhabditis elegans	817
Q17654	Q17654	Q17654_CAEEL	BPI2 domain-containing protein	C05C9.1 CELE_C05C9.1	Caenorhabditis elegans	478
Q18869	Q18869	Q18869_CAEEL	BPI2 domain-containing protein	C55C3.1 CELE_C55C3.1	Caenorhabditis elegans	606	TRANSMEM 12..28; /note="Helical"; /evidence="ECO:0000256|SAM:Phobius"
O62504	O62504	O62504_CAEEL	BPTI/Kunitz inhibitor domain-containing protein	CELE_ZC84.6 ZC84.6	Caenorhabditis elegans	1491
P91415	P91415	P91415_CAEEL	BPTI/Kunitz inhibitor domain-containing protein	CELE_T01D1.3 T01D1.3	Caenorhabditis elegans	216
Q09983	Q09983	Q09983_CAEEL	BPTI/Kunitz inhibitor domain-containing protein	CELE_F30H5.3 F30H5.3	Caenorhabditis elegans	1599
Q19021	Q19021	Q19021_CAEEL	BPTI/Kunitz inhibitor domain-containing protein	CELE_E01G6.1 E01G6.1	Caenorhabditis elegans	1467
Q22685	Q22685	Q22685_CAEEL	BPTI/Kunitz inhibitor domain-containing protein	CELE_T22F7.3 T22F7.3	Caenorhabditis elegans	1517
Q7YWV0	Q7YWV0	Q7YWV0_CAEEL	BPTI/Kunitz inhibitor domain-containing protein	CELE_T01E8.8 T01E8.8	Caenorhabditis elegans	205
Q9U350	Q9U350	Q9U350_CAEEL	BPTI/Kunitz inhibitor domain-containing protein	CELE_W05B2.2 W05B2.2	Caenorhabditis elegans	1278
U4PMC3	U4PMC3	U4PMC3_CAEEL	BPTI/Kunitz inhibitor domain-containing protein	CELE_Y55F3BR.2 Y55F3BR.2	Caenorhabditis elegans	1549
Q9GYN6	Q9GYN6	Q9GYN6_CAEEL	Bravo_FIGEY domain-containing protein	CELE_F47G3.1 F47G3.1	Caenorhabditis elegans	856
A7YX59	A7YX59	A7YX59_CAEEL	BTB domain-containing protein	CELE_Y69H2.15 Y69H2.15	Caenorhabditis elegans	456
H2KZ38	H2KZ38	H2KZ38_CAEEL	BTB domain-containing protein	CELE_F40H3.1 F40H3.1	Caenorhabditis elegans	496
O16659	O16659	O16659_CAEEL	BTB domain-containing protein	C03H5.6 CELE_C03H5.6	Caenorhabditis elegans	349
O61761	O61761	O61761_CAEEL	BTB domain-containing protein	CELE_F56C3.9 F56C3.9	Caenorhabditis elegans	206
Q20509	Q20509	Q20509_CAEEL	BTB domain-containing protein	CELE_F47B10.9 F47B10.9	Caenorhabditis elegans	218
Q22917	Q22917	Q22917_CAEEL	BTB domain-containing protein	C37C3.9 CELE_C37C3.9	Caenorhabditis elegans	313
Q9N5Z4	Q9N5Z4	Q9N5Z4_CAEEL	BTB domain-containing protein	C07F11.2 CELE_C07F11.2	Caenorhabditis elegans	498
Q18012	Q18012	BBLN_CAEEL	Bublin coiled-coil protein	bbln-1 C15C7.5 CELE_C15C7.5	Caenorhabditis elegans	125			SUBCELLULAR LOCATION: Cell junction {ECO:0000269|PubMed:33857431}. Cytoplasm, cytoskeleton {ECO:0000269|PubMed:33857431}. Note=In the intestine, localizes subapically and at cell junctions, indicating localization to the endotube. Interacts with intermediate filament (IF) proteins and localizes to the IF network in an IF-dependent manner. {ECO:0000269|PubMed:33857431}.
A0A1I6CMA8	A0A1I6CMA8	A0A1I6CMA8_CAEEL	BZIP domain-containing protein	zip-9 CELE_F17C11.17 F17C11.17	Caenorhabditis elegans	291			SUBCELLULAR LOCATION: Nucleus {ECO:0000256|ARBA:ARBA00004123}.
H2L0F6	H2L0F6	H2L0F6_CAEEL	BZIP domain-containing protein	gei-4 CELE_W07B3.2 W07B3.2	Caenorhabditis elegans	568
O45444	O45444	O45444_CAEEL	C-type LECtin	clec-63 CELE_F35C5.6 F35C5.6	Caenorhabditis elegans	411
Q9XXS0	Q9XXS0	Q9XXS0_CAEEL	C-type LECtin	clec-163 CELE_Y39A1B.1 Y39A1B.1	Caenorhabditis elegans	385
O45443	O45443	O45443_CAEEL	C-type lectin domain-containing protein	clec-65 CELE_F35C5.8 F35C5.8	Caenorhabditis elegans	372
O45445	O45445	O45445_CAEEL	C-type lectin domain-containing protein	clec-66 CELE_F35C5.9 F35C5.9	Caenorhabditis elegans	394
Q4W528	Q4W528	Q4W528_CAEEL	C-type lectin domain-containing protein	clec-218 CELE_W02D7.2 W02D7.2	Caenorhabditis elegans	389
P34393	P34393	CL160_CAEEL	C-type lectin domain-containing protein 160	clec-160 F09G8.8	Caenorhabditis elegans	639			SUBCELLULAR LOCATION: Secreted {ECO:0000305}.
G5EDP5	G5EDP5	G5EDP5_CAEEL	C2 domain-containing protein	CELE_DH11.5 DH11.5	Caenorhabditis elegans	825
G5EEU3	G5EEU3	AEX1_CAEEL	C2 domain-containing protein aex-1	aex-1 D2030.10	Caenorhabditis elegans	1009
Q19991	Q19991	Q19991_CAEEL	C2H2-type domain-containing protein	CELE_F33H1.4 F33H1.4	Caenorhabditis elegans	1378
Q9U1R8	Q9U1R8	Q9U1R8_CAEEL	C2H2-type domain-containing protein	CELE_Y79H2A.3 Y79H2A.3	Caenorhabditis elegans	1951
Q966I9	Q966I9	Q966I9_CAEEL	C6 domain-containing protein	CELE_K08D12.4 K08D12.4	Caenorhabditis elegans	128
A0A4V6M3X3	A0A4V6M3X3	A0A4V6M3X3_CAEEL	Cadherin domain-containing protein	cdh-12 CELE_Y71D11A.1 Y71D11A.1	Caenorhabditis elegans	2893	TRANSMEM 2761..2783; /note="Helical"; /evidence="ECO:0000256|SAM:Phobius"
Q9XVF6	Q9XVF6	Q9XVF6_CAEEL	CAlcium channel Localization Factor	calf-1 B0250.2 CELE_B0250.2	Caenorhabditis elegans	177	TRANSMEM 18..37; /note="Helical"; /evidence="ECO:0000256|SAM:Phobius"
P91027	P91027	CHDP1_CAEEL	Calponin homology domain-containing protein	chdp-1 C10G11.7	Caenorhabditis elegans	338			SUBCELLULAR LOCATION: Cytoplasm, cell cortex {ECO:0000269|PubMed:27415421, ECO:0000269|PubMed:36126047}. Cell membrane {ECO:0000269|PubMed:27415421}; Peripheral membrane protein {ECO:0000269|PubMed:27415421}; Cytoplasmic side {ECO:0000269|PubMed:27415421}. Cytoplasm {ECO:0000269|PubMed:27415421}. Cell projection, growth cone {ECO:0000269|PubMed:36126047}. Note=The cortex localization is probably …
H2L059	H2L059	H2L059_CAEEL	Carbohydrate sulfotransferase	CELE_F49D11.3 F49D11.3	Caenorhabditis elegans	314	TRANSMEM 6..25; /note="Helical"; /evidence="ECO:0000256|SAM:Phobius"
O16449	O16449	O16449_CAEEL	Carbohydrate sulfotransferase	C54F6.3 CELE_C54F6.3	Caenorhabditis elegans	314
O44721	O44721	O44721_CAEEL	Carbohydrate sulfotransferase	CELE_F49D11.6 F49D11.6	Caenorhabditis elegans	314	TRANSMEM 7..25; /note="Helical"; /evidence="ECO:0000256|SAM:Phobius"
O45581	O45581	O45581_CAEEL	Carbohydrate sulfotransferase	CELE_F56H6.4 F56H6.4	Caenorhabditis elegans	316
Q688Z7	Q688Z7	Q688Z7_CAEEL	Carbohydrate sulfotransferase	CELE_Y48G1BL.7 Y48G1BL.7	Caenorhabditis elegans	319
Q7YXB5	Q7YXB5	Q7YXB5_CAEEL	Carbohydrate sulfotransferase	CELE_Y87G2A.16 Y87G2A.16	Caenorhabditis elegans	356	TRANSMEM 7..26; /note="Helical"; /evidence="ECO:0000256|SAM:Phobius"
Q93792	Q93792	Q93792_CAEEL	Carbohydrate sulfotransferase	CELE_F55B12.2 F55B12.2	Caenorhabditis elegans	327	TRANSMEM 28..45; /note="Helical"; /evidence="ECO:0000256|SAM:Phobius"
Q9GS12	Q9GS12	Q9GS12_CAEEL	Carbohydrate sulfotransferase	CELE_F56H6.13 F56H6.13	Caenorhabditis elegans	314	TRANSMEM 12..28; /note="Helical"; /evidence="ECO:0000256|SAM:Phobius"
Q9XV37	Q9XV37	Q9XV37_CAEEL	Carbohydrate sulfotransferase	CELE_F36D1.8 F36D1.8	Caenorhabditis elegans	329	TRANSMEM 21..40; /note="Helical"; /evidence="ECO:0000256|SAM:Phobius"
Q9XVA5	Q9XVA5	Q9XVA5_CAEEL	Carbohydrate sulfotransferase	CELE_F01D5.10 F01D5.10	Caenorhabditis elegans	347	TRANSMEM 50..67; /note="Helical"; /evidence="ECO:0000256|SAM:Phobius"
Q09272	Q09272	CHST_CAEEL	Carbohydrate sulfotransferase chst-1 (EC 2.8.2.5) (Chondroitin 4-O-sulfotransferase) (Chondroitin 4-sulfotransferase) (C4S) (C4ST)	chst-1 C41C4.1	Caenorhabditis elegans	329	TRANSMEM 4..23; /note="Helical; Signal-anchor for type II membrane protein"; /evidence="ECO:0000305"		SUBCELLULAR LOCATION: Golgi apparatus membrane {ECO:0000305}; Single-pass type II membrane protein {ECO:0000305}.	TOPO_DOM 1..3; /note="Cytoplasmic"; /evidence="ECO:0000305"; TOPO_DOM 24..329; /note="Lumenal"; /evidence="ECO:0000305"
G5EDJ7	G5EDJ7	G5EDJ7_CAEEL	Carboxylesterase type B domain-containing protein	cest-2.1 CELE_ZC376.3 ZC376.3	Caenorhabditis elegans	675	TRANSMEM 637..658; /note="Helical"; /evidence="ECO:0000256|SAM:Phobius"
H9G2Y9	H9G2Y9	H9G2Y9_CAEEL	Carboxylesterase type B domain-containing protein	cest-2.2 CELE_ZC376.2 ZC376.2	Caenorhabditis elegans	672	TRANSMEM 637..660; /note="Helical"; /evidence="ECO:0000256|SAM:Phobius"
O45083	O45083	O45083_CAEEL	Carboxylesterase type B domain-containing protein	cest-4 C17H12.4 CELE_C17H12.4	Caenorhabditis elegans	592	TRANSMEM 541..562; /note="Helical"; /evidence="ECO:0000256|SAM:Phobius"
Q17541	Q17541	Q17541_CAEEL	Carboxylesterase type B domain-containing protein	cest-5.1 C01B10.4 CELE_C01B10.4	Caenorhabditis elegans	580	TRANSMEM 537..559; /note="Helical"; /evidence="ECO:0000256|SAM:Phobius"
Q17542	Q17542	Q17542_CAEEL	Carboxylesterase type B domain-containing protein	cest-5.2 C01B10.10 CELE_C01B10.10	Caenorhabditis elegans	583	TRANSMEM 542..563; /note="Helical"; /evidence="ECO:0000256|SAM:Phobius"
Q18573	Q18573	Q18573_CAEEL	Carboxylesterase type B domain-containing protein	cest-10 C42D4.2 CELE_C42D4.2	Caenorhabditis elegans	579	TRANSMEM 526..548; /note="Helical"; /evidence="ECO:0000256|SAM:Phobius"
Q23268	Q23268	Q23268_CAEEL	Carboxylesterase type B domain-containing protein	cest-2.3 CELE_ZC376.1 ZC376.1	Caenorhabditis elegans	665	TRANSMEM 631..653; /note="Helical"; /evidence="ECO:0000256|SAM:Phobius"
Q93254	Q93254	Q93254_CAEEL	Carboxylesterase type B domain-containing protein	cest-9.1 C23H4.3 CELE_C23H4.3	Caenorhabditis elegans	614	TRANSMEM 581..601; /note="Helical"; /evidence="ECO:0000256|SAM:Phobius"
Q9GZG9	Q9GZG9	Q9GZG9_CAEEL	Carboxylesterase type B domain-containing protein	cest-6 CELE_T22D1.11 T22D1.11	Caenorhabditis elegans	583	TRANSMEM 536..559; /note="Helical"; /evidence="ECO:0000256|SAM:Phobius"
B6VQ83	B6VQ83	B6VQ83_CAEEL	Carboxylic ester hydrolase (EC 3.1.1.-)	cest-7 C23H4.4 CELE_C23H4.4	Caenorhabditis elegans	606	TRANSMEM 573..593; /note="Helical"; /evidence="ECO:0000256|SAM:Phobius"
G5EC03	G5EC03	G5EC03_CAEEL	Carboxylic ester hydrolase (EC 3.1.1.-)	cest-3 CELE_E01G6.3 E01G6.3	Caenorhabditis elegans	588	TRANSMEM 547..567; /note="Helical"; /evidence="ECO:0000256|SAM:Phobius"
O01302	O01302	O01302_CAEEL	Carboxylic ester hydrolase (EC 3.1.1.-)	cest-1.1 cest-1 CELE_T02B5.1 T02B5.1	Caenorhabditis elegans	673	TRANSMEM 638..656; /note="Helical"; /evidence="ECO:0000256|SAM:Phobius"
P92016	P92016	P92016_CAEEL	Carboxylic ester hydrolase (EC 3.1.1.-)	cest-1.2 CELE_T02B5.3 T02B5.3	Caenorhabditis elegans	676	TRANSMEM 639..659; /note="Helical"; /evidence="ECO:0000256|SAM:Phobius"
Q8MQC8	Q8MQC8	Q8MQC8_CAEEL	Carboxylic ester hydrolase (EC 3.1.1.-)	cest-9.2 C23H4.7 CELE_C23H4.7	Caenorhabditis elegans	617	TRANSMEM 584..604; /note="Helical"; /evidence="ECO:0000256|SAM:Phobius"
Q93251	Q93251	Q93251_CAEEL	Carboxylic ester hydrolase (EC 3.1.1.-)	cest-8 C23H4.2 CELE_C23H4.2	Caenorhabditis elegans	605	TRANSMEM 572..592; /note="Helical"; /evidence="ECO:0000256|SAM:Phobius"
Q9U3T5	Q9U3T5	Q9U3T5_CAEEL	CARD domain-containing protein	CELE_Y116F11A.6 Y116F11A.6	Caenorhabditis elegans	103
G5EBE7	G5EBE7	G5EBE7_CAEEL	Cation transporting ATPase (Cation-transporting P-type ATPase N-terminal domain-containing protein)	catp-1 CELE_Y105E8A.12 Y105E8A.12	Caenorhabditis elegans	1121	TRANSMEM 129..150; /note="Helical"; /evidence="ECO:0000256|SAM:Phobius"; TRANSMEM 156..177; /note="Helical"; /evidence="ECO:0000256|SAM:Phobius"; TRANSMEM 321..346; /note="Helical"; /evidence="ECO:0000256|SAM:Phobius"; TRANSMEM 352..374; /note="Helical"; /evidence="ECO:0000256|SAM:Phobius"; TRANSMEM 947..973; /note="Helical"; /evidence="ECO:0000256|SAM:Phobius"; TRANSMEM 1017..1035; /note="Helica…
O16364	O16364	O16364_CAEEL	CC domain-containing protein	CELE_R02F11.1 R02F11.1	Caenorhabditis elegans	176
Q7YX35	Q7YX35	Q7YX35_CAEEL	CC domain-containing protein	CELE_F14F3.4 F14F3.4	Caenorhabditis elegans	89
Q9TZ50	Q9TZ50	Q9TZ50_CAEEL	CCDC92/74 N-terminal domain-containing protein	CELE_K01A2.10 K01A2.10	Caenorhabditis elegans	257
Q7YX10	Q7YX10	Q7YX10_CAEEL	CDT1 domain-containing protein	CELE_F46F2.5 F46F2.5	Caenorhabditis elegans	370
G5ECC6	G5ECC6	G5ECC6_CAEEL	Ceinsulin-1 (INSulin related)	ins-18 ins-1 CELE_T28B8.2 T28B8.2	Caenorhabditis elegans	95
A2A266	A2A266	A2A266_CAEEL	CEntrosomal Protein	ccep-290 CELE_Y47G6A.17 Y47G6A.17	Caenorhabditis elegans	1736
Q9XUB6	Q9XUB6	Q9XUB6_CAEEL	Chitin-binding type-2 domain-containing protein	pqn-74 CELE_W02A2.3 W02A2.3	Caenorhabditis elegans	397
Q18143	Q18143	CHITL_CAEEL	Chitinase-like protein C25A8.4 (EC 3.2.1.-)	cht-3 C25A8.4	Caenorhabditis elegans	1067			SUBCELLULAR LOCATION: Secreted {ECO:0000305}.
F3NWW6	F3NWW6	F3NWW6_CAEEL	Chitotriosidase-1	B0273.115 CELE_B0273.115	Caenorhabditis elegans	127
Q18739	Q18739	Q18739_CAEEL	CHK kinase-like domain-containing protein	C50F4.1 CELE_C50F4.1	Caenorhabditis elegans	362
O16883	O16883	CPG4_CAEEL	Chondroitin proteoglycan 4	cpg-4 C10F3.1	Caenorhabditis elegans	782
Q20712	Q20712	Q20712_CAEEL	CLASP_N domain-containing protein	CELE_F53B3.3 F53B3.3	Caenorhabditis elegans	689
A0A8D8EJW4	A0A8D8EJW4	A0A8D8EJW4_CAEEL	Clc-like protein	clc-7 CELE_C24H10.1	Caenorhabditis elegans	266	TRANSMEM 34..53; /note="Helical"; /evidence="ECO:0000256|SAM:Phobius"; TRANSMEM 139..161; /note="Helical"; /evidence="ECO:0000256|SAM:Phobius"; TRANSMEM 168..194; /note="Helical"; /evidence="ECO:0000256|SAM:Phobius"; TRANSMEM 214..241; /note="Helical"; /evidence="ECO:0000256|SAM:Phobius"
O45669	O45669	O45669_CAEEL	Clc-like protein	clc-6 CELE_K10D6.2 K10D6.2	Caenorhabditis elegans	287	TRANSMEM 114..136; /note="Helical"; /evidence="ECO:0000256|SAM:Phobius"; TRANSMEM 143..167; /note="Helical"; /evidence="ECO:0000256|SAM:Phobius"; TRANSMEM 187..210; /note="Helical"; /evidence="ECO:0000256|SAM:Phobius"
Q9N419	Q9N419	Q9N419_CAEEL	Clc-like protein	nsy-4 CELE_Y38F2AL.1 Y38F2AL.1	Caenorhabditis elegans	303	TRANSMEM 12..32; /note="Helical"; /evidence="ECO:0000256|SAM:Phobius"; TRANSMEM 117..138; /note="Helical"; /evidence="ECO:0000256|SAM:Phobius"; TRANSMEM 145..168; /note="Helical"; /evidence="ECO:0000256|SAM:Phobius"; TRANSMEM 188..215; /note="Helical"; /evidence="ECO:0000256|SAM:Phobius"		SUBCELLULAR LOCATION: Membrane {ECO:0000256|ARBA:ARBA00004141}; Multi-pass membrane protein {ECO:0000256|ARBA:ARBA00004141}.
Q11085	Q11085	CLC2_CAEEL	Clc-like protein 2	clc-2 clc-4 C01C10.1	Caenorhabditis elegans	252	TRANSMEM 7..29; /note="Helical"; /evidence="ECO:0000255"; TRANSMEM 91..111; /note="Helical"; /evidence="ECO:0000255"; TRANSMEM 127..147; /note="Helical"; /evidence="ECO:0000255"; TRANSMEM 173..193; /note="Helical"; /evidence="ECO:0000255"		SUBCELLULAR LOCATION: Membrane {ECO:0000305}; Multi-pass membrane protein {ECO:0000305}.
Q9NGJ7	Q9NGJ7	CLC5_CAEEL	Clc-like protein 5	clc-5 C01C10.4	Caenorhabditis elegans	281	TRANSMEM 13..33; /note="Helical"; /evidence="ECO:0000255"; TRANSMEM 104..124; /note="Helical"; /evidence="ECO:0000255"; TRANSMEM 137..157; /note="Helical"; /evidence="ECO:0000255"; TRANSMEM 184..204; /note="Helical"; /evidence="ECO:0000255"		SUBCELLULAR LOCATION: Membrane {ECO:0000305}; Multi-pass membrane protein {ECO:0000305}.
Q19568	Q19568	Q19568_CAEEL	Clip domain-containing protein	CELE_F18E9.3 F18E9.3	Caenorhabditis elegans	428
O44626	O44626	O44626_CAEEL	Coexpressed With Polycystins	cwp-4 CELE_K11D12.1 K11D12.1	Caenorhabditis elegans	402
H9G301	H9G301	MDT28_CAEEL	Coiled-coil domain-containing protein mdt-28	mdt-28 F28F8.5	Caenorhabditis elegans	202			SUBCELLULAR LOCATION: Nucleus {ECO:0000269|PubMed:28603670}. Cytoplasm {ECO:0000269|PubMed:28603670}. Note=Mainly localizes to the nucleus. {ECO:0000269|PubMed:28603670}.
H2L0P1	H2L0P1	H2L0P1_CAEEL	Col_cuticle_N domain-containing protein	col-72 CELE_W09G10.1 W09G10.1	Caenorhabditis elegans	288	TRANSMEM 12..31; /note="Helical"; /evidence="ECO:0000256|SAM:Phobius"
G5ED38	G5ED38	G5ED38_CAEEL	Collagen	col-43 CELE_ZC513.8 ZC513.8	Caenorhabditis elegans	303	TRANSMEM 13..37; /note="Helical"; /evidence="ECO:0000256|SAM:Phobius"
Q1EPL5	Q1EPL5	Q1EPL5_CAEEL	COLlagen	col-46 CELE_Y18H1A.13 Y18H1A.13	Caenorhabditis elegans	301	TRANSMEM 12..36; /note="Helical"; /evidence="ECO:0000256|SAM:Phobius"
G5EDG6	G5EDG6	G5EDG6_CAEEL	COLlagen structural (Nematode cuticle collagen N-terminal domain-containing protein)	col-117 col-3 4J588 4J589 CELE_T28C6.4 CELE_T28C6.6 T28C6.4 T28C6.6	Caenorhabditis elegans	299	TRANSMEM 12..36; /note="Helical"; /evidence="ECO:0000256|SAM:Phobius"
G5EEB6	G5EEB6	G5EEB6_CAEEL	COLlagen structural (Nematode cuticle collagen N-terminal domain-containing protein)	dpy-14 col-59 1H421 CELE_H27M09.4 H27M09.4	Caenorhabditis elegans	322	TRANSMEM 12..36; /note="Helical"; /evidence="ECO:0000256|SAM:Phobius"
I2HAE1	I2HAE1	I2HAE1_CAEEL	Complex I assembly factor TIMMDC1, mitochondrial	CELE_Y38F2AR.3 Y38F2AR.3	Caenorhabditis elegans	288	TRANSMEM 138..161; /note="Helical"; /evidence="ECO:0000256|SAM:Phobius"; TRANSMEM 173..193; /note="Helical"; /evidence="ECO:0000256|SAM:Phobius"; TRANSMEM 205..226; /note="Helical"; /evidence="ECO:0000256|SAM:Phobius"		SUBCELLULAR LOCATION: Membrane {ECO:0000256|ARBA:ARBA00004141}; Multi-pass membrane protein {ECO:0000256|ARBA:ARBA00004141}.
Q17512	Q17512	Q17512_CAEEL	Complex I-B14.7	nduf-11 B0491.5 CELE_B0491.5	Caenorhabditis elegans	327
Q9NA39	Q9NA39	Q9NA39_CAEEL	Conserved Cysteine/Glycine domain protein	ccg-1 CELE_Y73F8A.6 Y73F8A.6	Caenorhabditis elegans	294
O16381	O16381	O16381_CAEEL	Conserved plasma membrane protein	CELE_K12B6.4 K12B6.4	Caenorhabditis elegans	203	TRANSMEM 12..36; /note="Helical"; /evidence="ECO:0000256|SAM:Phobius"; TRANSMEM 79..100; /note="Helical"; /evidence="ECO:0000256|SAM:Phobius"; TRANSMEM 112..137; /note="Helical"; /evidence="ECO:0000256|SAM:Phobius"; TRANSMEM 149..171; /note="Helical"; /evidence="ECO:0000256|SAM:Phobius"
Q21014	Q21014	Q21014_CAEEL	Conserved plasma membrane protein	CELE_F58H1.5 F58H1.5	Caenorhabditis elegans	323	TRANSMEM 62..86; /note="Helical"; /evidence="ECO:0000256|SAM:Phobius"
Q95YE0	Q95YE0	Q95YE0_CAEEL	Conserved plasma membrane protein	C30F12.3 CELE_C30F12.3	Caenorhabditis elegans	264	TRANSMEM 63..85; /note="Helical"; /evidence="ECO:0000256|SAM:Phobius"; TRANSMEM 97..116; /note="Helical"; /evidence="ECO:0000256|SAM:Phobius"; TRANSMEM 123..147; /note="Helical"; /evidence="ECO:0000256|SAM:Phobius"; TRANSMEM 178..208; /note="Helical"; /evidence="ECO:0000256|SAM:Phobius"
D3NQB2	D3NQB2	D3NQB2_CAEEL	Conserved secreted protein	CELE_Y60A3A.21 Y60A3A.21	Caenorhabditis elegans	120
Q9XUP9	Q9XUP9	Q9XUP9_CAEEL	Conserved secreted protein	CELE_T16G1.2 T16G1.2	Caenorhabditis elegans	407
Q18743	Q18743	Q18743_CAEEL	CPG4 domain-containing protein	C50F4.8 CELE_C50F4.8	Caenorhabditis elegans	300
Q8ITY7	Q8ITY7	Q8ITY7_CAEEL	CPG4 domain-containing protein	C50D2.6 CELE_C50D2.6	Caenorhabditis elegans	272
Q1ZXS6	Q1ZXS6	Q1ZXS6_CAEEL	CRAL-TRIO domain-containing protein	ric-7 CELE_F58E10.1 F58E10.1	Caenorhabditis elegans	709
Q5WRP2	Q5WRP2	Q5WRP2_CAEEL	CRAL-TRIO domain-containing protein	C11H1.9 CELE_C11H1.9	Caenorhabditis elegans	421
Q8I4G3	Q8I4G3	Q8I4G3_CAEEL	CRAL-TRIO domain-containing protein	CELE_T03F7.7 T03F7.7	Caenorhabditis elegans	394
Q09270	Q09270	YQF6_CAEEL	CRAL-TRIO domain-containing protein C34C12.6	C34C12.6	Caenorhabditis elegans	400
Q23460	Q23460	Q23460_CAEEL	CRC domain-containing protein	CELE_ZK287.1 ZK287.1	Caenorhabditis elegans	497			SUBCELLULAR LOCATION: Nucleus {ECO:0000256|ARBA:ARBA00004123}.
H2KZR3	H2KZR3	H2KZR3_CAEEL	CRE-UNC-96 protein	unc-96 CELE_F13C5.6 F13C5.6	Caenorhabditis elegans	418
Q19769	Q19769	Q19769_CAEEL	CTCK domain-containing protein	CELE_F25B3.2 F25B3.2	Caenorhabditis elegans	335
I2HAF0	I2HAF0	I2HAF0_CAEEL	CUB domain-containing protein	CELE_T28D6.5 T28D6.5	Caenorhabditis elegans	824	TRANSMEM 315..341; /note="Helical"; /evidence="ECO:0000256|SAM:Phobius"
P08124	P08124	COL1_CAEEL	Cuticle collagen 1 (Protein dumpy-15) (Protein squat-3)	sqt-3 col-1 dpy-15 F23H12.4	Caenorhabditis elegans	301
Q17460	Q17460	COL10_CAEEL	Cuticle collagen 10	col-10 B0222.8	Caenorhabditis elegans	294
P20630	P20630	COL12_CAEEL	Cuticle collagen 12	col-12 F15H10.1	Caenorhabditis elegans	316
P20631	P20631	COL13_CAEEL	Cuticle collagen 13	col-13 F15H10.2	Caenorhabditis elegans	316
P18834	P18834	COL14_CAEEL	Cuticle collagen 14	col-14 C46A5.3	Caenorhabditis elegans	345
P17656	P17656	COL2_CAEEL	Cuticle collagen 2	col-2 W01B6.7	Caenorhabditis elegans	301
P34687	P34687	COL34_CAEEL	Cuticle collagen 34 (Abnormal ray morphology protein 4)	col-34 ram-4 F36A4.10	Caenorhabditis elegans	299
P34803	P34803	COL36_CAEEL	Cuticle collagen 36	col-36 C27H5.5	Caenorhabditis elegans	307
P34804	P34804	COL40_CAEEL	Cuticle collagen 40	col-40 T13B5.4	Caenorhabditis elegans	302
P18831	P18831	COL6_CAEEL	Cuticle collagen 6 (Protein roller-8)	rol-8 col-6 ZK1290.3	Caenorhabditis elegans	329
P35800	P35800	DPY10_CAEEL	Cuticle collagen dpy-10 (Protein dumpy-10)	dpy-10 T14B4.7	Caenorhabditis elegans	372
P17657	P17657	DPY13_CAEEL	Cuticle collagen dpy-13 (Protein dumpy-13)	dpy-13 dpy-16 F30B5.1	Caenorhabditis elegans	302
P35799	P35799	DPY2_CAEEL	Cuticle collagen dpy-2 (Protein dumpy-2)	dpy-2 T14B4.6	Caenorhabditis elegans	360
P34688	P34688	DPY7_CAEEL	Cuticle collagen dpy-7 (Protein dumpy-7)	dpy-7 F46C8.6	Caenorhabditis elegans	318
Q23628	Q23628	LON3_CAEEL	Cuticle collagen lon-3	lon-3 ZK836.1	Caenorhabditis elegans	324
P20784	P20784	ROL6_CAEEL	Cuticle collagen rol-6 (Protein roller-6)	rol-6 T01B7.7	Caenorhabditis elegans	348
P12114	P12114	SQT1_CAEEL	Cuticle collagen sqt-1 (Protein roller-5) (Protein squat-1)	sqt-1 rol-5 B0491.2	Caenorhabditis elegans	324
A0A3B1E647	A0A3B1E647	A0A3B1E647_CAEEL	CX domain-containing protein	CELE_F43D2.7 F43D2.7	Caenorhabditis elegans	130	TRANSMEM 85..110; /note="Helical"; /evidence="ECO:0000256|SAM:Phobius"
C7GIK1	C7GIK1	C7GIK1_CAEEL	CX domain-containing protein	CELE_H06I04.6 H06I04.6	Caenorhabditis elegans	295
Q19809	Q19809	Q19809_CAEEL	CX domain-containing protein	CELE_F26F12.4 F26F12.4	Caenorhabditis elegans	151	TRANSMEM 89..110; /note="Helical"; /evidence="ECO:0000256|SAM:Phobius"
Q9U2K1	Q9U2K1	Q9U2K1_CAEEL	CX domain-containing protein	pqn-83 CELE_Y39E4B.3 Y39E4B.3	Caenorhabditis elegans	395	TRANSMEM 292..315; /note="Helical"; /evidence="ECO:0000256|SAM:Phobius"
A9D417	A9D417	A9D417_CAEEL	CYclophyliN	cyn-17 CELE_ZC250.1 ZC250.1	Caenorhabditis elegans	448
G5EF20	G5EF20	G5EF20_CAEEL	Cystatin domain-containing protein	CELE_T25B9.3 T25B9.3	Caenorhabditis elegans	263
G5EFL2	G5EFL2	G5EFL2_CAEEL	Cytochrome c oxidase assembly factor 3	cox-14 CELE_T20G5.14 T20G5.14	Caenorhabditis elegans	89	TRANSMEM 35..59; /note="Helical"; /evidence="ECO:0000256|SAM:Phobius"		SUBCELLULAR LOCATION: Membrane {ECO:0000256|ARBA:ARBA00004167}; Single-pass membrane protein {ECO:0000256|ARBA:ARBA00004167}.
P90860	P90860	P90860_CAEEL	Cytochrome c oxidase subunit 4	CELE_F36A2.7 F36A2.7	Caenorhabditis elegans	167	TRANSMEM 82..104; /note="Helical"; /evidence="ECO:0000256|SAM:Phobius"
P34325	P34325	CYK7_CAEEL	Cytokinesis defective protein 7	cyk-7 C08C3.4	Caenorhabditis elegans	267
O62277	O62277	O62277_CAEEL	DAF-16/FOXO Controlled, germline Tumor affecting	dct-18 CELE_F58G1.4 F58G1.4	Caenorhabditis elegans	223
P90889	P90889	P90889_CAEEL	DB domain-containing protein	CELE_F55H12.4 F55H12.4	Caenorhabditis elegans	208
Q20740	Q20740	Q20740_CAEEL	DB domain-containing protein	CELE_F54B11.4 F54B11.4	Caenorhabditis elegans	209
Q4W5H0	Q4W5H0	Q4W5H0_CAEEL	Defect at low temperature protein 1	CELE_Y51F10.11 Y51F10.11	Caenorhabditis elegans	276	TRANSMEM 6..28; /note="Helical"; /evidence="ECO:0000256|SAM:Phobius"
Q93597	Q93597	Q93597_CAEEL	DEgenerin Like	del-3 CELE_F26A3.6 F26A3.6	Caenorhabditis elegans	487	TRANSMEM 6..32; /note="Helical"; /evidence="ECO:0000256|SAM:Phobius"; TRANSMEM 420..442; /note="Helical"; /evidence="ECO:0000256|SAM:Phobius"		SUBCELLULAR LOCATION: Membrane {ECO:0000256|ARBA:ARBA00004141}; Multi-pass membrane protein {ECO:0000256|ARBA:ARBA00004141}.
B2MZA5	B2MZA5	B2MZA5_CAEEL	Delta and OSM-11-like	dos-3 CELE_K02F3.8 K02F3.8	Caenorhabditis elegans	712
G5ED92	G5ED92	G5ED92_CAEEL	DM13 domain-containing protein	CELE_F59F5.7 F59F5.7	Caenorhabditis elegans	868
H1ZUX7	H1ZUX7	H1ZUX7_CAEEL	Domain of unknown function DB domain-containing protein	CELE_Y65B4BM.3 Y65B4BM.3	Caenorhabditis elegans	279
H9G2W2	H9G2W2	H9G2W2_CAEEL	Domain of unknown function DB domain-containing protein	CELE_F17C11.22 F17C11.22	Caenorhabditis elegans	233
O18095	O18095	O18095_CAEEL	Domain of unknown function DB domain-containing protein	CELE_T20G5.12 T20G5.12	Caenorhabditis elegans	216
O18283	O18283	O18283_CAEEL	Domain of unknown function DB domain-containing protein	CELE_ZK1010.4 ZK1010.4	Caenorhabditis elegans	263
O62261	O62261	O62261_CAEEL	Domain of unknown function DB domain-containing protein	CELE_F53F8.4 F53F8.4	Caenorhabditis elegans	253
P91405	P91405	P91405_CAEEL	Domain of unknown function DB domain-containing protein	CELE_R57.2 R57.2	Caenorhabditis elegans	216
Q18572	Q18572	Q18572_CAEEL	Domain of unknown function DB domain-containing protein	C42D4.3 CELE_C42D4.3	Caenorhabditis elegans	255
Q18709	Q18709	Q18709_CAEEL	Domain of unknown function DB domain-containing protein	C49F8.3 CELE_C49F8.3	Caenorhabditis elegans	176
Q18883	Q18883	Q18883_CAEEL	Domain of unknown function DB domain-containing protein	C56C10.4 CELE_C56C10.4	Caenorhabditis elegans	221
Q19429	Q19429	Q19429_CAEEL	Domain of unknown function DB domain-containing protein	CELE_F13H8.5 F13H8.5	Caenorhabditis elegans	513
Q19830	Q19830	Q19830_CAEEL	Domain of unknown function DB domain-containing protein	CELE_F26G1.5 F26G1.5	Caenorhabditis elegans	201
Q2V4U3	Q2V4U3	Q2V4U3_CAEEL	Domain of unknown function DB domain-containing protein	CELE_F26G1.9 F26G1.9	Caenorhabditis elegans	141
Q7YTI5	Q7YTI5	Q7YTI5_CAEEL	Domain of unknown function DB domain-containing protein	CELE_Y57G11C.42 Y57G11C.42	Caenorhabditis elegans	673
Q7YWS5	Q7YWS5	Q7YWS5_CAEEL	Domain of unknown function DB domain-containing protein	CELE_T23F11.6 T23F11.6	Caenorhabditis elegans	187
Q86LS4	Q86LS4	Q86LS4_CAEEL	Domain of unknown function DB domain-containing protein	dao-2 CELE_M03A1.7 M03A1.7	Caenorhabditis elegans	136
Q8T3C6	Q8T3C6	Q8T3C6_CAEEL	Domain of unknown function DB domain-containing protein	CELE_T20G5.13 T20G5.13	Caenorhabditis elegans	237
Q95QK4	Q95QK4	Q95QK4_CAEEL	Domain of unknown function DB domain-containing protein	CELE_F18C5.9 F18C5.9	Caenorhabditis elegans	139
Q966J9	Q966J9	Q966J9_CAEEL	Domain of unknown function DB domain-containing protein	CELE_F35B3.4 F35B3.4	Caenorhabditis elegans	227
Q9XV50	Q9XV50	Q9XV50_CAEEL	Domain of unknown function DB domain-containing protein	pqn-32 CELE_F29C12.1 F29C12.1	Caenorhabditis elegans	592
U4PEB1	U4PEB1	U4PEB1_CAEEL	Domain of unknown function DB domain-containing protein	CELE_Y53F4B.25 Y53F4B.25	Caenorhabditis elegans	571
A8WFM5	A8WFM5	A8WFM5_CAEEL	DOMON domain-containing protein	CELE_F41D9.2 F41D9.2	Caenorhabditis elegans	172
A0A131MBK6	A0A131MBK6	A0A131MBK6_CAEEL	Doublecortin domain-containing protein	C56E6.4 CELE_C56E6.4	Caenorhabditis elegans	431
Q95Y11	Q95Y11	Q95Y11_CAEEL	DUF1014-domain-containing protein	CELE_Y41D4B.11 Y41D4B.11	Caenorhabditis elegans	349
H2L0K9	H2L0K9	H2L0K9_CAEEL	DUF148 domain-containing protein	CELE_Y32G9B.1 Y32G9B.1	Caenorhabditis elegans	468	TRANSMEM 52..70; /note="Helical"; /evidence="ECO:0000256|SAM:Phobius"
O44962	O44962	O44962_CAEEL	DUF148 domain-containing protein	C45E1.4 CELE_C45E1.4	Caenorhabditis elegans	158
O45637	O45637	O45637_CAEEL	DUF148 domain-containing protein	CELE_K02B7.3 K02B7.3	Caenorhabditis elegans	119
Q22552	Q22552	Q22552_CAEEL	DUF148 domain-containing protein	CELE_T19A5.3 T19A5.3	Caenorhabditis elegans	715
Q6LCP9	Q6LCP9	Q6LCP9_CAEEL	DUF148 domain-containing protein	B0403.5 CELE_B0403.5	Caenorhabditis elegans	413
Q9N2X6	Q9N2X6	Q9N2X6_CAEEL	DUF148 domain-containing protein	CELE_Y75B7AR.1 Y75B7AR.1	Caenorhabditis elegans	146
A8WFJ5	A8WFJ5	A8WFJ5_CAEEL	DUF19 domain-containing protein	CELE_D2024.4 D2024.4	Caenorhabditis elegans	310
D0Z5N5	D0Z5N5	D0Z5N5_CAEEL	DUF19 domain-containing protein	CELE_Y81G3A.4 Y81G3A.4	Caenorhabditis elegans	264
G3MTX7	G3MTX7	G3MTX7_CAEEL	DUF19 domain-containing protein	C09G5.13 CELE_C09G5.13	Caenorhabditis elegans	249
O01254	O01254	O01254_CAEEL	DUF19 domain-containing protein	nspg-7.1 CELE_T20D3.2 T20D3.2	Caenorhabditis elegans	234
O16465	O16465	O16465_CAEEL	DUF19 domain-containing protein	CELE_F41E6.12 F41E6.12	Caenorhabditis elegans	304
O17954	O17954	O17954_CAEEL	DUF19 domain-containing protein	nspg-9 CELE_LLC1.2 LLC1.2	Caenorhabditis elegans	272
Q17665	Q17665	Q17665_CAEEL	DUF19 domain-containing protein	C05E11.7 CELE_C05E11.7	Caenorhabditis elegans	463
Q18541	Q18541	Q18541_CAEEL	DUF19 domain-containing protein	C39E9.8 CELE_C39E9.8	Caenorhabditis elegans	248
Q20865	Q20865	Q20865_CAEEL	DUF19 domain-containing protein	nspg-6 CELE_F56C9.7 F56C9.7	Caenorhabditis elegans	237
Q2HQL2	Q2HQL2	Q2HQL2_CAEEL	DUF19 domain-containing protein	CELE_Y105C5A.8 Y105C5A.8	Caenorhabditis elegans	242
Q7YWX5	Q7YWX5	Q7YWX5_CAEEL	DUF19 domain-containing protein	CELE_K10H10.10 K10H10.10	Caenorhabditis elegans	321
Q93786	Q93786	Q93786_CAEEL	DUF19 domain-containing protein	CELE_F54E4.3 F54E4.3	Caenorhabditis elegans	272
Q9N3H0	Q9N3H0	Q9N3H0_CAEEL	DUF19 domain-containing protein	nspg-7.2 CELE_Y53G8AM.5 Y53G8AM.5	Caenorhabditis elegans	229
P91177	P91177	P91177_CAEEL	DUF281 domain-containing protein	C50F2.4 CELE_C50F2.4	Caenorhabditis elegans	185
[truncated: 1,553 more rows]

## Sheet: Tardigragda
Novel core genes of Tardigrada, Ramazzottius varieornatusa as example
[truncated: 56 more rows]

## Sheet: Onychophora
Novel core genes of Onychophora, Epiperipatus broadwayi as example
[truncated: 382 more rows]

[truncated: 5 more sheets: Arachnida, Myriapoda, Armadillidium, Hexapoda, Tetrapoda]
