# Supplementary material for: Convergent genome evolution shaped the emergence of terrestrial animals
Source: Nature. 2025 Nov 12;649(8097):638–46. doi: 10.1038/s41586-025-09722-4 (PMC12804077; doi:10.1038/s41586-025-09722-4)
Supplement: Supplementary file 4 — Supplementary Tables 1–22. [file 41586_2025_9722_MOESM4_ESM.zip › 2025-04-08524C-s4/supplementary_table_18.xlsx]

## Sheet: meanings in revigo
Term ID - This is the Gene ontology (for short GO) term ID.
Name - Name of the GO term as defined in Gene ontology.
Value - This is the value (if any) that you provided alongside the GO term ID in your input data set. If pValues are given in data set they are transformed to Log10(pValue).
Frequency - This is the proportion of selected GO term in the EBI GOA database for the selected species. Higher value implies more general terms, lower implies more specific ones.
Uniqueness - Measures whether the term is an outlier when compared semantically to the whole list. Calculated as 1-(average semantic similarity of a term to all other terms). More unique terms tend to be less dispensable.
Dispensability - The semantic similarity threshold at which the term was removed from the list and assigned to a cluster. Cluster representatives always have dispensability less than the user-specified 'allowed similarity' cutoff.
LogSize - This is the Log10(Number of annotations for GO Term ID in selected species in the EBI GOA database).
http://revigo.irb.hr/

## Sheet: Nematoda MF
Enriched GO terms of Nematoda novel genes
Molecular Function
TermID	Name	Value	LogSize	Frequency	Uniqueness	Dispensability
GO:0042302	structural constituent of cuticle	-2.79653	4.39438	0.0549827	1	0
GO:0042329	structural constituent of collagen and cuticulin-based cuticle	-2.35293	2.19033	0.000341494	1	0.334589

## Sheet: Tetrapoda BP
Enriched GO terms of Tetrapoda novel genes
Biological Process
TermID	Name	Value	LogSize	Frequency	Uniqueness	Dispensability
GO:0002711	positive regulation of T cell mediated immunity	-1.46586	3.84161	0.0171127	0.266745	0.120554
GO:0002825	regulation of T-helper 1 type immune response	-1.33334	3.24204	0.00430097	0.326322	0.831473
GO:0032649	regulation of type II interferon production	-1.34463	4.33197	0.0529328	0.320374	0.139069
GO:0050865	regulation of cell activation	-1.34455	4.92632	0.208009	0.279298	0.661801
GO:0070663	regulation of leukocyte proliferation	-2.79914	4.45532	0.070319	0.406977	0
GO:0031294	lymphocyte costimulation	-1.46586	3.82853	0.016605	0.15214	0.805926
GO:0031295	T cell costimulation	-1.52115	3.80868	0.0158631	0.146567	0.803629
GO:0032944	regulation of mononuclear cell proliferation	-2.17188	4.44539	0.0687293	0.315858	0.99578
GO:0042104	positive regulation of activated T cell proliferation	-1.33334	3.19145	0.00382774	0.0891987	0.833698
GO:0042129	regulation of T cell proliferation	-2.31213	4.30384	0.0496127	0.0407463	0.977077
GO:0046006	regulation of activated T cell proliferation	-1.79809	3.30685	0.00499356	0.0875582	0.846591
GO:0046634	regulation of alpha-beta T cell activation	-1.73676	3.88423	0.0188774	0.160595	0.812442
GO:0050670	regulation of lymphocyte proliferation	-2.19328	4.44298	0.0683497	0.0366869	0.749605
GO:0050863	regulation of T cell activation	-1.3032	4.67752	0.117297	0.118305	0.939267
GO:0051249	regulation of lymphocyte activation	-1.46586	4.80524	0.157398	0.120551	0.902354
GO:0070665	positive regulation of leukocyte proliferation	-1.81935	4.2589	0.044735	0.274363	0.967274

## Sheet: Tetrapoda CC
Enriched GO terms of Tetrapoda novel genes
Cellular Component
TermID	Name	Value	LogSize	Frequency	Uniqueness	Dispensability
GO:0009897	external side of plasma membrane	-1.62389	5.06492	0.288538	1	0

## Sheet: Tetrapoda MF
Enriched GO terms of Tetrapoda novel genes
Molecular Function
TermID	Name	Value	LogSize	Frequency	Uniqueness	Dispensability
GO:0005125	cytokine activity	-3.47518	4.93463	0.190762	0.0374137	0
GO:0048018	receptor ligand activity	-1.40228	5.32003	0.463332	0.0279897	0.918404
GO:0005126	cytokine receptor binding	-2.23477	4.86378	0.162046	0.0779146	0.694743
