# Supplementary material for: Convergent genome evolution shaped the emergence of terrestrial animals
Source: Nature. 2025 Nov 12;649(8097):638–46. doi: 10.1038/s41586-025-09722-4 (PMC12804077; doi:10.1038/s41586-025-09722-4)
Supplement: Supplementary file 4 — Supplementary Tables 1–22. [file 41586_2025_9722_MOESM4_ESM.zip › 2025-04-08524C-s4/supplementary_table_19.xlsx]

## Sheet: Expanded HG Nematoda Arthropoda
UniProt annotation
Expanded HG shared in Nematoda and Arachnida (Caenorhabditis elegans as example)
Entry Name	Protein names	Gene Names	Organism	Length	Transmembrane	Intramembrane	Subcellular location [CC]	Topological domain
ELO1_CAEEL	Long chain fatty acid elongase 1 (ELO-1) (EC 2.3.1.-) (Elongation of long chain fatty acids protein 1) (Long-chain 3-oxoacyl-CoA synthase 1) (CEELO1)	elo-1 F56H11.4	Caenorhabditis elegans	288	TRANSMEM 39..59; /note="Helical"; /evidence="ECO:0000255"; TRANSMEM 73..93; /note="Helical"; /evidence="ECO:0000255"; TRANSMEM 126..146; /note="Helical"; /evidence="ECO:0000255"; TRANSMEM 150..170; /note="Helical"; /evidence="ECO:0000255"; TRANSMEM 180..197; /note="Helical"; /evidence="ECO:0000255"; TRANSMEM 217..237; /note="Helical"; /evidence="ECO:0000255"; TRANSMEM 247..267; /note="Helical"; /…		SUBCELLULAR LOCATION: Membrane {ECO:0000255}; Multi-pass membrane protein {ECO:0000255}.
ELO3_CAEEL	Putative fatty acid elongase 3 (EC 2.3.1.199) (3-keto acyl-CoA synthase elo-3) (Putative fatty acid elongation protein 3) (Very-long-chain 3-oxoacyl-CoA synthase 3)	elo-3 D2024.3	Caenorhabditis elegans	320	TRANSMEM 33..53; /note="Helical"; /evidence="ECO:0000255"; TRANSMEM 67..87; /note="Helical"; /evidence="ECO:0000255"; TRANSMEM 120..140; /note="Helical"; /evidence="ECO:0000255"; TRANSMEM 145..165; /note="Helical"; /evidence="ECO:0000255"; TRANSMEM 203..223; /note="Helical"; /evidence="ECO:0000255"; TRANSMEM 242..262; /note="Helical"; /evidence="ECO:0000255"		SUBCELLULAR LOCATION: Membrane {ECO:0000305}; Multi-pass membrane protein {ECO:0000305}.
ELO4_CAEEL	Putative fatty acid elongase 4 (EC 2.3.1.199) (3-keto acyl-CoA synthase elo-4) (Putative fatty acid elongation protein 4) (Very-long-chain 3-oxoacyl-CoA synthase 4)	elo-4 C40H1.4	Caenorhabditis elegans	291	TRANSMEM 46..66; /note="Helical"; /evidence="ECO:0000255"; TRANSMEM 79..99; /note="Helical"; /evidence="ECO:0000255"; TRANSMEM 254..274; /note="Helical"; /evidence="ECO:0000255"		SUBCELLULAR LOCATION: Membrane {ECO:0000305}; Multi-pass membrane protein {ECO:0000305}.
ELO5_CAEEL	Long chain fatty acid elongase 5 (ELO-5) (EC 2.3.1.-) (3-keto acyl-CoA synthase elo-5) (Elongation of long chain fatty acids protein 5) (Long-chain 3-oxoacyl-CoA synthase 5) (CEELO5) (Monomethyl branched-chain fatty acid elongase 5) (mmBCFA elongase 5)	elo-5 F41H10.7	Caenorhabditis elegans	274	TRANSMEM 24..44; /note="Helical"; /evidence="ECO:0000255"; TRANSMEM 62..82; /note="Helical"; /evidence="ECO:0000255"; TRANSMEM 106..126; /note="Helical"; /evidence="ECO:0000255"; TRANSMEM 130..150; /note="Helical"; /evidence="ECO:0000255"; TRANSMEM 157..177; /note="Helical"; /evidence="ECO:0000255"; TRANSMEM 188..208; /note="Helical"; /evidence="ECO:0000255"; TRANSMEM 228..248; /note="Helical"; /…		SUBCELLULAR LOCATION: Membrane {ECO:0000305}; Multi-pass membrane protein {ECO:0000305}.	TOPO_DOM 1..23; /note="Extracellular"; /evidence="ECO:0000305"; TOPO_DOM 45..61; /note="Cytoplasmic"; /evidence="ECO:0000305"; TOPO_DOM 83..105; /note="Extracellular"; /evidence="ECO:0000305"; TOPO_DOM 127..129; /note="Cytoplasmic"; /evidence="ECO:0000305"; TOPO_DOM 151..156; /note="Extracellular"; /evidence="ECO:0000305"; TOPO_DOM 178..187; /note="Cytoplasmic"; /evidence="ECO:0000305"; TOPO_DOM …
ELO6_CAEEL	Long chain fatty acid elongase 6 (ELO-6) (EC 2.3.1.-) (3-keto acyl-CoA synthase elo-6) (Elongation of long chain fatty acids protein 6) (Long-chain 3-oxoacyl-CoA synthase 6) (CEELO6) (Monomethyl branched-chain fatty acid elongase 6) (mmBCFA elongase 6)	elo-6 F41H10.8	Caenorhabditis elegans	274	TRANSMEM 31..51; /note="Helical"; /evidence="ECO:0000255"; TRANSMEM 70..90; /note="Helical"; /evidence="ECO:0000255"; TRANSMEM 112..132; /note="Helical"; /evidence="ECO:0000255"; TRANSMEM 136..156; /note="Helical"; /evidence="ECO:0000255"; TRANSMEM 160..180; /note="Helical"; /evidence="ECO:0000255"; TRANSMEM 203..223; /note="Helical"; /evidence="ECO:0000255"; TRANSMEM 231..251; /note="Helical"; /…		SUBCELLULAR LOCATION: Membrane {ECO:0000305}; Multi-pass membrane protein {ECO:0000305}.	TOPO_DOM 1..30; /note="Extracellular"; /evidence="ECO:0000255"; TOPO_DOM 52..69; /note="Cytoplasmic"; /evidence="ECO:0000255"; TOPO_DOM 91..111; /note="Extracellular"; /evidence="ECO:0000255"; TOPO_DOM 133..135; /note="Cytoplasmic"; /evidence="ECO:0000255"; TOPO_DOM 157..159; /note="Extracellular"; /evidence="ECO:0000255"; TOPO_DOM 181..202; /note="Cytoplasmic"; /evidence="ECO:0000255"; TOPO_DOM …
ELO2_CAEEL	Long chain fatty acid elongase 2 (ELO-2) (EC 2.3.1.-) (Elongation of long chain fatty acids protein 2) (F11E6.5/ELO-2) (Long-chain 3-oxoacyl-CoA synthase 2) (CEELO2)	elo-2 F11E6.5	Caenorhabditis elegans	274	TRANSMEM 29..49; /note="Helical"; /evidence="ECO:0000255"; TRANSMEM 73..93; /note="Helical"; /evidence="ECO:0000255"; TRANSMEM 115..135; /note="Helical"; /evidence="ECO:0000255"; TRANSMEM 140..160; /note="Helical"; /evidence="ECO:0000255"; TRANSMEM 170..190; /note="Helical"; /evidence="ECO:0000255"; TRANSMEM 201..221; /note="Helical"; /evidence="ECO:0000255"; TRANSMEM 238..258; /note="Helical"; /…		SUBCELLULAR LOCATION: Membrane {ECO:0000255}; Multi-pass membrane protein {ECO:0000255}.
Q20904_CAEEL	Elongation of very long chain fatty acids protein	elo-7 CELE_F56H11.3 F56H11.3	Caenorhabditis elegans	309	TRANSMEM 66..83; /note="Helical"; /evidence="ECO:0000256|RuleBase:RU361115"; TRANSMEM 104..122; /note="Helical"; /evidence="ECO:0000256|RuleBase:RU361115"; TRANSMEM 147..168; /note="Helical"; /evidence="ECO:0000256|RuleBase:RU361115"; TRANSMEM 175..193; /note="Helical"; /evidence="ECO:0000256|RuleBase:RU361115"; TRANSMEM 199..218; /note="Helical"; /evidence="ECO:0000256|RuleBase:RU361115"; TRANSM…		SUBCELLULAR LOCATION: Membrane {ECO:0000256|ARBA:ARBA00004141}; Multi-pass membrane protein {ECO:0000256|ARBA:ARBA00004141}.
Q9NAC6_CAEEL	Elongation of very long chain fatty acids protein	elo-9 CELE_Y53F4B.2 Y53F4B.2	Caenorhabditis elegans	286	TRANSMEM 49..69; /note="Helical"; /evidence="ECO:0000256|RuleBase:RU361115"; TRANSMEM 81..101; /note="Helical"; /evidence="ECO:0000256|RuleBase:RU361115"; TRANSMEM 157..175; /note="Helical"; /evidence="ECO:0000256|RuleBase:RU361115"; TRANSMEM 181..199; /note="Helical"; /evidence="ECO:0000256|RuleBase:RU361115"; TRANSMEM 211..237; /note="Helical"; /evidence="ECO:0000256|RuleBase:RU361115"; TRANSME…		SUBCELLULAR LOCATION: Membrane {ECO:0000256|ARBA:ARBA00004141}; Multi-pass membrane protein {ECO:0000256|ARBA:ARBA00004141}.
Expanded HG shared in Nematoda and Hexapoda (Caenorhabditis elegans as example)
From	Entry	Entry Name	Protein names	Gene Names	Organism	Length	Transmembrane	Intramembrane	Subcellular location [CC]	Topological domain
ACE1_CAEEL	Acetylcholinesterase 1 (ACE-1) (AChE 1) (EC 3.1.1.7)	ace-1 W09B12.1	Caenorhabditis elegans	620			SUBCELLULAR LOCATION: Synapse {ECO:0000250}. Secreted {ECO:0000250}. Cell membrane {ECO:0000250}; Peripheral membrane protein {ECO:0000250}. Note=May be secreted or membrane associated via a non-catalytic subunit.
EST1_CAEEL	Gut esterase 1 (EC 3.1.1.1) (Non-specific carboxylesterase)	ges-1 R12A1.4	Caenorhabditis elegans	562			SUBCELLULAR LOCATION: Endoplasmic reticulum lumen.
EST2_CAEEL	Esterase CM06B1 (EC 3.1.1.1)	F13H6.3	Caenorhabditis elegans	554			SUBCELLULAR LOCATION: Cytoplasm. Cell membrane; Lipid-anchor; Cytoplasmic side.
GLIT1_CAEEL	Neuroligin-like protein glit-1 (Gliotactin homolog) (Inactive esterase glit-1)	glit-1 F55D10.3	Caenorhabditis elegans	730	TRANSMEM 664..684; /note="Helical"; /evidence="ECO:0000255"		SUBCELLULAR LOCATION: Cell membrane {ECO:0000305}; Single-pass type I membrane protein {ECO:0000255}.	TOPO_DOM 19..663; /note="Extracellular"; /evidence="ECO:0000305"; TOPO_DOM 685..730; /note="Cytoplasmic"; /evidence="ECO:0000305"
NLGN1_CAEEL	Neuroligin-1	nlg-1 C40C9.5	Caenorhabditis elegans	798	TRANSMEM 686..706; /note="Helical"; /evidence="ECO:0000255"		SUBCELLULAR LOCATION: Cell membrane {ECO:0000305}; Single-pass type I membrane protein {ECO:0000305}. Synapse {ECO:0000269|PubMed:26028574, ECO:0000269|PubMed:26028575}. Note=Localizes specifically to GABAergic synapses. {ECO:0000269|PubMed:26028574, ECO:0000269|PubMed:26028575}.	TOPO_DOM 18..685; /note="Extracellular"; /evidence="ECO:0000255"; TOPO_DOM 707..798; /note="Cytoplasmic"; /evidence="ECO:0000255"
A0A1C3NSL8_CAEEL	Carboxylic ester hydrolase (EC 3.1.1.-)	cest-26 CELE_F15A8.6 F15A8.6	Caenorhabditis elegans	585
G5EDN1_CAEEL	Carboxylic ester hydrolase (EC 3.1.1.-)	ace-4 CELE_Y48B6A.7 Y48B6A.7	Caenorhabditis elegans	602
G5EDV9_CAEEL	Carboxylic ester hydrolase (EC 3.1.1.-)	ace-2 CELE_Y44E3A.2 Y44E3A.2	Caenorhabditis elegans	629
H2L0K7_CAEEL	Carboxylesterase type B domain-containing protein	cest-16 CELE_T07H6.1 T07H6.1	Caenorhabditis elegans	697	TRANSMEM 654..677; /note="Helical"; /evidence="ECO:0000256|SAM:Phobius"
O16490_CAEEL	Carboxylic ester hydrolase (EC 3.1.1.-)	cest-30 B0238.7 CELE_B0238.7	Caenorhabditis elegans	578
O16497_CAEEL	Carboxylic ester hydrolase (EC 3.1.1.-)	cest-35.1 B0238.1 CELE_B0238.1	Caenorhabditis elegans	545
Q21266_CAEEL	Carboxylic ester hydrolase (EC 3.1.1.-)	cest-17 CELE_K07C11.4 K07C11.4	Caenorhabditis elegans	571
Q22008_CAEEL	Carboxylesterase type B domain-containing protein	cest-19 CELE_R173.3 R173.3	Caenorhabditis elegans	607	TRANSMEM 572..597; /note="Helical"; /evidence="ECO:0000256|SAM:Phobius"
Q23008_CAEEL	Carboxylic ester hydrolase (EC 3.1.1.-)	cest-28 CELE_K11G9.3 K11G9.3	Caenorhabditis elegans	548
Q23009_CAEEL	Carboxylic ester hydrolase (EC 3.1.1.-)	cest-31 CELE_K11G9.2 K11G9.2	Caenorhabditis elegans	541
Q23010_CAEEL	Carboxylic ester hydrolase (EC 3.1.1.-)	cest-34 CELE_K11G9.1 K11G9.1	Caenorhabditis elegans	550
Q4LDP0_CAEEL	Carboxylic ester hydrolase (EC 3.1.1.-)	cest-24 CELE_T28C12.4 T28C12.4	Caenorhabditis elegans	658
Q86S38_CAEEL	Carboxylic ester hydrolase (EC 3.1.1.-)	cest-27 CELE_F56C11.6 F56C11.6	Caenorhabditis elegans	561
Q8MQ23_CAEEL	Carboxylic ester hydrolase (EC 3.1.1.-)	cest-13 CELE_F55F3.2 F55F3.2	Caenorhabditis elegans	548
Q95YC3_CAEEL	Carboxylic ester hydrolase (EC 3.1.1.-)	cest-35.2 C52A10.2 CELE_C52A10.2	Caenorhabditis elegans	544
Q95YC4_CAEEL	Carboxylic ester hydrolase (EC 3.1.1.-)	cest-32 C52A10.1 CELE_C52A10.1	Caenorhabditis elegans	545
Q9BL43_CAEEL	Carboxylesterase type B domain-containing protein	cest-25 CELE_Y71H2AM.13 Y71H2AM.13	Caenorhabditis elegans	550
Q9U295_CAEEL	Carboxylic ester hydrolase (EC 3.1.1.-)	ace-3 CELE_Y48B6A.8 Y48B6A.8	Caenorhabditis elegans	607
O02169_CAEEL	C2H2-type domain-containing protein	CELE_T20F7.1 T20F7.1	Caenorhabditis elegans	738
Q18933_CAEEL	C2H2-type domain-containing protein	CELE_D1046.2 D1046.2	Caenorhabditis elegans	403
Q9N3M8_CAEEL	C2H2-type domain-containing protein	CELE_Y48G9A.11 Y48G9A.11	Caenorhabditis elegans	351

## Sheet: GO of Novel Nematoda Arthropoda
Gene Ontology terms hit novel HGs shared between Nematoda and Myriapoda
GO:0048800	biological_process	antennal morphogenesis
GO:0048333	biological_process	mesodermal cell differentiation
GO:0090119	biological_process	vesicle-mediated cholesterol transport
GO:0001710	biological_process	mesodermal cell fate commitment
GO:0001786	molecular_function	phosphatidylserine binding
GO:0035914	biological_process	skeletal muscle cell differentiation
GO:0060795	biological_process	cell fate commitment involved in formation of primary germ layer
GO:0035262	biological_process	gonad morphogenesis
GO:0072341	molecular_function	modified amino acid binding
GO:0042302	molecular_function	structural constituent of cuticle
GO:0007501	biological_process	mesodermal cell fate specification
GO:0007469	biological_process	antennal development
GO:0007367	biological_process	segment polarity determination
GO:0032366	biological_process	intracellular sterol transport
GO:0032367	biological_process	intracellular cholesterol transport
GO:0032365	biological_process	intracellular lipid transport

## Sheet: Expanded HG Tetrapod Clitellata
UniProt annotation
Expanded HG shared in Tetrapoda and Clitellata (human as example)
Entry Name	Protein names	Gene Names	Organism	Length	Transmembrane	Intramembrane	Subcellular location [CC]	Topological domain
ADEC1_HUMAN	ADAM DEC1 (EC 3.4.24.-) (A disintegrin and metalloproteinase domain-like protein decysin-1) (ADAM-like protein decysin-1)	ADAMDEC1	Homo sapiens (Human)	470			SUBCELLULAR LOCATION: Secreted {ECO:0000250}.
ADA12_HUMAN	Disintegrin and metalloproteinase domain-containing protein 12 (ADAM 12) (EC 3.4.24.-) (Meltrin-alpha)	ADAM12 MLTN UNQ346/PRO545	Homo sapiens (Human)	909	TRANSMEM 709..729; /note="Helical"; /evidence="ECO:0000255"		SUBCELLULAR LOCATION: [Isoform 1]: Cell membrane; Single-pass type I membrane protein.; SUBCELLULAR LOCATION: [Isoform 2]: Secreted.; SUBCELLULAR LOCATION: [Isoform 3]: Secreted {ECO:0000305}.; SUBCELLULAR LOCATION: [Isoform 4]: Secreted {ECO:0000305}.	TOPO_DOM 208..708; /note="Extracellular"; /evidence="ECO:0000255"; TOPO_DOM 730..909; /note="Cytoplasmic"; /evidence="ECO:0000255"
ADA20_HUMAN	Disintegrin and metalloproteinase domain-containing protein 20 (ADAM 20) (EC 3.4.24.-)	ADAM20	Homo sapiens (Human)	726	TRANSMEM 694..714; /note="Helical"; /evidence="ECO:0000255"		SUBCELLULAR LOCATION: Membrane; Single-pass type I membrane protein.	TOPO_DOM 207..693; /note="Extracellular"; /evidence="ECO:0000255"; TOPO_DOM 715..726; /note="Cytoplasmic"; /evidence="ECO:0000255"
ADA23_HUMAN	Disintegrin and metalloproteinase domain-containing protein 23 (ADAM 23) (Metalloproteinase-like, disintegrin-like, and cysteine-rich protein 3) (MDC-3)	ADAM23 MDC3	Homo sapiens (Human)	832	TRANSMEM 793..813; /note="Helical"; /evidence="ECO:0000255"		SUBCELLULAR LOCATION: Cell membrane {ECO:0000305}; Single-pass type I membrane protein {ECO:0000305}.; SUBCELLULAR LOCATION: [Isoform Gamma]: Secreted.	TOPO_DOM 287..792; /note="Extracellular"; /evidence="ECO:0000255"; TOPO_DOM 814..832; /note="Cytoplasmic"; /evidence="ECO:0000255"
ADA11_HUMAN	Disintegrin and metalloproteinase domain-containing protein 11 (ADAM 11) (Metalloproteinase-like, disintegrin-like, and cysteine-rich protein) (MDC)	ADAM11 MDC	Homo sapiens (Human)	769	TRANSMEM 735..755; /note="Helical"; /evidence="ECO:0000255"		SUBCELLULAR LOCATION: Presynaptic cell membrane {ECO:0000250|UniProtKB:Q9R1V4}; Single-pass type I membrane protein. Perikaryon {ECO:0000250|UniProtKB:Q9R1V4}. Cell projection, axon {ECO:0000250|UniProtKB:Q9R1V4}. Note=Localizes to basket cell terminals and pinceaux. {ECO:0000250|UniProtKB:Q9R1V4}.	TOPO_DOM 226..734; /note="Extracellular"; /evidence="ECO:0000255"; TOPO_DOM 756..769; /note="Cytoplasmic"; /evidence="ECO:0000255"
ADAM8_HUMAN	Disintegrin and metalloproteinase domain-containing protein 8 (ADAM 8) (EC 3.4.24.-) (Cell surface antigen MS2) (CD antigen CD156a)	ADAM8 MS2	Homo sapiens (Human)	824	TRANSMEM 656..676; /note="Helical"; /evidence="ECO:0000255"		SUBCELLULAR LOCATION: Membrane; Single-pass type I membrane protein.	TOPO_DOM 17..655; /note="Extracellular"; /evidence="ECO:0000255"; TOPO_DOM 677..824; /note="Cytoplasmic"; /evidence="ECO:0000255"
ADAM9_HUMAN	Disintegrin and metalloproteinase domain-containing protein 9 (ADAM 9) (EC 3.4.24.-) (Cellular disintegrin-related protein) (Meltrin-gamma) (Metalloprotease/disintegrin/cysteine-rich protein 9) (Myeloma cell metalloproteinase)	ADAM9 KIAA0021 MCMP MDC9 MLTNG	Homo sapiens (Human)	819	TRANSMEM 698..718; /note="Helical"; /evidence="ECO:0000255"		SUBCELLULAR LOCATION: [Isoform 1]: Cell membrane {ECO:0000269|PubMed:8647900}; Single-pass type I membrane protein {ECO:0000255}.; SUBCELLULAR LOCATION: [Isoform 2]: Secreted {ECO:0000269|PubMed:12054541}.	TOPO_DOM 29..697; /note="Extracellular"; /evidence="ECO:0000255"; TOPO_DOM 719..819; /note="Cytoplasmic"; /evidence="ECO:0000255"
ADA15_HUMAN	Disintegrin and metalloproteinase domain-containing protein 15 (ADAM 15) (EC 3.4.24.-) (Metalloprotease RGD disintegrin protein) (Metalloproteinase-like, disintegrin-like, and cysteine-rich protein 15) (MDC-15) (Metargidin)	ADAM15 MDC15	Homo sapiens (Human)	863	TRANSMEM 697..717; /note="Helical"; /evidence="ECO:0000255"		SUBCELLULAR LOCATION: Endomembrane system {ECO:0000269|PubMed:12243749}; Single-pass type I membrane protein {ECO:0000269|PubMed:12243749}. Cell junction, adherens junction {ECO:0000269|PubMed:12243749}. Cell projection, cilium, flagellum {ECO:0000250}. Cytoplasmic vesicle, secretory vesicle, acrosome {ECO:0000250}. Note=The majority of the protein is localized in a perinuclear compartment which …	TOPO_DOM 207..696; /note="Extracellular"; /evidence="ECO:0000255"; TOPO_DOM 718..863; /note="Cytoplasmic"; /evidence="ECO:0000255"
ADAM5_HUMAN	Putative disintegrin and metalloproteinase domain-containing protein 5 (Putative transmembrane metalloproteinase-like, disintegrin-like, and cysteine-rich protein II) (tMDC II)	ADAM5 ADAM5P TMDC2	Homo sapiens (Human)	412
ADA32_HUMAN	Disintegrin and metalloproteinase domain-containing protein 32 (ADAM 32)	ADAM32 UNQ5982/PRO21340	Homo sapiens (Human)	787	TRANSMEM 683..703; /note="Helical"; /evidence="ECO:0000255"		SUBCELLULAR LOCATION: Membrane {ECO:0000305}; Single-pass type I membrane protein {ECO:0000305}.	TOPO_DOM 175..682; /note="Extracellular"; /evidence="ECO:0000255"; TOPO_DOM 704..787; /note="Cytoplasmic"; /evidence="ECO:0000255"
ADAM2_HUMAN	Disintegrin and metalloproteinase domain-containing protein 2 (ADAM 2) (Cancer/testis antigen 15) (CT15) (Fertilin subunit beta) (PH-30) (PH30) (PH30-beta)	ADAM2 FTNB	Homo sapiens (Human)	735	TRANSMEM 687..707; /note="Helical"; /evidence="ECO:0000255"		SUBCELLULAR LOCATION: Membrane; Single-pass type I membrane protein.	TOPO_DOM 175..686; /note="Extracellular"; /evidence="ECO:0000255"; TOPO_DOM 708..735; /note="Cytoplasmic"; /evidence="ECO:0000255"
ADA33_HUMAN	Disintegrin and metalloproteinase domain-containing protein 33 (ADAM 33) (EC 3.4.24.-)	ADAM33 C20orf153 UNQ873/PRO1891	Homo sapiens (Human)	813	TRANSMEM 702..722; /note="Helical"; /evidence="ECO:0000255"		SUBCELLULAR LOCATION: Membrane; Single-pass type I membrane protein.	TOPO_DOM 30..701; /note="Extracellular"; /evidence="ECO:0000255"; TOPO_DOM 723..813; /note="Cytoplasmic"; /evidence="ECO:0000255"
ADA19_HUMAN	Disintegrin and metalloproteinase domain-containing protein 19 (ADAM 19) (EC 3.4.24.-) (Meltrin-beta) (Metalloprotease and disintegrin dendritic antigen marker) (MADDAM)	ADAM19 MLTNB FKSG34	Homo sapiens (Human)	955	TRANSMEM 700..720; /note="Helical"; /evidence="ECO:0000255"		SUBCELLULAR LOCATION: Membrane; Single-pass type I membrane protein.	TOPO_DOM 203..699; /note="Extracellular"; /evidence="ECO:0000255"; TOPO_DOM 721..955; /note="Cytoplasmic"; /evidence="ECO:0000255"
ADAM7_HUMAN	Disintegrin and metalloproteinase domain-containing protein 7 (ADAM 7) (Sperm maturation-related glycoprotein GP-83)	ADAM7 GP83	Homo sapiens (Human)	754	TRANSMEM 669..689; /note="Helical"; /evidence="ECO:0000255"		SUBCELLULAR LOCATION: Membrane {ECO:0000305}; Single-pass type I membrane protein {ECO:0000255}.	TOPO_DOM 19..668; /note="Extracellular"; /evidence="ECO:0000255"; TOPO_DOM 690..754; /note="Cytoplasmic"; /evidence="ECO:0000255"
ADA22_HUMAN	Disintegrin and metalloproteinase domain-containing protein 22 (ADAM 22) (Metalloproteinase-disintegrin ADAM22-3) (Metalloproteinase-like, disintegrin-like, and cysteine-rich protein 2)	ADAM22 MDC2	Homo sapiens (Human)	906	TRANSMEM 737..757; /note="Helical"; /evidence="ECO:0000255"		SUBCELLULAR LOCATION: Cell membrane {ECO:0000269|PubMed:27066583}; Single-pass type I membrane protein {ECO:0000305}. Cell projection, axon {ECO:0000250|UniProtKB:Q9R1V6}.	TOPO_DOM 223..736; /note="Extracellular"; /evidence="ECO:0000255"; TOPO_DOM 758..906; /note="Cytoplasmic"; /evidence="ECO:0000255"
ADA30_HUMAN	Disintegrin and metalloproteinase domain-containing protein 30 (ADAM 30) (EC 3.4.24.-)	ADAM30 UNQ2509/PRO5997	Homo sapiens (Human)	790	TRANSMEM 688..708; /note="Helical"; /evidence="ECO:0000255"		SUBCELLULAR LOCATION: Late endosome membrane {ECO:0000269|PubMed:27333034}; Single-pass type I membrane protein {ECO:0000255}.	TOPO_DOM 199..687; /note="Extracellular"; /evidence="ECO:0000255"; TOPO_DOM 709..790; /note="Cytoplasmic"; /evidence="ECO:0000255"
ADA29_HUMAN	Disintegrin and metalloproteinase domain-containing protein 29 (ADAM 29) (Cancer/testis antigen 73) (CT73)	ADAM29	Homo sapiens (Human)	820	TRANSMEM 675..695; /note="Helical"; /evidence="ECO:0000255"		SUBCELLULAR LOCATION: Membrane; Single-pass type I membrane protein.	TOPO_DOM 194..674; /note="Extracellular"; /evidence="ECO:0000255"; TOPO_DOM 696..820; /note="Cytoplasmic"; /evidence="ECO:0000255"
ADA21_HUMAN	Disintegrin and metalloproteinase domain-containing protein 21 (ADAM 21) (EC 3.4.24.-)	ADAM21	Homo sapiens (Human)	722	TRANSMEM 682..702; /note="Helical"; /evidence="ECO:0000255"		SUBCELLULAR LOCATION: Membrane; Single-pass type I membrane protein.	TOPO_DOM 197..681; /note="Extracellular"; /evidence="ECO:0000255"; TOPO_DOM 703..722; /note="Cytoplasmic"; /evidence="ECO:0000255"
ADA28_HUMAN	Disintegrin and metalloproteinase domain-containing protein 28 (ADAM 28) (EC 3.4.24.-) (Epididymal metalloproteinase-like, disintegrin-like, and cysteine-rich protein II) (eMDC II) (Metalloproteinase-like, disintegrin-like, and cysteine-rich protein L) (MDC-L)	ADAM28 ADAM23 MDCL	Homo sapiens (Human)	775	TRANSMEM 666..686; /note="Helical"; /evidence="ECO:0000255"		SUBCELLULAR LOCATION: [Isoform 1]: Cell membrane; Single-pass type I membrane protein.; SUBCELLULAR LOCATION: [Isoform 2]: Secreted.	TOPO_DOM 199..665; /note="Extracellular"; /evidence="ECO:0000255"; TOPO_DOM 687..775; /note="Cytoplasmic"; /evidence="ECO:0000255"
ADA18_HUMAN	Disintegrin and metalloproteinase domain-containing protein 18 (ADAM 18) (Transmembrane metalloproteinase-like, disintegrin-like, and cysteine-rich protein III) (tMDC III)	ADAM18 TMDC3 UNQ858/PRO1867	Homo sapiens (Human)	739	TRANSMEM 688..708; /note="Helical"; /evidence="ECO:0000255"		SUBCELLULAR LOCATION: Membrane; Single-pass type I membrane protein.	TOPO_DOM 177..687; /note="Extracellular"; /evidence="ECO:0000255"; TOPO_DOM 709..739; /note="Cytoplasmic"; /evidence="ECO:0000255"

## Sheet: Expanded HG Bdelloid Stylommat
UniProt annotation
Expanded HG shared in Bdelloidea and Stylommatophora (Candidula unifasciata as example)
Entry Name	Protein names	Gene Names	Organism	Length	Transmembrane	Intramembrane	Subcellular location [CC]	Topological domain
A0A8S3Z4Y9_9EUPU	Ammonium transporter AmtB-like domain-containing protein	CUNI_LOCUS10131	Candidula unifasciata	372	TRANSMEM 20..43; /note="Helical"; /evidence="ECO:0000256|SAM:Phobius"; TRANSMEM 55..75; /note="Helical"; /evidence="ECO:0000256|SAM:Phobius"; TRANSMEM 95..118; /note="Helical"; /evidence="ECO:0000256|SAM:Phobius"; TRANSMEM 125..147; /note="Helical"; /evidence="ECO:0000256|SAM:Phobius"; TRANSMEM 173..194; /note="Helical"; /evidence="ECO:0000256|SAM:Phobius"; TRANSMEM 215..233; /note="Helical"; /ev…		SUBCELLULAR LOCATION: Membrane {ECO:0000256|ARBA:ARBA00004141}; Multi-pass membrane protein {ECO:0000256|ARBA:ARBA00004141}.
A0A8S3Z7S4_9EUPU	Ammonium transporter	CUNI_LOCUS9348	Candidula unifasciata	580	TRANSMEM 45..65; /note="Helical"; /evidence="ECO:0000256|RuleBase:RU362002"; TRANSMEM 157..177; /note="Helical"; /evidence="ECO:0000256|RuleBase:RU362002"; TRANSMEM 197..214; /note="Helical"; /evidence="ECO:0000256|RuleBase:RU362002"; TRANSMEM 235..257; /note="Helical"; /evidence="ECO:0000256|RuleBase:RU362002"; TRANSMEM 269..290; /note="Helical"; /evidence="ECO:0000256|RuleBase:RU362002"; TRANSM…		SUBCELLULAR LOCATION: Cell membrane {ECO:0000256|RuleBase:RU362002}; Multi-pass membrane protein {ECO:0000256|RuleBase:RU362002}. Membrane {ECO:0000256|ARBA:ARBA00004141}; Multi-pass membrane protein {ECO:0000256|ARBA:ARBA00004141}.
A0A8S3ZC41_9EUPU	Ammonium transporter	CUNI_LOCUS10189	Candidula unifasciata	532	TRANSMEM 29..48; /note="Helical"; /evidence="ECO:0000256|RuleBase:RU362002"; TRANSMEM 69..86; /note="Helical"; /evidence="ECO:0000256|RuleBase:RU362002"; TRANSMEM 106..128; /note="Helical"; /evidence="ECO:0000256|RuleBase:RU362002"; TRANSMEM 135..157; /note="Helical"; /evidence="ECO:0000256|RuleBase:RU362002"; TRANSMEM 183..205; /note="Helical"; /evidence="ECO:0000256|RuleBase:RU362002"; TRANSMEM…		SUBCELLULAR LOCATION: Cell membrane {ECO:0000256|RuleBase:RU362002}; Multi-pass membrane protein {ECO:0000256|RuleBase:RU362002}. Membrane {ECO:0000256|ARBA:ARBA00004141}; Multi-pass membrane protein {ECO:0000256|ARBA:ARBA00004141}.
A0A8S3ZCC6_9EUPU	Ammonium transporter	CUNI_LOCUS10190	Candidula unifasciata	526	TRANSMEM 32..56; /note="Helical"; /evidence="ECO:0000256|RuleBase:RU362002"; TRANSMEM 68..90; /note="Helical"; /evidence="ECO:0000256|RuleBase:RU362002"; TRANSMEM 110..131; /note="Helical"; /evidence="ECO:0000256|RuleBase:RU362002"; TRANSMEM 138..160; /note="Helical"; /evidence="ECO:0000256|RuleBase:RU362002"; TRANSMEM 191..211; /note="Helical"; /evidence="ECO:0000256|RuleBase:RU362002"; TRANSMEM…		SUBCELLULAR LOCATION: Cell membrane {ECO:0000256|RuleBase:RU362002}; Multi-pass membrane protein {ECO:0000256|RuleBase:RU362002}. Membrane {ECO:0000256|ARBA:ARBA00004141}; Multi-pass membrane protein {ECO:0000256|ARBA:ARBA00004141}.
A0A8S3ZF12_9EUPU	Ammonium transporter AmtB-like domain-containing protein	CUNI_LOCUS11214	Candidula unifasciata	303	TRANSMEM 26..46; /note="Helical"; /evidence="ECO:0000256|SAM:Phobius"; TRANSMEM 53..74; /note="Helical"; /evidence="ECO:0000256|SAM:Phobius"; TRANSMEM 86..104; /note="Helical"; /evidence="ECO:0000256|SAM:Phobius"; TRANSMEM 116..135; /note="Helical"; /evidence="ECO:0000256|SAM:Phobius"; TRANSMEM 155..182; /note="Helical"; /evidence="ECO:0000256|SAM:Phobius"		SUBCELLULAR LOCATION: Membrane {ECO:0000256|ARBA:ARBA00004141}; Multi-pass membrane protein {ECO:0000256|ARBA:ARBA00004141}.
A0A8S3ZFC9_9EUPU	Ammonium transporter	CUNI_LOCUS13661	Candidula unifasciata	532	TRANSMEM 96..116; /note="Helical"; /evidence="ECO:0000256|RuleBase:RU362002"; TRANSMEM 136..153; /note="Helical"; /evidence="ECO:0000256|RuleBase:RU362002"; TRANSMEM 174..197; /note="Helical"; /evidence="ECO:0000256|RuleBase:RU362002"; TRANSMEM 203..227; /note="Helical"; /evidence="ECO:0000256|RuleBase:RU362002"; TRANSMEM 239..258; /note="Helical"; /evidence="ECO:0000256|RuleBase:RU362002"; TRANS…		SUBCELLULAR LOCATION: Cell membrane {ECO:0000256|RuleBase:RU362002}; Multi-pass membrane protein {ECO:0000256|RuleBase:RU362002}. Membrane {ECO:0000256|ARBA:ARBA00004141}; Multi-pass membrane protein {ECO:0000256|ARBA:ARBA00004141}.
A0A8S3ZMX5_9EUPU	Ammonium transporter AmtB-like domain-containing protein	CUNI_LOCUS16297	Candidula unifasciata	310	TRANSMEM 26..46; /note="Helical"; /evidence="ECO:0000256|SAM:Phobius"; TRANSMEM 66..88; /note="Helical"; /evidence="ECO:0000256|SAM:Phobius"; TRANSMEM 95..117; /note="Helical"; /evidence="ECO:0000256|SAM:Phobius"; TRANSMEM 143..165; /note="Helical"; /evidence="ECO:0000256|SAM:Phobius"; TRANSMEM 186..206; /note="Helical"; /evidence="ECO:0000256|SAM:Phobius"; TRANSMEM 218..241; /note="Helical"; /ev…		SUBCELLULAR LOCATION: Membrane {ECO:0000256|ARBA:ARBA00004141}; Multi-pass membrane protein {ECO:0000256|ARBA:ARBA00004141}.
A0A8S3ZSC1_9EUPU	Ammonium transporter AmtB-like domain-containing protein	CUNI_LOCUS16298	Candidula unifasciata	145	TRANSMEM 6..31; /note="Helical"; /evidence="ECO:0000256|SAM:Phobius"		SUBCELLULAR LOCATION: Membrane {ECO:0000256|ARBA:ARBA00004141}; Multi-pass membrane protein {ECO:0000256|ARBA:ARBA00004141}.
A0A8S3ZWJ3_9EUPU	Ammonium transporter	CUNI_LOCUS16299	Candidula unifasciata	383	TRANSMEM 67..89; /note="Helical"; /evidence="ECO:0000256|RuleBase:RU362002"; TRANSMEM 96..118; /note="Helical"; /evidence="ECO:0000256|RuleBase:RU362002"; TRANSMEM 148..166; /note="Helical"; /evidence="ECO:0000256|RuleBase:RU362002"; TRANSMEM 187..207; /note="Helical"; /evidence="ECO:0000256|RuleBase:RU362002"; TRANSMEM 219..242; /note="Helical"; /evidence="ECO:0000256|RuleBase:RU362002"; TRANSME…		SUBCELLULAR LOCATION: Cell membrane {ECO:0000256|RuleBase:RU362002}; Multi-pass membrane protein {ECO:0000256|RuleBase:RU362002}. Membrane {ECO:0000256|ARBA:ARBA00004141}; Multi-pass membrane protein {ECO:0000256|ARBA:ARBA00004141}.
A0A8S4A3Z6_9EUPU	Ammonium transporter	CUNI_LOCUS20570	Candidula unifasciata	569	TRANSMEM 34..52; /note="Helical"; /evidence="ECO:0000256|RuleBase:RU362002"; TRANSMEM 73..91; /note="Helical"; /evidence="ECO:0000256|RuleBase:RU362002"; TRANSMEM 111..133; /note="Helical"; /evidence="ECO:0000256|RuleBase:RU362002"; TRANSMEM 140..162; /note="Helical"; /evidence="ECO:0000256|RuleBase:RU362002"; TRANSMEM 192..210; /note="Helical"; /evidence="ECO:0000256|RuleBase:RU362002"; TRANSMEM…		SUBCELLULAR LOCATION: Cell membrane {ECO:0000256|RuleBase:RU362002}; Multi-pass membrane protein {ECO:0000256|RuleBase:RU362002}. Membrane {ECO:0000256|ARBA:ARBA00004141}; Multi-pass membrane protein {ECO:0000256|ARBA:ARBA00004141}.
A0A8S4A9W3_9EUPU	Ammonium transporter	CUNI_LOCUS20569	Candidula unifasciata	527	TRANSMEM 26..50; /note="Helical"; /evidence="ECO:0000256|RuleBase:RU362002"; TRANSMEM 62..83; /note="Helical"; /evidence="ECO:0000256|RuleBase:RU362002"; TRANSMEM 103..125; /note="Helical"; /evidence="ECO:0000256|RuleBase:RU362002"; TRANSMEM 132..149; /note="Helical"; /evidence="ECO:0000256|RuleBase:RU362002"; TRANSMEM 180..202; /note="Helical"; /evidence="ECO:0000256|RuleBase:RU362002"; TRANSMEM…		SUBCELLULAR LOCATION: Cell membrane {ECO:0000256|RuleBase:RU362002}; Multi-pass membrane protein {ECO:0000256|RuleBase:RU362002}. Membrane {ECO:0000256|ARBA:ARBA00004141}; Multi-pass membrane protein {ECO:0000256|ARBA:ARBA00004141}.
A0A8S3YRR8_9EUPU	NADP-dependent oxidoreductase domain-containing protein	CUNI_LOCUS5317	Candidula unifasciata	275
A0A8S3YX10_9EUPU	NADP-dependent oxidoreductase domain-containing protein	CUNI_LOCUS7295	Candidula unifasciata	371
A0A8S3YX78_9EUPU	NADP-dependent oxidoreductase domain-containing protein	CUNI_LOCUS7291	Candidula unifasciata	371
A0A8S3YXQ6_9EUPU	NADP-dependent oxidoreductase domain-containing protein	CUNI_LOCUS7292	Candidula unifasciata	371
A0A8S3YYE4_9EUPU	NADP-dependent oxidoreductase domain-containing protein	CUNI_LOCUS7297	Candidula unifasciata	372
A0A8S3YYH4_9EUPU	NADP-dependent oxidoreductase domain-containing protein	CUNI_LOCUS7781	Candidula unifasciata	363
A0A8S3YZ19_9EUPU	NADP-dependent oxidoreductase domain-containing protein	CUNI_LOCUS7782	Candidula unifasciata	372
A0A8S3Z018_9EUPU	NADP-dependent oxidoreductase domain-containing protein	CUNI_LOCUS7296	Candidula unifasciata	372
A0A8S3Z157_9EUPU	NADP-dependent oxidoreductase domain-containing protein	CUNI_LOCUS7293	Candidula unifasciata	371
A0A8S3Z4G2_9EUPU	NADP-dependent oxidoreductase domain-containing protein	CUNI_LOCUS7780	Candidula unifasciata	362
A0A8S3Z4S4_9EUPU	NADP-dependent oxidoreductase domain-containing protein	CUNI_LOCUS7294	Candidula unifasciata	377
A0A8S3Z4X1_9EUPU	NADP-dependent oxidoreductase domain-containing protein	CUNI_LOCUS7779	Candidula unifasciata	363
A0A8S3ZD55_9EUPU	NADP-dependent oxidoreductase domain-containing protein	CUNI_LOCUS13092	Candidula unifasciata	334
A0A8S3ZDN6_9EUPU	NADP-dependent oxidoreductase domain-containing protein	CUNI_LOCUS13091	Candidula unifasciata	315
A0A8S3ZQH7_9EUPU	NADP-dependent oxidoreductase domain-containing protein	CUNI_LOCUS17311	Candidula unifasciata	128
A0A8S3YP96_9EUPU	Innexin	inx CUNI_LOCUS2930	Candidula unifasciata	727	TRANSMEM 30..49; /note="Helical"; /evidence="ECO:0000256|RuleBase:RU010713"; TRANSMEM 101..118; /note="Helical"; /evidence="ECO:0000256|RuleBase:RU010713"; TRANSMEM 204..227; /note="Helical"; /evidence="ECO:0000256|RuleBase:RU010713"; TRANSMEM 289..313; /note="Helical"; /evidence="ECO:0000256|RuleBase:RU010713"; TRANSMEM 526..548; /note="Helical"; /evidence="ECO:0000256|RuleBase:RU010713"; TRANSM…		SUBCELLULAR LOCATION: Cell membrane {ECO:0000256|ARBA:ARBA00004651, ECO:0000256|RuleBase:RU010713}; Multi-pass membrane protein {ECO:0000256|ARBA:ARBA00004651, ECO:0000256|RuleBase:RU010713}.
A0A8S3YS29_9EUPU	Innexin	inx CUNI_LOCUS4786	Candidula unifasciata	370	TRANSMEM 27..47; /note="Helical"; /evidence="ECO:0000256|RuleBase:RU010713"; TRANSMEM 151..170; /note="Helical"; /evidence="ECO:0000256|RuleBase:RU010713"; TRANSMEM 235..259; /note="Helical"; /evidence="ECO:0000256|RuleBase:RU010713"		SUBCELLULAR LOCATION: Cell membrane {ECO:0000256|ARBA:ARBA00004651, ECO:0000256|RuleBase:RU010713}; Multi-pass membrane protein {ECO:0000256|ARBA:ARBA00004651, ECO:0000256|RuleBase:RU010713}.
A0A8S3Z2U5_9EUPU	Innexin	inx CUNI_LOCUS9312	Candidula unifasciata	430	TRANSMEM 123..148; /note="Helical"; /evidence="ECO:0000256|RuleBase:RU010713"; TRANSMEM 222..244; /note="Helical"; /evidence="ECO:0000256|RuleBase:RU010713"; TRANSMEM 310..334; /note="Helical"; /evidence="ECO:0000256|RuleBase:RU010713"		SUBCELLULAR LOCATION: Cell membrane {ECO:0000256|ARBA:ARBA00004651, ECO:0000256|RuleBase:RU010713}; Multi-pass membrane protein {ECO:0000256|ARBA:ARBA00004651, ECO:0000256|RuleBase:RU010713}.
A0A8S3Z3I0_9EUPU	Innexin	inx CUNI_LOCUS7718	Candidula unifasciata	425	TRANSMEM 104..121; /note="Helical"; /evidence="ECO:0000256|RuleBase:RU010713"; TRANSMEM 206..229; /note="Helical"; /evidence="ECO:0000256|RuleBase:RU010713"; TRANSMEM 294..314; /note="Helical"; /evidence="ECO:0000256|RuleBase:RU010713"		SUBCELLULAR LOCATION: Cell membrane {ECO:0000256|ARBA:ARBA00004651, ECO:0000256|RuleBase:RU010713}; Multi-pass membrane protein {ECO:0000256|ARBA:ARBA00004651, ECO:0000256|RuleBase:RU010713}.
A0A8S3Z6Y6_9EUPU	Innexin	inx CUNI_LOCUS8184	Candidula unifasciata	451	TRANSMEM 26..44; /note="Helical"; /evidence="ECO:0000256|RuleBase:RU010713"; TRANSMEM 224..245; /note="Helical"; /evidence="ECO:0000256|RuleBase:RU010713"; TRANSMEM 307..326; /note="Helical"; /evidence="ECO:0000256|RuleBase:RU010713"		SUBCELLULAR LOCATION: Cell membrane {ECO:0000256|ARBA:ARBA00004651, ECO:0000256|RuleBase:RU010713}; Multi-pass membrane protein {ECO:0000256|ARBA:ARBA00004651, ECO:0000256|RuleBase:RU010713}.
A0A8S3ZGA0_9EUPU	Innexin	inx CUNI_LOCUS11559	Candidula unifasciata	307	TRANSMEM 20..38; /note="Helical"; /evidence="ECO:0000256|RuleBase:RU010713"; TRANSMEM 94..111; /note="Helical"; /evidence="ECO:0000256|RuleBase:RU010713"; TRANSMEM 197..220; /note="Helical"; /evidence="ECO:0000256|RuleBase:RU010713"; TRANSMEM 279..303; /note="Helical"; /evidence="ECO:0000256|RuleBase:RU010713"		SUBCELLULAR LOCATION: Cell membrane {ECO:0000256|ARBA:ARBA00004651, ECO:0000256|RuleBase:RU010713}; Multi-pass membrane protein {ECO:0000256|ARBA:ARBA00004651, ECO:0000256|RuleBase:RU010713}.
A0A8S3ZH76_9EUPU	Innexin	inx CUNI_LOCUS12823	Candidula unifasciata	457	TRANSMEM 36..54; /note="Helical"; /evidence="ECO:0000256|RuleBase:RU010713"; TRANSMEM 119..138; /note="Helical"; /evidence="ECO:0000256|RuleBase:RU010713"; TRANSMEM 226..249; /note="Helical"; /evidence="ECO:0000256|RuleBase:RU010713"; TRANSMEM 322..341; /note="Helical"; /evidence="ECO:0000256|RuleBase:RU010713"		SUBCELLULAR LOCATION: Cell membrane {ECO:0000256|ARBA:ARBA00004651, ECO:0000256|RuleBase:RU010713}; Multi-pass membrane protein {ECO:0000256|ARBA:ARBA00004651, ECO:0000256|RuleBase:RU010713}.
A0A8S3ZJC5_9EUPU	Innexin	inx CUNI_LOCUS14977	Candidula unifasciata	374	TRANSMEM 167..185; /note="Helical"; /evidence="ECO:0000256|RuleBase:RU010713"; TRANSMEM 247..270; /note="Helical"; /evidence="ECO:0000256|RuleBase:RU010713"		SUBCELLULAR LOCATION: Cell membrane {ECO:0000256|ARBA:ARBA00004651, ECO:0000256|RuleBase:RU010713}; Multi-pass membrane protein {ECO:0000256|ARBA:ARBA00004651, ECO:0000256|RuleBase:RU010713}.
A0A8S3ZK67_9EUPU	Innexin	inx CUNI_LOCUS13180	Candidula unifasciata	426	TRANSMEM 38..57; /note="Helical"; /evidence="ECO:0000256|RuleBase:RU010713"; TRANSMEM 105..122; /note="Helical"; /evidence="ECO:0000256|RuleBase:RU010713"; TRANSMEM 206..227; /note="Helical"; /evidence="ECO:0000256|RuleBase:RU010713"; TRANSMEM 292..312; /note="Helical"; /evidence="ECO:0000256|RuleBase:RU010713"		SUBCELLULAR LOCATION: Cell membrane {ECO:0000256|ARBA:ARBA00004651, ECO:0000256|RuleBase:RU010713}; Multi-pass membrane protein {ECO:0000256|ARBA:ARBA00004651, ECO:0000256|RuleBase:RU010713}.
A0A8S3ZQE4_9EUPU	Innexin	inx CUNI_LOCUS15646	Candidula unifasciata	429	TRANSMEM 26..44; /note="Helical"; /evidence="ECO:0000256|RuleBase:RU010713"; TRANSMEM 223..244; /note="Helical"; /evidence="ECO:0000256|RuleBase:RU010713"; TRANSMEM 306..328; /note="Helical"; /evidence="ECO:0000256|RuleBase:RU010713"		SUBCELLULAR LOCATION: Cell membrane {ECO:0000256|ARBA:ARBA00004651, ECO:0000256|RuleBase:RU010713}; Multi-pass membrane protein {ECO:0000256|ARBA:ARBA00004651, ECO:0000256|RuleBase:RU010713}.
A0A8S3ZVT7_9EUPU	Innexin	inx CUNI_LOCUS19325	Candidula unifasciata	400	TRANSMEM 100..125; /note="Helical"; /evidence="ECO:0000256|RuleBase:RU010713"; TRANSMEM 201..221; /note="Helical"; /evidence="ECO:0000256|RuleBase:RU010713"; TRANSMEM 287..315; /note="Helical"; /evidence="ECO:0000256|RuleBase:RU010713"		SUBCELLULAR LOCATION: Cell membrane {ECO:0000256|ARBA:ARBA00004651, ECO:0000256|RuleBase:RU010713}; Multi-pass membrane protein {ECO:0000256|ARBA:ARBA00004651, ECO:0000256|RuleBase:RU010713}.
A0A8S4A183_9EUPU	Innexin	inx CUNI_LOCUS21191	Candidula unifasciata	483	TRANSMEM 109..126; /note="Helical"; /evidence="ECO:0000256|RuleBase:RU010713"; TRANSMEM 183..208; /note="Helical"; /evidence="ECO:0000256|RuleBase:RU010713"; TRANSMEM 284..304; /note="Helical"; /evidence="ECO:0000256|RuleBase:RU010713"; TRANSMEM 370..398; /note="Helical"; /evidence="ECO:0000256|RuleBase:RU010713"		SUBCELLULAR LOCATION: Cell membrane {ECO:0000256|ARBA:ARBA00004651, ECO:0000256|RuleBase:RU010713}; Multi-pass membrane protein {ECO:0000256|ARBA:ARBA00004651, ECO:0000256|RuleBase:RU010713}.
A0A8S4A3U3_9EUPU	Innexin	inx CUNI_LOCUS20576	Candidula unifasciata	342	TRANSMEM 131..153; /note="Helical"; /evidence="ECO:0000256|RuleBase:RU010713"; TRANSMEM 224..247; /note="Helical"; /evidence="ECO:0000256|RuleBase:RU010713"		SUBCELLULAR LOCATION: Cell membrane {ECO:0000256|ARBA:ARBA00004651, ECO:0000256|RuleBase:RU010713}; Multi-pass membrane protein {ECO:0000256|ARBA:ARBA00004651, ECO:0000256|RuleBase:RU010713}.
A0A8S4A466_9EUPU	Innexin	inx CUNI_LOCUS20798	Candidula unifasciata	535	TRANSMEM 29..48; /note="Helical"; /evidence="ECO:0000256|RuleBase:RU010713"; TRANSMEM 100..122; /note="Helical"; /evidence="ECO:0000256|RuleBase:RU010713"; TRANSMEM 203..226; /note="Helical"; /evidence="ECO:0000256|RuleBase:RU010713"; TRANSMEM 287..311; /note="Helical"; /evidence="ECO:0000256|RuleBase:RU010713"; TRANSMEM 474..493; /note="Helical"; /evidence="ECO:0000256|RuleBase:RU010713"		SUBCELLULAR LOCATION: Cell membrane {ECO:0000256|ARBA:ARBA00004651, ECO:0000256|RuleBase:RU010713}; Multi-pass membrane protein {ECO:0000256|ARBA:ARBA00004651, ECO:0000256|RuleBase:RU010713}.
A0A8S4A4K1_9EUPU	Innexin	inx CUNI_LOCUS20796	Candidula unifasciata	144	TRANSMEM 39..62; /note="Helical"; /evidence="ECO:0000256|RuleBase:RU010713"; TRANSMEM 124..143; /note="Helical"; /evidence="ECO:0000256|RuleBase:RU010713"		SUBCELLULAR LOCATION: Cell membrane {ECO:0000256|ARBA:ARBA00004651, ECO:0000256|RuleBase:RU010713}; Multi-pass membrane protein {ECO:0000256|ARBA:ARBA00004651, ECO:0000256|RuleBase:RU010713}.
A0A8S4AD64_9EUPU	Innexin	inx CUNI_LOCUS22394	Candidula unifasciata	397	TRANSMEM 93..115; /note="Helical"; /evidence="ECO:0000256|RuleBase:RU010713"; TRANSMEM 186..206; /note="Helical"; /evidence="ECO:0000256|RuleBase:RU010713"; TRANSMEM 277..301; /note="Helical"; /evidence="ECO:0000256|RuleBase:RU010713"		SUBCELLULAR LOCATION: Cell membrane {ECO:0000256|ARBA:ARBA00004651, ECO:0000256|RuleBase:RU010713}; Multi-pass membrane protein {ECO:0000256|ARBA:ARBA00004651, ECO:0000256|RuleBase:RU010713}.
A0A8S3Z5P8_9EUPU	Neurofibromin	CUNI_LOCUS8903	Candidula unifasciata	446
A0A8S3Z8M3_9EUPU	Ras-GAP domain-containing protein	CUNI_LOCUS8904	Candidula unifasciata	1268
A0A8S3YHG8_9EUPU	G-protein coupled receptors family 1 profile domain-containing protein	CUNI_LOCUS1582	Candidula unifasciata	111	TRANSMEM 35..63; /note="Helical"; /evidence="ECO:0000256|SAM:Phobius"; TRANSMEM 75..96; /note="Helical"; /evidence="ECO:0000256|SAM:Phobius"		SUBCELLULAR LOCATION: Membrane {ECO:0000256|ARBA:ARBA00004141}; Multi-pass membrane protein {ECO:0000256|ARBA:ARBA00004141}.
A0A8S3YKB4_9EUPU	G-protein coupled receptors family 1 profile domain-containing protein	CUNI_LOCUS1583	Candidula unifasciata	354	TRANSMEM 41..65; /note="Helical"; /evidence="ECO:0000256|SAM:Phobius"; TRANSMEM 93..117; /note="Helical"; /evidence="ECO:0000256|SAM:Phobius"; TRANSMEM 163..186; /note="Helical"; /evidence="ECO:0000256|SAM:Phobius"; TRANSMEM 206..225; /note="Helical"; /evidence="ECO:0000256|SAM:Phobius"		SUBCELLULAR LOCATION: Membrane {ECO:0000256|ARBA:ARBA00004141}; Multi-pass membrane protein {ECO:0000256|ARBA:ARBA00004141}.
A0A8S3YPR4_9EUPU	G-protein coupled receptors family 1 profile domain-containing protein	CUNI_LOCUS3986	Candidula unifasciata	369	TRANSMEM 16..38; /note="Helical"; /evidence="ECO:0000256|SAM:Phobius"; TRANSMEM 123..143; /note="Helical"; /evidence="ECO:0000256|SAM:Phobius"; TRANSMEM 163..185; /note="Helical"; /evidence="ECO:0000256|SAM:Phobius"; TRANSMEM 220..244; /note="Helical"; /evidence="ECO:0000256|SAM:Phobius"; TRANSMEM 256..279; /note="Helical"; /evidence="ECO:0000256|SAM:Phobius"		SUBCELLULAR LOCATION: Membrane {ECO:0000256|ARBA:ARBA00004141}; Multi-pass membrane protein {ECO:0000256|ARBA:ARBA00004141}.
A0A8S3YWI8_9EUPU	G-protein coupled receptors family 1 profile domain-containing protein	CUNI_LOCUS7125	Candidula unifasciata	90	TRANSMEM 35..64; /note="Helical"; /evidence="ECO:0000256|SAM:Phobius"		SUBCELLULAR LOCATION: Membrane {ECO:0000256|ARBA:ARBA00004141}; Multi-pass membrane protein {ECO:0000256|ARBA:ARBA00004141}.
A0A8S3YZK2_9EUPU	G-protein coupled receptors family 1 profile domain-containing protein	CUNI_LOCUS7126	Candidula unifasciata	269	TRANSMEM 35..55; /note="Helical"; /evidence="ECO:0000256|SAM:Phobius"; TRANSMEM 98..119; /note="Helical"; /evidence="ECO:0000256|SAM:Phobius"; TRANSMEM 150..169; /note="Helical"; /evidence="ECO:0000256|SAM:Phobius"; TRANSMEM 189..215; /note="Helical"; /evidence="ECO:0000256|SAM:Phobius"		SUBCELLULAR LOCATION: Membrane {ECO:0000256|ARBA:ARBA00004141}; Multi-pass membrane protein {ECO:0000256|ARBA:ARBA00004141}.
A0A8S3Z0W3_9EUPU	G-protein coupled receptors family 1 profile domain-containing protein	CUNI_LOCUS5834	Candidula unifasciata	355	TRANSMEM 110..134; /note="Helical"; /evidence="ECO:0000256|SAM:Phobius"; TRANSMEM 154..173; /note="Helical"; /evidence="ECO:0000256|SAM:Phobius"; TRANSMEM 194..212; /note="Helical"; /evidence="ECO:0000256|SAM:Phobius"; TRANSMEM 232..256; /note="Helical"; /evidence="ECO:0000256|SAM:Phobius"		SUBCELLULAR LOCATION: Membrane {ECO:0000256|ARBA:ARBA00004141}; Multi-pass membrane protein {ECO:0000256|ARBA:ARBA00004141}.
A0A8S3Z5U7_9EUPU	G-protein coupled receptors family 1 profile domain-containing protein	CUNI_LOCUS8518	Candidula unifasciata	276	TRANSMEM 12..33; /note="Helical"; /evidence="ECO:0000256|SAM:Phobius"; TRANSMEM 45..67; /note="Helical"; /evidence="ECO:0000256|SAM:Phobius"; TRANSMEM 96..120; /note="Helical"; /evidence="ECO:0000256|SAM:Phobius"; TRANSMEM 147..171; /note="Helical"; /evidence="ECO:0000256|SAM:Phobius"; TRANSMEM 191..213; /note="Helical"; /evidence="ECO:0000256|SAM:Phobius"		SUBCELLULAR LOCATION: Membrane {ECO:0000256|ARBA:ARBA00004141}; Multi-pass membrane protein {ECO:0000256|ARBA:ARBA00004141}.
A0A8S3ZDC1_9EUPU	Thyrotropin-releasing hormone receptor (Thyroliberin receptor)	CUNI_LOCUS13162	Candidula unifasciata	152	TRANSMEM 16..40; /note="Helical"; /evidence="ECO:0000256|SAM:Phobius"; TRANSMEM 60..82; /note="Helical"; /evidence="ECO:0000256|SAM:Phobius"		SUBCELLULAR LOCATION: Membrane {ECO:0000256|ARBA:ARBA00004370}.
A0A8S3ZJ15_9EUPU	G-protein coupled receptors family 1 profile domain-containing protein	CUNI_LOCUS13676	Candidula unifasciata	474	TRANSMEM 86..103; /note="Helical"; /evidence="ECO:0000256|SAM:Phobius"; TRANSMEM 139..167; /note="Helical"; /evidence="ECO:0000256|SAM:Phobius"; TRANSMEM 209..228; /note="Helical"; /evidence="ECO:0000256|SAM:Phobius"; TRANSMEM 248..274; /note="Helical"; /evidence="ECO:0000256|SAM:Phobius"		SUBCELLULAR LOCATION: Cell membrane {ECO:0000256|ARBA:ARBA00004651}; Multi-pass membrane protein {ECO:0000256|ARBA:ARBA00004651}.
A0A8S3ZMY4_9EUPU	G-protein coupled receptors family 1 profile domain-containing protein	CUNI_LOCUS14726	Candidula unifasciata	212	TRANSMEM 110..130; /note="Helical"; /evidence="ECO:0000256|SAM:Phobius"; TRANSMEM 153..177; /note="Helical"; /evidence="ECO:0000256|SAM:Phobius"		SUBCELLULAR LOCATION: Membrane {ECO:0000256|ARBA:ARBA00004141}; Multi-pass membrane protein {ECO:0000256|ARBA:ARBA00004141}.
A0A8S3ZWF3_9EUPU	G-protein coupled receptors family 1 profile domain-containing protein	CUNI_LOCUS19377	Candidula unifasciata	192	TRANSMEM 136..164; /note="Helical"; /evidence="ECO:0000256|SAM:Phobius"; TRANSMEM 176..191; /note="Helical"; /evidence="ECO:0000256|SAM:Phobius"		SUBCELLULAR LOCATION: Membrane {ECO:0000256|ARBA:ARBA00004141}; Multi-pass membrane protein {ECO:0000256|ARBA:ARBA00004141}.
A0A8S3ZY76_9EUPU	G-protein coupled receptors family 1 profile domain-containing protein	CUNI_LOCUS20191	Candidula unifasciata	395	TRANSMEM 47..75; /note="Helical"; /evidence="ECO:0000256|SAM:Phobius"; TRANSMEM 87..107; /note="Helical"; /evidence="ECO:0000256|SAM:Phobius"; TRANSMEM 187..213; /note="Helical"; /evidence="ECO:0000256|SAM:Phobius"; TRANSMEM 251..274; /note="Helical"; /evidence="ECO:0000256|SAM:Phobius"; TRANSMEM 308..327; /note="Helical"; /evidence="ECO:0000256|SAM:Phobius"		SUBCELLULAR LOCATION: Membrane {ECO:0000256|ARBA:ARBA00004141}; Multi-pass membrane protein {ECO:0000256|ARBA:ARBA00004141}.
A0A8S4A8J6_9EUPU	G-protein coupled receptors family 1 profile domain-containing protein	CUNI_LOCUS20189	Candidula unifasciata	319	TRANSMEM 71..91; /note="Helical"; /evidence="ECO:0000256|SAM:Phobius"; TRANSMEM 119..141; /note="Helical"; /evidence="ECO:0000256|SAM:Phobius"; TRANSMEM 178..201; /note="Helical"; /evidence="ECO:0000256|SAM:Phobius"; TRANSMEM 221..241; /note="Helical"; /evidence="ECO:0000256|SAM:Phobius"		SUBCELLULAR LOCATION: Membrane {ECO:0000256|ARBA:ARBA00004141}; Multi-pass membrane protein {ECO:0000256|ARBA:ARBA00004141}.
