# Supplementary material for: Convergent genome evolution shaped the emergence of terrestrial animals
Source: Nature. 2025 Nov 12;649(8097):638–46. doi: 10.1038/s41586-025-09722-4 (PMC12804077; doi:10.1038/s41586-025-09722-4)
Supplement: Supplementary file 4 — Supplementary Tables 1–22. [file 41586_2025_9722_MOESM4_ESM.zip › 2025-04-08524C-s4/supplementary_table_2.xlsx]

## Sheet: 1
Number of HGs of gene cotents for terrestrial nodes, ancestors and sister group
		Ancestor Lineages			Terrestrial Event	Sister Group
Node1 Bdelloidea	Type of HG	Protostomia	Lophotrochozoa	Rotifera	Bdelloidea	Ploima
	Novel	4313	525	264	7409	2936
	Novel Core	0	0	215	3994	2936
	Lost	472	1894	10424	950	3423
	Expanded	0	0	591	3883	716
	Contracted	0	0	281	905	3354
Node2 Clitellata	Type of HG	Pleistoannelida	Sedentaria	Capi-Clite	Clitellata	Capitellidae
	Novel	76	233	110	257	3091
	Novel Core	11	25	17	151	3091
	Lost	1013	287	1299	1906	2660
	Expanded	9	86	203	528	1324
	Contracted	306	112	230	542	1422
Node3 Stylommatophora	Type of HG	Heterobranchia	Panpulmonata	Pulmonata	Stylommatophora	Planorbidae
	Novel	647	233	104	277	1944
	Novel Core	274	81	68	81	1944
	Lost	691	264	703	563	1598
	Expanded	240	26	99	1019	441
	Contracted	276	61	106	192	1127
Node4 Nematoda	Type of HG	Protostomia	Ecdysozoa	Cryptovermes	Nematoda	Panarthropoda
	Novel	4313	212	459	2762	101
	Novel Core	0	1	0	588	2
	Lost	472	4810	409	8918	1256
	Expanded	0	0	86	833	22
	Contracted	0	0	0	2684	31
Node5 Tardigrada	Type of HG	Ecdysozoa	Cryptovermes	Panarthropoda	Tardigrada	Lobopodia
	Novel	212	459	101	1246	172
	Novel Core	1	0	2	1246	1
	Lost	4810	409	1256	10106	360
	Expanded	0	86	22	446	85
	Contracted	0	0	31	3367	24
Node6 Onychophora	Type of HG	Cryptovermes	Panarthropoda	Lobopodia	Onychophora	Arthropoda
	Novel	459	101	172	4594	720
	Novel Core	0	2	1	4594	4
	Lost	409	1256	360	8004	600
	Expanded	86	22	85	2393	201
	Contracted	0	31	24	1676	172
Node7 Arachnida	Type of HG	Arthropoda	Chelicerata	Euchelicerata	Arachnida	Merostomata
	Novel	720	12	144	45	990
	Novel Core	4	0	14	3	990
	Lost	600	5292	1178	455	2247
	Expanded	201	72	374	21	2648
	Contracted	172	594	472	149	635
Node8 Myriapoda	Type of HG	Lobopodia	Arthropoda	Mandibulata	Myriapoda	Pancrustacea
	Novel	172	720	370	80	116
	Novel Core	1	4	0	30	4
	Lost	360	600	1347	4239	2128
	Expanded	85	201	43	165	143
	Contracted	24	172	152	396	704
Node9 Armadillidium	Type of HG	Communostraca	Malacostraca	Peracarida	Armadillidium	Hyalella
	Novel	38	573	9	1359	1886
	Novel Core	13	326	9	1359	1886
	Lost	1111	511	1382	1793	803
	Expanded	90	232	42	1008	691
	Contracted	206	551	43	1723	974
Node10 Hexapoda	Type of HG	Pancrustacea	Altocrustacea	Allotriocarida	Hexapoda	Branchiopoda
	Novel	116	382	77	53	1796
	Novel Core	4	3	2	9	1291
	Lost	2128	419	2212	1199	3070
	Expanded	143	52	40	62	447
	Contracted	704	215	319	241	1317
Node11 Tetrapoda	Type of HG	Osteichthyans	Sarcopterygii	Dipnotetrapodomorpha	Tetrapoda	Dipnoi
	Novel	319	42	83	269	605
	Novel Core	2	3	1	3	605
	Lost	201	572	59	142	2421
	Expanded	164	28	22	94	1041
	Contracted	67	101	24	240	891
