# Supplementary material for: Convergent genome evolution shaped the emergence of terrestrial animals
Source: Nature. 2025 Nov 12;649(8097):638–46. doi: 10.1038/s41586-025-09722-4 (PMC12804077; doi:10.1038/s41586-025-09722-4)
Supplement: Supplementary file 4 — Supplementary Tables 1–22. [file 41586_2025_9722_MOESM4_ESM.zip › 2025-04-08524C-s4/supplementary_table_20.xlsx]

## Sheet: Sheet1
Tables showing the test for convergence in CAFE5 analyses and comparing Model Base Final Likelihood (-lnL) in each model
split1 Lophotrochozoa
two lambda				three lambda
	-lnL	lambda 1	lambda 2		-lnL	lambda 1	lambda 2	lambda 3
Run1	518264	0.948059	0.254686	Run1 (chosen)	512685	1.5288	0.520318	0.219382
Run2	518264	0.948034	0.254678	Run2	512696	1.53265	0.533374	0.218107
Run3	518264	0.94801	0.254687	Run3	512685	1.52846	0.52043	0.219373
Run4	518264	0.948006	0.254684	Run4	512685	1.52855	0.520388	0.21937
Run5	518264	0.948954	0.25561	Run5	512685	1.5282	0.520249	0.219385
Run6	518264	0.948002	0.254683	Run6	512685	1.52841	0.520387	0.219374
Run7	518264	0.947962	0.254693	Run7	512685	1.52645	0.519969	0.219533
Run8	518264	0.948008	0.254692	Run8	512685	1.52857	0.520327	0.219373
Run9	518264	0.221475	0.254684	Run9	512685	1.52836	0.520431	0.219365
Run10	518264	0.947967	0.254686	Run10	512685	1.52852	0.520304	0.219368
split2 Ecdysozoa
two lambda				three lambda
	-lnL	lambda 1	lambda 2		-lnL	lambda 1	lambda 2	lambda 3
Run1	373630	0.585162	0.234434	Run1	369122	0.861234	0.448017	0.203285
Run2	373630	0.585075	0.234438	Run2	369122	0.859722	0.448335	0.203388
Run3	373630	0.585018	0.234445	Run3 (chosen)	369122	0.8613	0.447976	0.203273
Run4	373630	0.585124	0.234437	Run4	369122	0.861212	0.448004	0.203282
Run5	373630	0.585121	0.234442	Run5	369122	0.861237	0.448046	0.203285
Run6	373630	0.585013	0.234435	Run6	369122	0.861123	0.448071	0.203285
Run7	373630	0.585128	0.234439	Run7	369124	0.856358	0.441767	0.203791
Run8	373630	0.585061	0.234439	Run8	369122	0.861175	0.447923	0.2033
Run9	373630	0.585048	0.234433	Run9	369122	0.85945	0.447234	0.203232
Run10	373630	0.585105	0.234437	Run10	369122	0.86137	0.448041	0.203286
split3 Deuterostomia
	-lnL	lambda 1	lambda 2		-lnL	lambda 1	lambda 2	lambda 3
Run1	388264	0.943407	0.0889036	Run1	414211	0.0138525	0.0898748	0.133455
Run2	388264	0.943351	0.088905	Run2	412925	0.00822427	0.1684	0.13443
Run3	388264	0.943384	0.0889026	Run3	387866	0.673195	1.28114	0.0895248
Run4	388264	0.943417	0.0889053	Run4	387866	0.673269	1.28106	0.0895309
Run5	388264	0.943342	0.0888764	Run5	387877	0.642093	1.29669	0.0897443
Run6	388264	0.943424	0.0889023	Run6	387866	0.673224	1.28086	0.0895222
Run7 (chosen)	388264	0.943419	0.0889024	Run7	387866	0.673336	1.2786	0.0895138
Run8	420070	0.0314297	0.123941	Run8	387867	0.672087	1.2966	0.089312
Run9	388264	0.9434	0.0889035	Run9	387866	0.673203	1.28102	0.0895233
Run10	388265	0.943338	0.0894071	Run10	387866	0.673418	1.28103	0.0895226
Note: all runs use poisson distribution and error model
