# Supplementary material for: Convergent genome evolution shaped the emergence of terrestrial animals
Source: Nature. 2025 Nov 12;649(8097):638–46. doi: 10.1038/s41586-025-09722-4 (PMC12804077; doi:10.1038/s41586-025-09722-4)
Supplement: Supplementary file 4 — Supplementary Tables 1–22. [file 41586_2025_9722_MOESM4_ESM.zip › 2025-04-08524C-s4/supplementary_table_21.xlsx]

## Sheet: Sheet1
Blastp results - novel core genes validation
Threshold: Evalue <1e-10, identity > 50%
		total hit number	hit number above threshold	percentage
node1	Bdelloida	10425654	213101	0.0204401
node2	Clitellata	247070	2936	0.0118833
node3	Stylommatophora	115892	3109	0.0268267
node4	Nematoda	2294981	32910	0.01434
node5	Tardigrada	483655	2773	0.00573343
node6	Onychophora	3787578	395171	0.104333
node7	Arachnida	2518	1	0.000397141
node8	Myriapoda	24813	108	0.00435256
node9	Armadillidium	172859	3491	0.0201957
node10	Hexapoda	23184	5	0.000215666
node11	Tetrapoda	48863	970	0.0198514
