# Supplementary material for: Convergent genome evolution shaped the emergence of terrestrial animals
Source: Nature. 2025 Nov 12;649(8097):638–46. doi: 10.1038/s41586-025-09722-4 (PMC12804077; doi:10.1038/s41586-025-09722-4)
Supplement: Supplementary file 4 — Supplementary Tables 1–22. [file 41586_2025_9722_MOESM4_ESM.zip › 2025-04-08524C-s4/supplementary_table_3.xlsx]

## Sheet: Sheet1
Novel genes evolutionary rates
	Type of HG	Novel rates	Novel core rates	Branch length Myr
Node1 Bdelloidea	Protostomia	7.52797	0	572.93
	Lophotrochozoa	0.92441	0	567.93
	Rotifera	0.629666	0.512796	419.27
	Bdelloidea	57.2433	30.8584	129.43
Node2 Clitellata	Pleistoannelida	0.14612	0.021149	520.12
	Sedentaria	0.480145	0.0515177	485.27
	Capi-Clite	0.245437	0.0379312	448.18
	Clitellata	0.703512	0.413348	365.31
Node3 Stylommatophora	Heterobranchia	3.70455	1.56885	174.65
	Panpulmonata	1.61436	0.561214	144.33
	Pulmonata	0.871898	0.570087	119.28
	Stylommatophora	3.23636	0.946372	85.59
Node4 Nematoda	Protostomia	7.52797	0	572.93
	Ecdysozoa	0.375148	0.00176957	565.11
	Cryptovermes	0.822286	0	558.2
	Nematoda	5.83143	1.24145	473.64
Node5 Tardigrada	Ecdysozoa	0.375148	0.00176957	565.11
	Cryptovermes	0.822286	0	558.2
	Panarthropoda	0.182558	0.003615	553.25
	Tardigrada	6.64038	6.64038	187.64
Node6 Onychophora	Cryptovermes	0.822286	0	558.2
	Panarthropoda	0.182558	0.003615	553.25
	Lobopodia	0.314563	0.00182886	546.79
	Onychophora	8.40176	8.40176	546.79
Node7 Arachnida	Arthropoda	1.34121	0.00745115	536.83
	Chelicerata	0.0231031	0	519.41
	Euchelicerata	0.300777	0.0292422	478.76
	Arachnida	0.0976181	0.00650787	460.98
Node8 Myriapoda	Lobopodia	0.314563	0.00182886	546.79
	Arthropoda	1.34121	0.00745115	536.83
	Mandibulata	0.701409	0	527.51
	Myriapoda	0.170576	0.0639659	469
Node9 Armadillidium	Communostraca	0.0905042	0.030962	419.87
	Malacostraca	2.04264	1.16213	280.52
	Peracarida	0.0410771	0.0410771	219.1
	Armadillidium	6.20265	6.20265	219.1
Node10 Hexapoda	Pancrustacea	0.224224	0.00773186	517.34
	Altocrustacea	0.757891	0.00595203	504.03
	Allotriocarida	0.159496	0.00414276	482.77
	Hexapoda	0.114567	0.0194548	462.61
Node11 Tetrapoda	Osteichthyans	0.739573	0.00463682	431.33
	Sarcopterygii	0.103955	0.00742537	404.02
	Dipnotetrapodomorpha	0.214271	0.00258158	387.36
	Tetrapoda	0.779936	0.00869817	344.9
