# Supplementary material for: Convergent genome evolution shaped the emergence of terrestrial animals
Source: Nature. 2025 Nov 12;649(8097):638–46. doi: 10.1038/s41586-025-09722-4 (PMC12804077; doi:10.1038/s41586-025-09722-4)
Supplement: Supplementary file 4 — Supplementary Tables 1–22. [file 41586_2025_9722_MOESM4_ESM.zip › 2025-04-08524C-s4/supplementary_table_4.xlsx]

## Sheet: Sheet1
GO terms hitting novel genes and novel core genes shared in all terrestrial nodes and all except one terrestrial node
GO terms hitting novel genes		GO terms hitting novel core genes
27 GO terms shared across all nodes	91 GO terms shared across all nodes except one	3 GO terms shared across all nodes	23 GO terms shared across all nodes except one
GO:0050789	GO:0040011	GO:0005575	GO:0031224
GO:0005623	GO:0065008	GO:0003674	GO:0007154
GO:0048519	GO:0051239	GO:0008150	GO:0050789
GO:0008150	GO:0007267		GO:0065007
GO:0009987	GO:0051716		GO:0050896
GO:0016021	GO:0031226		GO:0044459
GO:0051234	GO:0005215		GO:0051716
GO:0048523	GO:0023057		GO:0007165
GO:0044464	GO:0010648		GO:0071944
GO:0050896	GO:0009628		GO:0044464
GO:0005886	GO:0006811		GO:0050794
GO:0065007	GO:0007165		GO:0031226
GO:0032991	GO:0034220		GO:0051179
GO:0023052	GO:0009605		GO:0005623
GO:0010646	GO:0005887		GO:0009987
GO:0071944	GO:0055085		GO:0005886
GO:0031224	GO:0043229		GO:0051234
GO:0003674	GO:0060255		GO:0016020
GO:0044425	GO:0097159		GO:0023052
GO:0023051	GO:0070013		GO:0009605
GO:0051179	GO:0044238		GO:0044425
GO:0006810	GO:0043170		GO:0032501
GO:0044459	GO:1901363		GO:0032502
GO:0050794	GO:0006928
GO:0016020	GO:0048583
GO:0007154	GO:0051171
GO:0005575	GO:0044422
	GO:0080090
	GO:0051704
	GO:0042995
	GO:0042221
	GO:0120038
	GO:0043228
	GO:0044237
	GO:0097458
	GO:0048609
	GO:0005622
	GO:0008152
	GO:0036477
	GO:0006725
	GO:0032502
	GO:0043232
	GO:0032504
	GO:0044444
	GO:0098590
	GO:0071704
	GO:0044085
	GO:0023056
	GO:0032501
	GO:0022414
	GO:0044260
	GO:0019222
	GO:0009058
	GO:0048468
	GO:0005737
	GO:0016043
	GO:0031323
	GO:0019953
	GO:1901576
	GO:0022607
	GO:0043227
	GO:0044446
	GO:0044249
	GO:0007275
	GO:0048869
	GO:0044424
	GO:0048522
	GO:0005488
	GO:0010647
	GO:0030154
	GO:0120025
	GO:0048518
	GO:0043226
	GO:0046483
	GO:0009966
	GO:0071840
	GO:1901360
	GO:0031974
	GO:0048856
	GO:0006807
	GO:0043231
	GO:0005515
	GO:0043233
	GO:0044703
	GO:0044297
	GO:0043025
	GO:0009889
	GO:0006950
	GO:0044463
	GO:0000003
	GO:0005634
