# Supplementary material for: Convergent genome evolution shaped the emergence of terrestrial animals
Source: Nature. 2025 Nov 12;649(8097):638–46. doi: 10.1038/s41586-025-09722-4 (PMC12804077; doi:10.1038/s41586-025-09722-4)
Supplement: Supplementary file 4 — Supplementary Tables 1–22. [file 41586_2025_9722_MOESM4_ESM.zip › 2025-04-08524C-s4/supplementary_table_5.xlsx]

## Sheet: terrestrial freshwater sharing
GO terms and shared Pfams of novel genes between terrestrial and freshwater species
GO terms			Pfams
## Biological Process			Pkinase_Tyr
GO:0006725	cellular aromatic compound metabolic process		fn3
GO:0006807	nitrogen compound metabolic process		Y_phosphatase
GO:0006950	response to stress		Trypsin
GO:0007154	cell communication		Pkinase
GO:0007165	signal transduction		Ras
GO:0007275	multicellular organism development
GO:0009605	response to external stimulus
GO:0009628	response to abiotic stimulus
GO:0009889	regulation of biosynthetic process
GO:0009966	regulation of signal transduction
GO:0019953	sexual reproduction
GO:0022607	cellular component assembly
GO:0023052	signaling
GO:0030154	cell differentiation
GO:0031323	regulation of cellular metabolic process
GO:0032504	multicellular organism reproduction
GO:0040011	locomotion
GO:0042221	response to chemical
GO:0043170	macromolecule metabolic process
GO:0044085	cellular component biogenesis
GO:0044238	primary metabolic process
GO:0044249	cellular biosynthetic process
GO:0044703	multi-organism reproductive process
GO:0046483	heterocycle metabolic process
GO:0048468	cell development
GO:0048522	positive regulation of cellular process
GO:0048523	negative regulation of cellular process
GO:0048609	multicellular organismal reproductive process
GO:0051171	regulation of nitrogen compound metabolic process
GO:0051239	regulation of multicellular organismal process
GO:0051716	cellular response to stimulus
GO:0055085	transmembrane transport
GO:0060255	regulation of macromolecule metabolic process
GO:0065008	regulation of biological quality
GO:0080090	regulation of primary metabolic process
GO:1901360	organic cyclic compound metabolic process
GO:1901576	organic substance biosynthetic process
## Cellular Component
GO:0005622	intracellular anatomical structure
GO:0005634	nucleus
GO:0005737	cytoplasm
GO:0005886	plasma membrane
GO:0005887	plasma membrane
GO:0032991	protein-containing complex
GO:0043232	intracellular non-membrane-bounded organelle
GO:0070013	intracellular organelle lumen
GO:0071944	cell periphery
GO:0098590	plasma membrane region
## Molecular Function
GO:0005215	transporter activity
GO:0005515	protein binding
GO:0097159	organic cyclic compound binding
GO:1901363	heterocyclic compound binding

## Sheet: terrestrial GOs also in aquatic
Terrestrial GOs which are also found in aquatic ancestor codes, removing “Shared Unique GOs from terrestrial novel genes” from “Shared GOs from terrestrial novel genes”
## Biological Process
GO:0009058	biosynthetic process
GO:0044237	cellular metabolic process
GO:0009966	regulation of signal transduction
GO:0006807	nitrogen compound metabolic process
GO:0043170	macromolecule metabolic process
GO:0051171	regulation of nitrogen compound metabolic process
GO:0010647	positive regulation of cell communication
GO:0023056	positive regulation of signaling
GO:0048523	negative regulation of cellular process
GO:0031323	regulation of cellular metabolic process
GO:0007275	multicellular organism development
GO:0042221	response to chemical
GO:0044238	primary metabolic process
GO:0060255	regulation of macromolecule metabolic process
GO:0016043	cellular component organization
GO:0006950	response to stress
GO:0006810	transport
GO:0080090	regulation of primary metabolic process
## Cellular Component
GO:0005737	cytoplasm
GO:0043232	intracellular non-membrane-bounded organelle
GO:0005622	intracellular anatomical structure
GO:0005886	plasma membrane
GO:0071944	cell periphery
GO:0005634	nucleus
GO:0032991	protein-containing complex
## Molecular Function
GO:0005515	protein binding
