# Supplementary material for: Convergent genome evolution shaped the emergence of terrestrial animals
Source: Nature. 2025 Nov 12;649(8097):638–46. doi: 10.1038/s41586-025-09722-4 (PMC12804077; doi:10.1038/s41586-025-09722-4)
Supplement: Supplementary file 4 — Supplementary Tables 1–22. [file 41586_2025_9722_MOESM4_ESM.zip › 2025-04-08524C-s4/supplementary_table_6.xlsx]

## Sheet: Sheet1
Functions of novel genes gained early and later lost in terrestrial events
Node1 Bdelloidea			Node2 Clitellata			Node4 Nematoda			Node7 Arachnida			Node8 Myriapoda			Node10 Hexapoda			Node11 Tetrapoda
GO:0000002	mitochondrial genome maintenance		GO:0001501	skeletal system development		GO:0000077	DNA damage checkpoint signaling		GO:0022852	glycine-gated chloride ion channel activity		GO:0000122	negative regulation of transcription by RNA polymerase II		GO:0000785	chromatin		GO:0000118	histone deacetylase complex
GO:0000070	mitotic sister chromatid segregation		GO:0001664	G protein-coupled receptor binding		GO:0000082	G1/S transition of mitotic cell cycle		GO:0023057	negative regulation of signaling		GO:0000785	chromatin		GO:0000978	RNA polymerase II cis-regulatory region sequence-specific DNA binding		GO:0000122	negative regulation of transcription by RNA polymerase II
GO:0000132	establishment of mitotic spindle orientation		GO:0001889	liver development		GO:0000086	G2/M transition of mitotic cell cycle		GO:0042752	regulation of circadian rhythm		GO:0000902	cell morphogenesis		GO:0001006	RNA polymerase III type 3 promoter sequence-specific DNA binding		GO:0000139	Golgi membrane
GO:0000722	telomere maintenance via recombination		GO:0001915	negative regulation of T cell mediated cytotoxicity		GO:0000166	nucleotide binding		GO:0060012	synaptic transmission, glycinergic		GO:0000977	RNA polymerase II transcription regulatory region sequence-specific DNA binding		GO:0001032	RNA polymerase III type 3 promoter sequence-specific DNA binding		GO:0000165	MAPK cascade
GO:0000724	double-strand break repair via homologous recombination		GO:0001916	positive regulation of T cell mediated cytotoxicity		GO:0000390	spliceosomal complex disassembly		GO:1904456	negative regulation of neuronal action potential		GO:0000983	RNA polymerase II general transcription initiation factor activity		GO:0001077	DNA-binding transcription activator activity, RNA polymerase II-specific		GO:0000785	chromatin
GO:0000776	kinetochore		GO:0001960	negative regulation of cytokine-mediated signaling pathway		GO:0000932	P-body					GO:0001012	RNA polymerase II transcription regulatory region sequence-specific DNA binding		GO:0001228	DNA-binding transcription activator activity, RNA polymerase II-specific		GO:0000978	RNA polymerase II cis-regulatory region sequence-specific DNA binding
GO:0000777	kinetochore		GO:0002244	hematopoietic progenitor cell differentiation		GO:0000978	RNA polymerase II cis-regulatory region sequence-specific DNA binding					GO:0001228	DNA-binding transcription activator activity, RNA polymerase II-specific		GO:0001582	detection of chemical stimulus involved in sensory perception of sweet taste		GO:0001078	DNA-binding transcription repressor activity, RNA polymerase II-specific
GO:0000778	kinetochore		GO:0002283	neutrophil activation involved in immune response		GO:0000980	RNA polymerase II cis-regulatory region sequence-specific DNA binding					GO:0001707	mesoderm formation		GO:0001672	regulation of chromatin organization		GO:0001227	DNA-binding transcription repressor activity, RNA polymerase II-specific
GO:0000779	condensed chromosome, centromeric region		GO:0002377	immunoglobulin production		GO:0000983	RNA polymerase II general transcription initiation factor activity					GO:0001710	mesodermal cell fate commitment		GO:0003681	bent DNA binding		GO:0001501	skeletal system development
GO:0000780	condensed chromosome, centromeric region		GO:0002378	immunoglobulin production		GO:0000993	RNA polymerase II complex binding					GO:0001778	plasma membrane repair		GO:0003682	chromatin binding		GO:0001503	ossification
GO:0000784	chromosome, telomeric region		GO:0002446	neutrophil mediated immunity		GO:0001077	DNA-binding transcription activator activity, RNA polymerase II-specific					GO:0001786	phosphatidylserine binding		GO:0003729	mRNA binding		GO:0001523	retinoid metabolic process
GO:0000837	Doa10p ubiquitin ligase complex		GO:0002520	immune system development		GO:0001078	DNA-binding transcription repressor activity, RNA polymerase II-specific					GO:0001816	cytokine production		GO:0004984	olfactory receptor activity		GO:0001525	angiogenesis
GO:0000839	Hrd1p ubiquitin ligase ERAD-L complex		GO:0002521	leukocyte differentiation		GO:0001085	RNA polymerase II-specific DNA-binding transcription factor binding					GO:0001845	phagolysosome assembly		GO:0005634	nucleus		GO:0001568	blood vessel development
GO:0000900	mRNA regulatory element binding translation repressor activity		GO:0002925	positive regulation of humoral immune response mediated by circulating immunoglobulin		GO:0001102	RNA polymerase II-specific DNA-binding transcription factor binding					GO:0002065	columnar/cuboidal epithelial cell differentiation		GO:0005654	nucleoplasm		GO:0001649	osteoblast differentiation
GO:0000939	inner kinetochore		GO:0002933	lipid hydroxylation		GO:0001162	RNA polymerase II intronic transcription regulatory region sequence-specific DNA binding					GO:0002066	columnar/cuboidal epithelial cell development		GO:0005700	polytene chromosome		GO:0001655	urogenital system development
GO:0000941	inner kinetochore		GO:0005001	transmembrane receptor protein tyrosine phosphatase activity		GO:0001205	DNA-binding transcription activator activity, RNA polymerase II-specific					GO:0002088	lens development in camera-type eye		GO:0005704	polytene chromosome band		GO:0001666	response to hypoxia
GO:0001502	cartilage condensation		GO:0005516	calmodulin binding		GO:0001227	DNA-binding transcription repressor activity, RNA polymerase II-specific					GO:0002165	instar larval or pupal development		GO:0005730	nucleolus		GO:0001669	acrosomal vesicle
GO:0001540	amyloid-beta binding		GO:0005577	fibrinogen complex		GO:0001228	DNA-binding transcription activator activity, RNA polymerase II-specific					GO:0005509	calcium ion binding		GO:0006915	apoptotic process		GO:0001726	ruffle
GO:0001671	ATPase activator activity		GO:0005634	nucleus		GO:0001503	ossification					GO:0005513	detection of calcium ion		GO:0007060	male meiosis chromosome segregation		GO:0001822	kidney development
GO:0001887	selenium compound metabolic process		GO:0005739	mitochondrion		GO:0001649	osteoblast differentiation					GO:0005516	calmodulin binding		GO:0007141	male meiosis I		GO:0001865	NK T cell differentiation
GO:0001997	positive regulation of the force of heart contraction by epinephrine-norepinephrine		GO:0005740	mitochondrial envelope		GO:0001650	fibrillar center					GO:0005544	calcium-dependent phospholipid binding		GO:0007293	germarium-derived egg chamber formation		GO:0001890	placenta development
GO:0002021	response to dietary excess		GO:0005783	endoplasmic reticulum		GO:0001655	urogenital system development					GO:0005546	phosphatidylinositol-4,5-bisphosphate binding		GO:0008354	germ cell migration		GO:0001893	maternal placenta development
GO:0002024	diet induced thermogenesis		GO:0005789	endoplasmic reticulum membrane		GO:0001657	ureteric bud development					GO:0005622	intracellular anatomical structure		GO:0009653	anatomical structure morphogenesis		GO:0001916	positive regulation of T cell mediated cytotoxicity
GO:0002025	norepinephrine-epinephrine-mediated vasodilation involved in regulation of systemic arterial blood pressure		GO:0005794	Golgi apparatus		GO:0001666	response to hypoxia					GO:0005634	nucleus		GO:0010032	meiotic chromosome condensation		GO:0001944	vasculature development
GO:0002032	desensitization of G protein-coupled receptor signaling pathway by arrestin		GO:0005829	cytosol		GO:0001701	in utero embryonic development					GO:0005654	nucleoplasm		GO:0010037	response to carbon dioxide		GO:0001945	lymph vessel development
GO:0002067	glandular epithelial cell differentiation		GO:0005912	adherens junction		GO:0001706	endoderm formation					GO:0005667	transcription regulator complex		GO:0010628	positive regulation of gene expression		GO:0001946	lymphangiogenesis
GO:0002068	glandular epithelial cell development		GO:0005925	focal adhesion		GO:0001707	mesoderm formation					GO:0005694	chromosome		GO:0019185	snRNA-activating protein complex		GO:0001959	regulation of cytokine-mediated signaling pathway
GO:0002086	diaphragm contraction		GO:0006469	negative regulation of protein kinase activity		GO:0001710	mesodermal cell fate commitment					GO:0005764	lysosome		GO:0030424	axon		GO:0002215	defense response to nematode
GO:0002092	positive regulation of receptor internalization		GO:0006699	bile acid biosynthetic process		GO:0001711	endodermal cell fate commitment					GO:0005777	peroxisome		GO:0030706	germarium-derived oocyte differentiation		GO:0002230	positive regulation of defense response to virus by host
GO:0002224	toll-like receptor signaling pathway		GO:0006706	steroid catabolic process		GO:0001714	endodermal cell fate specification					GO:0005886	plasma membrane		GO:0030849	autosome		GO:0002283	neutrophil activation involved in immune response
GO:0002281	macrophage activation involved in immune response		GO:0006718	juvenile hormone biosynthetic process		GO:0001742	oenocyte differentiation					GO:0006338	chromatin remodeling		GO:0031208	POZ domain binding		GO:0002309	T cell proliferation involved in immune response
GO:0002353	plasma kallikrein-kinin cascade		GO:0006778	porphyrin-containing compound metabolic process		GO:0001746	Bolwig's organ morphogenesis					GO:0006366	transcription by RNA polymerase II		GO:0031981	nuclear lumen		GO:0002329	pre-B cell differentiation
GO:0002542	Factor XII activation		GO:0006929	substrate-dependent cell migration		GO:0001748	insect visual primordium development					GO:0006909	phagocytosis		GO:0033041	sweet taste receptor activity		GO:0002377	immunoglobulin production
GO:0002637	regulation of immunoglobulin production		GO:0006933	negative regulation of cell adhesion involved in substrate-bound cell migration		GO:0001823	mesonephros development					GO:0007268	chemical synaptic transmission		GO:0033044	regulation of chromosome organization		GO:0002446	neutrophil mediated immunity
GO:0002675	positive regulation of acute inflammatory response		GO:0007159	leukocyte cell-cell adhesion		GO:0001824	blastocyst development					GO:0007269	neurotransmitter secretion		GO:0040011	locomotion		GO:0002517	T cell tolerance induction
GO:0002726	positive regulation of T cell cytokine production		GO:0007169	transmembrane receptor protein tyrosine kinase signaling pathway		GO:0001825	blastocyst formation					GO:0007298	border follicle cell migration		GO:0042493	response to xenobiotic stimulus		GO:0002520	immune system development
GO:0002888	positive regulation of myeloid leukocyte mediated immunity		GO:0007171	activation of transmembrane receptor protein tyrosine kinase activity		GO:0001829	trophectodermal cell differentiation					GO:0007350	blastoderm segmentation		GO:0042795	snRNA transcription by RNA polymerase II		GO:0002521	leukocyte differentiation
GO:0002933	lipid hydroxylation		GO:0007185	transmembrane receptor protein tyrosine phosphatase signaling pathway		GO:0001831	trophectodermal cellular morphogenesis					GO:0007366	periodic partitioning by pair rule gene		GO:0042796	snRNA transcription by RNA polymerase III		GO:0002523	leukocyte migration involved in inflammatory response
GO:0003059	positive regulation of the force of heart contraction by epinephrine		GO:0007186	G protein-coupled receptor signaling pathway		GO:0001832	blastocyst growth					GO:0007367	segment polarity determination		GO:0042803	protein homodimerization activity		GO:0002526	acute inflammatory response
GO:0003140	determination of left/right asymmetry in lateral mesoderm		GO:0007567	parturition		GO:0001834	trophectodermal cell proliferation					GO:0007369	gastrulation		GO:0044085	cellular component biogenesis		GO:0002548	monocyte chemotaxis
GO:0003148	outflow tract septum morphogenesis		GO:0008061	chitin binding		GO:0001889	liver development					GO:0007399	nervous system development		GO:0044255	cellular lipid metabolic process		GO:0002576	platelet degranulation
GO:0003151	outflow tract morphogenesis		GO:0008201	heparin binding		GO:0001890	placenta development					GO:0007417	central nervous system development		GO:0045944	positive regulation of transcription by RNA polymerase II		GO:0002675	positive regulation of acute inflammatory response
GO:0003205	cardiac chamber development		GO:0008203	cholesterol metabolic process		GO:0001892	embryonic placenta development					GO:0007419	ventral cord development		GO:0046580	negative regulation of Ras protein signal transduction		GO:0002725	negative regulation of T cell cytokine production
GO:0003206	cardiac chamber morphogenesis		GO:0009059	macromolecule biosynthetic process		GO:0001915	negative regulation of T cell mediated cytotoxicity					GO:0007431	salivary gland development		GO:0048232	male gamete generation		GO:0002790	peptide secretion
GO:0003279	cardiac septum development		GO:0009308	amine metabolic process		GO:0001916	positive regulation of T cell mediated cytotoxicity					GO:0007435	salivary gland morphogenesis		GO:0050913	sensory perception of bitter taste		GO:0002792	negative regulation of peptide secretion
GO:0003321	positive regulation of blood pressure by epinephrine-norepinephrine		GO:0009403	toxin biosynthetic process		GO:0001947	heart looping					GO:0007455	eye-antennal disc morphogenesis		GO:0050916	sensory perception of sweet taste		GO:0002793	positive regulation of peptide secretion
GO:0003406	retinal pigment epithelium development		GO:0009624	response to nematode		GO:0001960	negative regulation of cytokine-mediated signaling pathway					GO:0007469	antennal development		GO:0051321	meiotic cell cycle		GO:0002842	positive regulation of T cell mediated immune response to tumor cell
GO:0003416	endochondral bone growth		GO:0009635	response to herbicide		GO:0001965	G-protein alpha-subunit binding					GO:0007478	leg disc morphogenesis		GO:0051674	localization of cell		GO:0002863	positive regulation of inflammatory response to antigenic stimulus
GO:0003417	growth plate cartilage development		GO:0009692	ethylene metabolic process		GO:0002065	columnar/cuboidal epithelial cell differentiation					GO:0007480	imaginal disc-derived leg morphogenesis		GO:0065004	protein-DNA complex assembly		GO:0002904	positive regulation of B cell apoptotic process
GO:0003418	growth plate cartilage chondrocyte differentiation		GO:0009725	response to hormone		GO:0002066	columnar/cuboidal epithelial cell development					GO:0007498	mesoderm development		GO:0071103	DNA conformation change		GO:0003009	skeletal muscle contraction
GO:0003430	growth plate cartilage chondrocyte growth		GO:0009804	coumarin metabolic process		GO:0002072	optic cup morphogenesis involved in camera-type eye development					GO:0007501	mesodermal cell fate specification		GO:0071456	cellular response to hypoxia		GO:0003158	endothelium development
GO:0003431	growth plate cartilage chondrocyte development		GO:0009812	flavonoid metabolic process		GO:0002076	osteoblast development					GO:0007519	skeletal muscle tissue development		GO:0072347	response to anesthetic		GO:0003714	transcription corepressor activity
GO:0003708	nuclear receptor activity		GO:0009820	alkaloid metabolic process		GO:0002088	lens development in camera-type eye					GO:0007548	sex differentiation		GO:1901363	heterocyclic compound binding		GO:0003723	RNA binding
GO:0003841	1-acylglycerol-3-phosphate O-acyltransferase activity		GO:0009897	external side of plasma membrane		GO:0002168	instar larval development					GO:0007552	metamorphosis		GO:1902275	regulation of chromatin organization		GO:0003779	actin binding
GO:0004012	ATPase-coupled intramembrane lipid transporter activity		GO:0009898	cytoplasmic side of plasma membrane		GO:0002183	cytoplasmic translational initiation					GO:0007586	digestion					GO:0004713	protein tyrosine kinase activity
GO:0004252	serine-type endopeptidase activity		GO:0009986	cell surface		GO:0002244	hematopoietic progenitor cell differentiation					GO:0008021	synaptic vesicle					GO:0004930	G protein-coupled receptor activity
GO:0004683	calmodulin-dependent protein kinase activity		GO:0010041	response to iron(III) ion		GO:0002283	neutrophil activation involved in immune response					GO:0008270	zinc ion binding					GO:0005041	low-density lipoprotein particle receptor activity
GO:0004839	ubiquitin activating enzyme activity		GO:0010332	response to gamma radiation		GO:0002377	immunoglobulin production					GO:0008406	gonad development					GO:0005044	scavenger receptor activity
GO:0004941	beta2-adrenergic receptor activity		GO:0010876	lipid localization		GO:0002378	immunoglobulin production					GO:0010256	endomembrane system organization					GO:0005085	guanyl-nucleotide exchange factor activity
GO:0005096	GTPase activator activity		GO:0010906	regulation of glucose metabolic process		GO:0002385	mucosal immune response					GO:0010453	regulation of cell fate commitment					GO:0005088	guanyl-nucleotide exchange factor activity
GO:0005164	tumor necrosis factor receptor binding		GO:0012505	endomembrane system		GO:0002446	neutrophil mediated immunity					GO:0010628	positive regulation of gene expression					GO:0005096	GTPase activator activity
GO:0005174	CD40 receptor binding		GO:0015248	sterol transporter activity		GO:0002520	immune system development					GO:0010629	negative regulation of gene expression					GO:0005128	erythropoietin receptor binding
GO:0005178	integrin binding		GO:0015918	sterol transport		GO:0002521	leukocyte differentiation					GO:0010876	lipid localization					GO:0005137	interleukin-5 receptor binding
GO:0005371	tricarboxylate secondary active transmembrane transporter activity		GO:0016098	monoterpenoid metabolic process		GO:0002925	positive regulation of humoral immune response mediated by circulating immunoglobulin					GO:0012505	endomembrane system					GO:0005147	oncostatin-M receptor binding
GO:0005388	P-type calcium transporter activity		GO:0016525	negative regulation of angiogenesis		GO:0003007	heart morphogenesis					GO:0014059	regulation of dopamine secretion					GO:0005164	tumor necrosis factor receptor binding
GO:0005469	succinate:fumarate antiporter activity		GO:0016679	oxidoreductase activity, acting on diphenols and related substances as donors		GO:0003386	amphid sensory organ development					GO:0014706	striated muscle tissue development					GO:0005178	integrin binding
GO:0005506	iron ion binding		GO:0016711	flavonoid 3'-monooxygenase activity		GO:0003387	neuron differentiation involved in amphid sensory organ development					GO:0014813	skeletal muscle satellite cell commitment					GO:0005509	calcium ion binding
GO:0005828	kinetochore microtubule		GO:0016712	oxidoreductase activity, acting on paired donors, with incorporation or reduction of molecular oxygen, reduced flavin or flavoprotein as one donor, and incorporation of one atom of oxygen		GO:0003388	neuron development involved in amphid sensory organ development					GO:0014816	skeletal muscle satellite cell differentiation					GO:0005516	calmodulin binding
GO:0005937	mating projection		GO:0017000	antibiotic biosynthetic process		GO:0003391	amphid sensory organ dendrite retrograde extension					GO:0016528	sarcoplasm					GO:0005615	extracellular space
GO:0006006	glucose metabolic process		GO:0017085	response to insecticide		GO:0003399	cytoneme morphogenesis					GO:0019905	syntaxin binding					GO:0005654	nucleoplasm
GO:0006342	heterochromatin formation		GO:0017143	insecticide metabolic process		GO:0003724	RNA helicase activity					GO:0019953	sexual reproduction					GO:0005694	chromosome
GO:0006348	subtelomeric heterochromatin formation		GO:0019216	regulation of lipid metabolic process		GO:0003725	double-stranded RNA binding					GO:0021510	spinal cord development					GO:0005764	lysosome
GO:0006353	DNA-templated transcription termination		GO:0019341	dibenzo-p-dioxin catabolic process		GO:0003743	translation initiation factor activity					GO:0021516	dorsal spinal cord development					GO:0005769	early endosome
GO:0006378	mRNA polyadenylation		GO:0019373	epoxygenase P450 pathway		GO:0003899	DNA-directed 5'-3' RNA polymerase activity					GO:0021527	spinal cord association neuron differentiation					GO:0005770	late endosome
GO:0006413	translational initiation		GO:0019825	oxygen binding		GO:0003924	GTPase activity					GO:0021532	neural tube patterning					GO:0005856	cytoskeleton
GO:0006458	'de novo' protein folding		GO:0020037	heme binding		GO:0003952	NAD+ synthase (glutamine-hydrolyzing) activity					GO:0021904	dorsal/ventral neural tube patterning					GO:0005887	plasma membrane
GO:0006606	protein import into nucleus		GO:0030097	hemopoiesis		GO:0004004	RNA helicase activity					GO:0021915	neural tube development					GO:0005902	microvillus
GO:0006654	phosphatidic acid biosynthetic process		GO:0030183	B cell differentiation		GO:0004028	3-chloroallyl aldehyde dehydrogenase activity					GO:0022416	chaeta development					GO:0005938	cell cortex
GO:0006699	bile acid biosynthetic process		GO:0030297	transmembrane receptor protein tyrosine kinase activator activity		GO:0004252	serine-type endopeptidase activity					GO:0030276	clathrin binding					GO:0005952	cAMP-dependent protein kinase complex
GO:0006706	steroid catabolic process		GO:0030323	respiratory tube development		GO:0004359	glutaminase activity					GO:0030424	axon					GO:0005979	regulation of glycogen biosynthetic process
GO:0006805	xenobiotic metabolic process		GO:0030324	lung development		GO:0004694	eukaryotic translation initiation factor 2alpha kinase activity					GO:0030425	dendrite					GO:0006325	chromatin organization
GO:0006843	mitochondrial citrate transmembrane transport		GO:0030343	vitamin D3 25-hydroxylase activity		GO:0004777	succinate-semialdehyde dehydrogenase (NAD+) activity					GO:0030707	follicle cell of egg chamber development					GO:0006482	protein demethylation
GO:0006879	intracellular iron ion homeostasis		GO:0030667	secretory granule membrane		GO:0004805	trehalose-phosphatase activity					GO:0031045	dense core granule					GO:0006641	triglyceride metabolic process
GO:0007000	nucleolus organization		GO:0030890	positive regulation of B cell proliferation		GO:0004860	protein kinase inhibitor activity					GO:0031175	neuron projection development					GO:0006656	phosphatidylcholine biosynthetic process
GO:0007080	mitotic metaphase chromosome alignment		GO:0031953	negative regulation of protein autophosphorylation		GO:0004879	nuclear receptor activity					GO:0031401	positive regulation of protein modification process					GO:0006693	prostaglandin metabolic process
GO:0007094	mitotic spindle assembly checkpoint signaling		GO:0031966	mitochondrial membrane		GO:0005001	transmembrane receptor protein tyrosine phosphatase activity					GO:0031581	hemidesmosome assembly					GO:0006710	androgen catabolic process
GO:0007127	meiosis I		GO:0032094	response to food		GO:0005113	patched binding					GO:0031981	nuclear lumen					GO:0006820	monoatomic anion transport
GO:0007135	meiosis II		GO:0032355	response to estradiol		GO:0005119	smoothened binding					GO:0032009	early phagosome					GO:0006898	receptor-mediated endocytosis
GO:0007171	activation of transmembrane receptor protein tyrosine kinase activity		GO:0032451	demethylase activity		GO:0005160	transforming growth factor beta receptor binding					GO:0032330	regulation of chondrocyte differentiation					GO:0006915	apoptotic process
GO:0007185	transmembrane receptor protein tyrosine phosphatase signaling pathway		GO:0032496	response to lipopolysaccharide		GO:0005242	inward rectifier potassium channel activity					GO:0032504	multicellular organism reproduction					GO:0006968	cellular defense response
GO:0007190	activation of adenylate cyclase activity		GO:0033003	regulation of mast cell activation		GO:0005272	sodium channel activity					GO:0035015	elongation of arista core					GO:0007157	heterophilic cell-cell adhesion via plasma membrane cell adhesion molecules
GO:0007216	G protein-coupled glutamate receptor signaling pathway		GO:0033077	T cell differentiation in thymus		GO:0005504	fatty acid binding					GO:0035214	eye-antennal disc development					GO:0007159	leukocyte cell-cell adhesion
GO:0007249	canonical NF-kappaB signal transduction		GO:0033189	response to vitamin A		GO:0005518	collagen binding					GO:0035218	leg disc development					GO:0007160	cell-matrix adhesion
GO:0007250	activation of NF-kappaB-inducing kinase activity		GO:0034113	heterotypic cell-cell adhesion		GO:0005637	nuclear inner membrane					GO:0035262	gonad morphogenesis					GO:0007178	transmembrane receptor protein serine/threonine kinase signaling pathway
GO:0007254	JNK cascade		GO:0034875	caffeine oxidase activity		GO:0005665	RNA polymerase II, core complex					GO:0035272	exocrine system development					GO:0007187	G protein-coupled receptor signaling pathway, coupled to cyclic nucleotide second messenger
GO:0007597	blood coagulation, intrinsic pathway		GO:0035335	peptidyl-tyrosine dephosphorylation		GO:0005666	RNA polymerase III complex					GO:0036465	synaptic vesicle recycling					GO:0007193	adenylate cyclase-inhibiting G protein-coupled receptor signaling pathway
GO:0007605	sensory perception of sound		GO:0035634	response to stilbenoid		GO:0005667	transcription regulator complex					GO:0036477	somatodendritic compartment					GO:0007194	negative regulation of adenylate cyclase activity
GO:0007614	short-term memory		GO:0035902	response to immobilization stress		GO:0005680	anaphase-promoting complex					GO:0040011	locomotion					GO:0007229	integrin-mediated signaling pathway
GO:0008143	poly(A) binding		GO:0036378	calcitriol biosynthetic process from calciol		GO:0005700	polytene chromosome					GO:0042060	wound healing					GO:0007259	receptor signaling pathway via JAK-STAT
GO:0008179	adenylate cyclase binding		GO:0036477	somatodendritic compartment		GO:0005703	polytene chromosome puff					GO:0042734	presynaptic membrane					GO:0007260	tyrosine phosphorylation of STAT protein
GO:0008266	poly(U) RNA binding		GO:0040011	locomotion		GO:0005802	trans-Golgi network					GO:0042803	protein homodimerization activity					GO:0007265	Ras protein signal transduction
GO:0008330	protein tyrosine/threonine phosphatase activity		GO:0040024	dauer larval development		GO:0005819	spindle					GO:0043009	chordate embryonic development					GO:0007266	Rho protein signal transduction
GO:0008348	negative regulation of antimicrobial humoral response		GO:0042098	T cell proliferation		GO:0005834	heterotrimeric G-protein complex					GO:0043010	camera-type eye development					GO:0007274	neuromuscular synaptic transmission
GO:0008390	testosterone 16-alpha-hydroxylase activity		GO:0042100	B cell proliferation		GO:0005903	brush border					GO:0043025	neuronal cell body					GO:0007283	spermatogenesis
GO:0008432	JUN kinase binding		GO:0042175	nuclear outer membrane-endoplasmic reticulum membrane network		GO:0005912	adherens junction					GO:0043066	negative regulation of apoptotic process					GO:0007286	spermatid development
GO:0008494	translation activator activity		GO:0042759	long-chain fatty acid biosynthetic process		GO:0005925	focal adhesion					GO:0043269	regulation of monoatomic ion transport					GO:0007338	single fertilization
GO:0008554	P-type sodium transporter activity		GO:0042904	9-cis-retinoic acid biosynthetic process		GO:0005992	trehalose biosynthetic process					GO:0043393	regulation of protein binding					GO:0007340	acrosome reaction
GO:0008559	ABC-type xenobiotic transporter activity		GO:0043010	camera-type eye development		GO:0006006	glucose metabolic process					GO:0043403	skeletal muscle tissue regeneration					GO:0007341	penetration of zona pellucida
GO:0008628	hormone-mediated apoptotic signaling pathway		GO:0043025	neuronal cell body		GO:0006081	cellular aldehyde metabolic process					GO:0043583	ear development					GO:0007342	fusion of sperm to egg plasma membrane involved in single fertilization
GO:0008757	S-adenosylmethionine-dependent methyltransferase activity		GO:0043051	regulation of nematode pharyngeal pumping		GO:0006083	acetate metabolic process					GO:0043679	axon terminus					GO:0007399	nervous system development
GO:0009187	cyclic nucleotide metabolic process		GO:0043066	negative regulation of apoptotic process		GO:0006283	transcription-coupled nucleotide-excision repair					GO:0044085	cellular component biogenesis					GO:0007406	negative regulation of neuroblast proliferation
GO:0009409	response to cold		GO:0043312	neutrophil degranulation		GO:0006306	DNA methylation					GO:0044703	multi-organism reproductive process					GO:0007417	central nervous system development
GO:0009414	response to water deprivation		GO:0043395	heparan sulfate proteoglycan binding		GO:0006367	transcription initiation at RNA polymerase II promoter					GO:0045137	development of primary sexual characteristics					GO:0007420	brain development
GO:0009534	chloroplast thylakoid		GO:0043536	positive regulation of blood vessel endothelial cell migration		GO:0006368	transcription elongation by RNA polymerase II					GO:0045202	synapse					GO:0007422	peripheral nervous system development
GO:0009535	chloroplast thylakoid membrane		GO:0043537	negative regulation of blood vessel endothelial cell migration		GO:0006370	7-methylguanosine mRNA capping					GO:0045747	positive regulation of Notch signaling pathway					GO:0007507	heart development
GO:0009822	alkaloid catabolic process		GO:0044770	cell cycle phase transition		GO:0006383	transcription by RNA polymerase III					GO:0045944	positive regulation of transcription by RNA polymerase II					GO:0007565	female pregnancy
GO:0009925	basal plasma membrane		GO:0045059	positive thymic T cell selection		GO:0006469	negative regulation of protein kinase activity					GO:0045956	positive regulation of calcium ion-dependent exocytosis					GO:0007566	embryo implantation
GO:0009931	calcium-dependent protein serine/threonine kinase activity		GO:0045060	negative thymic T cell selection		GO:0006540	glutamate decarboxylation to succinate					GO:0046850	regulation of bone remodeling					GO:0007596	blood coagulation
GO:0010046	response to mycotoxin		GO:0045165	cell fate commitment		GO:0006541	glutamine metabolic process					GO:0046982	protein heterodimerization activity					GO:0008009	chemokine activity
GO:0010200	response to chitin		GO:0045333	cellular respiration		GO:0006650	glycerophospholipid metabolic process					GO:0048332	mesoderm morphogenesis					GO:0008015	blood circulation
GO:0010265	SCF complex assembly		GO:0045577	regulation of B cell differentiation		GO:0006678	glucosylceramide metabolic process					GO:0048333	mesodermal cell differentiation					GO:0008035	high-density lipoprotein particle binding
GO:0010739	positive regulation of protein kinase A signaling		GO:0045588	positive regulation of gamma-delta T cell differentiation		GO:0006681	galactosylceramide metabolic process					GO:0048477	oogenesis					GO:0008083	growth factor activity
GO:0010751	negative regulation of nitric oxide mediated signal transduction		GO:0045766	positive regulation of angiogenesis		GO:0006749	glutathione metabolic process					GO:0048489	synaptic vesicle transport					GO:0008134	transcription factor binding
GO:0010765	positive regulation of sodium ion transport		GO:0046331	lateral inhibition		GO:0006919	activation of cysteine-type endopeptidase activity involved in apoptotic process					GO:0048644	muscle organ morphogenesis					GO:0008179	adenylate cyclase binding
GO:0010826	negative regulation of centrosome duplication		GO:0046627	negative regulation of insulin receptor signaling pathway		GO:0006929	substrate-dependent cell migration					GO:0048663	neuron fate commitment					GO:0008201	heparin binding
GO:0010831	positive regulation of myotube differentiation		GO:0046641	positive regulation of alpha-beta T cell proliferation		GO:0006933	negative regulation of cell adhesion involved in substrate-bound cell migration					GO:0048666	neuron development					GO:0008203	cholesterol metabolic process
GO:0010961	intracellular magnesium ion homeostasis		GO:0046685	response to arsenic-containing substance		GO:0007005	mitochondrion organization					GO:0048699	generation of neurons					GO:0008360	regulation of cell shape
GO:0010971	positive regulation of G2/M transition of mitotic cell cycle		GO:0048304	positive regulation of isotype switching to IgG isotypes		GO:0007097	nuclear migration					GO:0048706	embryonic skeletal system development					GO:0008361	regulation of cell size
GO:0010972	negative regulation of G2/M transition of mitotic cell cycle		GO:0048471	perinuclear region of cytoplasm		GO:0007141	male meiosis I					GO:0048707	instar larval or pupal morphogenesis					GO:0008637	apoptotic mitochondrial changes
GO:0014045	establishment of endothelial blood-brain barrier		GO:0048539	bone marrow development		GO:0007159	leukocyte cell-cell adhesion					GO:0048737	imaginal disc-derived appendage development					GO:0009395	phospholipid catabolic process
GO:0014827	intestine smooth muscle contraction		GO:0048565	digestive tract development		GO:0007173	epidermal growth factor receptor signaling pathway					GO:0048791	calcium ion-regulated exocytosis of neurotransmitter					GO:0009408	response to heat
GO:0014835	myoblast differentiation involved in skeletal muscle regeneration		GO:0048863	stem cell differentiation		GO:0007179	transforming growth factor beta receptor signaling pathway					GO:0048800	antennal morphogenesis					GO:0009615	response to virus
GO:0015126	canalicular bile acid transmembrane transporter activity		GO:0048864	stem cell development		GO:0007200	phospholipase C-activating G protein-coupled receptor signaling pathway					GO:0048812	neuron projection morphogenesis					GO:0009749	response to glucose
GO:0015142	tricarboxylic acid transmembrane transporter activity		GO:0050665	hydrogen peroxide biosynthetic process		GO:0007210	serotonin receptor signaling pathway					GO:0048839	inner ear development					GO:0009790	embryo development
GO:0015432	ABC-type bile acid transporter activity		GO:0050732	negative regulation of peptidyl-tyrosine phosphorylation		GO:0007280	pole cell migration					GO:0050764	regulation of phagocytosis					GO:0009898	cytoplasmic side of plasma membrane
GO:0015722	canalicular bile acid transport		GO:0050852	T cell receptor signaling pathway		GO:0007283	spermatogenesis					GO:0050796	regulation of insulin secretion					GO:0010469	regulation of signaling receptor activity
GO:0015741	fumarate transport		GO:0050853	B cell receptor signaling pathway		GO:0007286	spermatid development					GO:0050803	regulation of synapse structure or activity					GO:0010524	positive regulation of calcium ion transport into cytosol
GO:0015742	alpha-ketoglutarate transport		GO:0050855	regulation of B cell receptor signaling pathway		GO:0007367	segment polarity determination					GO:0051216	cartilage development					GO:0010572	positive regulation of platelet activation
GO:0016098	monoterpenoid metabolic process		GO:0050857	positive regulation of antigen receptor-mediated signaling pathway		GO:0007369	gastrulation					GO:0051276	chromosome organization					GO:0010718	positive regulation of epithelial to mesenchymal transition
GO:0016320	endoplasmic reticulum membrane fusion		GO:0050900	leukocyte migration		GO:0007386	compartment pattern specification					GO:0051674	localization of cell					GO:0010738	regulation of protein kinase A signaling
GO:0016340	calcium-dependent cell-matrix adhesion		GO:0051209	release of sequestered calcium ion into cytosol		GO:0007398	ectoderm development					GO:0060025	regulation of synaptic activity					GO:0010759	positive regulation of macrophage chemotaxis
GO:0016909	MAP kinase activity		GO:0051480	regulation of cytosolic calcium ion concentration		GO:0007406	negative regulation of neuroblast proliferation					GO:0060415	muscle tissue morphogenesis					GO:0010771	negative regulation of cell morphogenesis
GO:0017085	response to insecticide		GO:0051607	defense response to virus		GO:0007418	ventral midline development					GO:0060538	skeletal muscle organ development					GO:0010811	positive regulation of cell-substrate adhesion
GO:0017090	meprin A complex		GO:0051641	cellular localization		GO:0007422	peripheral nervous system development					GO:0060562	epithelial tube morphogenesis					GO:0010818	T cell chemotaxis
GO:0019370	leukotriene biosynthetic process		GO:0051674	localization of cell		GO:0007424	open tracheal system development					GO:0061448	connective tissue development					GO:0010820	positive regulation of T cell chemotaxis
GO:0019815	B cell receptor complex		GO:0055093	response to hyperoxia		GO:0007427	epithelial cell migration, open tracheal system					GO:0061458	reproductive system development					GO:0010831	positive regulation of myotube differentiation
GO:0019825	oxygen binding		GO:0055123	digestive system development		GO:0007438	oenocyte development					GO:0070092	regulation of glucagon secretion					GO:0010876	lipid localization
GO:0019888	protein phosphatase regulator activity		GO:0060137	maternal process involved in parturition		GO:0007440	foregut morphogenesis					GO:0070306	lens fiber cell differentiation					GO:0010903	negative regulation of very-low-density lipoprotein particle remodeling
GO:0021532	neural tube patterning		GO:0060348	bone development		GO:0007442	hindgut morphogenesis					GO:0071944	cell periphery					GO:0010906	regulation of glucose metabolic process
GO:0021544	subpallium development		GO:0060402	calcium ion transport into cytosol		GO:0007446	imaginal disc growth					GO:0090119	vesicle-mediated cholesterol transport					GO:0010918	positive regulation of mitochondrial membrane potential
GO:0021680	cerebellar Purkinje cell layer development		GO:0060541	respiratory system development		GO:0007455	eye-antennal disc morphogenesis					GO:0090132	epithelium migration					GO:0014850	response to muscle activity
GO:0021681	cerebellar granular layer development		GO:0060612	adipose tissue development		GO:0007458	progression of morphogenetic furrow involved in compound eye morphogenesis					GO:0090382	phagosome maturation					GO:0015026	coreceptor activity
GO:0021683	cerebellar granular layer morphogenesis		GO:0061008	hepaticobiliary system development		GO:0007469	antennal development					GO:0090385	phagosome-lysosome fusion					GO:0015248	sterol transporter activity
GO:0021684	cerebellar granular layer formation		GO:0061098	positive regulation of protein tyrosine kinase activity		GO:0007472	wing disc morphogenesis					GO:0097447	dendritic tree					GO:0015485	cholesterol binding
GO:0021692	cerebellar Purkinje cell layer morphogenesis		GO:0070365	hepatocyte differentiation		GO:0007473	wing disc proximal/distal pattern formation					GO:0097480	establishment of synaptic vesicle localization					GO:0015711	organic anion transport
GO:0021694	cerebellar Purkinje cell layer formation		GO:0070576	vitamin D 24-hydroxylase activity		GO:0007474	imaginal disc-derived wing vein specification					GO:0099504	synaptic vesicle cycle					GO:0015759	beta-glucoside transport
GO:0021695	cerebellar cortex development		GO:0070989	oxidative demethylation		GO:0007476	imaginal disc-derived wing morphogenesis					GO:0150034	distal axon					GO:0016045	detection of bacterium
GO:0021696	cerebellar cortex morphogenesis		GO:0071276	cellular response to cadmium ion		GO:0007478	leg disc morphogenesis					GO:1901363	heterocyclic compound binding					GO:0016055	Wnt signaling pathway
GO:0021697	cerebellar cortex formation		GO:0071280	cellular response to copper ion		GO:0007487	analia development					GO:1905269	positive regulation of chromatin organization					GO:0016323	basolateral plasma membrane
GO:0021702	cerebellar Purkinje cell differentiation		GO:0071407	cellular response to organic cyclic compound		GO:0007492	endoderm development					GO:1990926	short-term synaptic potentiation					GO:0016324	apical plasma membrane
GO:0021707	cerebellar granule cell differentiation		GO:0071456	cellular response to hypoxia		GO:0007493	endodermal cell fate determination					GO:1990927	calcium ion regulated lysosome exocytosis					GO:0016528	sarcoplasm
GO:0021756	striatum development		GO:0071466	cellular response to xenobiotic stimulus		GO:0007501	mesodermal cell fate specification					GO:2000288	positive regulation of myoblast proliferation					GO:0016529	sarcoplasmic reticulum
GO:0021764	amygdala development		GO:0097267	omega-hydroxylase P450 pathway		GO:0007506	gonadal mesoderm development					GO:2001023	regulation of response to drug					GO:0016604	nuclear body
GO:0021854	hypothalamus development		GO:0098827	endoplasmic reticulum subcompartment		GO:0007507	heart development											GO:0017015	regulation of transforming growth factor beta receptor signaling pathway
GO:0021903	rostrocaudal neural tube patterning		GO:0101002	ficolin-1-rich granule		GO:0007519	skeletal muscle tissue development											GO:0017016	small GTPase binding
GO:0022617	extracellular matrix disassembly		GO:0101020	estrogen 16-alpha-hydroxylase activity		GO:0007552	metamorphosis											GO:0017048	small GTPase binding
GO:0030136	clathrin-coated vesicle		GO:1900087	positive regulation of G1/S transition of mitotic cell cycle		GO:0007618	mating											GO:0017049	small GTPase binding
GO:0030165	PDZ domain binding		GO:1901568	fatty acid derivative metabolic process		GO:0008013	beta-catenin binding											GO:0017124	SH3 domain binding
GO:0030261	chromosome condensation		GO:1904813	ficolin-1-rich granule lumen		GO:0008015	blood circulation											GO:0017127	cholesterol transfer activity
GO:0030316	osteoclast differentiation		GO:2000273	positive regulation of signaling receptor activity		GO:0008038	neuron recognition											GO:0017129	triglyceride binding
GO:0030317	flagellated sperm motility		GO:2000473	positive regulation of hematopoietic stem cell migration		GO:0008045	motor neuron axon guidance											GO:0017137	small GTPase binding
GO:0030343	vitamin D3 25-hydroxylase activity		GO:2000648	positive regulation of stem cell proliferation		GO:0008052	sensory organ boundary specification											GO:0018158	protein oxidation
GO:0030346	protein phosphatase 2B binding		GO:2001238	positive regulation of extrinsic apoptotic signaling pathway		GO:0008188	neuropeptide receptor activity											GO:0018206	peptidyl-methionine modification
GO:0030421	defecation					GO:0008201	heparin binding											GO:0019012	virion component
GO:0030587	sorocarp development					GO:0008270	zinc ion binding											GO:0019827	stem cell population maintenance
GO:0030593	neutrophil chemotaxis					GO:0008344	adult locomotory behavior											GO:0019953	sexual reproduction
GO:0030665	clathrin-coated vesicle membrane					GO:0008347	glial cell migration											GO:0019956	chemokine binding
GO:0030672	synaptic vesicle membrane					GO:0008406	gonad development											GO:0021510	spinal cord development
GO:0030853	negative regulation of granulocyte differentiation					GO:0008432	JUN kinase binding											GO:0021537	telencephalon development
GO:0030899	calcium-dependent ATPase activity					GO:0008543	fibroblast growth factor receptor signaling pathway											GO:0021543	pallium development
GO:0030917	midbrain-hindbrain boundary development					GO:0008544	epidermis development											GO:0021700	developmental maturation
GO:0030970	retrograde protein transport, ER to cytosol					GO:0008795	NAD+ synthase activity											GO:0021761	limbic system development
GO:0031032	actomyosin structure organization					GO:0009435	NAD biosynthetic process											GO:0021766	hippocampus development
GO:0031076	embryonic camera-type eye development					GO:0009450	gamma-aminobutyric acid catabolic process											GO:0030016	myofibril
GO:0031134	sister chromatid biorientation					GO:0009725	response to hormone											GO:0030017	sarcomere
GO:0031144	proteasome localization					GO:0009897	external side of plasma membrane											GO:0030018	Z disc
GO:0031467	Cul7-RING ubiquitin ligase complex					GO:0010469	regulation of signaling receptor activity											GO:0030027	lamellipodium
GO:0031526	brush border membrane					GO:0010494	cytoplasmic stress granule											GO:0030054	cell junction
GO:0031571	mitotic G1 DNA damage checkpoint signaling					GO:0010501	RNA secondary structure unwinding											GO:0030168	platelet activation
GO:0031639	plasminogen activation					GO:0010507	negative regulation of autophagy											GO:0030175	filopodium
GO:0031641	regulation of myelination					GO:0010694	positive regulation of alkaline phosphatase activity											GO:0030182	neuron differentiation
GO:0031646	positive regulation of nervous system process					GO:0010718	positive regulation of epithelial to mesenchymal transition											GO:0030194	positive regulation of blood coagulation
GO:0031649	heat generation					GO:0010998	regulation of translational initiation by eIF2 alpha phosphorylation											GO:0030198	extracellular matrix organization
GO:0031663	lipopolysaccharide-mediated signaling pathway					GO:0014706	striated muscle tissue development											GO:0030218	erythrocyte differentiation
GO:0031713	B2 bradykinin receptor binding					GO:0016015	morphogen activity											GO:0030219	megakaryocyte differentiation
GO:0032133	chromosome passenger complex					GO:0016202	regulation of striated muscle tissue development											GO:0030220	platelet formation
GO:0032331	negative regulation of chondrocyte differentiation					GO:0016319	mushroom body development											GO:0030262	apoptotic nuclear changes
GO:0032434	regulation of proteasomal ubiquitin-dependent protein catabolic process					GO:0016330	second mitotic wave involved in compound eye morphogenesis											GO:0030296	protein tyrosine kinase activator activity
GO:0032451	demethylase activity					GO:0016335	morphogenesis of larval imaginal disc epithelium											GO:0030300	regulation of intestinal cholesterol absorption
GO:0032481	positive regulation of type I interferon production					GO:0016360	sensory organ precursor cell fate determination											GO:0030307	positive regulation of cell growth
GO:0032495	response to muramyl dipeptide					GO:0016540	protein autoprocessing											GO:0030317	flagellated sperm motility
GO:0032590	dendrite membrane					GO:0016545	male courtship behavior, veined wing vibration											GO:0030323	respiratory tube development
GO:0032591	dendritic spine membrane					GO:0016579	protein deubiquitination											GO:0030324	lung development
GO:0032720	negative regulation of tumor necrosis factor production					GO:0016591	RNA polymerase II, holoenzyme											GO:0030345	structural constituent of tooth enamel
GO:0032725	positive regulation of granulocyte macrophage colony-stimulating factor production					GO:0016887	ATP hydrolysis activity											GO:0030346	protein phosphatase 2B binding
GO:0032735	positive regulation of interleukin-12 production					GO:0016999	antibiotic metabolic process											GO:0030377	urokinase plasminogen activator receptor activity
GO:0032736	positive regulation of interleukin-13 production					GO:0017016	small GTPase binding											GO:0030425	dendrite
GO:0032752	positive regulation of interleukin-3 production					GO:0017048	small GTPase binding											GO:0030449	regulation of complement activation
GO:0032753	positive regulation of interleukin-4 production					GO:0017144	xenobiotic metabolic process											GO:0030500	regulation of bone mineralization
GO:0032754	positive regulation of interleukin-5 production					GO:0017151	DEAD/H-box RNA helicase binding											GO:0030544	Hsp70 protein binding
GO:0032760	positive regulation of tumor necrosis factor production					GO:0019048	modulation by virus of host process											GO:0030545	signaling receptor regulator activity
GO:0032781	positive regulation of ATP-dependent activity					GO:0019049	virus-mediated perturbation of host defense response											GO:0030593	neutrophil chemotaxis
GO:0032782	bile acid secretion					GO:0019145	aminobutyraldehyde dehydrogenase activity											GO:0030838	positive regulation of actin filament polymerization
GO:0032809	neuronal cell body membrane					GO:0019827	stem cell population maintenance											GO:0030850	prostate gland development
GO:0033008	positive regulation of mast cell activation involved in immune response					GO:0019841	retinol binding											GO:0030881	beta-2-microglobulin binding
GO:0033130	acetylcholine receptor binding					GO:0019888	protein phosphatase regulator activity											GO:0030883	endogenous lipid antigen binding
GO:0033189	response to vitamin A					GO:0019902	phosphatase binding											GO:0030884	exogenous lipid antigen binding
GO:0033231	carbohydrate export					GO:0020012	evasion of host immune response											GO:0030885	regulation of myeloid dendritic cell activation
GO:0033316	meiotic spindle assembly checkpoint signaling					GO:0021537	telencephalon development											GO:0030889	negative regulation of B cell proliferation
GO:0033339	pectoral fin development					GO:0021554	optic nerve development											GO:0030890	positive regulation of B cell proliferation
GO:0033503	HULC complex					GO:0021953	central nervous system neuron differentiation											GO:0030900	forebrain development
GO:0033549	MAP kinase phosphatase activity					GO:0021954	central nervous system neuron development											GO:0030971	receptor tyrosine kinase binding
GO:0033595	response to genistein					GO:0021960	anterior commissure morphogenesis											GO:0031091	platelet alpha granule
GO:0033630	positive regulation of cell adhesion mediated by integrin					GO:0022904	respiratory electron transport chain											GO:0031092	platelet alpha granule membrane
GO:0034067	protein localization to Golgi apparatus					GO:0023019	signal transduction involved in regulation of gene expression											GO:0031100	animal organ regeneration
GO:0034098	VCP-NPL4-UFD1 AAA ATPase complex					GO:0030097	hemopoiesis											GO:0031103	axon regeneration
GO:0034501	protein localization to kinetochore					GO:0030141	secretory granule											GO:0031210	phosphatidylcholine binding
GO:0034503	protein localization to nucleolar rDNA repeats					GO:0030183	B cell differentiation											GO:0031258	lamellipodium membrane
GO:0034517	ribophagy					GO:0030279	negative regulation of ossification											GO:0031267	small GTPase binding
GO:0034644	cellular response to UV					GO:0030308	negative regulation of cell growth											GO:0031274	positive regulation of pseudopodium assembly
GO:0034727	piecemeal microautophagy of the nucleus					GO:0030317	flagellated sperm motility											GO:0031328	positive regulation of cellular biosynthetic process
GO:0034875	caffeine oxidase activity					GO:0030325	adrenal gland development											GO:0031338	regulation of vesicle fusion
GO:0035014	phosphatidylinositol 3-kinase regulator activity					GO:0030501	positive regulation of bone mineralization											GO:0031490	chromatin DNA binding
GO:0035069	larval midgut histolysis					GO:0030512	negative regulation of transforming growth factor beta receptor signaling pathway											GO:0031527	filopodium membrane
GO:0035094	response to nicotine					GO:0030522	intracellular receptor signaling pathway											GO:0031528	microvillus membrane
GO:0035095	behavioral response to nicotine					GO:0030545	signaling receptor regulator activity											GO:0031640	killing of cells of another organism
GO:0035096	larval midgut cell programmed cell death					GO:0030667	secretory granule membrane											GO:0031674	I band
GO:0035116	embryonic hindlimb morphogenesis					GO:0030682	symbiont-mediated perturbation of host defenses											GO:0031698	beta-2 adrenergic receptor binding
GO:0035173	histone kinase activity					GO:0030683	virus-mediated perturbation of host defense response											GO:0031981	nuclear lumen
GO:0035175	histone H3S10 kinase activity					GO:0030707	follicle cell of egg chamber development											GO:0032353	negative regulation of hormone biosynthetic process
GO:0035240	dopamine binding					GO:0030713	follicle cell of egg chamber stalk formation											GO:0032370	positive regulation of lipid transport
GO:0035255	ionotropic glutamate receptor binding					GO:0030813	positive regulation of nucleotide catabolic process											GO:0032410	negative regulation of transporter activity
GO:0035325	Toll-like receptor binding					GO:0030878	thyroid gland development											GO:0032451	demethylase activity
GO:0035469	determination of pancreatic left/right asymmetry					GO:0030900	forebrain development											GO:0032452	histone demethylase activity
GO:0035620	ceramide transfer activity					GO:0030968	endoplasmic reticulum unfolded protein response											GO:0032454	histone H3K9 demethylase activity
GO:0035622	intrahepatic bile duct development					GO:0031053	primary miRNA processing											GO:0032464	positive regulation of protein homooligomerization
GO:0035631	CD40 receptor complex					GO:0031076	embryonic camera-type eye development											GO:0032504	multicellular organism reproduction
GO:0035633	maintenance of blood-brain barrier					GO:0031145	anaphase-promoting complex-dependent catabolic process											GO:0032587	ruffle membrane
GO:0035719	tRNA import into nucleus					GO:0031267	small GTPase binding											GO:0032590	dendrite membrane
GO:0035725	sodium ion transmembrane transport					GO:0031268	pseudopodium organization											GO:0032591	dendritic spine membrane
GO:0035811	negative regulation of urine volume					GO:0031397	negative regulation of protein ubiquitination											GO:0032597	B cell receptor transport into membrane raft
GO:0035841	new growing cell tip					GO:0031463	Cul3-RING ubiquitin ligase complex											GO:0032600	chemokine receptor transport out of membrane raft
GO:0035970	peptidyl-threonine dephosphorylation					GO:0031490	chromatin DNA binding											GO:0032715	negative regulation of interleukin-6 production
GO:0035973	aggrephagy					GO:0031526	brush border membrane											GO:0032720	negative regulation of tumor necrosis factor production
GO:0035994	response to muscle stretch					GO:0031536	positive regulation of exit from mitosis											GO:0032729	positive regulation of type II interferon production
GO:0036126	sperm flagellum					GO:0031572	mitotic G2 DNA damage checkpoint signaling											GO:0032733	positive regulation of interleukin-10 production
GO:0036266	Cdc48p-Npl4p-Vms1p AAA ATPase complex					GO:0031625	ubiquitin protein ligase binding											GO:0032735	positive regulation of interleukin-12 production
GO:0036378	calcitriol biosynthetic process from calciol					GO:0031683	G-protein beta/gamma-subunit complex binding											GO:0032736	positive regulation of interleukin-13 production
GO:0036487	nitric-oxide synthase inhibitor activity					GO:0031953	negative regulation of protein autophosphorylation											GO:0032743	positive regulation of interleukin-2 production
GO:0036503	ERAD pathway					GO:0031962	nuclear mineralocorticoid receptor binding											GO:0032753	positive regulation of interleukin-4 production
GO:0038061	non-canonical NF-kappaB signal transduction					GO:0032332	positive regulation of chondrocyte differentiation											GO:0032755	positive regulation of interleukin-6 production
GO:0038063	collagen-activated tyrosine kinase receptor signaling pathway					GO:0032355	response to estradiol											GO:0032757	positive regulation of interleukin-8 production
GO:0038095	Fc-epsilon receptor signaling pathway					GO:0032722	positive regulation of chemokine production											GO:0032825	positive regulation of natural killer cell differentiation
GO:0038110	interleukin-2-mediated signaling pathway					GO:0032731	positive regulation of interleukin-1 beta production											GO:0032835	glomerulus development
GO:0038156	interleukin-3-mediated signaling pathway					GO:0032909	regulation of transforming growth factor beta2 production											GO:0032874	positive regulation of stress-activated MAPK cascade
GO:0040010	positive regulation of growth rate					GO:0032916	positive regulation of transforming growth factor beta3 production											GO:0032913	negative regulation of transforming growth factor beta3 production
GO:0040015	negative regulation of multicellular organism growth					GO:0033077	T cell differentiation in thymus											GO:0032947	molecular adaptor activity
GO:0040016	embryonic cleavage					GO:0033197	response to vitamin E											GO:0032984	protein-containing complex disassembly
GO:0042023	DNA endoreduplication					GO:0033391	chromatoid body											GO:0032989	cellular anatomical entity morphogenesis
GO:0042026	protein refolding					GO:0033592	RNA strand annealing activity											GO:0033017	sarcoplasmic reticulum membrane
GO:0042138	meiotic DNA double-strand break formation					GO:0033689	negative regulation of osteoblast proliferation											GO:0033077	T cell differentiation in thymus
GO:0042275	error-free postreplication DNA repair					GO:0034113	heterotypic cell-cell adhesion											GO:0033081	regulation of T cell differentiation in thymus
GO:0042276	error-prone translesion synthesis					GO:0034198	cellular response to amino acid starvation											GO:0033084	regulation of immature T cell proliferation in thymus
GO:0042448	progesterone metabolic process					GO:0034587	piRNA processing											GO:0033138	positive regulation of peptidyl-serine phosphorylation
GO:0042535	positive regulation of tumor necrosis factor production					GO:0034605	cellular response to heat											GO:0033209	tumor necrosis factor-mediated signaling pathway
GO:0042625	ATPase-coupled ion transmembrane transporter activity					GO:0034620	cellular response to unfolded protein											GO:0033280	response to vitamin D
GO:0042645	mitochondrial nucleoid					GO:0035050	embryonic heart tube development											GO:0033344	cholesterol efflux
GO:0042675	compound eye cone cell differentiation					GO:0035195	miRNA-mediated post-transcriptional gene silencing											GO:0033625	positive regulation of integrin activation
GO:0042737	xenobiotic catabolic process					GO:0035214	eye-antennal disc development											GO:0033634	positive regulation of cell-cell adhesion mediated by integrin
GO:0042738	xenobiotic catabolic process					GO:0035215	genital disc development											GO:0033700	phospholipid efflux
GO:0042759	long-chain fatty acid biosynthetic process					GO:0035217	labial disc development											GO:0034101	erythrocyte homeostasis
GO:0042826	histone deacetylase binding					GO:0035218	leg disc development											GO:0034107	negative regulation of erythrocyte clearance
GO:0042975	peroxisome proliferator activated receptor binding					GO:0035220	wing disc development											GO:0034109	homotypic cell-cell adhesion
GO:0043060	meiotic metaphase I homologous chromosome alignment					GO:0035224	genital disc anterior/posterior pattern formation											GO:0034113	heterotypic cell-cell adhesion
GO:0043196	varicosity					GO:0035231	cytoneme assembly											GO:0034119	negative regulation of erythrocyte aggregation
GO:0043215	daunorubicin transport					GO:0035232	germ cell attraction											GO:0034190	apolipoprotein receptor binding
GO:0043306	positive regulation of mast cell degranulation					GO:0035259	nuclear glucocorticoid receptor binding											GO:0034237	protein kinase A regulatory subunit binding
GO:0043313	regulation of neutrophil degranulation					GO:0035262	gonad morphogenesis											GO:0034361	very-low-density lipoprotein particle
GO:0043332	mating projection tip					GO:0035265	organ growth											GO:0034366	spherical high-density lipoprotein particle
GO:0043403	skeletal muscle tissue regeneration					GO:0035270	endocrine system development											GO:0034371	chylomicron remodeling
GO:0043422	protein kinase B binding					GO:0035277	spiracle morphogenesis, open tracheal system											GO:0034374	low-density lipoprotein particle remodeling
GO:0043507	positive regulation of JUN kinase activity					GO:0035288	anterior head segmentation											GO:0034375	high-density lipoprotein particle remodeling
GO:0043508	negative regulation of JUN kinase activity					GO:0035289	posterior head segmentation											GO:0034378	chylomicron assembly
GO:0043518	negative regulation of DNA damage response, signal transduction by p53 class mediator					GO:0035290	trunk segmentation											GO:0034380	high-density lipoprotein particle assembly
GO:0043576	regulation of respiratory gaseous exchange					GO:0035335	peptidyl-tyrosine dephosphorylation											GO:0034384	high-density lipoprotein particle clearance
GO:0043666	regulation of phosphoprotein phosphatase activity					GO:0035455	response to interferon-alpha											GO:0035162	embryonic hemopoiesis
GO:0043951	negative regulation of cAMP-mediated signaling					GO:0035725	sodium ion transmembrane transport											GO:0035375	zymogen binding
GO:0044304	main axon					GO:0035869	ciliary transition zone											GO:0035579	specific granule membrane
GO:0044351	macropinocytosis					GO:0035914	skeletal muscle cell differentiation											GO:0035686	sperm fibrous sheath
GO:0044387	negative regulation of protein kinase activity by regulation of protein phosphorylation					GO:0035987	endodermal cell differentiation											GO:0035709	memory T cell activation
GO:0044752	response to human chorionic gonadotropin					GO:0038007	netrin-activated signaling pathway											GO:0035712	T-helper 2 cell activation
GO:0044783	mitotic G1 DNA damage checkpoint signaling					GO:0038092	nodal signaling pathway											GO:0035714	cellular response to nitrogen dioxide
GO:0044840	gut granule					GO:0040020	regulation of meiotic nuclear division											GO:0035782	mature natural killer cell chemotaxis
GO:0044841	gut granule membrane					GO:0040028	regulation of vulval development											GO:0035783	CD4-positive, alpha-beta T cell costimulation
GO:0045019	negative regulation of nitric oxide biosynthetic process					GO:0040029	epigenetic regulation of gene expression											GO:0035821	modulation of process of another organism
GO:0045047	protein targeting to ER					GO:0040039	inductive cell migration											GO:0035855	megakaryocyte development
GO:0045143	homologous chromosome segregation					GO:0040040	thermosensory behavior											GO:0036018	cellular response to erythropoietin
GO:0045144	meiotic sister chromatid segregation					GO:0042060	wound healing											GO:0036126	sperm flagellum
GO:0045299	otolith mineralization					GO:0042078	germ-line stem cell division											GO:0036303	lymph vessel morphogenesis
GO:0045332	phospholipid translocation					GO:0042098	T cell proliferation											GO:0036305	ameloblast differentiation
GO:0045401	positive regulation of interleukin-3 production					GO:0042100	B cell proliferation											GO:0036344	platelet morphogenesis
GO:0045425	positive regulation of granulocyte macrophage colony-stimulating factor production					GO:0042177	negative regulation of protein catabolic process											GO:0036394	amylase secretion
GO:0045453	bone resorption					GO:0042307	positive regulation of protein import into nucleus											GO:0036465	synaptic vesicle recycling
GO:0045579	positive regulation of B cell differentiation					GO:0042445	hormone metabolic process											GO:0036477	somatodendritic compartment
GO:0045588	positive regulation of gamma-delta T cell differentiation					GO:0042623	ATP hydrolysis activity											GO:0038162	erythropoietin-mediated signaling pathway
GO:0045591	positive regulation of regulatory T cell differentiation					GO:0042795	snRNA transcription by RNA polymerase II											GO:0038165	oncostatin-M-mediated signaling pathway
GO:0045630	positive regulation of T-helper 2 cell differentiation					GO:0043130	ubiquitin binding											GO:0038195	urokinase plasminogen activator signaling pathway
GO:0045648	positive regulation of erythrocyte differentiation					GO:0043176	amine binding											GO:0042060	wound healing
GO:0045663	positive regulation of myoblast differentiation					GO:0043312	neutrophil degranulation											GO:0042103	positive regulation of T cell homeostatic proliferation
GO:0045719	negative regulation of glycogen biosynthetic process					GO:0043330	response to exogenous dsRNA											GO:0042104	positive regulation of activated T cell proliferation
GO:0045746	negative regulation of Notch signaling pathway					GO:0043395	heparan sulfate proteoglycan binding											GO:0042157	lipoprotein metabolic process
GO:0045780	positive regulation of bone resorption					GO:0043425	bHLH transcription factor binding											GO:0042175	nuclear outer membrane-endoplasmic reticulum membrane network
GO:0045814	negative regulation of gene expression, epigenetic					GO:0043621	protein self-association											GO:0042307	positive regulation of protein import into nucleus
GO:0045815	transcription initiation-coupled chromatin remodeling					GO:0043666	regulation of phosphoprotein phosphatase activity											GO:0042393	histone binding
GO:0045835	negative regulation of meiotic nuclear division					GO:0043697	cell dedifferentiation											GO:0042488	positive regulation of odontogenesis of dentin-containing tooth
GO:0045886	negative regulation of synaptic assembly at neuromuscular junction					GO:0043903	regulation of biological process involved in symbiotic interaction											GO:0042531	positive regulation of tyrosine phosphorylation of STAT protein
GO:0045947	negative regulation of translational initiation					GO:0044344	cellular response to fibroblast growth factor stimulus											GO:0042581	specific granule
GO:0045986	negative regulation of smooth muscle contraction					GO:0044413	symbiont-mediated perturbation of host defenses											GO:0042608	T cell receptor binding
GO:0046068	cGMP metabolic process					GO:0044415	symbiont-mediated perturbation of host defenses											GO:0042627	chylomicron
GO:0046500	S-adenosylmethionine metabolic process					GO:0044798	transcription regulator complex											GO:0042632	cholesterol homeostasis
GO:0046581	intercellular canaliculus					GO:0045059	positive thymic T cell selection											GO:0042730	fibrinolysis
GO:0046618	xenobiotic export from cell					GO:0045060	negative thymic T cell selection											GO:0042803	protein homodimerization activity
GO:0046624	sphingolipid transporter activity					GO:0045071	negative regulation of viral genome replication											GO:0042809	nuclear vitamin D receptor binding
GO:0046625	sphingolipid binding					GO:0045137	development of primary sexual characteristics											GO:0042826	histone deacetylase binding
GO:0046849	bone remodeling					GO:0045171	intercellular bridge											GO:0043025	neuronal cell body
GO:0046852	positive regulation of bone remodeling					GO:0045182	translation regulator activity											GO:0043032	positive regulation of macrophage activation
GO:0048019	receptor antagonist activity					GO:0045187	regulation of circadian sleep/wake cycle, sleep											GO:0043168	anion binding
GO:0048048	embryonic eye morphogenesis					GO:0045216	cell-cell junction organization											GO:0043197	dendritic spine
GO:0048058	compound eye corneal lens development					GO:0045329	carnitine biosynthetic process											GO:0043198	dendritic shaft
GO:0048219	inter-Golgi cisterna vesicle-mediated transport					GO:0045333	cellular respiration											GO:0043202	lysosomal lumen
GO:0048273	mitogen-activated protein kinase p38 binding					GO:0045429	positive regulation of nitric oxide biosynthetic process											GO:0043236	laminin binding
GO:0048280	vesicle fusion with Golgi apparatus					GO:0045433	male courtship behavior, veined wing generated song production											GO:0043267	negative regulation of potassium ion transport
GO:0048368	lateral mesoderm development					GO:0045577	regulation of B cell differentiation											GO:0043312	neutrophil degranulation
GO:0048566	embryonic digestive tract development					GO:0045588	positive regulation of gamma-delta T cell differentiation											GO:0043382	positive regulation of memory T cell differentiation
GO:0048633	positive regulation of skeletal muscle tissue growth					GO:0045599	negative regulation of fat cell differentiation											GO:0043388	positive regulation of DNA binding
GO:0048691	positive regulation of axon extension involved in regeneration					GO:0045668	negative regulation of osteoblast differentiation											GO:0043403	skeletal muscle tissue regeneration
GO:0048696	regulation of collateral sprouting in absence of injury					GO:0045670	regulation of osteoclast differentiation											GO:0043406	positive regulation of MAP kinase activity
GO:0048709	oligodendrocyte differentiation					GO:0045725	positive regulation of glycogen biosynthetic process											GO:0043539	protein serine/threonine kinase activator activity
GO:0048715	negative regulation of oligodendrocyte differentiation					GO:0045743	positive regulation of fibroblast growth factor receptor signaling pathway											GO:0043624	protein-containing complex disassembly
GO:0048840	otolith development					GO:0045821	positive regulation of glycolytic process											GO:0043627	response to estrogen
GO:0050649	testosterone 6-beta-hydroxylase activity					GO:0045840	positive regulation of mitotic nuclear division											GO:0043691	reverse cholesterol transport
GO:0050764	regulation of phagocytosis					GO:0045861	negative regulation of proteolysis											GO:0044319	wound healing, spreading of cells
GO:0050873	brown fat cell differentiation					GO:0045930	negative regulation of mitotic cell cycle											GO:0044458	motile cilium assembly
GO:0050881	musculoskeletal movement					GO:0045947	negative regulation of translational initiation											GO:0045059	positive thymic T cell selection
GO:0050910	detection of mechanical stimulus involved in sensory perception of sound					GO:0046331	lateral inhibition											GO:0045078	positive regulation of type II interferon production
GO:0050998	nitric-oxide synthase binding					GO:0046641	positive regulation of alpha-beta T cell proliferation											GO:0045086	positive regulation of interleukin-2 production
GO:0051001	negative regulation of nitric-oxide synthase activity					GO:0046688	response to copper ion											GO:0045089	positive regulation of innate immune response
GO:0051023	regulation of immunoglobulin production					GO:0046982	protein heterodimerization activity											GO:0045120	pronucleus
GO:0051082	unfolded protein binding					GO:0047105	4-trimethylammoniobutyraldehyde dehydrogenase activity											GO:0045177	apical part of cell
GO:0051228	mitotic spindle disassembly					GO:0048066	developmental pigmentation											GO:0045296	cadherin binding
GO:0051306	mitotic sister chromatid separation					GO:0048098	antennal joint development											GO:0045404	positive regulation of interleukin-4 production
GO:0051316	attachment of meiotic spindle microtubules to kinetochore					GO:0048099	anterior/posterior lineage restriction, imaginal disc											GO:0045416	positive regulation of interleukin-8 production
GO:0051379	epinephrine binding					GO:0048100	wing disc anterior/posterior pattern formation											GO:0045523	interleukin-27 receptor binding
GO:0051380	norepinephrine binding					GO:0048304	positive regulation of isotype switching to IgG isotypes											GO:0045577	regulation of B cell differentiation
GO:0051393	alpha-actinin binding					GO:0048333	mesodermal cell differentiation											GO:0045590	negative regulation of regulatory T cell differentiation
GO:0051443	positive regulation of ubiquitin-protein transferase activity					GO:0048337	positive regulation of mesodermal cell fate specification											GO:0045600	positive regulation of fat cell differentiation
GO:0051457	maintenance of protein location in nucleus					GO:0048339	paraxial mesoderm development											GO:0045626	negative regulation of T-helper 1 cell differentiation
GO:0051525	NFAT protein binding					GO:0048340	paraxial mesoderm morphogenesis											GO:0045630	positive regulation of T-helper 2 cell differentiation
GO:0051599	response to hydrostatic pressure					GO:0048365	small GTPase binding											GO:0045645	positive regulation of eosinophil differentiation
GO:0051686	establishment of ER localization					GO:0048471	perinuclear region of cytoplasm											GO:0045648	positive regulation of erythrocyte differentiation
GO:0051721	protein phosphatase 2A binding					GO:0048515	spermatid differentiation											GO:0045663	positive regulation of myoblast differentiation
GO:0051919	positive regulation of fibrinolysis					GO:0048539	bone marrow development											GO:0045665	negative regulation of neuron differentiation
GO:0051930	regulation of sensory perception of pain					GO:0048546	digestive tract morphogenesis											GO:0045666	positive regulation of neuron differentiation
GO:0051974	negative regulation of telomerase activity					GO:0048593	camera-type eye morphogenesis											GO:0045730	respiratory burst
GO:0055012	ventricular cardiac muscle cell differentiation					GO:0048596	embryonic camera-type eye morphogenesis											GO:0045742	positive regulation of epidermal growth factor receptor signaling pathway
GO:0055026	negative regulation of cardiac muscle tissue development					GO:0048617	embryonic foregut morphogenesis											GO:0045762	positive regulation of adenylate cyclase activity
GO:0060010	Sertoli cell fate commitment					GO:0048701	embryonic cranial skeleton morphogenesis											GO:0045766	positive regulation of angiogenesis
GO:0060037	pharyngeal system development					GO:0048706	embryonic skeletal system development											GO:0045780	positive regulation of bone resorption
GO:0060044	negative regulation of cardiac muscle cell proliferation					GO:0048707	instar larval or pupal morphogenesis											GO:0045787	positive regulation of cell cycle
GO:0060045	positive regulation of cardiac muscle cell proliferation					GO:0048737	imaginal disc-derived appendage development											GO:0045835	negative regulation of meiotic nuclear division
GO:0060213	positive regulation of nuclear-transcribed mRNA poly(A) tail shortening					GO:0048800	antennal morphogenesis											GO:0045940	positive regulation of steroid metabolic process
GO:0060266	negative regulation of respiratory burst involved in inflammatory response					GO:0048801	antennal joint morphogenesis											GO:0045944	positive regulation of transcription by RNA polymerase II
GO:0060350	endochondral bone morphogenesis					GO:0048813	dendrite morphogenesis											GO:0046014	negative regulation of T cell homeostatic proliferation
GO:0060402	calcium ion transport into cytosol					GO:0048863	stem cell differentiation											GO:0046340	diacylglycerol catabolic process
GO:0060438	trachea development					GO:0048864	stem cell development											GO:0046427	positive regulation of receptor signaling pathway via JAK-STAT
GO:0060534	trachea cartilage development					GO:0050678	regulation of epithelial cell proliferation											GO:0046488	phosphatidylinositol metabolic process
GO:0060591	chondroblast differentiation					GO:0050682	AF-2 domain binding											GO:0046697	decidualization
GO:0060742	epithelial cell differentiation involved in prostate gland development					GO:0050690	virus-mediated perturbation of host defense response											GO:0046834	lipid phosphorylation
GO:0060743	epithelial cell maturation involved in prostate gland development					GO:0050728	negative regulation of inflammatory response											GO:0046852	positive regulation of bone remodeling
GO:0060766	negative regulation of androgen receptor signaling pathway					GO:0050732	negative regulation of peptidyl-tyrosine phosphorylation											GO:0046854	phosphatidylinositol phosphate biosynthetic process
GO:0061092	positive regulation of phospholipid translocation					GO:0050821	protein stabilization											GO:0046887	positive regulation of hormone secretion
GO:0061163	endoplasmic reticulum polarization					GO:0050852	T cell receptor signaling pathway											GO:0046888	negative regulation of hormone secretion
GO:0061164	endoplasmic reticulum polarization					GO:0050853	B cell receptor signaling pathway											GO:0046934	1-phosphatidylinositol-4,5-bisphosphate 3-kinase activity
GO:0061165	endoplasmic reticulum polarization					GO:0050855	regulation of B cell receptor signaling pathway											GO:0046966	nuclear thyroid hormone receptor binding
GO:0061166	endoplasmic reticulum polarization					GO:0050857	positive regulation of antigen receptor-mediated signaling pathway											GO:0046982	protein heterodimerization activity
GO:0061186	negative regulation of silent mating-type cassette heterochromatin formation					GO:0050927	positive regulation of positive chemotaxis											GO:0048006	antigen processing and presentation, endogenous lipid antigen via MHC class Ib
GO:0061885	positive regulation of mini excitatory postsynaptic potential					GO:0051098	regulation of binding											GO:0048007	antigen processing and presentation, exogenous lipid antigen via MHC class Ib
GO:0070059	intrinsic apoptotic signaling pathway in response to endoplasmic reticulum stress					GO:0051209	release of sequestered calcium ion into cytosol											GO:0048020	CCR chemokine receptor binding
GO:0070092	regulation of glucagon secretion					GO:0051287	NAD binding											GO:0048240	sperm capacitation
GO:0070207	protein homotrimerization					GO:0051289	protein homotetramerization											GO:0048265	response to pain
GO:0070300	phosphatidic acid binding					GO:0051480	regulation of cytosolic calcium ion concentration											GO:0048266	behavioral response to pain
GO:0070384	Harderian gland development					GO:0051481	negative regulation of cytosolic calcium ion concentration											GO:0048286	lung alveolus development
GO:0070498	interleukin-1-mediated signaling pathway					GO:0051496	positive regulation of stress fiber assembly											GO:0048471	perinuclear region of cytoplasm
GO:0070576	vitamin D 24-hydroxylase activity					GO:0051607	defense response to virus											GO:0048488	synaptic vesicle endocytosis
GO:0070651	nonfunctional rRNA decay					GO:0051805	evasion of host immune response											GO:0048514	blood vessel morphogenesis
GO:0070659	inner ear sensory epithelium regeneration					GO:0051807	symbiont-mediated perturbation of host defenses											GO:0048515	spermatid differentiation
GO:0070660	inner ear receptor cell differentiation involved in inner ear sensory epithelium regeneration					GO:0051832	symbiont-mediated perturbation of host defenses											GO:0048535	lymph node development
GO:0070885	negative regulation of calcineurin-NFAT signaling cascade					GO:0051834	symbiont-mediated perturbation of host defenses											GO:0048666	neuron development
GO:0070935	3'-UTR-mediated mRNA stabilization					GO:0051894	positive regulation of focal adhesion assembly											GO:0048685	negative regulation of collateral sprouting of intact axon in response to injury
GO:0070979	protein K11-linked ubiquitination					GO:0052564	response to host immune response											GO:0048699	generation of neurons
GO:0070987	error-free translesion synthesis					GO:0052572	response to host immune response											GO:0048762	mesenchymal cell differentiation
GO:0070989	oxidative demethylation					GO:0055034	Bolwig's organ development											GO:0048873	homeostasis of number of cells within a tissue
GO:0071217	cellular response to external biotic stimulus					GO:0055037	recycling endosome											GO:0050680	negative regulation of epithelial cell proliferation
GO:0071223	cellular response to lipoteichoic acid					GO:0055123	digestive system development											GO:0050709	negative regulation of protein secretion
GO:0071226	cellular response to molecule of fungal origin					GO:0060021	roof of mouth development											GO:0050714	positive regulation of protein secretion
GO:0071259	cellular response to magnetism					GO:0060039	pericardium development											GO:0050775	positive regulation of dendrite morphogenesis
GO:0071347	cellular response to interleukin-1					GO:0060041	retina development in camera-type eye											GO:0050811	GABA receptor binding
GO:0071352	cellular response to interleukin-2					GO:0060042	retina morphogenesis in camera-type eye											GO:0050821	protein stabilization
GO:0071386	cellular response to corticosterone stimulus					GO:0060070	canonical Wnt signaling pathway											GO:0050853	B cell receptor signaling pathway
GO:0071404	cellular response to low-density lipoprotein particle stimulus					GO:0060075	regulation of resting membrane potential											GO:0050881	musculoskeletal movement
GO:0071422	succinate transmembrane transport					GO:0060147	regulation of post-transcriptional gene silencing											GO:0050995	negative regulation of lipid catabolic process
GO:0071455	cellular response to hyperoxia					GO:0060290	transdifferentiation											GO:0050996	positive regulation of lipid catabolic process
GO:0071456	cellular response to hypoxia					GO:0060293	germ plasm											GO:0051092	positive regulation of NF-kappaB transcription factor activity
GO:0071466	cellular response to xenobiotic stimulus					GO:0060348	bone development											GO:0051135	positive regulation of NK T cell activation
GO:0071548	response to dexamethasone					GO:0060402	calcium ion transport into cytosol											GO:0051138	positive regulation of NK T cell differentiation
GO:0071550	death-inducing signaling complex assembly					GO:0060538	skeletal muscle organ development											GO:0051209	release of sequestered calcium ion into cytosol
GO:0071596	ubiquitin-dependent protein catabolic process via the N-end rule pathway					GO:0060581	cell fate commitment involved in pattern specification											GO:0051276	chromosome organization
GO:0071630	nuclear protein quality control by the ubiquitin-proteasome system					GO:0060900	embryonic camera-type eye formation											GO:0051281	positive regulation of release of sequestered calcium ion into cytosol
GO:0071728	beak development					GO:0060914	heart formation											GO:0051291	protein heterooligomerization
GO:0071729	beak morphogenesis					GO:0060964	regulation of miRNA-mediated gene silencing											GO:0051365	cellular response to potassium ion starvation
GO:0071732	cellular response to nitric oxide					GO:0060966	regulation of gene silencing by regulatory ncRNA											GO:0051427	hormone receptor binding
GO:0071872	cellular response to epinephrine stimulus					GO:0061008	hepaticobiliary system development											GO:0051480	regulation of cytosolic calcium ion concentration
GO:0071880	adenylate cyclase-activating adrenergic receptor signaling pathway					GO:0061025	membrane fusion											GO:0051602	response to electrical stimulus
GO:0071907	determination of digestive tract left/right asymmetry					GO:0061045	negative regulation of wound healing											GO:0051668	localization within membrane
GO:0071910	determination of liver left/right asymmetry					GO:0061337	cardiac conduction											GO:0051674	localization of cell
GO:0072378	blood coagulation, fibrin clot formation					GO:0061371	determination of heart left/right asymmetry											GO:0051861	glycolipid binding
GO:0072380	TRC complex					GO:0061386	closure of optic fissure											GO:0051879	Hsp90 protein binding
GO:0072593	reactive oxygen species metabolic process					GO:0061525	hindgut development											GO:0051897	positive regulation of phosphatidylinositol 3-kinase/protein kinase B signal transduction
GO:0072671	mitochondria-associated ubiquitin-dependent protein catabolic process					GO:0061630	ubiquitin protein ligase activity											GO:0055093	response to hyperoxia
GO:0090073	positive regulation of protein homodimerization activity					GO:0061767	negative regulation of lung blood pressure											GO:0055102	lipase inhibitor activity
GO:0090089	regulation of dipeptide transport					GO:0070161	anchoring junction											GO:0060039	pericardium development
GO:0090102	cochlea development					GO:0070306	lens fiber cell differentiation											GO:0060054	positive regulation of epithelial cell proliferation involved in wound healing
GO:0090237	regulation of arachidonic acid secretion					GO:0070410	co-SMAD binding											GO:0060076	excitatory synapse
GO:0090267	positive regulation of mitotic cell cycle spindle assembly checkpoint					GO:0070412	R-SMAD binding											GO:0060170	ciliary membrane
GO:0090336	positive regulation of brown fat cell differentiation					GO:0070413	trehalose metabolism in response to stress											GO:0060192	negative regulation of lipase activity
GO:0090400	stress-induced premature senescence					GO:0070878	primary miRNA binding											GO:0060228	phosphatidylcholine-sterol O-acyltransferase activator activity
GO:0090554	phosphatidylcholine floppase activity					GO:0070979	protein K11-linked ubiquitination											GO:0060314	regulation of ryanodine-sensitive calcium-release channel activity
GO:0090555	phosphatidylethanolamine flippase activity					GO:0071144	heteromeric SMAD protein complex											GO:0060322	head development
GO:0090699	regulation of spindle attachment to meiosis I kinetochore					GO:0071236	cellular response to antibiotic											GO:0060348	bone development
GO:0097027	ubiquitin-protein transferase activator activity					GO:0071294	cellular response to zinc ion											GO:0060402	calcium ion transport into cytosol
GO:0097039	protein linear polyubiquitination					GO:0071345	cellular response to cytokine stimulus											GO:0060474	positive regulation of flagellated sperm motility involved in capacitation
GO:0097057	TRAF2-GSTP1 complex					GO:0071359	cellular response to dsRNA											GO:0060485	mesenchyme development
GO:0097228	sperm principal piece					GO:0071546	pi-body											GO:0060541	respiratory system development
GO:0097421	liver regeneration					GO:0071547	piP-body											GO:0060621	negative regulation of cholesterol import
GO:0097505	Rad6-Rad18 complex					GO:0071560	cellular response to transforming growth factor beta stimulus											GO:0060695	negative regulation of cholesterol transporter activity
GO:0097602	cullin family protein binding					GO:0072001	renal system development											GO:0060742	epithelial cell differentiation involved in prostate gland development
GO:0097682	intracellular phosphatidylinositol-3,5-bisphosphate-sensitive monatomic cation channel activity					GO:0072422	DNA damage checkpoint signaling											GO:0060836	lymphatic endothelial cell differentiation
GO:0098586	cellular response to virus					GO:0072425	mitotic G2 DNA damage checkpoint signaling											GO:0060838	lymphatic endothelial cell fate commitment
GO:0098703	calcium ion import across plasma membrane					GO:0090087	regulation of peptide transport											GO:0061032	visceral serous pericardium development
GO:0098736	negative regulation of the force of heart contraction					GO:0090132	epithelium migration											GO:0061458	reproductive system development
GO:0098783	positive regulation of mitotic sister chromatid biorientation					GO:0090256	regulation of cell proliferation involved in imaginal disc-derived wing morphogenesis											GO:0061844	antimicrobial humoral immune response mediated by antimicrobial peptide
GO:0098839	postsynaptic density membrane					GO:0090259	regulation of retinal ganglion cell axon guidance											GO:0061851	leading edge of lamellipodium
GO:0099038	ceramide floppase activity					GO:0097065	anterior head development											GO:0070098	chemokine-mediated signaling pathway
GO:0099040	ceramide translocation					GO:0097110	scaffold protein binding											GO:0070106	interleukin-27-mediated signaling pathway
GO:0099130	estrogen binding					GO:0097164	ammonium ion metabolic process											GO:0070175	positive regulation of enamel mineralization
GO:0099131	monoatomic ion transmembrane transport					GO:0097191	extrinsic apoptotic signaling pathway											GO:0070207	protein homotrimerization
GO:0101020	estrogen 16-alpha-hydroxylase activity					GO:0097296	activation of cysteine-type endopeptidase activity involved in apoptotic signaling pathway											GO:0070236	negative regulation of activation-induced cell death of T cells
GO:0120109	mitotic telomere clustering and tethering at nuclear periphery					GO:0097308	cellular response to farnesol											GO:0070252	actin-mediated cell contraction
GO:0120110	interphase mitotic telomere clustering					GO:0097479	synaptic vesicle localization											GO:0070374	positive regulation of ERK1 and ERK2 cascade
GO:0140199	negative regulation of adenylate cyclase-activating adrenergic receptor signaling pathway involved in heart process					GO:0097602	cullin family protein binding											GO:0070405	ammonium ion binding
GO:1900035	negative regulation of cellular response to heat					GO:1900038	negative regulation of cellular response to hypoxia											GO:0070653	high-density lipoprotein particle receptor binding
GO:1900082	negative regulation of arginine catabolic process					GO:1900078	positive regulation of cellular response to insulin stimulus											GO:0070886	positive regulation of calcineurin-NFAT signaling cascade
GO:1900086	positive regulation of peptidyl-tyrosine autophosphorylation					GO:1900225	regulation of NLRP3 inflammasome complex assembly											GO:0071222	cellular response to lipopolysaccharide
GO:1900116	extracellular negative regulation of signal transduction					GO:1901203	positive regulation of extracellular matrix assembly											GO:0071229	cellular response to acid chemical
GO:1900153	positive regulation of nuclear-transcribed mRNA catabolic process, deadenylation-dependent decay					GO:1901224	positive regulation of non-canonical NF-kappaB signal transduction											GO:0071346	cellular response to type II interferon
GO:1900407	regulation of cellular response to oxidative stress					GO:1901606	alpha-amino acid catabolic process											GO:0071347	cellular response to interleukin-1
GO:1900451	positive regulation of glutamate receptor signaling pathway					GO:1902033	regulation of hematopoietic stem cell proliferation											GO:0071353	cellular response to interleukin-4
GO:1901000	regulation of response to salt stress					GO:1902036	regulation of hematopoietic stem cell differentiation											GO:0071356	cellular response to tumor necrosis factor
GO:1901098	positive regulation of autophagosome maturation					GO:1902254	negative regulation of intrinsic apoptotic signaling pathway by p53 class mediator											GO:0071380	cellular response to prostaglandin E stimulus
GO:1901529	positive regulation of anion channel activity					GO:1902459	positive regulation of stem cell population maintenance											GO:0071394	cellular response to testosterone stimulus
GO:1901557	response to fenofibrate					GO:1902750	negative regulation of cell cycle G2/M phase transition											GO:0071398	cellular response to fatty acid
GO:1901570	fatty acid derivative biosynthetic process					GO:1902895	positive regulation of miRNA transcription											GO:0071498	cellular response to fluid shear stress
GO:1901660	calcium ion export					GO:1902937	inward rectifier potassium channel complex											GO:0071560	cellular response to transforming growth factor beta stimulus
GO:1901673	regulation of mitotic spindle assembly					GO:1903243	negative regulation of cardiac muscle hypertrophy in response to stress											GO:0071636	positive regulation of transforming growth factor beta production
GO:1901741	positive regulation of myoblast fusion					GO:1903393	positive regulation of adherens junction organization											GO:0071638	negative regulation of monocyte chemotactic protein-1 production
GO:1901925	negative regulation of protein import into nucleus during spindle assembly checkpoint					GO:1903428	positive regulation of reactive oxygen species biosynthetic process											GO:0071663	positive regulation of granzyme B production
GO:1902042	negative regulation of extrinsic apoptotic signaling pathway via death domain receptors					GO:1903845	negative regulation of cellular response to transforming growth factor beta stimulus											GO:0071723	lipopeptide binding
GO:1902083	negative regulation of peptidyl-cysteine S-nitrosylation					GO:1903901	negative regulation of viral life cycle											GO:0071803	positive regulation of podosome assembly
GO:1902230	negative regulation of intrinsic apoptotic signaling pathway in response to DNA damage					GO:1904591	positive regulation of protein import											GO:0071864	positive regulation of cell proliferation in bone marrow
GO:1902563	regulation of neutrophil activation					GO:1904668	positive regulation of ubiquitin protein ligase activity											GO:0071866	negative regulation of apoptotic process in bone marrow cell
GO:1903249	negative regulation of citrulline biosynthetic process					GO:1904888	cranial skeletal system development											GO:0071954	chemokine (C-C motif) ligand 11 production
GO:1903265	positive regulation of tumor necrosis factor-mediated signaling pathway					GO:1905904	positive regulation of mesoderm formation											GO:0072001	renal system development
GO:1903380	positive regulation of mitotic chromosome condensation					GO:1990511	piRNA processing											GO:0072006	nephron development
GO:1903413	cellular response to bile acid					GO:2000010	positive regulation of protein localization to cell surface											GO:0072010	glomerular epithelium development
GO:1903416	response to glycoside					GO:2000035	regulation of stem cell division											GO:0072112	podocyte differentiation
GO:1903427	negative regulation of reactive oxygen species biosynthetic process					GO:2000274	regulation of epithelial cell migration, open tracheal system											GO:0072139	glomerular parietal epithelial cell differentiation
GO:1903721	positive regulation of I-kappaB phosphorylation					GO:2000294	positive regulation of defecation											GO:0072358	circulatory system development
GO:1903779	regulation of cardiac conduction					GO:2000473	positive regulation of hematopoietic stem cell migration											GO:0072359	circulatory system development
GO:1903924	estradiol binding					GO:2000543	positive regulation of gastrulation											GO:0072562	blood microparticle
GO:1903925	response to bisphenol A					GO:2000647	negative regulation of stem cell proliferation											GO:0090023	positive regulation of neutrophil chemotaxis
GO:1904121	phosphatidylethanolamine transfer activity					GO:2000648	positive regulation of stem cell proliferation											GO:0090026	positive regulation of monocyte chemotaxis
GO:1904478	regulation of intestinal absorption					GO:2000737	negative regulation of stem cell differentiation											GO:0090073	positive regulation of protein homodimerization activity
GO:1904504	positive regulation of lipophagy					GO:2001171	positive regulation of ATP biosynthetic process											GO:0090091	positive regulation of extracellular matrix disassembly
GO:1905042	negative regulation of epithelium regeneration					GO:2001238	positive regulation of extrinsic apoptotic signaling pathway											GO:0090184	positive regulation of kidney development
GO:1905606	regulation of presynapse assembly																	GO:0090200	positive regulation of release of cytochrome c from mitochondria
GO:1905665	positive regulation of calcium ion import across plasma membrane																	GO:0090263	positive regulation of canonical Wnt signaling pathway
GO:1905824	positive regulation of mitotic sister chromatid arm separation																	GO:0090290	positive regulation of osteoclast proliferation
GO:1905870	positive regulation of 3'-UTR-mediated mRNA stabilization																	GO:0090505	epiboly involved in wound healing
GO:1990034	calcium ion export across plasma membrane																	GO:0090630	activation of GTPase activity
GO:1990112	RQC complex																	GO:0097006	regulation of plasma lipoprotein particle levels
GO:1990116	ribosome-associated ubiquitin-dependent protein catabolic process																	GO:0097110	scaffold protein binding
GO:1990139	protein localization to nuclear periphery																	GO:0097164	ammonium ion metabolic process
GO:1990171	SCF complex disassembly in response to cadmium stress																	GO:0097186	amelogenesis
GO:1990264	peptidyl-tyrosine dephosphorylation involved in inactivation of protein kinase activity																	GO:0097193	intrinsic apoptotic signaling pathway
GO:1990303	UBR1-RAD6 ubiquitin ligase complex																	GO:0097194	execution phase of apoptosis
GO:1990304	MUB1-RAD6-UBR2 ubiquitin ligase complex																	GO:0097197	tetraspanin-enriched microdomain
GO:1990385	meiotic spindle midzone																	GO:0097228	sperm principal piece
GO:1990604	IRE1-TRAF2-ASK1 complex																	GO:0097447	dendritic tree
GO:1990911	response to psychosocial stress																	GO:0098751	bone cell development
GO:1990962	xenobiotic transport across blood-brain barrier																	GO:0098791	Golgi apparatus subcompartment
GO:1990963	establishment of blood-retinal barrier																	GO:0098827	endoplasmic reticulum subcompartment
GO:2000060	positive regulation of ubiquitin-dependent protein catabolic process																	GO:0099504	synaptic vesicle cycle
GO:2000252	negative regulation of feeding behavior																	GO:0099568	cytoplasmic region
GO:2000272	negative regulation of signaling receptor activity																	GO:0106015	negative regulation of inflammatory response to wounding
GO:2000283	negative regulation of amino acid biosynthetic process																	GO:0106016	positive regulation of inflammatory response to wounding
GO:2000331	regulation of terminal button organization																	GO:0198738	cell-cell signaling by wnt
GO:2000481	positive regulation of cAMP-dependent protein kinase activity																	GO:1900006	positive regulation of dendrite development
GO:2000623	negative regulation of nuclear-transcribed mRNA catabolic process, nonsense-mediated decay																	GO:1900024	regulation of substrate adhesion-dependent cell spreading
GO:2000639	negative regulation of SREBP signaling pathway																	GO:1900281	positive regulation of CD4-positive, alpha-beta T cell costimulation
GO:2000969	positive regulation of AMPA receptor activity																	GO:1901363	heterocyclic compound binding
GO:2001184	positive regulation of interleukin-12 production																	GO:1901568	fatty acid derivative metabolic process
GO:2001225	regulation of chloride transport																	GO:1901731	positive regulation of platelet aggregation
GO:2001238	positive regulation of extrinsic apoptotic signaling pathway																	GO:1901741	positive regulation of myoblast fusion
GO:2001259	positive regulation of cation channel activity																	GO:1904328	regulation of myofibroblast contraction
																		GO:1904591	positive regulation of protein import
																		GO:1905516	positive regulation of fertilization
																		GO:1990830	cellular response to leukemia inhibitory factor
																		GO:2000036	regulation of stem cell population maintenance
																		GO:2000045	regulation of G1/S transition of mitotic cell cycle
																		GO:2000225	negative regulation of testosterone biosynthetic process
																		GO:2000257	regulation of protein activation cascade
																		GO:2000329	negative regulation of T-helper 17 cell lineage commitment
																		GO:2000344	positive regulation of acrosome reaction
																		GO:2000392	regulation of lamellipodium morphogenesis
																		GO:2000412	positive regulation of thymocyte migration
																		GO:2000465	regulation of glycogen (starch) synthase activity
																		GO:2000503	positive regulation of natural killer cell chemotaxis
																		GO:2000508	regulation of dendritic cell chemotaxis
																		GO:2000513	positive regulation of granzyme A production
																		GO:2000518	negative regulation of T-helper 1 cell activation
																		GO:2000538	positive regulation of B cell chemotaxis
																		GO:2000553	positive regulation of T-helper 2 cell cytokine production
																		GO:2000556	positive regulation of T-helper 1 cell cytokine production
																		GO:2000558	positive regulation of immunoglobulin production in mucosal tissue
																		GO:2000562	negative regulation of CD4-positive, alpha-beta T cell proliferation
																		GO:2000563	positive regulation of CD4-positive, alpha-beta T cell proliferation
																		GO:2000566	positive regulation of CD8-positive, alpha-beta T cell proliferation
																		GO:2000568	positive regulation of memory T cell activation
																		GO:2000570	positive regulation of T-helper 2 cell activation
																		GO:2000572	positive regulation of interleukin-4-dependent isotype switching to IgE isotypes
																		GO:2000647	negative regulation of stem cell proliferation
																		GO:2000768	positive regulation of nephron tubule epithelial cell differentiation
																		GO:2000866	positive regulation of estradiol secretion
																		GO:2000910	negative regulation of sterol import
																		GO:2001069	glycogen binding
																		GO:2001199	negative regulation of dendritic cell differentiation
																		GO:2001235	positive regulation of apoptotic signaling pathway
																		GO:2001237	negative regulation of extrinsic apoptotic signaling pathway
																		GO:2001243	negative regulation of intrinsic apoptotic signaling pathway
																		GO:2001268	negative regulation of cysteine-type endopeptidase activity involved in apoptotic signaling pathway
