# Supplementary material for: Convergent genome evolution shaped the emergence of terrestrial animals
Source: Nature. 2025 Nov 12;649(8097):638–46. doi: 10.1038/s41586-025-09722-4 (PMC12804077; doi:10.1038/s41586-025-09722-4)
Supplement: Supplementary file 4 — Supplementary Tables 1–22. [file 41586_2025_9722_MOESM4_ESM.zip › 2025-04-08524C-s4/supplementary_table_7.xlsx]

## Sheet: shared 10 HGs among four events
UniProt annotation
Expanded HG shared in Bdelloidea, Onychophora, Myriapoda and Tetrapoda (Human as example)
Organism	Entry	Entry Name	Protein names	Gene Names	Length	Transmembrane	Intramembrane	Subcellular location [CC]	Topological domain
Homo sapiens (Human)	P31513	FMO3_HUMAN	Flavin-containing monooxygenase 3 (EC 1.14.13.148) (EC 1.14.13.32) (EC 1.14.13.8) (Dimethylaniline monooxygenase [N-oxide-forming] 3) (Dimethylaniline oxidase 3) (FMO II) (FMO form 2) (Hepatic flavin-containing monooxygenase 3) (FMO 3) (Trimethylamine monooxygenase)	FMO3	532	TRANSMEM 510..530; /note="Helical"; /evidence="ECO:0000255"		SUBCELLULAR LOCATION: Microsome membrane {ECO:0000250|UniProtKB:P32417}; Single-pass membrane protein {ECO:0000255}. Endoplasmic reticulum membrane {ECO:0000250|UniProtKB:P32417}; Single-pass membrane protein {ECO:0000255}.
Homo sapiens (Human)	Q01740	FMO1_HUMAN	Flavin-containing monooxygenase 1 (EC 1.14.13.148) (EC 1.14.13.8) (Dimethylaniline monooxygenase [N-oxide-forming] 1) (Dimethylaniline oxidase 1) (Fetal hepatic flavin-containing monooxygenase 1) (FMO 1) (Trimethylamine monooxygenase)	FMO1	532	TRANSMEM 511..531; /note="Helical"; /evidence="ECO:0000255"		SUBCELLULAR LOCATION: Endoplasmic reticulum membrane {ECO:0000250|UniProtKB:P36365}; Single-pass membrane protein {ECO:0000255}.	TOPO_DOM 2..510; /note="Lumenal"; /evidence="ECO:0000250|UniProtKB:P16549"; TOPO_DOM 532; /note="Cytoplasmic"; /evidence="ECO:0000250|UniProtKB:P16549"
Homo sapiens (Human)	P31512	FMO4_HUMAN	Dimethylaniline monooxygenase [N-oxide-forming] 4 (EC 1.14.13.8) (Dimethylaniline oxidase 4) (Hepatic flavin-containing monooxygenase 4) (FMO 4)	FMO4 FMO2	558	TRANSMEM 517..537; /note="Helical"; /evidence="ECO:0000255"		SUBCELLULAR LOCATION: Microsome membrane {ECO:0000250|UniProtKB:Q8K4B7}; Single-pass membrane protein {ECO:0000255}. Endoplasmic reticulum membrane {ECO:0000250|UniProtKB:Q8K4B7}; Single-pass membrane protein {ECO:0000255}.
Homo sapiens (Human)	Q99518	FMO2_HUMAN	Flavin-containing monooxygenase 2 (EC 1.14.13.-) (Dimethylaniline oxidase 2) (FMO 1B1) (Pulmonary flavin-containing monooxygenase 2) (FMO 2)	FMO2	535	TRANSMEM 510..530; /note="Helical"; /evidence="ECO:0000255"		SUBCELLULAR LOCATION: Microsome membrane {ECO:0000250|UniProtKB:P17635}; Single-pass membrane protein {ECO:0000255}. Endoplasmic reticulum membrane {ECO:0000250|UniProtKB:P17635}; Single-pass membrane protein {ECO:0000255}.
Homo sapiens (Human)	P49326	FMO5_HUMAN	Flavin-containing monooxygenase 5 (FMO 5) (Baeyer-Villiger monooxygenase 1) (hBVMO1) (EC 1.14.13.-) (Dimethylaniline monooxygenase [N-oxide-forming] 5) (EC 1.14.13.8) (Dimethylaniline oxidase 5) (NADPH oxidase) (EC 1.6.3.1)	FMO5	533	TRANSMEM 513..533; /note="Helical"; /evidence="ECO:0000255"		SUBCELLULAR LOCATION: Microsome membrane {ECO:0000305|PubMed:20947616}. Endoplasmic reticulum membrane.
Homo sapiens (Human)	O60774	FMO6_HUMAN	Putative dimethylaniline monooxygenase [N-oxide-forming] 6 (EC 1.14.13.8) (Dimethylaniline oxidase 6) (Flavin-containing monooxygenase 6) (FMO 6)	FMO6P FMO6	539	TRANSMEM 518..538; /note="Helical"; /evidence="ECO:0000255"		SUBCELLULAR LOCATION: Microsome membrane {ECO:0000250}; Single-pass membrane protein {ECO:0000255}. Endoplasmic reticulum membrane {ECO:0000250}; Single-pass membrane protein {ECO:0000255}.
Expanded HG shared in Bdelloidea, Nematoda, Myriapoda and Tetrapoda (Human as example)
Organism	Entry	Entry Name	Protein names	Gene Names	Length	Transmembrane	Intramembrane	Subcellular location [CC]	Topological domain
Homo sapiens (Human)	P07098	LIPF_HUMAN	Gastric triacylglycerol lipase (GL) (Gastric lipase) (EC 3.1.1.3)	LIPF	398			SUBCELLULAR LOCATION: Secreted {ECO:0000250|UniProtKB:P80035}.
Homo sapiens (Human)	P38571	LICH_HUMAN	Lysosomal acid lipase/cholesteryl ester hydrolase (Acid cholesteryl ester hydrolase) (LAL) (EC 3.1.1.13) (Cholesteryl esterase) (Lipase A) (Sterol esterase)	LIPA	399			SUBCELLULAR LOCATION: Lysosome {ECO:0000250|UniProtKB:Q64194}.
Homo sapiens (Human)	Q5VXI9	LIPN_HUMAN	Lipase member N (EC 3.1.1.-) (Lipase-like abhydrolase domain-containing protein 4)	LIPN LIPL4	398			SUBCELLULAR LOCATION: Secreted {ECO:0000305}.
Homo sapiens (Human)	Q5VXJ0	LIPK_HUMAN	Lipase member K (EC 3.1.1.-) (Lipase-like abhydrolase domain-containing protein 2)	LIPK LIPL2	399			SUBCELLULAR LOCATION: Secreted {ECO:0000305}.
Homo sapiens (Human)	Q5VYY2	LIPM_HUMAN	Lipase member M (EC 3.1.1.-) (Lipase-like abhydrolase domain-containing protein 3)	LIPM LIPL3	423			SUBCELLULAR LOCATION: Secreted {ECO:0000305}.
Homo sapiens (Human)	Q5W064	LIPJ_HUMAN	Lipase member J (EC 3.1.1.-) (Lipase-like abhydrolase domain-containing protein 1)	LIPJ LIPL1	366
Expanded HG shared in Bdelloidea, Nematoda, Arachnida and Hexapoda (fruit flies as example)
Organism	Entry	Entry Name	Protein names	Gene Names	Length	Transmembrane	Intramembrane	Subcellular location [CC]	Topological domain
Drosophila melanogaster (Fruit fly)	P33270	CP6A2_DROME	Cytochrome P450 6a2 (EC 1.14.-.-) (CYPVIA2) (Cytochrome P450-B1)	Cyp6a2 CYT-P450-B1 CG9438	506			SUBCELLULAR LOCATION: Endoplasmic reticulum membrane; Peripheral membrane protein. Microsome membrane; Peripheral membrane protein.
Drosophila melanogaster (Fruit fly)	P82711	C6A19_DROME	Probable cytochrome P450 6a19 (EC 1.14.-.-) (CYPVIA19)	Cyp6a19 CG10243	503			SUBCELLULAR LOCATION: Endoplasmic reticulum membrane {ECO:0000305}; Peripheral membrane protein {ECO:0000305}. Microsome membrane {ECO:0000305}; Peripheral membrane protein {ECO:0000305}.
Drosophila melanogaster (Fruit fly)	Q27593	CP6A8_DROME	Cytochrome P450 6a8 (EC 1.14.-.-) (CYPVIA8)	Cyp6a8 CG10248	506			SUBCELLULAR LOCATION: Endoplasmic reticulum membrane {ECO:0000305}; Peripheral membrane protein {ECO:0000305}. Microsome membrane {ECO:0000305}; Peripheral membrane protein {ECO:0000305}.
Drosophila melanogaster (Fruit fly)	Q27594	CP6A9_DROME	Cytochrome P450 6a9 (EC 1.14.-.-) (CYPVIA9)	Cyp6a9 CG10246	504			SUBCELLULAR LOCATION: Endoplasmic reticulum membrane {ECO:0000305}; Peripheral membrane protein {ECO:0000305}. Microsome membrane {ECO:0000305}; Peripheral membrane protein {ECO:0000305}.
Drosophila melanogaster (Fruit fly)	Q9V4I0	CP9B1_DROME	Cytochrome P450 9b1 (EC 1.14.-.-) (CYPIXB1)	Cyp9b1 CG4485	505			SUBCELLULAR LOCATION: Endoplasmic reticulum membrane {ECO:0000305}; Peripheral membrane protein {ECO:0000305}. Microsome membrane {ECO:0000305}; Peripheral membrane protein {ECO:0000305}.
Drosophila melanogaster (Fruit fly)	Q9V4I1	CP9B2_DROME	Cytochrome P450 9b2 (EC 1.14.-.-) (CYPIXB2)	Cyp9b2 CG4486	505			SUBCELLULAR LOCATION: Endoplasmic reticulum membrane {ECO:0000305}; Peripheral membrane protein {ECO:0000305}. Microsome membrane {ECO:0000305}; Peripheral membrane protein {ECO:0000305}.
Drosophila melanogaster (Fruit fly)	Q9V4U7	C6A14_DROME	Probable cytochrome P450 6a14 (EC 1.14.-.-) (CYPVIA14)	Cyp6a14 CG8687	509			SUBCELLULAR LOCATION: Endoplasmic reticulum membrane {ECO:0000305}; Peripheral membrane protein {ECO:0000305}. Microsome membrane {ECO:0000305}; Peripheral membrane protein {ECO:0000305}.
Drosophila melanogaster (Fruit fly)	Q9V4U9	C6A13_DROME	Probable cytochrome P450 6a13 (EC 1.14.-.-) (CYPVIA13)	Cyp6a13 CG2397	493			SUBCELLULAR LOCATION: Endoplasmic reticulum membrane {ECO:0000305}; Peripheral membrane protein {ECO:0000305}. Microsome membrane {ECO:0000305}; Peripheral membrane protein {ECO:0000305}.
Drosophila melanogaster (Fruit fly)	Q9V674	CP6G1_DROME	Cytochrome P450 6g1 (EC 1.14.-.-) (CYPVIG1) (Cyp6-like protein)	Cyp6g1 CYP6-like DDT-R Rst(2)DDT CG8453	524			SUBCELLULAR LOCATION: Endoplasmic reticulum membrane {ECO:0000305}; Peripheral membrane protein {ECO:0000305}. Microsome membrane {ECO:0000305}; Peripheral membrane protein {ECO:0000305}.
Drosophila melanogaster (Fruit fly)	Q9V675	CP6G2_DROME	Probable cytochrome P450 6g2 (EC 1.14.-.-) (CYPVIG2)	Cyp6g2 CG8859	519			SUBCELLULAR LOCATION: Endoplasmic reticulum membrane {ECO:0000305}; Peripheral membrane protein {ECO:0000305}. Microsome membrane {ECO:0000305}; Peripheral membrane protein {ECO:0000305}.
Drosophila melanogaster (Fruit fly)	Q9V676	CP6T3_DROME	Probable cytochrome P450 6t3 (EC 1.14.-.-) (CYPVIT3)	Cyp6t3 CG8457	501			SUBCELLULAR LOCATION: Endoplasmic reticulum membrane {ECO:0000305}; Peripheral membrane protein {ECO:0000305}. Microsome membrane {ECO:0000305}; Peripheral membrane protein {ECO:0000305}.
Drosophila melanogaster (Fruit fly)	Q9V6H1	CP9H1_DROME	Probable cytochrome P450 9h1 (EC 1.14.-.-) (CYPIXH1)	Cyp9h1 CG17577	518			SUBCELLULAR LOCATION: Endoplasmic reticulum membrane {ECO:0000305}; Peripheral membrane protein {ECO:0000305}. Microsome membrane {ECO:0000305}; Peripheral membrane protein {ECO:0000305}.
Drosophila melanogaster (Fruit fly)	Q9V769	C6A22_DROME	Cytochrome P450 6a22 (EC 1.14.-.-) (CYPVIA22)	Cyp6a22 CYT-P450-RBF6-2 CG10240	499			SUBCELLULAR LOCATION: Endoplasmic reticulum membrane {ECO:0000305}; Peripheral membrane protein {ECO:0000305}. Microsome membrane {ECO:0000305}; Peripheral membrane protein {ECO:0000305}.
Drosophila melanogaster (Fruit fly)	Q9V770	C6A17_DROME	Probable cytochrome P450 6a17 (EC 1.14.-.-) (CYPVIA17)	Cyp6a17 CG10241	501			SUBCELLULAR LOCATION: Endoplasmic reticulum membrane {ECO:0000305}; Peripheral membrane protein {ECO:0000305}. Microsome membrane {ECO:0000305}; Peripheral membrane protein {ECO:0000305}.
Drosophila melanogaster (Fruit fly)	Q9V771	C6A23_DROME	Probable cytochrome P450 6a23 (EC 1.14.-.-) (CYPVIA23)	Cyp6a23 CG10242	502			SUBCELLULAR LOCATION: Endoplasmic reticulum membrane {ECO:0000305}; Peripheral membrane protein {ECO:0000305}. Microsome membrane {ECO:0000305}; Peripheral membrane protein {ECO:0000305}.
Drosophila melanogaster (Fruit fly)	Q9V773	C6A20_DROME	Probable cytochrome P450 6a20 (EC 1.14.-.-) (CYPVIA20)	Cyp6a20 CG10245	501			SUBCELLULAR LOCATION: Endoplasmic reticulum membrane {ECO:0000305}; Peripheral membrane protein {ECO:0000305}. Microsome membrane {ECO:0000305}; Peripheral membrane protein {ECO:0000305}.
Drosophila melanogaster (Fruit fly)	Q9V774	C6A21_DROME	Probable cytochrome P450 6a21 (EC 1.14.-.-) (CYPVIA21)	Cyp6a21 CG10247	504			SUBCELLULAR LOCATION: Endoplasmic reticulum membrane {ECO:0000305}; Peripheral membrane protein {ECO:0000305}. Microsome membrane {ECO:0000305}; Peripheral membrane protein {ECO:0000305}.
Drosophila melanogaster (Fruit fly)	Q9V776	CP317_DROME	Probable cytochrome P450 317a1 (EC 1.14.-.-) (CYPCCCXVIIA1)	Cyp317a1 CG17453	518			SUBCELLULAR LOCATION: Endoplasmic reticulum membrane {ECO:0000305}; Peripheral membrane protein {ECO:0000305}. Microsome membrane {ECO:0000305}; Peripheral membrane protein {ECO:0000305}.
Drosophila melanogaster (Fruit fly)	Q9V979	CP6U1_DROME	Probable cytochrome P450 6u1 (EC 1.14.-.-) (CYPVIU1)	Cyp6u1 CG3567	488			SUBCELLULAR LOCATION: Endoplasmic reticulum membrane {ECO:0000305}; Peripheral membrane protein {ECO:0000305}. Microsome membrane {ECO:0000305}; Peripheral membrane protein {ECO:0000305}.
Drosophila melanogaster (Fruit fly)	Q9V9L1	CP6W1_DROME	Probable cytochrome P450 6w1 (EC 1.14.-.-) (CYPVIW1)	Cyp6w1 CG8345	514			SUBCELLULAR LOCATION: Endoplasmic reticulum membrane {ECO:0000305}; Peripheral membrane protein {ECO:0000305}. Microsome membrane {ECO:0000305}; Peripheral membrane protein {ECO:0000305}.
Drosophila melanogaster (Fruit fly)	Q9VB31	C6A18_DROME	Probable cytochrome P450 6a18 (EC 1.14.-.-) (CYPVIA18)	Cyp6a18 CG13977	507			SUBCELLULAR LOCATION: Endoplasmic reticulum membrane {ECO:0000305}; Peripheral membrane protein {ECO:0000305}. Microsome membrane {ECO:0000305}; Peripheral membrane protein {ECO:0000305}.
Drosophila melanogaster (Fruit fly)	Q9VCW1	CP6D4_DROME	Probable cytochrome P450 6d4 (EC 1.14.-.-) (CYPVID4)	Cyp6d4 CG12800	515			SUBCELLULAR LOCATION: Endoplasmic reticulum membrane {ECO:0000305}; Peripheral membrane protein {ECO:0000305}. Microsome membrane {ECO:0000305}; Peripheral membrane protein {ECO:0000305}.
Drosophila melanogaster (Fruit fly)	Q9VFP1	CP6D5_DROME	Probable cytochrome P450 6d5 (EC 1.14.-.-) (CYPVID5)	Cyp6d5 CG3050	508			SUBCELLULAR LOCATION: Endoplasmic reticulum membrane {ECO:0000305}; Peripheral membrane protein {ECO:0000305}. Microsome membrane {ECO:0000305}; Peripheral membrane protein {ECO:0000305}.
Drosophila melanogaster (Fruit fly)	Q9VG82	CP9F2_DROME	Probable cytochrome P450 9f2 (EC 1.14.-.-) (CYPIXF2)	Cyp9f2 CG11466	516			SUBCELLULAR LOCATION: Endoplasmic reticulum membrane {ECO:0000305}; Peripheral membrane protein {ECO:0000305}. Microsome membrane {ECO:0000305}; Peripheral membrane protein {ECO:0000305}.
Drosophila melanogaster (Fruit fly)	Q9VJ71	CP310_DROME	Probable cytochrome P450 310a1 (EC 1.14.-.-) (CYPCCCXA1)	Cyp310a1 CG10391	492			SUBCELLULAR LOCATION: Endoplasmic reticulum membrane {ECO:0000305}; Peripheral membrane protein {ECO:0000305}. Microsome membrane {ECO:0000305}; Peripheral membrane protein {ECO:0000305}.
Drosophila melanogaster (Fruit fly)	Q9VRB3	CP6V1_DROME	Probable cytochrome P450 6v1 (EC 1.14.-.-) (CYPVIV1)	Cyp6v1 CG1829	520			SUBCELLULAR LOCATION: Endoplasmic reticulum membrane {ECO:0000305}; Peripheral membrane protein {ECO:0000305}. Microsome membrane {ECO:0000305}; Peripheral membrane protein {ECO:0000305}.
Drosophila melanogaster (Fruit fly)	Q9VRI9	CP6T1_DROME	Probable cytochrome P450 6t1 (EC 1.14.-.-) (CYPVIT1)	Cyp6t1 CG1644	529			SUBCELLULAR LOCATION: Endoplasmic reticulum membrane {ECO:0000305}; Peripheral membrane protein {ECO:0000305}. Microsome membrane {ECO:0000305}; Peripheral membrane protein {ECO:0000305}.
Drosophila melanogaster (Fruit fly)	Q9W130	CP9C1_DROME	Cytochrome P450 9c1 (EC 1.14.-.-) (CYPIXC1)	Cyp9c1 CG3616	522			SUBCELLULAR LOCATION: Endoplasmic reticulum membrane {ECO:0000305}; Peripheral membrane protein {ECO:0000305}. Microsome membrane {ECO:0000305}; Peripheral membrane protein {ECO:0000305}.
Drosophila melanogaster (Fruit fly)	Q9W223	CP6D2_DROME	Probable cytochrome P450 6d2 (EC 1.14.-.-) (CYPVID2)	Cyp6d2 CG4373	512			SUBCELLULAR LOCATION: Endoplasmic reticulum membrane {ECO:0000305}; Peripheral membrane protein {ECO:0000305}. Microsome membrane {ECO:0000305}; Peripheral membrane protein {ECO:0000305}.
Drosophila melanogaster (Fruit fly)	A0A2U8U1P3	A0A2U8U1P3_DROME	Cyp9f3 (EC 1.14.-.-)	Cyp9f3 9f3p CR17875 Cyp9f3p Cyp9f3Psi Dmel\CG17875 CG17875 Dmel_CG17875	433			SUBCELLULAR LOCATION: Endoplasmic reticulum membrane {ECO:0000256|ARBA:ARBA00004406}; Peripheral membrane protein {ECO:0000256|ARBA:ARBA00004406}. Membrane {ECO:0000256|ARBA:ARBA00004170}; Peripheral membrane protein {ECO:0000256|ARBA:ARBA00004170}. Microsome membrane {ECO:0000256|ARBA:ARBA00004174}; Peripheral membrane protein {ECO:0000256|ARBA:ARBA00004174}.
Drosophila melanogaster (Fruit fly)	X2J9F6	X2J9F6_DROME	Cytochrome P450 6a16, isoform B (Cytochrome P450 6a16, isoform C)	Cyp6a16 6a16 CR7249 Cyp6a16p Cyp6a16Psi Dmel\CG7249 CG7249 Dmel_CG7249	500			SUBCELLULAR LOCATION: Endoplasmic reticulum membrane {ECO:0000256|ARBA:ARBA00004406}; Peripheral membrane protein {ECO:0000256|ARBA:ARBA00004406}. Membrane {ECO:0000256|ARBA:ARBA00004170}; Peripheral membrane protein {ECO:0000256|ARBA:ARBA00004170}. Microsome membrane {ECO:0000256|ARBA:ARBA00004174}; Peripheral membrane protein {ECO:0000256|ARBA:ARBA00004174}.
Expanded HG shared in Bdelloidea, Nematoda, Arachnida and Armadillidium (Pristionchus pacificus and Armadillidium nasatum as examples)
Organism	Entry	Entry Name	Protein names	Gene Names	Length	Transmembrane	Intramembrane	Subcellular location [CC]
Pristionchus pacificus	A0A2A6BUP4	A0A2A6BUP4_PRIPA	Cytochrome P450	WBGene00090687 PRIPAC_44715	513
Pristionchus pacificus	A0A2A6C2Q4	A0A2A6C2Q4_PRIPA	Cyp-29A4	WBGene00091743 PRIPAC_38888	495
Pristionchus pacificus	A0A2A6CJS2	A0A2A6CJS2_PRIPA	Cytochrome P450	WBGene00103633 PRIPAC_31053	504
Pristionchus pacificus	A0A2A6CWQ9	A0A2A6CWQ9_PRIPA	Cytochrome P450	WBGene00103632 PRIPAC_37067	487
Pristionchus pacificus	A0A2A6CSK6	A0A2A6CSK6_PRIPA	Cytochrome P450	WBGene00103634 PRIPAC_36122	1295	TRANSMEM 45..64; /note="Helical"; /evidence="ECO:0000256|SAM:Phobius"; TRANSMEM 1197..1216; /note="Helical"; /evidence="ECO:0000256|SAM:Phobius"
Pristionchus pacificus	A0A2A6CQV7	A0A2A6CQV7_PRIPA	Hydrolase	WBGene00103631 PRIPAC_35598	1611	TRANSMEM 21..44; /note="Helical"; /evidence="ECO:0000256|SAM:Phobius"
Pristionchus pacificus	A0A2A6CP37	A0A2A6CP37_PRIPA	Cytochrome P450	WBGene00111711 PRIPAC_32478	571
Pristionchus pacificus	A0A2A6CL92	A0A2A6CL92_PRIPA	C-type lectin	WBGene00111712 PRIPAC_31437	1492
Pristionchus pacificus	A0A2A6B2H4	A0A2A6B2H4_PRIPA	Cytochrome P450	WBGene00113077 PRIPAC_49361	1202	TRANSMEM 12..31; /note="Helical"; /evidence="ECO:0000256|SAM:Phobius"		SUBCELLULAR LOCATION: Endoplasmic reticulum membrane {ECO:0000256|ARBA:ARBA00004406}; Peripheral membrane protein {ECO:0000256|ARBA:ARBA00004406}. Membrane {ECO:0000256|ARBA:ARBA00004170}; Peripheral membrane protein {ECO:0000256|ARBA:ARBA00004170}. Microsome membrane {ECO:0000256|ARBA:ARBA00004174}; Peripheral membrane protein {ECO:0000256|ARBA:ARBA00004174}.
Pristionchus pacificus	A0A8R1UG89	A0A8R1UG89_PRIPA	Cytochrome P450	WBGene00116554	1249
Pristionchus pacificus	A0A2A6BIK5	A0A2A6BIK5_PRIPA	Dehydrogenase	WBGene00115352 PRIPAC_45166	995	TRANSMEM 6..33; /note="Helical"; /evidence="ECO:0000256|SAM:Phobius"; TRANSMEM 95..116; /note="Helical"; /evidence="ECO:0000256|SAM:Phobius"; TRANSMEM 407..430; /note="Helical"; /evidence="ECO:0000256|SAM:Phobius"; TRANSMEM 891..914; /note="Helical"; /evidence="ECO:0000256|SAM:Phobius"; TRANSMEM 934..953; /note="Helical"; /evidence="ECO:0000256|SAM:Phobius"
Pristionchus pacificus	A0A2A6C3K2	A0A2A6C3K2_PRIPA	Cytochrome P450	WBGene00272500 PRIPAC_39189	513	TRANSMEM 330..349; /note="Helical"; /evidence="ECO:0000256|SAM:Phobius"
Pristionchus pacificus	A0A2A6CJA1	A0A2A6CJA1_PRIPA	Cytochrome P450	WBGene00203289 PRIPAC_30884	107
Pristionchus pacificus	A0A8R1UVZ9	A0A8R1UVZ9_PRIPA	G protein-coupled receptor	WBGene00280003	2094	TRANSMEM 12..32; /note="Helical"; /evidence="ECO:0000256|SAM:Phobius"; TRANSMEM 44..64; /note="Helical"; /evidence="ECO:0000256|SAM:Phobius"; TRANSMEM 93..113; /note="Helical"; /evidence="ECO:0000256|SAM:Phobius"; TRANSMEM 146..168; /note="Helical"; /evidence="ECO:0000256|SAM:Phobius"; TRANSMEM 216..240; /note="Helical"; /evidence="ECO:0000256|SAM:Phobius"; TRANSMEM 260..281; /note="Helical"; /ev…
Pristionchus pacificus	A0A2A6BFG6	A0A2A6BFG6_PRIPA	Membrane transporter	WBGene00096560 PRIPAC_52921	947	TRANSMEM 7..25; /note="Helical"; /evidence="ECO:0000256|SAM:Phobius"; TRANSMEM 53..74; /note="Helical"; /evidence="ECO:0000256|SAM:Phobius"; TRANSMEM 81..99; /note="Helical"; /evidence="ECO:0000256|SAM:Phobius"; TRANSMEM 105..123; /note="Helical"; /evidence="ECO:0000256|SAM:Phobius"; TRANSMEM 144..164; /note="Helical"; /evidence="ECO:0000256|SAM:Phobius"; TRANSMEM 184..203; /note="Helical"; /evid…		SUBCELLULAR LOCATION: Membrane {ECO:0000256|ARBA:ARBA00004141}; Multi-pass membrane protein {ECO:0000256|ARBA:ARBA00004141}.
Pristionchus pacificus	A0A2A6BE71	A0A2A6BE71_PRIPA	Cytochrome P450	WBGene00093701 PRIPAC_54355	1568	TRANSMEM 152..171; /note="Helical"; /evidence="ECO:0000256|SAM:Phobius"
Pristionchus pacificus	A0A8R1YBX1	A0A8R1YBX1_PRIPA	Cytochrome P450	WBGene00102108	448
Pristionchus pacificus	A0A2A6D3F9	A0A2A6D3F9_PRIPA	HEAT domain-containing protein	WBGene00100817 PRIPAC_36363	1451	TRANSMEM 910..929; /note="Helical"; /evidence="ECO:0000256|SAM:Phobius"; TRANSMEM 935..953; /note="Helical"; /evidence="ECO:0000256|SAM:Phobius"
Pristionchus pacificus	A0A2A6CNN6	A0A2A6CNN6_PRIPA	Cytochrome P450	WBGene00112676 PRIPAC_32414	1159			SUBCELLULAR LOCATION: Endoplasmic reticulum membrane {ECO:0000256|ARBA:ARBA00004406}; Peripheral membrane protein {ECO:0000256|ARBA:ARBA00004406}. Membrane {ECO:0000256|ARBA:ARBA00004170}; Peripheral membrane protein {ECO:0000256|ARBA:ARBA00004170}. Microsome membrane {ECO:0000256|ARBA:ARBA00004174}; Peripheral membrane protein {ECO:0000256|ARBA:ARBA00004174}.
Pristionchus pacificus	A0A2A6C619	A0A2A6C619_PRIPA	Cytochrome P450	WBGene00099719 PRIPAC_40981	784
Pristionchus pacificus	A0A2A6BJH0	A0A2A6BJH0_PRIPA	Cytochrome P450	WBGene00109266 PRIPAC_45274	495			SUBCELLULAR LOCATION: Endoplasmic reticulum membrane {ECO:0000256|ARBA:ARBA00004406}; Peripheral membrane protein {ECO:0000256|ARBA:ARBA00004406}. Membrane {ECO:0000256|ARBA:ARBA00004170}; Peripheral membrane protein {ECO:0000256|ARBA:ARBA00004170}. Microsome membrane {ECO:0000256|ARBA:ARBA00004174}; Peripheral membrane protein {ECO:0000256|ARBA:ARBA00004174}.
Pristionchus pacificus	A0A454XVX9	A0A454XVX9_PRIPA	Cytochrome P450	WBGene00118939 PRIPAC_31497	499			SUBCELLULAR LOCATION: Endoplasmic reticulum membrane {ECO:0000256|ARBA:ARBA00004406}; Peripheral membrane protein {ECO:0000256|ARBA:ARBA00004406}. Membrane {ECO:0000256|ARBA:ARBA00004170}; Peripheral membrane protein {ECO:0000256|ARBA:ARBA00004170}. Microsome membrane {ECO:0000256|ARBA:ARBA00004174}; Peripheral membrane protein {ECO:0000256|ARBA:ARBA00004174}.
Pristionchus pacificus	A0A454XJ02	A0A454XJ02_PRIPA	Cytochrome P450	WBGene00115482 PRIPAC_52208	502			SUBCELLULAR LOCATION: Endoplasmic reticulum membrane {ECO:0000256|ARBA:ARBA00004406}; Peripheral membrane protein {ECO:0000256|ARBA:ARBA00004406}. Membrane {ECO:0000256|ARBA:ARBA00004170}; Peripheral membrane protein {ECO:0000256|ARBA:ARBA00004170}. Microsome membrane {ECO:0000256|ARBA:ARBA00004174}; Peripheral membrane protein {ECO:0000256|ARBA:ARBA00004174}.
Pristionchus pacificus	A0A2A6CLY5	A0A2A6CLY5_PRIPA	Cytochrome P450	WBGene00279246 PRIPAC_31791	505
Pristionchus pacificus	A0A2A6B583	A0A2A6B583_PRIPA	Cytochrome P450	WBGene00276609 PRIPAC_54840	478
Pristionchus pacificus	A0A2A6B7K0	A0A2A6B7K0_PRIPA	Cytochrome P450	WBGene00282135 PRIPAC_51275	458
Pristionchus pacificus	A0A2A6C459	A0A2A6C459_PRIPA	Cytochrome P450	WBGene00279013 PRIPAC_39399	494
Pristionchus pacificus	A0A8R1ZA55	A0A8R1ZA55_PRIPA	Cytochrome P450	WBGene00304958	505
Armadillidium nasatum	A0A5N5SIU1	A0A5N5SIU1_9CRUS	Cytochrome P450 4c3	Anas_11218	435			SUBCELLULAR LOCATION: Endoplasmic reticulum membrane {ECO:0000256|ARBA:ARBA00004586}.
Armadillidium nasatum	A0A5N5SY65	A0A5N5SY65_9CRUS	Cytochrome P450 4d2	Cyp4d2 Anas_06627	474			SUBCELLULAR LOCATION: Endoplasmic reticulum membrane {ECO:0000256|ARBA:ARBA00004586}.
Armadillidium nasatum	A0A5N5SY66	A0A5N5SY66_9CRUS	Cytochrome P450 4c3	Anas_06629	533			SUBCELLULAR LOCATION: Endoplasmic reticulum membrane {ECO:0000256|ARBA:ARBA00004586}.
Armadillidium nasatum	A0A5N5SYZ4	A0A5N5SYZ4_9CRUS	Uncharacterized protein	Anas_06628	173			SUBCELLULAR LOCATION: Endoplasmic reticulum membrane {ECO:0000256|ARBA:ARBA00004586}.
Armadillidium nasatum	A0A5N5T0W8	A0A5N5T0W8_9CRUS	Cytochrome P450 4c3	Anas_14737	139	TRANSMEM 113..136; /note="Helical"; /evidence="ECO:0000256|SAM:Phobius"		SUBCELLULAR LOCATION: Endoplasmic reticulum membrane {ECO:0000256|ARBA:ARBA00004406}; Peripheral membrane protein {ECO:0000256|ARBA:ARBA00004406}. Microsome membrane {ECO:0000256|ARBA:ARBA00004174}; Peripheral membrane protein {ECO:0000256|ARBA:ARBA00004174}.
Armadillidium nasatum	A0A5N5TDN8	A0A5N5TDN8_9CRUS	Cytochrome P450 4c3	Anas_11185	380			SUBCELLULAR LOCATION: Endoplasmic reticulum membrane {ECO:0000256|ARBA:ARBA00004586}.
Armadillidium nasatum	A0A5N5TFE7	A0A5N5TFE7_9CRUS	Cytochrome P450 4C1	Anas_02225	366	TRANSMEM 20..37; /note="Helical"; /evidence="ECO:0000256|SAM:Phobius"		SUBCELLULAR LOCATION: Endoplasmic reticulum membrane {ECO:0000256|ARBA:ARBA00004586}.
Armadillidium nasatum	A0A5N5TFS9	A0A5N5TFS9_9CRUS	Cytochrome P450	Anas_02229	234			SUBCELLULAR LOCATION: Endoplasmic reticulum membrane {ECO:0000256|ARBA:ARBA00004406}; Peripheral membrane protein {ECO:0000256|ARBA:ARBA00004406}. Microsome membrane {ECO:0000256|ARBA:ARBA00004174}; Peripheral membrane protein {ECO:0000256|ARBA:ARBA00004174}.
Armadillidium nasatum	A0A5N5TFX4	A0A5N5TFX4_9CRUS	Cytochrome P450 4C1	Anas_12949	332	TRANSMEM 12..32; /note="Helical"; /evidence="ECO:0000256|SAM:Phobius"		SUBCELLULAR LOCATION: Endoplasmic reticulum membrane {ECO:0000256|ARBA:ARBA00004586}.
Armadillidium nasatum	A0A5N5TFZ3	A0A5N5TFZ3_9CRUS	Cytochrome P450 4C1	Anas_02228	190	TRANSMEM 6..27; /note="Helical"; /evidence="ECO:0000256|SAM:Phobius"		SUBCELLULAR LOCATION: Endoplasmic reticulum membrane {ECO:0000256|ARBA:ARBA00004586}.
Armadillidium nasatum	A0A5N5TGM4	A0A5N5TGM4_9CRUS	Cytochrome P450 4V2	Anas_02226	119			SUBCELLULAR LOCATION: Endoplasmic reticulum membrane {ECO:0000256|ARBA:ARBA00004586}.
Armadillidium nasatum	A0A5N5TGU4	A0A5N5TGU4_9CRUS	Cytochrome P450 4c3	Anas_02222	513	TRANSMEM 6..27; /note="Helical"; /evidence="ECO:0000256|SAM:Phobius"		SUBCELLULAR LOCATION: Endoplasmic reticulum membrane {ECO:0000256|ARBA:ARBA00004586}.
Armadillidium nasatum	A0A5N5TH33	A0A5N5TH33_9CRUS	Cytochrome P450 97B2, chloroplastic	Anas_02227	335			SUBCELLULAR LOCATION: Endoplasmic reticulum membrane {ECO:0000256|ARBA:ARBA00004406}; Peripheral membrane protein {ECO:0000256|ARBA:ARBA00004406}. Microsome membrane {ECO:0000256|ARBA:ARBA00004174}; Peripheral membrane protein {ECO:0000256|ARBA:ARBA00004174}.
Armadillidium nasatum	A0A5N5THQ6	A0A5N5THQ6_9CRUS	Cytochrome P450 4C1	Anas_08467	502	TRANSMEM 7..27; /note="Helical"; /evidence="ECO:0000256|SAM:Phobius"		SUBCELLULAR LOCATION: Endoplasmic reticulum membrane {ECO:0000256|ARBA:ARBA00004586}.
Armadillidium nasatum	A0A5N5TIX9	A0A5N5TIX9_9CRUS	Cytochrome P450 4C1	Anas_02224	357			SUBCELLULAR LOCATION: Endoplasmic reticulum membrane {ECO:0000256|ARBA:ARBA00004586}.
Armadillidium nasatum	A0A5N5TJ36	A0A5N5TJ36_9CRUS	Putative cytochrome P450	Anas_02223	308			SUBCELLULAR LOCATION: Endoplasmic reticulum membrane {ECO:0000256|ARBA:ARBA00004586}.
Armadillidium nasatum	A0A5N5TN41	A0A5N5TN41_9CRUS	Putative cytochrome P450 12d1 distal, mitochondrial	Anas_03136	170
Expanded HG shared in Bdelloidea, Nematoda, Tardigrada and Tetrapoda (Human as example)
Organism	Entry	Entry Name	Protein names	Gene Names	Length	Transmembrane	Intramembrane	Subcellular location [CC]	Topological domain
Homo sapiens (Human)	O15217	GSTA4_HUMAN	Glutathione S-transferase A4 (EC 2.5.1.18) (GST class-alpha member 4) (Glutathione S-transferase A4-4)	GSTA4	222			SUBCELLULAR LOCATION: Cytoplasm.
Homo sapiens (Human)	O60760	HPGDS_HUMAN	Hematopoietic prostaglandin D synthase (H-PGDS) (EC 5.3.99.2) (GST class-sigma) (Glutathione S-transferase) (EC 2.5.1.18) (Glutathione-dependent PGD synthase) (Glutathione-requiring prostaglandin D synthase) (Prostaglandin-H2 D-isomerase)	HPGDS GSTS PGDS PTGDS2	199			SUBCELLULAR LOCATION: Cytoplasm {ECO:0000269|PubMed:9353279}.
Homo sapiens (Human)	P08263	GSTA1_HUMAN	Glutathione S-transferase A1 (EC 2.5.1.18) (13-hydroperoxyoctadecadienoate peroxidase) (EC 1.11.1.-) (Androst-5-ene-3,17-dione isomerase) (EC 5.3.3.-) (GST HA subunit 1) (GST class-alpha member 1) (GST-epsilon) (GSTA1-1) (GTH1) [Cleaved into: Glutathione S-transferase A1, N-terminally processed]	GSTA1	222			SUBCELLULAR LOCATION: Cytoplasm.
Homo sapiens (Human)	P09210	GSTA2_HUMAN	Glutathione S-transferase A2 (EC 2.5.1.18) (GST HA subunit 2) (GST class-alpha member 2) (GST-gamma) (GSTA2-2) (GTH2)	GSTA2 GST2	222			SUBCELLULAR LOCATION: Cytoplasm.
Homo sapiens (Human)	Q16772	GSTA3_HUMAN	Glutathione S-transferase A3 (EC 2.5.1.18) (GST class-alpha member 3) (Glutathione S-transferase A3-3)	GSTA3	222			SUBCELLULAR LOCATION: Cytoplasm.
Homo sapiens (Human)	Q7RTV2	GSTA5_HUMAN	Glutathione S-transferase A5 (EC 2.5.1.18) (GST class-alpha member 5) (Glutathione S-transferase A5-5)	GSTA5	222			SUBCELLULAR LOCATION: Cytoplasm {ECO:0000250}.
Expanded HG shared in Bdelloidea, Stylommatophora, Myriapoda and Armadillidium (Candidula unifasciata as example)
Organism	Entry	Entry Name	Protein names	Gene Names	Length	Transmembrane	Intramembrane	Subcellular location [CC]	Topological domain
Candidula unifasciata	A0A8S3YHX6	A0A8S3YHX6_9EUPU	L-Fucosyltransferase (EC 2.4.1.-)	CUNI_LOCUS2371	325			SUBCELLULAR LOCATION: Golgi apparatus, Golgi stack membrane {ECO:0000256|RuleBase:RU363129}; Single-pass type II membrane protein {ECO:0000256|RuleBase:RU363129}.
Candidula unifasciata	A0A8S3YJ93	A0A8S3YJ93_9EUPU	L-Fucosyltransferase (EC 2.4.1.-)	CUNI_LOCUS2372	290			SUBCELLULAR LOCATION: Golgi apparatus, Golgi stack membrane {ECO:0000256|RuleBase:RU363129}; Single-pass type II membrane protein {ECO:0000256|RuleBase:RU363129}.
Candidula unifasciata	A0A8S3YMH5	A0A8S3YMH5_9EUPU	L-Fucosyltransferase (EC 2.4.1.-)	CUNI_LOCUS3915	330	TRANSMEM 12..30; /note="Helical"; /evidence="ECO:0000256|RuleBase:RU363129"		SUBCELLULAR LOCATION: Golgi apparatus, Golgi stack membrane {ECO:0000256|RuleBase:RU363129}; Single-pass type II membrane protein {ECO:0000256|RuleBase:RU363129}.
Candidula unifasciata	A0A8S3YMR5	A0A8S3YMR5_9EUPU	L-Fucosyltransferase (EC 2.4.1.-)	CUNI_LOCUS2370	315			SUBCELLULAR LOCATION: Golgi apparatus, Golgi stack membrane {ECO:0000256|RuleBase:RU363129}; Single-pass type II membrane protein {ECO:0000256|RuleBase:RU363129}.
Candidula unifasciata	A0A8S3YMV4	A0A8S3YMV4_9EUPU	L-Fucosyltransferase (EC 2.4.1.-)	CUNI_LOCUS2373	335			SUBCELLULAR LOCATION: Golgi apparatus, Golgi stack membrane {ECO:0000256|RuleBase:RU363129}; Single-pass type II membrane protein {ECO:0000256|RuleBase:RU363129}.
Candidula unifasciata	A0A8S3YNE9	A0A8S3YNE9_9EUPU	L-Fucosyltransferase (EC 2.4.1.-)	CUNI_LOCUS2369	326			SUBCELLULAR LOCATION: Golgi apparatus, Golgi stack membrane {ECO:0000256|RuleBase:RU363129}; Single-pass type II membrane protein {ECO:0000256|RuleBase:RU363129}.
Candidula unifasciata	A0A8S3YPD3	A0A8S3YPD3_9EUPU	L-Fucosyltransferase (EC 2.4.1.-)	CUNI_LOCUS2368	202			SUBCELLULAR LOCATION: Golgi apparatus, Golgi stack membrane {ECO:0000256|RuleBase:RU363129}; Single-pass type II membrane protein {ECO:0000256|RuleBase:RU363129}.
Candidula unifasciata	A0A8S3YU27	A0A8S3YU27_9EUPU	L-Fucosyltransferase (EC 2.4.1.-)	CUNI_LOCUS4643	318	TRANSMEM 12..29; /note="Helical"; /evidence="ECO:0000256|RuleBase:RU363129"		SUBCELLULAR LOCATION: Golgi apparatus, Golgi stack membrane {ECO:0000256|RuleBase:RU363129}; Single-pass type II membrane protein {ECO:0000256|RuleBase:RU363129}.
Candidula unifasciata	A0A8S3YV62	A0A8S3YV62_9EUPU	L-Fucosyltransferase (EC 2.4.1.-)	CUNI_LOCUS4769	310			SUBCELLULAR LOCATION: Golgi apparatus, Golgi stack membrane {ECO:0000256|RuleBase:RU363129}; Single-pass type II membrane protein {ECO:0000256|RuleBase:RU363129}.
Candidula unifasciata	A0A8S3ZBW7	A0A8S3ZBW7_9EUPU	L-Fucosyltransferase (EC 2.4.1.-)	CUNI_LOCUS10129	353	TRANSMEM 33..52; /note="Helical"; /evidence="ECO:0000256|RuleBase:RU363129"		SUBCELLULAR LOCATION: Golgi apparatus, Golgi stack membrane {ECO:0000256|RuleBase:RU363129}; Single-pass type II membrane protein {ECO:0000256|RuleBase:RU363129}.
Candidula unifasciata	A0A8S3ZDH0	A0A8S3ZDH0_9EUPU	L-Fucosyltransferase (EC 2.4.1.-)	CUNI_LOCUS13212	187			SUBCELLULAR LOCATION: Golgi apparatus, Golgi stack membrane {ECO:0000256|RuleBase:RU363129}; Single-pass type II membrane protein {ECO:0000256|RuleBase:RU363129}.
Candidula unifasciata	A0A8S3ZEG1	A0A8S3ZEG1_9EUPU	L-Fucosyltransferase (EC 2.4.1.-)	CUNI_LOCUS13502	194			SUBCELLULAR LOCATION: Golgi apparatus, Golgi stack membrane {ECO:0000256|RuleBase:RU363129}; Single-pass type II membrane protein {ECO:0000256|RuleBase:RU363129}.
Candidula unifasciata	A0A8S3ZF52	A0A8S3ZF52_9EUPU	L-Fucosyltransferase (EC 2.4.1.-)	CUNI_LOCUS11270	295			SUBCELLULAR LOCATION: Golgi apparatus, Golgi stack membrane {ECO:0000256|RuleBase:RU363129}; Single-pass type II membrane protein {ECO:0000256|RuleBase:RU363129}.
Candidula unifasciata	A0A8S3ZFE9	A0A8S3ZFE9_9EUPU	L-Fucosyltransferase (EC 2.4.1.-)	CUNI_LOCUS13812	309			SUBCELLULAR LOCATION: Golgi apparatus, Golgi stack membrane {ECO:0000256|RuleBase:RU363129}; Single-pass type II membrane protein {ECO:0000256|RuleBase:RU363129}.
Candidula unifasciata	A0A8S3ZFQ2	A0A8S3ZFQ2_9EUPU	L-Fucosyltransferase (EC 2.4.1.-)	CUNI_LOCUS13811	223			SUBCELLULAR LOCATION: Golgi apparatus, Golgi stack membrane {ECO:0000256|RuleBase:RU363129}; Single-pass type II membrane protein {ECO:0000256|RuleBase:RU363129}.
Candidula unifasciata	A0A8S3ZG29	A0A8S3ZG29_9EUPU	L-Fucosyltransferase (EC 2.4.1.-)	CUNI_LOCUS14092	244			SUBCELLULAR LOCATION: Golgi apparatus, Golgi stack membrane {ECO:0000256|RuleBase:RU363129}; Single-pass type II membrane protein {ECO:0000256|RuleBase:RU363129}.
Candidula unifasciata	A0A8S3ZIJ2	A0A8S3ZIJ2_9EUPU	L-Fucosyltransferase (EC 2.4.1.-)	CUNI_LOCUS13213	246			SUBCELLULAR LOCATION: Golgi apparatus, Golgi stack membrane {ECO:0000256|RuleBase:RU363129}; Single-pass type II membrane protein {ECO:0000256|RuleBase:RU363129}.
Candidula unifasciata	A0A8S3ZK90	A0A8S3ZK90_9EUPU	L-Fucosyltransferase (EC 2.4.1.-)	CUNI_LOCUS13214	338			SUBCELLULAR LOCATION: Golgi apparatus, Golgi stack membrane {ECO:0000256|RuleBase:RU363129}; Single-pass type II membrane protein {ECO:0000256|RuleBase:RU363129}.
Candidula unifasciata	A0A8S3ZKJ8	A0A8S3ZKJ8_9EUPU	L-Fucosyltransferase (EC 2.4.1.-)	CUNI_LOCUS13813	308			SUBCELLULAR LOCATION: Golgi apparatus, Golgi stack membrane {ECO:0000256|RuleBase:RU363129}; Single-pass type II membrane protein {ECO:0000256|RuleBase:RU363129}.
Candidula unifasciata	A0A8S3ZLB3	A0A8S3ZLB3_9EUPU	L-Fucosyltransferase (EC 2.4.1.-)	CUNI_LOCUS14093	386			SUBCELLULAR LOCATION: Golgi apparatus, Golgi stack membrane {ECO:0000256|RuleBase:RU363129}; Single-pass type II membrane protein {ECO:0000256|RuleBase:RU363129}.
Candidula unifasciata	A0A8S3ZLR0	A0A8S3ZLR0_9EUPU	L-Fucosyltransferase (EC 2.4.1.-)	CUNI_LOCUS13814	302			SUBCELLULAR LOCATION: Golgi apparatus, Golgi stack membrane {ECO:0000256|RuleBase:RU363129}; Single-pass type II membrane protein {ECO:0000256|RuleBase:RU363129}.
Candidula unifasciata	A0A8S3ZY35	A0A8S3ZY35_9EUPU	L-Fucosyltransferase (EC 2.4.1.-)	CUNI_LOCUS19332	278			SUBCELLULAR LOCATION: Golgi apparatus, Golgi stack membrane {ECO:0000256|RuleBase:RU363129}; Single-pass type II membrane protein {ECO:0000256|RuleBase:RU363129}.
Expanded HG shared in Bdelloidea, Stylommatophora, Onychophora and Myriapoda (Candidula unifasciata as example)
Organism	Entry	Entry Name	Protein names	Gene Names	Length	Transmembrane	Intramembrane	Subcellular location [CC]	Topological domain
Candidula unifasciata	A0A8S3YBG1	A0A8S3YBG1_9EUPU	Uncharacterized protein	CUNI_LOCUS187	261
Candidula unifasciata	A0A8S3YCV7	A0A8S3YCV7_9EUPU	Peptidase M13 C-terminal domain-containing protein	CUNI_LOCUS385	276
Candidula unifasciata	A0A8S3YDX8	A0A8S3YDX8_9EUPU	Peptidase M13 N-terminal domain-containing protein	CUNI_LOCUS186	307
Candidula unifasciata	A0A8S3YEI1	A0A8S3YEI1_9EUPU	Uncharacterized protein	CUNI_LOCUS386	516
Candidula unifasciata	A0A8S3YGN3	A0A8S3YGN3_9EUPU	Peptidase M13 N-terminal domain-containing protein	CUNI_LOCUS189	208
Candidula unifasciata	A0A8S3YH69	A0A8S3YH69_9EUPU	Endothelin-converting enzyme 1	CUNI_LOCUS190	54
Candidula unifasciata	A0A8S3YI64	A0A8S3YI64_9EUPU	Neprilysin	CUNI_LOCUS188	759	TRANSMEM 32..58; /note="Helical"; /evidence="ECO:0000256|SAM:Phobius"
Candidula unifasciata	A0A8S3YIT6	A0A8S3YIT6_9EUPU	M13 family peptidase	CUNI_LOCUS830	611
Candidula unifasciata	A0A8S3YK10	A0A8S3YK10_9EUPU	Peptidase M13 N-terminal domain-containing protein	CUNI_LOCUS384	354
Candidula unifasciata	A0A8S3YT51	A0A8S3YT51_9EUPU	Endothelin-converting enzyme 1	CUNI_LOCUS5865	453
Candidula unifasciata	A0A8S3YZC8	A0A8S3YZC8_9EUPU	Peptidase M13 C-terminal domain-containing protein	CUNI_LOCUS5244	227
Candidula unifasciata	A0A8S3Z4Z8	A0A8S3Z4Z8_9EUPU	M13 family peptidase	CUNI_LOCUS10141	552
Candidula unifasciata	A0A8S3ZD63	A0A8S3ZD63_9EUPU	Peptidase M13 C-terminal domain-containing protein	CUNI_LOCUS12657	195
Candidula unifasciata	A0A8S3ZD72	A0A8S3ZD72_9EUPU	Peptidase M13 C-terminal domain-containing protein	CUNI_LOCUS11676	178
Candidula unifasciata	A0A8S3ZDR4	A0A8S3ZDR4_9EUPU	Endothelin-converting enzyme 1	CUNI_LOCUS13295	775	TRANSMEM 53..74; /note="Helical"; /evidence="ECO:0000256|SAM:Phobius"
Candidula unifasciata	A0A8S3ZHF0	A0A8S3ZHF0_9EUPU	Peptidase M13 N-terminal domain-containing protein	CUNI_LOCUS12658	352	TRANSMEM 26..49; /note="Helical"; /evidence="ECO:0000256|SAM:Phobius"
Candidula unifasciata	A0A8S3ZHT6	A0A8S3ZHT6_9EUPU	Uncharacterized protein	CUNI_LOCUS13296	777	TRANSMEM 47..70; /note="Helical"; /evidence="ECO:0000256|SAM:Phobius"
Candidula unifasciata	A0A8S3ZIQ2	A0A8S3ZIQ2_9EUPU	Peptidase M13 N-terminal domain-containing protein	CUNI_LOCUS14901	136
Candidula unifasciata	A0A8S3ZJ77	A0A8S3ZJ77_9EUPU	Peptidase M13 C-terminal domain-containing protein	CUNI_LOCUS15182	131
Candidula unifasciata	A0A8S3ZK32	A0A8S3ZK32_9EUPU	Peptidase M13 N-terminal domain-containing protein	CUNI_LOCUS15522	527	TRANSMEM 25..46; /note="Helical"; /evidence="ECO:0000256|SAM:Phobius"
Candidula unifasciata	A0A8S3ZKF7	A0A8S3ZKF7_9EUPU	M13 family peptidase	CUNI_LOCUS15521	565	TRANSMEM 7..29; /note="Helical"; /evidence="ECO:0000256|SAM:Phobius"
Candidula unifasciata	A0A8S3ZMJ7	A0A8S3ZMJ7_9EUPU	Neprilysin	CUNI_LOCUS14606	654	TRANSMEM 52..73; /note="Helical"; /evidence="ECO:0000256|SAM:Phobius"
Candidula unifasciata	A0A8S3ZMY3	A0A8S3ZMY3_9EUPU	Peptidase M13 C-terminal domain-containing protein	CUNI_LOCUS14254	97
Candidula unifasciata	A0A8S3ZN89	A0A8S3ZN89_9EUPU	Endothelin-converting enzyme 1	CUNI_LOCUS14330	499
Candidula unifasciata	A0A8S3ZNJ4	A0A8S3ZNJ4_9EUPU	Peptidase M13 C-terminal domain-containing protein	CUNI_LOCUS14903	368
Candidula unifasciata	A0A8S3ZRA9	A0A8S3ZRA9_9EUPU	Uncharacterized protein	CUNI_LOCUS15520	659
Candidula unifasciata	A0A8S3ZSI5	A0A8S3ZSI5_9EUPU	Peptidase M13 N-terminal domain-containing protein	CUNI_LOCUS15804	188
Candidula unifasciata	A0A8S3ZUA3	A0A8S3ZUA3_9EUPU	Uncharacterized protein	CUNI_LOCUS18531	390
Candidula unifasciata	A0A8S3ZUD1	A0A8S3ZUD1_9EUPU	Peptidase M13 C-terminal domain-containing protein	CUNI_LOCUS15709	58
Candidula unifasciata	A0A8S3ZV33	A0A8S3ZV33_9EUPU	Peptidase M13 N-terminal domain-containing protein	CUNI_LOCUS16514	570	TRANSMEM 42..63; /note="Helical"; /evidence="ECO:0000256|SAM:Phobius"
Candidula unifasciata	A0A8S4A481	A0A8S4A481_9EUPU	Uncharacterized protein	CUNI_LOCUS18799	68
Candidula unifasciata	A0A8S4AAI2	A0A8S4AAI2_9EUPU	Peptidase M13 N-terminal domain-containing protein	CUNI_LOCUS22320	208
Expanded HG shared in Bdelloidea, Nematoda, Stylommatophora and Myriapoda (Pristionchus pacificus as example)
Organism	Entry	Entry Name	Protein names	Gene Names	Length	Transmembrane	Intramembrane	Subcellular location [CC]	Topological domain
Pristionchus pacificus	A0A2A6B4M3	A0A2A6B4M3_PRIPA	Dhs-25	WBGene00107010 PRIPAC_54636	298	TRANSMEM 26..47; /note="Helical"; /evidence="ECO:0000256|SAM:Phobius"
Pristionchus pacificus	A0A2A6BS71	A0A2A6BS71_PRIPA	Dehydrogenase	WBGene00097306 PRIPAC_47019	441	TRANSMEM 111..129; /note="Helical"; /evidence="ECO:0000256|SAM:Phobius"
Pristionchus pacificus	A0A2A6BSF2	A0A2A6BSF2_PRIPA	Dehydrogenase	WBGene00097305 PRIPAC_47109	254
Pristionchus pacificus	A0A2A6BT38	A0A2A6BT38_PRIPA	Dhs-14	WBGene00103819 PRIPAC_47278	550
Pristionchus pacificus	A0A2A6BV12	A0A2A6BV12_PRIPA	Dehydrogenase	WBGene00094717 PRIPAC_44850	311
Pristionchus pacificus	A0A2A6C2K4	A0A2A6C2K4_PRIPA	Dehydrogenase	WBGene00117152 PRIPAC_38772	291
Pristionchus pacificus	A0A2A6C391	A0A2A6C391_PRIPA	Dehydrogenase	WBGene00204782 PRIPAC_39136	295
Pristionchus pacificus	A0A2A6C3A4	A0A2A6C3A4_PRIPA	Dehydrogenase	WBGene00278861 PRIPAC_39044	268
Pristionchus pacificus	A0A2A6C3C5	A0A2A6C3C5_PRIPA	Dehydrogenase	WBGene00279068 PRIPAC_39041	284
Pristionchus pacificus	A0A2A6C470	A0A2A6C470_PRIPA	Dehydrogenase	WBGene00110993 PRIPAC_39466	100
Pristionchus pacificus	A0A2A6C7F3	A0A2A6C7F3_PRIPA	Dhrs-4	WBGene00272979 PRIPAC_41382	467
Pristionchus pacificus	A0A2A6CHL3	A0A2A6CHL3_PRIPA	Dehydrogenase	WBGene00276485 PRIPAC_34444	103
Pristionchus pacificus	A0A2A6CLE3	A0A2A6CLE3_PRIPA	Dehydrogenase	WBGene00279836 PRIPAC_31452	295
Pristionchus pacificus	A0A2A6D027	A0A2A6D027_PRIPA	Dehydrogenase	WBGene00106956 PRIPAC_30319	729	TRANSMEM 21..44; /note="Helical"; /evidence="ECO:0000256|SAM:Phobius"; TRANSMEM 86..106; /note="Helical"; /evidence="ECO:0000256|SAM:Phobius"; TRANSMEM 113..133; /note="Helical"; /evidence="ECO:0000256|SAM:Phobius"; TRANSMEM 145..162; /note="Helical"; /evidence="ECO:0000256|SAM:Phobius"; TRANSMEM 174..194; /note="Helical"; /evidence="ECO:0000256|SAM:Phobius"; TRANSMEM 206..224; /note="Helical"; /…		SUBCELLULAR LOCATION: Membrane {ECO:0000256|ARBA:ARBA00004141}; Multi-pass membrane protein {ECO:0000256|ARBA:ARBA00004141}.
Pristionchus pacificus	A0A2A6D0C7	A0A2A6D0C7_PRIPA	Dehydrogenase	WBGene00106963 PRIPAC_30307	112
Pristionchus pacificus	A0A2A6D1R6	A0A2A6D1R6_PRIPA	Dehydrogenase	WBGene00110328 PRIPAC_33260	248
Pristionchus pacificus	A0A2A6D267	A0A2A6D267_PRIPA	Dehydrogenase	WBGene00284368 PRIPAC_33459	264
Pristionchus pacificus	A0A2A6D2M8	A0A2A6D2M8_PRIPA	Dehydrogenase	WBGene00280844 PRIPAC_33564	237
Pristionchus pacificus	A0A454XII1	A0A454XII1_PRIPA	Dehydrogenase	WBGene00271970 PRIPAC_51652	268
Pristionchus pacificus	A0A454XSH4	A0A454XSH4_PRIPA	Dehydrogenase	WBGene00113749 PRIPAC_39361	285
Pristionchus pacificus	A0A8R1UX78	A0A8R1UX78_PRIPA	Dehydrogenase	WBGene00281386	765	TRANSMEM 458..480; /note="Helical"; /evidence="ECO:0000256|SAM:Phobius"
Expanded HG shared in Bdelloidea, Nematoda, Stylommatophora and Tardigrada (Pristionchus pacificus as example)
Organism	Entry	Entry Name	Protein names	Gene Names	Length	Transmembrane	Intramembrane	Subcellular location [CC]	Topological domain
Pristionchus pacificus	A0A2A6BGA0	A0A2A6BGA0_PRIPA	Ntr-2	WBGene00089994 PRIPAC_53134	576	TRANSMEM 31..57; /note="Helical"; /evidence="ECO:0000256|SAM:Phobius"; TRANSMEM 69..91; /note="Helical"; /evidence="ECO:0000256|SAM:Phobius"; TRANSMEM 111..132; /note="Helical"; /evidence="ECO:0000256|SAM:Phobius"; TRANSMEM 153..178; /note="Helical"; /evidence="ECO:0000256|SAM:Phobius"; TRANSMEM 206..230; /note="Helical"; /evidence="ECO:0000256|SAM:Phobius"; TRANSMEM 285..306; /note="Helical"; /e…
Pristionchus pacificus	A0A2A6B391	A0A2A6B391_PRIPA	G protein-coupled receptor	WBGene00093302 PRIPAC_54174	401	TRANSMEM 41..59; /note="Helical"; /evidence="ECO:0000256|SAM:Phobius"; TRANSMEM 80..107; /note="Helical"; /evidence="ECO:0000256|SAM:Phobius"; TRANSMEM 350..369; /note="Helical"; /evidence="ECO:0000256|SAM:Phobius"; TRANSMEM 381..400; /note="Helical"; /evidence="ECO:0000256|SAM:Phobius"		SUBCELLULAR LOCATION: Membrane {ECO:0000256|ARBA:ARBA00004141}; Multi-pass membrane protein {ECO:0000256|ARBA:ARBA00004141}.
Pristionchus pacificus	A0A454XXA2	A0A454XXA2_PRIPA	Gnrr-6	WBGene00098291 PRIPAC_42034	386	TRANSMEM 24..43; /note="Helical"; /evidence="ECO:0000256|SAM:Phobius"; TRANSMEM 64..83; /note="Helical"; /evidence="ECO:0000256|SAM:Phobius"; TRANSMEM 103..124; /note="Helical"; /evidence="ECO:0000256|SAM:Phobius"; TRANSMEM 145..167; /note="Helical"; /evidence="ECO:0000256|SAM:Phobius"; TRANSMEM 216..237; /note="Helical"; /evidence="ECO:0000256|SAM:Phobius"; TRANSMEM 325..343; /note="Helical"; /e…		SUBCELLULAR LOCATION: Membrane {ECO:0000256|ARBA:ARBA00004141}; Multi-pass membrane protein {ECO:0000256|ARBA:ARBA00004141}.
Pristionchus pacificus	A0A2A6CJM0	A0A2A6CJM0_PRIPA	G protein-coupled receptor	WBGene00101828 PRIPAC_30822	336	TRANSMEM 22..41; /note="Helical"; /evidence="ECO:0000256|SAM:Phobius"; TRANSMEM 62..81; /note="Helical"; /evidence="ECO:0000256|SAM:Phobius"; TRANSMEM 101..122; /note="Helical"; /evidence="ECO:0000256|SAM:Phobius"; TRANSMEM 142..163; /note="Helical"; /evidence="ECO:0000256|SAM:Phobius"; TRANSMEM 213..234; /note="Helical"; /evidence="ECO:0000256|SAM:Phobius"		SUBCELLULAR LOCATION: Membrane {ECO:0000256|ARBA:ARBA00004141}; Multi-pass membrane protein {ECO:0000256|ARBA:ARBA00004141}.
Pristionchus pacificus	A0A8R1UAD4	A0A8R1UAD4_PRIPA	G_PROTEIN_RECEP_F1_2 domain-containing protein	WBGene00101854	717	TRANSMEM 189..209; /note="Helical"; /evidence="ECO:0000256|SAM:Phobius"; TRANSMEM 215..236; /note="Helical"; /evidence="ECO:0000256|SAM:Phobius"; TRANSMEM 293..311; /note="Helical"; /evidence="ECO:0000256|SAM:Phobius"; TRANSMEM 332..358; /note="Helical"; /evidence="ECO:0000256|SAM:Phobius"; TRANSMEM 370..388; /note="Helical"; /evidence="ECO:0000256|SAM:Phobius"; TRANSMEM 409..429; /note="Helical"…		SUBCELLULAR LOCATION: Membrane {ECO:0000256|ARBA:ARBA00004141}; Multi-pass membrane protein {ECO:0000256|ARBA:ARBA00004141}.
Pristionchus pacificus	A0A2A6BSZ8	A0A2A6BSZ8_PRIPA	Gnrr-1	WBGene00108676 PRIPAC_47193	512	TRANSMEM 23..49; /note="Helical"; /evidence="ECO:0000256|SAM:Phobius"; TRANSMEM 248..266; /note="Helical"; /evidence="ECO:0000256|SAM:Phobius"; TRANSMEM 293..320; /note="Helical"; /evidence="ECO:0000256|SAM:Phobius"; TRANSMEM 362..385; /note="Helical"; /evidence="ECO:0000256|SAM:Phobius"; TRANSMEM 397..416; /note="Helical"; /evidence="ECO:0000256|SAM:Phobius"		SUBCELLULAR LOCATION: Cell membrane {ECO:0000256|ARBA:ARBA00004651}; Multi-pass membrane protein {ECO:0000256|ARBA:ARBA00004651}. Membrane {ECO:0000256|ARBA:ARBA00004141}; Multi-pass membrane protein {ECO:0000256|ARBA:ARBA00004141}.
Pristionchus pacificus	A0A2A6CKR1	A0A2A6CKR1_PRIPA	G protein-coupled receptor	WBGene00119123 PRIPAC_31394	269	TRANSMEM 36..53; /note="Helical"; /evidence="ECO:0000256|SAM:Phobius"; TRANSMEM 74..102; /note="Helical"; /evidence="ECO:0000256|SAM:Phobius"; TRANSMEM 114..136; /note="Helical"; /evidence="ECO:0000256|SAM:Phobius"; TRANSMEM 156..179; /note="Helical"; /evidence="ECO:0000256|SAM:Phobius"		SUBCELLULAR LOCATION: Membrane {ECO:0000256|ARBA:ARBA00004141}; Multi-pass membrane protein {ECO:0000256|ARBA:ARBA00004141}.
Pristionchus pacificus	A0A2A6C6M1	A0A2A6C6M1_PRIPA	G protein-coupled receptor	WBGene00273382 PRIPAC_41074	411	TRANSMEM 34..56; /note="Helical"; /evidence="ECO:0000256|SAM:Phobius"; TRANSMEM 77..99; /note="Helical"; /evidence="ECO:0000256|SAM:Phobius"; TRANSMEM 119..139; /note="Helical"; /evidence="ECO:0000256|SAM:Phobius"; TRANSMEM 159..181; /note="Helical"; /evidence="ECO:0000256|SAM:Phobius"; TRANSMEM 215..236; /note="Helical"; /evidence="ECO:0000256|SAM:Phobius"; TRANSMEM 348..366; /note="Helical"; /e…		SUBCELLULAR LOCATION: Membrane {ECO:0000256|ARBA:ARBA00004141}; Multi-pass membrane protein {ECO:0000256|ARBA:ARBA00004141}.
Pristionchus pacificus	A0A2A6CB41	A0A2A6CB41_PRIPA	Daf-38	WBGene00277121 PRIPAC_42514	385	TRANSMEM 108..127; /note="Helical"; /evidence="ECO:0000256|SAM:Phobius"; TRANSMEM 175..202; /note="Helical"; /evidence="ECO:0000256|SAM:Phobius"; TRANSMEM 315..338; /note="Helical"; /evidence="ECO:0000256|SAM:Phobius"; TRANSMEM 350..371; /note="Helical"; /evidence="ECO:0000256|SAM:Phobius"		SUBCELLULAR LOCATION: Cell membrane {ECO:0000256|ARBA:ARBA00004651}; Multi-pass membrane protein {ECO:0000256|ARBA:ARBA00004651}. Membrane {ECO:0000256|ARBA:ARBA00004141}; Multi-pass membrane protein {ECO:0000256|ARBA:ARBA00004141}.
Pristionchus pacificus	A0A2A6CK41	A0A2A6CK41_PRIPA	G protein-coupled receptor	WBGene00112806 PRIPAC_31174	787	TRANSMEM 33..52; /note="Helical"; /evidence="ECO:0000256|SAM:Phobius"; TRANSMEM 73..92; /note="Helical"; /evidence="ECO:0000256|SAM:Phobius"; TRANSMEM 112..133; /note="Helical"; /evidence="ECO:0000256|SAM:Phobius"; TRANSMEM 154..175; /note="Helical"; /evidence="ECO:0000256|SAM:Phobius"; TRANSMEM 224..245; /note="Helical"; /evidence="ECO:0000256|SAM:Phobius"; TRANSMEM 335..353; /note="Helical"; /e…		SUBCELLULAR LOCATION: Membrane {ECO:0000256|ARBA:ARBA00004141}; Multi-pass membrane protein {ECO:0000256|ARBA:ARBA00004141}.
Pristionchus pacificus	A0A2A6BRL5	A0A2A6BRL5_PRIPA	G protein-coupled receptor	WBGene00280230 PRIPAC_44066	151	TRANSMEM 37..56; /note="Helical"; /evidence="ECO:0000256|SAM:Phobius"; TRANSMEM 106..124; /note="Helical"; /evidence="ECO:0000256|SAM:Phobius"; TRANSMEM 131..149; /note="Helical"; /evidence="ECO:0000256|SAM:Phobius"		SUBCELLULAR LOCATION: Membrane {ECO:0000256|ARBA:ARBA00004141}; Multi-pass membrane protein {ECO:0000256|ARBA:ARBA00004141}.
Pristionchus pacificus	A0A2A6CCL2	A0A2A6CCL2_PRIPA	Ntr-1	WBGene00278356 PRIPAC_43785	350	TRANSMEM 20..45; /note="Helical"; /evidence="ECO:0000256|RuleBase:RU046427"; TRANSMEM 66..86; /note="Helical"; /evidence="ECO:0000256|RuleBase:RU046427"; TRANSMEM 106..125; /note="Helical"; /evidence="ECO:0000256|RuleBase:RU046427"; TRANSMEM 146..167; /note="Helical"; /evidence="ECO:0000256|RuleBase:RU046427"; TRANSMEM 187..218; /note="Helical"; /evidence="ECO:0000256|RuleBase:RU046427"; TRANSMEM…		SUBCELLULAR LOCATION: Cell membrane {ECO:0000256|ARBA:ARBA00004651, ECO:0000256|RuleBase:RU046427}; Multi-pass membrane protein {ECO:0000256|ARBA:ARBA00004651, ECO:0000256|RuleBase:RU046427}. Membrane {ECO:0000256|ARBA:ARBA00004141}; Multi-pass membrane protein {ECO:0000256|ARBA:ARBA00004141}.
Expanded HG shared in Bdelloidea, Clitellata, Stylommatophora and Onychophora (Candidula unifasciata as example)
Organism	Entry	Entry Name	Protein names	Gene Names	Length	Transmembrane	Intramembrane	Subcellular location [CC]	Topological domain
Candidula unifasciata	A0A8S3YDG4	A0A8S3YDG4_9EUPU	C2 domain-containing protein	CUNI_LOCUS66	345			SUBCELLULAR LOCATION: Membrane {ECO:0000256|ARBA:ARBA00004170}; Peripheral membrane protein {ECO:0000256|ARBA:ARBA00004170}.
Candidula unifasciata	A0A8S3YNW0	A0A8S3YNW0_9EUPU	C2 domain-containing protein	CUNI_LOCUS2693	434	TRANSMEM 20..41; /note="Helical"; /evidence="ECO:0000256|SAM:Phobius"
Candidula unifasciata	A0A8S3YUW5	A0A8S3YUW5_9EUPU	C2 domain-containing protein	CUNI_LOCUS4940	311
Candidula unifasciata	A0A8S3YXV7	A0A8S3YXV7_9EUPU	C2 domain-containing protein	CUNI_LOCUS6053	425	TRANSMEM 12..37; /note="Helical"; /evidence="ECO:0000256|SAM:Phobius"
Candidula unifasciata	A0A8S3YYD1	A0A8S3YYD1_9EUPU	RabBD domain-containing protein	CUNI_LOCUS5899	232
Candidula unifasciata	A0A8S3YYH0	A0A8S3YYH0_9EUPU	C2 domain-containing protein	CUNI_LOCUS6253	156
Candidula unifasciata	A0A8S3YZ45	A0A8S3YZ45_9EUPU	FYVE-type zinc finger domain-containing protein	CUNI_LOCUS5134	1108
Candidula unifasciata	A0A8S3Z2J2	A0A8S3Z2J2_9EUPU	C2 domain-containing protein	CUNI_LOCUS7428	279
Candidula unifasciata	A0A8S3Z5J2	A0A8S3Z5J2_9EUPU	Rab effector Noc2	CUNI_LOCUS8100	312
Candidula unifasciata	A0A8S3ZAF1	A0A8S3ZAF1_9EUPU	C2 domain-containing protein	CUNI_LOCUS11717	365
Candidula unifasciata	A0A8S3ZAF2	A0A8S3ZAF2_9EUPU	C2 domain-containing protein	CUNI_LOCUS9609	425	TRANSMEM 5..24; /note="Helical"; /evidence="ECO:0000256|SAM:Phobius"
Candidula unifasciata	A0A8S3ZAG6	A0A8S3ZAG6_9EUPU	Uncharacterized protein	CUNI_LOCUS12122	73
Candidula unifasciata	A0A8S3ZAV3	A0A8S3ZAV3_9EUPU	C2 domain-containing protein	CUNI_LOCUS10543	441
Candidula unifasciata	A0A8S3ZDK1	A0A8S3ZDK1_9EUPU	Uncharacterized protein	CUNI_LOCUS10694	132
Candidula unifasciata	A0A8S3ZR09	A0A8S3ZR09_9EUPU	C2 domain-containing protein	CUNI_LOCUS17495	476	TRANSMEM 61..85; /note="Helical"; /evidence="ECO:0000256|SAM:Phobius"
Candidula unifasciata	A0A8S3ZSH4	A0A8S3ZSH4_9EUPU	C2 domain-containing protein	CUNI_LOCUS16338	371
Candidula unifasciata	A0A8S3ZXK4	A0A8S3ZXK4_9EUPU	C2 domain-containing protein	CUNI_LOCUS19995	370
Candidula unifasciata	A0A8S3ZZE9	A0A8S3ZZE9_9EUPU	C2 domain-containing protein	CUNI_LOCUS20447	425	TRANSMEM 12..37; /note="Helical"; /evidence="ECO:0000256|SAM:Phobius"
Candidula unifasciata	A0A8S4A1J5	A0A8S4A1J5_9EUPU	C2 domain-containing protein	CUNI_LOCUS18434	552
Candidula unifasciata	A0A8S4A4P6	A0A8S4A4P6_9EUPU	C2 domain-containing protein	CUNI_LOCUS22347	417	TRANSMEM 59..81; /note="Helical"; /evidence="ECO:0000256|SAM:Phobius"
Candidula unifasciata	A0A8S4A5S6	A0A8S4A5S6_9EUPU	C2 domain-containing protein	CUNI_LOCUS21200	357			SUBCELLULAR LOCATION: Membrane {ECO:0000256|ARBA:ARBA00004170}; Peripheral membrane protein {ECO:0000256|ARBA:ARBA00004170}.
Candidula unifasciata	A0A8S4A697	A0A8S4A697_9EUPU	Uncharacterized protein	CUNI_LOCUS21370	320
Candidula unifasciata	A0A8S4AD13	A0A8S4AD13_9EUPU	C2 domain-containing protein	CUNI_LOCUS22344	291	TRANSMEM 12..34; /note="Helical"; /evidence="ECO:0000256|SAM:Phobius"

## Sheet: shared HGs in fully terrestrial
UniProt annoation
Expanded HG shared in Stylommatophora and Armadillidium (Candidula unifasciata as example)
Organism	Entry	Entry Name	Protein names	Gene Names	Length	Transmembrane	Intramembrane	Subcellular location [CC]	Topological domain
Candidula unifasciata	A0A8S3YG88	A0A8S3YG88_9EUPU	Transient receptor ion channel domain-containing protein	CUNI_LOCUS1635	577	TRANSMEM 181..201; /note="Helical"; /evidence="ECO:0000256|SAM:Phobius"; TRANSMEM 221..242; /note="Helical"; /evidence="ECO:0000256|SAM:Phobius"; TRANSMEM 288..308; /note="Helical"; /evidence="ECO:0000256|SAM:Phobius"; TRANSMEM 353..371; /note="Helical"; /evidence="ECO:0000256|SAM:Phobius"; TRANSMEM 392..415; /note="Helical"; /evidence="ECO:0000256|SAM:Phobius"; TRANSMEM 478..496; /note="Helical"…
Candidula unifasciata	A0A8S3YH40	A0A8S3YH40_9EUPU	Transient receptor ion channel domain-containing protein	CUNI_LOCUS2071	931	TRANSMEM 306..325; /note="Helical"; /evidence="ECO:0000256|SAM:Phobius"; TRANSMEM 337..358; /note="Helical"; /evidence="ECO:0000256|SAM:Phobius"; TRANSMEM 431..455; /note="Helical"; /evidence="ECO:0000256|SAM:Phobius"; TRANSMEM 475..498; /note="Helical"; /evidence="ECO:0000256|SAM:Phobius"; TRANSMEM 519..541; /note="Helical"; /evidence="ECO:0000256|SAM:Phobius"; TRANSMEM 604..623; /note="Helical"…		SUBCELLULAR LOCATION: Membrane {ECO:0000256|ARBA:ARBA00004141}; Multi-pass membrane protein {ECO:0000256|ARBA:ARBA00004141}.
Candidula unifasciata	A0A8S3YWM3	A0A8S3YWM3_9EUPU	Transient receptor ion channel domain-containing protein	CUNI_LOCUS5299	258			SUBCELLULAR LOCATION: Membrane {ECO:0000256|ARBA:ARBA00004141}; Multi-pass membrane protein {ECO:0000256|ARBA:ARBA00004141}.
Candidula unifasciata	A0A8S3YZF2	A0A8S3YZF2_9EUPU	Transient receptor ion channel domain-containing protein	CUNI_LOCUS7952	1061	TRANSMEM 306..326; /note="Helical"; /evidence="ECO:0000256|SAM:Phobius"; TRANSMEM 404..422; /note="Helical"; /evidence="ECO:0000256|SAM:Phobius"; TRANSMEM 442..460; /note="Helical"; /evidence="ECO:0000256|SAM:Phobius"; TRANSMEM 567..589; /note="Helical"; /evidence="ECO:0000256|SAM:Phobius"; TRANSMEM 693..714; /note="Helical"; /evidence="ECO:0000256|SAM:Phobius"		SUBCELLULAR LOCATION: Membrane {ECO:0000256|ARBA:ARBA00004141}; Multi-pass membrane protein {ECO:0000256|ARBA:ARBA00004141}.
Candidula unifasciata	A0A8S3YZL0	A0A8S3YZL0_9EUPU	Ion transport domain-containing protein	CUNI_LOCUS8151	394	TRANSMEM 28..51; /note="Helical"; /evidence="ECO:0000256|SAM:Phobius"; TRANSMEM 72..89; /note="Helical"; /evidence="ECO:0000256|SAM:Phobius"; TRANSMEM 104..123; /note="Helical"; /evidence="ECO:0000256|SAM:Phobius"; TRANSMEM 135..156; /note="Helical"; /evidence="ECO:0000256|SAM:Phobius"; TRANSMEM 216..238; /note="Helical"; /evidence="ECO:0000256|SAM:Phobius"; TRANSMEM 297..319; /note="Helical"; /e…
Candidula unifasciata	A0A8S3Z0D9	A0A8S3Z0D9_9EUPU	Ion transport domain-containing protein	CUNI_LOCUS8332	588	TRANSMEM 136..156; /note="Helical"; /evidence="ECO:0000256|SAM:Phobius"; TRANSMEM 168..188; /note="Helical"; /evidence="ECO:0000256|SAM:Phobius"; TRANSMEM 262..282; /note="Helical"; /evidence="ECO:0000256|SAM:Phobius"; TRANSMEM 350..370; /note="Helical"; /evidence="ECO:0000256|SAM:Phobius"; TRANSMEM 438..459; /note="Helical"; /evidence="ECO:0000256|SAM:Phobius"
Candidula unifasciata	A0A8S3Z5T8	A0A8S3Z5T8_9EUPU	Transient receptor ion channel domain-containing protein	CUNI_LOCUS8150	122
Candidula unifasciata	A0A8S3Z5Y2	A0A8S3Z5Y2_9EUPU	Ion transport domain-containing protein	CUNI_LOCUS10545	598	TRANSMEM 28..52; /note="Helical"; /evidence="ECO:0000256|SAM:Phobius"; TRANSMEM 64..84; /note="Helical"; /evidence="ECO:0000256|SAM:Phobius"; TRANSMEM 104..121; /note="Helical"; /evidence="ECO:0000256|SAM:Phobius"; TRANSMEM 142..161; /note="Helical"; /evidence="ECO:0000256|SAM:Phobius"; TRANSMEM 234..254; /note="Helical"; /evidence="ECO:0000256|SAM:Phobius"; TRANSMEM 315..337; /note="Helical"; /e…
Candidula unifasciata	A0A8S3Z941	A0A8S3Z941_9EUPU	Transient receptor ion channel domain-containing protein	CUNI_LOCUS9149	677	TRANSMEM 351..371; /note="Helical"; /evidence="ECO:0000256|SAM:Phobius"; TRANSMEM 387..405; /note="Helical"; /evidence="ECO:0000256|SAM:Phobius"; TRANSMEM 470..491; /note="Helical"; /evidence="ECO:0000256|SAM:Phobius"; TRANSMEM 559..584; /note="Helical"; /evidence="ECO:0000256|SAM:Phobius"; TRANSMEM 644..666; /note="Helical"; /evidence="ECO:0000256|SAM:Phobius"		SUBCELLULAR LOCATION: Membrane {ECO:0000256|ARBA:ARBA00004141}; Multi-pass membrane protein {ECO:0000256|ARBA:ARBA00004141}.
Candidula unifasciata	A0A8S3ZBR7	A0A8S3ZBR7_9EUPU	Transient receptor ion channel domain-containing protein	CUNI_LOCUS10064	531	TRANSMEM 147..166; /note="Helical"; /evidence="ECO:0000256|SAM:Phobius"; TRANSMEM 197..219; /note="Helical"; /evidence="ECO:0000256|SAM:Phobius"; TRANSMEM 280..297; /note="Helical"; /evidence="ECO:0000256|SAM:Phobius"; TRANSMEM 318..340; /note="Helical"; /evidence="ECO:0000256|SAM:Phobius"; TRANSMEM 360..383; /note="Helical"; /evidence="ECO:0000256|SAM:Phobius"; TRANSMEM 395..412; /note="Helical"…
Candidula unifasciata	A0A8S3ZE01	A0A8S3ZE01_9EUPU	Transient receptor ion channel domain-containing protein	CUNI_LOCUS13017	392	TRANSMEM 202..222; /note="Helical"; /evidence="ECO:0000256|SAM:Phobius"; TRANSMEM 238..257; /note="Helical"; /evidence="ECO:0000256|SAM:Phobius"; TRANSMEM 278..301; /note="Helical"; /evidence="ECO:0000256|SAM:Phobius"; TRANSMEM 367..390; /note="Helical"; /evidence="ECO:0000256|SAM:Phobius"
Candidula unifasciata	A0A8S3ZH33	A0A8S3ZH33_9EUPU	Ion transport domain-containing protein	CUNI_LOCUS13016	197	TRANSMEM 38..59; /note="Helical"; /evidence="ECO:0000256|SAM:Phobius"
Candidula unifasciata	A0A8S3ZJC2	A0A8S3ZJC2_9EUPU	Transient receptor ion channel domain-containing protein	CUNI_LOCUS15155	718	TRANSMEM 333..353; /note="Helical"; /evidence="ECO:0000256|SAM:Phobius"; TRANSMEM 369..391; /note="Helical"; /evidence="ECO:0000256|SAM:Phobius"; TRANSMEM 442..465; /note="Helical"; /evidence="ECO:0000256|SAM:Phobius"; TRANSMEM 485..508; /note="Helical"; /evidence="ECO:0000256|SAM:Phobius"; TRANSMEM 528..551; /note="Helical"; /evidence="ECO:0000256|SAM:Phobius"; TRANSMEM 563..581; /note="Helical"…		SUBCELLULAR LOCATION: Membrane {ECO:0000256|ARBA:ARBA00004141}; Multi-pass membrane protein {ECO:0000256|ARBA:ARBA00004141}.
Candidula unifasciata	A0A8S4A2M3	A0A8S4A2M3_9EUPU	Transient receptor potential cation channel subfamily C member 2	CUNI_LOCUS20236	71
Candidula unifasciata	A0A8S4A730	A0A8S4A730_9EUPU	Transient receptor ion channel domain-containing protein	CUNI_LOCUS21453	912	TRANSMEM 344..364; /note="Helical"; /evidence="ECO:0000256|SAM:Phobius"; TRANSMEM 376..399; /note="Helical"; /evidence="ECO:0000256|SAM:Phobius"; TRANSMEM 473..494; /note="Helical"; /evidence="ECO:0000256|SAM:Phobius"; TRANSMEM 572..594; /note="Helical"; /evidence="ECO:0000256|SAM:Phobius"; TRANSMEM 657..676; /note="Helical"; /evidence="ECO:0000256|SAM:Phobius"		SUBCELLULAR LOCATION: Membrane {ECO:0000256|ARBA:ARBA00004141}; Multi-pass membrane protein {ECO:0000256|ARBA:ARBA00004141}.
Candidula unifasciata	A0A8S3YKS8	A0A8S3YKS8_9EUPU	Sodium-dependent glucose transporter 1	CUNI_LOCUS1773	886	TRANSMEM 37..54; /note="Helical"; /evidence="ECO:0000256|SAM:Phobius"; TRANSMEM 74..94; /note="Helical"; /evidence="ECO:0000256|SAM:Phobius"; TRANSMEM 101..119; /note="Helical"; /evidence="ECO:0000256|SAM:Phobius"; TRANSMEM 125..147; /note="Helical"; /evidence="ECO:0000256|SAM:Phobius"; TRANSMEM 159..178; /note="Helical"; /evidence="ECO:0000256|SAM:Phobius"; TRANSMEM 581..603; /note="Helical"; /e…		SUBCELLULAR LOCATION: Membrane {ECO:0000256|ARBA:ARBA00004141}; Multi-pass membrane protein {ECO:0000256|ARBA:ARBA00004141}.
Candidula unifasciata	A0A8S3YMK8	A0A8S3YMK8_9EUPU	Major facilitator superfamily (MFS) profile domain-containing protein	CUNI_LOCUS3975	199	TRANSMEM 21..40; /note="Helical"; /evidence="ECO:0000256|SAM:Phobius"; TRANSMEM 46..66; /note="Helical"; /evidence="ECO:0000256|SAM:Phobius"; TRANSMEM 78..98; /note="Helical"; /evidence="ECO:0000256|SAM:Phobius"; TRANSMEM 110..132; /note="Helical"; /evidence="ECO:0000256|SAM:Phobius"		SUBCELLULAR LOCATION: Membrane {ECO:0000256|ARBA:ARBA00004141}; Multi-pass membrane protein {ECO:0000256|ARBA:ARBA00004141}.
Candidula unifasciata	A0A8S3YWD1	A0A8S3YWD1_9EUPU	Major facilitator superfamily (MFS) profile domain-containing protein	CUNI_LOCUS6096	535	TRANSMEM 39..59; /note="Helical"; /evidence="ECO:0000256|SAM:Phobius"; TRANSMEM 79..98; /note="Helical"; /evidence="ECO:0000256|SAM:Phobius"; TRANSMEM 105..122; /note="Helical"; /evidence="ECO:0000256|SAM:Phobius"; TRANSMEM 128..151; /note="Helical"; /evidence="ECO:0000256|SAM:Phobius"; TRANSMEM 271..292; /note="Helical"; /evidence="ECO:0000256|SAM:Phobius"; TRANSMEM 320..348; /note="Helical"; /e…		SUBCELLULAR LOCATION: Membrane {ECO:0000256|ARBA:ARBA00004141}; Multi-pass membrane protein {ECO:0000256|ARBA:ARBA00004141}.
Candidula unifasciata	A0A8S3Z2W0	A0A8S3Z2W0_9EUPU	Major facilitator superfamily (MFS) profile domain-containing protein	CUNI_LOCUS9332	503	TRANSMEM 48..68; /note="Helical"; /evidence="ECO:0000256|SAM:Phobius"; TRANSMEM 88..108; /note="Helical"; /evidence="ECO:0000256|SAM:Phobius"; TRANSMEM 115..135; /note="Helical"; /evidence="ECO:0000256|SAM:Phobius"; TRANSMEM 141..160; /note="Helical"; /evidence="ECO:0000256|SAM:Phobius"; TRANSMEM 172..192; /note="Helical"; /evidence="ECO:0000256|SAM:Phobius"; TRANSMEM 229..252; /note="Helical"; /…		SUBCELLULAR LOCATION: Membrane {ECO:0000256|ARBA:ARBA00004141}; Multi-pass membrane protein {ECO:0000256|ARBA:ARBA00004141}.
Candidula unifasciata	A0A8S3Z6Z5	A0A8S3Z6Z5_9EUPU	Sodium-dependent glucose transporter 1	CUNI_LOCUS9333	493	TRANSMEM 50..68; /note="Helical"; /evidence="ECO:0000256|SAM:Phobius"; TRANSMEM 88..110; /note="Helical"; /evidence="ECO:0000256|SAM:Phobius"; TRANSMEM 117..135; /note="Helical"; /evidence="ECO:0000256|SAM:Phobius"; TRANSMEM 141..160; /note="Helical"; /evidence="ECO:0000256|SAM:Phobius"; TRANSMEM 181..199; /note="Helical"; /evidence="ECO:0000256|SAM:Phobius"; TRANSMEM 232..254; /note="Helical"; /…		SUBCELLULAR LOCATION: Membrane {ECO:0000256|ARBA:ARBA00004141}; Multi-pass membrane protein {ECO:0000256|ARBA:ARBA00004141}.
Candidula unifasciata	A0A8S3Z9P6	A0A8S3Z9P6_9EUPU	Sodium-dependent glucose transporter 1-like protein	CUNI_LOCUS9330	408	TRANSMEM 18..36; /note="Helical"; /evidence="ECO:0000256|SAM:Phobius"; TRANSMEM 42..61; /note="Helical"; /evidence="ECO:0000256|SAM:Phobius"; TRANSMEM 73..94; /note="Helical"; /evidence="ECO:0000256|SAM:Phobius"; TRANSMEM 134..155; /note="Helical"; /evidence="ECO:0000256|SAM:Phobius"; TRANSMEM 185..214; /note="Helical"; /evidence="ECO:0000256|SAM:Phobius"; TRANSMEM 226..246; /note="Helical"; /evi…		SUBCELLULAR LOCATION: Membrane {ECO:0000256|ARBA:ARBA00004141}; Multi-pass membrane protein {ECO:0000256|ARBA:ARBA00004141}.
Candidula unifasciata	A0A8S3ZDR6	A0A8S3ZDR6_9EUPU	Sodium-dependent glucose transporter 1	CUNI_LOCUS12907	912	TRANSMEM 33..53; /note="Helical"; /evidence="ECO:0000256|SAM:Phobius"; TRANSMEM 73..93; /note="Helical"; /evidence="ECO:0000256|SAM:Phobius"; TRANSMEM 100..118; /note="Helical"; /evidence="ECO:0000256|SAM:Phobius"; TRANSMEM 124..146; /note="Helical"; /evidence="ECO:0000256|SAM:Phobius"; TRANSMEM 158..177; /note="Helical"; /evidence="ECO:0000256|SAM:Phobius"; TRANSMEM 602..623; /note="Helical"; /e…		SUBCELLULAR LOCATION: Membrane {ECO:0000256|ARBA:ARBA00004141}; Multi-pass membrane protein {ECO:0000256|ARBA:ARBA00004141}.
Candidula unifasciata	A0A8S3ZIY3	A0A8S3ZIY3_9EUPU	Sodium-dependent glucose transporter 1	CUNI_LOCUS14961	563	TRANSMEM 74..92; /note="Helical"; /evidence="ECO:0000256|SAM:Phobius"; TRANSMEM 112..133; /note="Helical"; /evidence="ECO:0000256|SAM:Phobius"; TRANSMEM 140..159; /note="Helical"; /evidence="ECO:0000256|SAM:Phobius"; TRANSMEM 165..186; /note="Helical"; /evidence="ECO:0000256|SAM:Phobius"; TRANSMEM 198..217; /note="Helical"; /evidence="ECO:0000256|SAM:Phobius"; TRANSMEM 292..314; /note="Helical"; …		SUBCELLULAR LOCATION: Membrane {ECO:0000256|ARBA:ARBA00004141}; Multi-pass membrane protein {ECO:0000256|ARBA:ARBA00004141}.
Candidula unifasciata	A0A8S3ZQF1	A0A8S3ZQF1_9EUPU	Sodium-dependent glucose transporter 1	CUNI_LOCUS15656	389	TRANSMEM 125..148; /note="Helical"; /evidence="ECO:0000256|SAM:Phobius"; TRANSMEM 169..193; /note="Helical"; /evidence="ECO:0000256|SAM:Phobius"; TRANSMEM 243..264; /note="Helical"; /evidence="ECO:0000256|SAM:Phobius"; TRANSMEM 270..291; /note="Helical"; /evidence="ECO:0000256|SAM:Phobius"; TRANSMEM 303..325; /note="Helical"; /evidence="ECO:0000256|SAM:Phobius"; TRANSMEM 331..355; /note="Helical"…		SUBCELLULAR LOCATION: Membrane {ECO:0000256|ARBA:ARBA00004141}; Multi-pass membrane protein {ECO:0000256|ARBA:ARBA00004141}.
Candidula unifasciata	A0A8S4A4J5	A0A8S4A4J5_9EUPU	Sodium-dependent glucose transporter 1	CUNI_LOCUS20513	535	TRANSMEM 47..65; /note="Helical"; /evidence="ECO:0000256|SAM:Phobius"; TRANSMEM 85..107; /note="Helical"; /evidence="ECO:0000256|SAM:Phobius"; TRANSMEM 114..132; /note="Helical"; /evidence="ECO:0000256|SAM:Phobius"; TRANSMEM 138..155; /note="Helical"; /evidence="ECO:0000256|SAM:Phobius"; TRANSMEM 175..196; /note="Helical"; /evidence="ECO:0000256|SAM:Phobius"; TRANSMEM 256..279; /note="Helical"; /…		SUBCELLULAR LOCATION: Membrane {ECO:0000256|ARBA:ARBA00004141}; Multi-pass membrane protein {ECO:0000256|ARBA:ARBA00004141}.
Expanded HG shared in Arachnida and Myriapoda (Centruroides sculpturatus as example), no uniprot annotation, so using eggnog-mapper
query	seed_ortholog	evalue	score	eggNOG_OGs	max_annot_lvl	COG_category	Description	Preferred_name	GOs	PFAMs
Cscu_XP_023209356.1_uncharacterized_protein_LOC111612382_[Centruroides_sculpturatus]	34740.HMEL014885-PA	3.05e-13	77.0	2D0P8@1|root,2SEVU@2759|Eukaryota,38VIG@33154|Opisthokonta,3CB61@33208|Metazoa,3DCPC@33213|Bilateria,421UT@6656|Arthropoda,3SPYJ@50557|Insecta,446D3@7088|Lepidoptera	33208|Metazoa	L	Zinc finger domain in CG10631, C. elegans LIN-15B and human P52rIPK.	-	-	DDE_Tnp_4,HTH_Tnp_4,THAP
Cscu_XP_023209447.1_THAP_domain-containing_protein_1-like_[Centruroides_sculpturatus]	12957.ACEP15905-PA	5.65e-22	99.4	29P4Z@1|root,2RWGB@2759|Eukaryota,38W5K@33154|Opisthokonta,3C6FA@33208|Metazoa,3DMCA@33213|Bilateria,427BI@6656|Arthropoda,3T0RS@50557|Insecta,46MRD@7399|Hymenoptera	33208|Metazoa	-	-	-	-	THAP,Tnp_P_element
Cscu_XP_023210091.1_THAP_domain-containing_protein_4-like_[Centruroides_sculpturatus]	7029.ACYPI088029-PA	1.34e-28	111.0	2D1NE@1|root,2SIPN@2759|Eukaryota,3ABMP@33154|Opisthokonta,3BVWM@33208|Metazoa,3DCZ6@33213|Bilateria,421XJ@6656|Arthropoda,3SS6D@50557|Insecta	33154|Opisthokonta	L	THAP	-	-	DDE_Tnp_4,HTH_Tnp_4,THAP
Cscu_XP_023211841.1_uncharacterized_protein_LOC111614706_[Centruroides_sculpturatus]	4098.XP_009623224.1	8.94e-09	60.8	KOG1075@1|root,KOG1075@2759|Eukaryota	2759|Eukaryota	E	Ribonuclease H protein	-	GO:0000003,GO:0003006,GO:0003674,GO:0003824,GO:0004659,GO:0005575,GO:0005622,GO:0005623,GO:0005737,GO:0005739,GO:0006732,GO:0006733,GO:0006743,GO:0006744,GO:0007275,GO:0008150,GO:0008152,GO:0009058,GO:0009108,GO:0009507,GO:0009536,GO:0009790,GO:0009791,GO:0009793,GO:0009987,GO:0010154,GO:0016740,GO:0016765,GO:0022414,GO:0032501,GO:0032502,GO:0042180,GO:0042181,GO:0043226,GO:0043227,GO:0043229,GO:…	RVT_1
Cscu_XP_023211961.1_THAP_domain-containing_protein_2-like,_partial_[Centruroides_sculpturatus]	7460.GB50881-PA	4.58e-19	87.4	29P9I@1|root,2RWM0@2759|Eukaryota,38VU9@33154|Opisthokonta,3CB4D@33208|Metazoa,3DSD0@33213|Bilateria,428G5@6656|Arthropoda,3SW7Q@50557|Insecta,46MUI@7399|Hymenoptera	33208|Metazoa	L	THAP	-	-	THAP
Cscu_XP_023213445.1_52_kDa_repressor_of_the_inhibitor_of_the_protein_kinase-like_[Centruroides_sculpturatus]	10042.XP_006982233.1	3.51e-14	71.6	2CN6C@1|root,2QU3U@2759|Eukaryota,38GGN@33154|Opisthokonta,3BF35@33208|Metazoa,3D1YH@33213|Bilateria,47Z6K@7711|Chordata,48Y8J@7742|Vertebrata,3J2CD@40674|Mammalia,35HQ1@314146|Euarchontoglires	33208|Metazoa	K	DNA-binding transcription factor activity, RNA polymerase II-specific	PRKRIR	GO:0000981,GO:0003674,GO:0003676,GO:0003677,GO:0003700,GO:0005488,GO:0005575,GO:0005622,GO:0005623,GO:0005634,GO:0005654,GO:0005737,GO:0006355,GO:0006357,GO:0007154,GO:0007165,GO:0008150,GO:0008285,GO:0009889,GO:0009987,GO:0010468,GO:0010556,GO:0019219,GO:0019222,GO:0023052,GO:0031323,GO:0031326,GO:0031974,GO:0031981,GO:0042127,GO:0043226,GO:0043227,GO:0043229,GO:0043231,GO:0043233,GO:0044422,GO:…	DUF4371,Dimer_Tnp_hAT,THAP
Cscu_XP_023213853.1_uncharacterized_protein_LOC111616712_[Centruroides_sculpturatus]	13249.RPRC014927-PA	1.49e-09	65.1	2D7UX@1|root,2T7IZ@2759|Eukaryota,391W0@33154|Opisthokonta,3C7CF@33208|Metazoa,3DARW@33213|Bilateria,42BZV@6656|Arthropoda,3ST63@50557|Insecta,3EE32@33342|Paraneoptera	33208|Metazoa	K	MADF	-	-	MADF_DNA_bdg
Cscu_XP_023214239.1_52_kDa_repressor_of_the_inhibitor_of_the_protein_kinase-like_isoform_X1_[Centruroides_sculpturatus]	7029.ACYPI084779-PA	2.26e-27	112.0	2CWBH@1|root,2RU3X@2759|Eukaryota,39UDV@33154|Opisthokonta,3BM7I@33208|Metazoa,3D3MF@33213|Bilateria	33208|Metazoa	L	THAP domain	-	-	THAP,Tnp_P_element
Cscu_XP_023215866.1_THAP_domain-containing_protein_1-like_[Centruroides_sculpturatus]	103372.F4WPR3	5.09e-14	78.6	29P4Z@1|root,2RWGB@2759|Eukaryota,38W5K@33154|Opisthokonta,3C6FA@33208|Metazoa,3DMCA@33213|Bilateria,427BI@6656|Arthropoda,3T0RS@50557|Insecta,46MRD@7399|Hymenoptera	33208|Metazoa	-	-	-	-	THAP,Tnp_P_element
Cscu_XP_023216228.1_52_kDa_repressor_of_the_inhibitor_of_the_protein_kinase-like_[Centruroides_sculpturatus]	10042.XP_006982233.1	4.5e-09	61.6	2CN6C@1|root,2QU3U@2759|Eukaryota,38GGN@33154|Opisthokonta,3BF35@33208|Metazoa,3D1YH@33213|Bilateria,47Z6K@7711|Chordata,48Y8J@7742|Vertebrata,3J2CD@40674|Mammalia,35HQ1@314146|Euarchontoglires	33208|Metazoa	K	DNA-binding transcription factor activity, RNA polymerase II-specific	PRKRIR	GO:0000981,GO:0003674,GO:0003676,GO:0003677,GO:0003700,GO:0005488,GO:0005575,GO:0005622,GO:0005623,GO:0005634,GO:0005654,GO:0005737,GO:0006355,GO:0006357,GO:0007154,GO:0007165,GO:0008150,GO:0008285,GO:0009889,GO:0009987,GO:0010468,GO:0010556,GO:0019219,GO:0019222,GO:0023052,GO:0031323,GO:0031326,GO:0031974,GO:0031981,GO:0042127,GO:0043226,GO:0043227,GO:0043229,GO:0043231,GO:0043233,GO:0044422,GO:…	DUF4371,Dimer_Tnp_hAT,THAP
Cscu_XP_023217625.1_52_kDa_repressor_of_the_inhibitor_of_the_protein_kinase-like_[Centruroides_sculpturatus]	7029.ACYPI084779-PA	1.05e-23	102.0	2CWBH@1|root,2RU3X@2759|Eukaryota,39UDV@33154|Opisthokonta,3BM7I@33208|Metazoa,3D3MF@33213|Bilateria	33208|Metazoa	L	THAP domain	-	-	THAP,Tnp_P_element
Cscu_XP_023219419.1_THAP_domain-containing_protein_4-like_[Centruroides_sculpturatus]	7029.ACYPI084779-PA	6.77e-18	86.3	2CWBH@1|root,2RU3X@2759|Eukaryota,39UDV@33154|Opisthokonta,3BM7I@33208|Metazoa,3D3MF@33213|Bilateria	33208|Metazoa	L	THAP domain	-	-	THAP,Tnp_P_element
Cscu_XP_023220601.1_THAP_domain-containing_protein_1-like_[Centruroides_sculpturatus]	8364.ENSXETP00000022480	2.66e-09	63.9	KOG1721@1|root,KOG1721@2759|Eukaryota,38GA5@33154|Opisthokonta,3BJD7@33208|Metazoa,3D1EV@33213|Bilateria,484Q9@7711|Chordata,4975I@7742|Vertebrata	33208|Metazoa	K	endothelial cell proliferation	THAP1	GO:0000122,GO:0000976,GO:0000977,GO:0000978,GO:0000981,GO:0000982,GO:0000987,GO:0001012,GO:0001067,GO:0001078,GO:0001227,GO:0001650,GO:0001935,GO:0003674,GO:0003676,GO:0003677,GO:0003690,GO:0003700,GO:0005488,GO:0005515,GO:0005575,GO:0005622,GO:0005623,GO:0005634,GO:0005730,GO:0006139,GO:0006351,GO:0006355,GO:0006357,GO:0006725,GO:0006807,GO:0007346,GO:0008150,GO:0008152,GO:0008270,GO:0008283,GO:…	THAP
Cscu_XP_023222828.1_uncharacterized_protein_LOC111624247_[Centruroides_sculpturatus]	7245.FBpp0261200	2.2e-24	106.0	2DZH1@1|root,2S711@2759|Eukaryota,3A8F0@33154|Opisthokonta,3BU2U@33208|Metazoa,3DAPM@33213|Bilateria,421D3@6656|Arthropoda,3SPPS@50557|Insecta,4533A@7147|Diptera,45WJG@7214|Drosophilidae	33208|Metazoa	K	DNA- binding	-	-	BESS,MADF_DNA_bdg
Cscu_XP_023224133.1_THAP_domain-containing_protein_6-like_[Centruroides_sculpturatus]	8496.XP_006273773.1	9.3e-13	69.3	2CYA4@1|root,2S349@2759|Eukaryota,39W2B@33154|Opisthokonta,3B9NJ@33208|Metazoa,3D2XM@33213|Bilateria,488TM@7711|Chordata,494VR@7742|Vertebrata	33208|Metazoa	K	THAP	THAP6	GO:0000981,GO:0003674,GO:0003700,GO:0005575,GO:0005622,GO:0005623,GO:0005856,GO:0006355,GO:0006357,GO:0008150,GO:0009889,GO:0010468,GO:0010556,GO:0015630,GO:0019219,GO:0019222,GO:0031323,GO:0031326,GO:0043226,GO:0043228,GO:0043229,GO:0043232,GO:0044424,GO:0044464,GO:0050789,GO:0050794,GO:0051171,GO:0051252,GO:0060255,GO:0065007,GO:0080090,GO:0140110,GO:1903506,GO:2000112,GO:2001141	THAP
Cscu_XP_023224471.1_THAP_domain-containing_protein_4-like_[Centruroides_sculpturatus]	7029.ACYPI084779-PA	1.35e-27	110.0	2CWBH@1|root,2RU3X@2759|Eukaryota,39UDV@33154|Opisthokonta,3BM7I@33208|Metazoa,3D3MF@33213|Bilateria	33208|Metazoa	L	THAP domain	-	-	THAP,Tnp_P_element
Cscu_XP_023225588.1_uncharacterized_protein_LOC111626449_[Centruroides_sculpturatus]	7460.GB50881-PA	2.01e-17	85.5	29P9I@1|root,2RWM0@2759|Eukaryota,38VU9@33154|Opisthokonta,3CB4D@33208|Metazoa,3DSD0@33213|Bilateria,428G5@6656|Arthropoda,3SW7Q@50557|Insecta,46MUI@7399|Hymenoptera	33208|Metazoa	L	THAP	-	-	THAP
Cscu_XP_023228049.1_transcription_factor_Adf-1-like_[Centruroides_sculpturatus]	7029.ACYPI009228-PA	1.43e-09	67.4	2CW1C@1|root,2RTDN@2759|Eukaryota,39MW1@33154|Opisthokonta,3CPFP@33208|Metazoa,3E5KQ@33213|Bilateria,42ANH@6656|Arthropoda,3SS4T@50557|Insecta	33208|Metazoa	K	MADF	-	-	BESS,MADF_DNA_bdg
Cscu_XP_023228253.1_uncharacterized_protein_LOC111628658_[Centruroides_sculpturatus]	103372.F4WFX4	4.02e-11	68.9	2E8EB@1|root,2SEWX@2759|Eukaryota,3AC3W@33154|Opisthokonta,3BVZU@33208|Metazoa,3DC2J@33213|Bilateria,421HI@6656|Arthropoda,3SQ0D@50557|Insecta,46IC3@7399|Hymenoptera	33208|Metazoa	K	BESS motif	-	-	BESS,MADF_DNA_bdg
Cscu_XP_023232693.1_uncharacterized_protein_LOC111632499_[Centruroides_sculpturatus]	136037.KDR16971	1.5e-20	96.3	2C8Z3@1|root,2S8A0@2759|Eukaryota,3AAMF@33154|Opisthokonta,3BUF8@33208|Metazoa,3DAK2@33213|Bilateria,421EI@6656|Arthropoda,3SPCK@50557|Insecta	33208|Metazoa	K	Alcohol dehydrogenase transcription factor Myb/SANT-like	-	GO:0001098,GO:0001099,GO:0003674,GO:0003700,GO:0003712,GO:0003713,GO:0005488,GO:0005515,GO:0005575,GO:0005622,GO:0005623,GO:0005634,GO:0006355,GO:0008150,GO:0009889,GO:0009891,GO:0009893,GO:0010468,GO:0010556,GO:0010557,GO:0010604,GO:0019219,GO:0019222,GO:0031323,GO:0031325,GO:0031326,GO:0031328,GO:0043226,GO:0043227,GO:0043229,GO:0043231,GO:0044424,GO:0044464,GO:0045935,GO:0048518,GO:0048522,GO:…	BESS,MADF_DNA_bdg
Cscu_XP_023234103.1_52_kDa_repressor_of_the_inhibitor_of_the_protein_kinase-like_[Centruroides_sculpturatus]	7029.ACYPI084779-PA	1.25e-26	104.0	2CWBH@1|root,2RU3X@2759|Eukaryota,39UDV@33154|Opisthokonta,3BM7I@33208|Metazoa,3D3MF@33213|Bilateria	33208|Metazoa	L	THAP domain	-	-	THAP,Tnp_P_element
Cscu_XP_023234870.1_THAP_domain-containing_protein_4-like_[Centruroides_sculpturatus]	136037.KDR15670	7.7e-23	98.6	2D0JB@1|root,2SEEV@2759|Eukaryota	2759|Eukaryota	K	Zinc finger domain in CG10631, C. elegans LIN-15B and human P52rIPK.	-	-	THAP
Cscu_XP_023237124.1_THAP_domain-containing_protein_5-like_[Centruroides_sculpturatus]	7029.ACYPI088411-PA	5.86e-13	68.6	KOG3371@1|root,2S78S@2759|Eukaryota,3A5X1@33154|Opisthokonta,3BTTD@33208|Metazoa	33208|Metazoa	S	THAP domain containing 8	THAP8	GO:0000981,GO:0003674,GO:0003700,GO:0006355,GO:0006357,GO:0008150,GO:0009889,GO:0010468,GO:0010556,GO:0019219,GO:0019222,GO:0031323,GO:0031326,GO:0050789,GO:0050794,GO:0051171,GO:0051252,GO:0060255,GO:0065007,GO:0080090,GO:0140110,GO:1903506,GO:2000112,GO:2001141	THAP
Cscu_XP_023238938.1_THAP_domain-containing_protein_6-like_[Centruroides_sculpturatus]	6087.XP_004213213.1	1.65e-16	81.6	2CX6X@1|root,2RWGA@2759|Eukaryota,3ABI4@33154|Opisthokonta,3BWDS@33208|Metazoa	33208|Metazoa	S	Zinc finger domain in CG10631, C. elegans LIN-15B and human P52rIPK.	-	-	THAP
Cscu_XP_023241565.1_THAP_domain-containing_protein_1-like_[Centruroides_sculpturatus]	144197.XP_008303299.1	1.44e-17	85.9	KOG1721@1|root,KOG1721@2759|Eukaryota,38GA5@33154|Opisthokonta,3BJD7@33208|Metazoa,3D1EV@33213|Bilateria,484Q9@7711|Chordata,4975I@7742|Vertebrata,49VHR@7898|Actinopterygii	33208|Metazoa	K	THAP domain containing, apoptosis associated protein 1	THAP1	GO:0000122,GO:0000976,GO:0000977,GO:0000978,GO:0000981,GO:0000982,GO:0000987,GO:0001012,GO:0001067,GO:0001078,GO:0001227,GO:0001650,GO:0001935,GO:0003674,GO:0003676,GO:0003677,GO:0003690,GO:0003700,GO:0005488,GO:0005515,GO:0005575,GO:0005622,GO:0005623,GO:0005634,GO:0005730,GO:0006139,GO:0006351,GO:0006355,GO:0006357,GO:0006725,GO:0006807,GO:0007346,GO:0008150,GO:0008152,GO:0008270,GO:0008283,GO:…	THAP
Cscu_XP_023243950.1_52_kDa_repressor_of_the_inhibitor_of_the_protein_kinase-like_[Centruroides_sculpturatus]	7029.ACYPI28835-PA	8.45e-13	66.6	28KU9@1|root,2QTAH@2759|Eukaryota,39WWV@33154|Opisthokonta,3BE4P@33208|Metazoa,3D2TQ@33213|Bilateria,423IJ@6656|Arthropoda,3SZHR@50557|Insecta,3EDXA@33342|Paraneoptera	33208|Metazoa	S	THAP domain	-	-	DUF4371,THAP
Expanded HG shared in Arachnida and Hexapoda (Tribolium castaneum as example)
Organism	Entry	Entry Name	Protein names	Gene Names	Length	Transmembrane	Intramembrane	Subcellular location [CC]	Topological domain
Tribolium castaneum (Red flour beetle)	A0A139WNX2	A0A139WNX2_TRICA	C2H2-type domain-containing protein	AUGUSTUS-3.0.2_32974 TcasGA2_TC032974	157
Tribolium castaneum (Red flour beetle)	D6WFU5	D6WFU5_TRICA	Uncharacterized protein	AUGUSTUS-3.0.2_03377 TcasGA2_TC003377	763
Tribolium castaneum (Red flour beetle)	D6WUM0	D6WUM0_TRICA	DNA-directed DNA polymerase	GLEAN_06145 TcasGA2_TC006145	635
Tribolium castaneum (Red flour beetle)	D6WWU6	D6WWU6_TRICA	C2H2-type domain-containing protein	GLEAN_15228 TcasGA2_TC015228	1249
Tribolium castaneum (Red flour beetle)	D7EIZ0	D7EIZ0_TRICA	DNA-directed DNA polymerase	GLEAN_16184 TcasGA2_TC016184	353
Tribolium castaneum (Red flour beetle)	D7EKZ0	D7EKZ0_TRICA	DNA-directed DNA polymerase	GLEAN_05292 TcasGA2_TC005292	1106
Tribolium castaneum (Red flour beetle)	D7ELB8	D7ELB8_TRICA	Uncharacterized protein	GLEAN_16008 TcasGA2_TC016008	190
Tribolium castaneum (Red flour beetle)	D7ELJ2	D7ELJ2_TRICA	C2H2-type domain-containing protein	GLEAN_04349 TcasGA2_TC004349	1269
Tribolium castaneum (Red flour beetle)	D7ELL7	D7ELL7_TRICA	CHHC U11-48K-type domain-containing protein	GLEAN_04212 TcasGA2_TC004212	385
Tribolium castaneum (Red flour beetle)	D7ELS3	D7ELS3_TRICA	C2H2-type domain-containing protein	GLEAN_05152 TcasGA2_TC005152	988
Tribolium castaneum (Red flour beetle)	D7ELT8	D7ELT8_TRICA	DNA-directed DNA polymerase	GLEAN_01856 TcasGA2_TC001856	1230
Tribolium castaneum (Red flour beetle)	D7GXG8	D7GXG8_TRICA	C2H2-type domain-containing protein	GLEAN_05022 TcasGA2_TC005022	80
Tribolium castaneum (Red flour beetle)	D7GXL1	D7GXL1_TRICA	Uncharacterized protein	GLEAN_16043 TcasGA2_TC016043	121
Tribolium castaneum (Red flour beetle)	D7GXL4	D7GXL4_TRICA	Rho termination factor N-terminal domain-containing protein	GLEAN_06914 TcasGA2_TC006914	1327
Tribolium castaneum (Red flour beetle)	D7GXU4	D7GXU4_TRICA	Uncharacterized protein	GLEAN_06922 TcasGA2_TC006922	109
Tribolium castaneum (Red flour beetle)	D7GYC0	D7GYC0_TRICA	DNA-directed DNA polymerase	GLEAN_06960 TcasGA2_TC006960	556
Tribolium castaneum (Red flour beetle)	D7GYH1	D7GYH1_TRICA	Uncharacterized protein	GLEAN_04040 TcasGA2_TC004040	116
Tribolium castaneum (Red flour beetle)	D7GYJ6	D7GYJ6_TRICA	DNA-directed DNA polymerase (EC 2.7.7.7)	GLEAN_04265 TcasGA2_TC004265	217
Tribolium castaneum (Red flour beetle)	D7GYL1	D7GYL1_TRICA	DNA-directed DNA polymerase	GLEAN_10687 TcasGA2_TC010687	604
Expanded HG shared in Myriapoda, Armadillidium and Hexapoda (fruit flies as example)
Organism	Entry	Entry Name	Protein names	Gene Names	Length	Transmembrane	Intramembrane	Subcellular location [CC]	Topological domain
Drosophila melanogaster (Fruit fly)	Q9VD09	PINTA_DROME	Retinol-binding protein pinta (Prolonged depolarization afterpotential is not apparent)	pinta CG13848	273
Drosophila melanogaster (Fruit fly)	A1Z7X8	A1Z7X8_DROME	FI02944p	Dmel\CG12926 CG12926 Dmel_CG12926	313
Drosophila melanogaster (Fruit fly)	Q2MGL8	Q2MGL8_DROME	CRAL-TRIO domain-containing protein	Dmel\CG33966 CG1211 CG33966 Dmel_CG33966	310
Drosophila melanogaster (Fruit fly)	Q2MGL9	Q2MGL9_DROME	RT07682p	Dmel\CG33965 CG1211 CG33965-RA CG33965 Dmel_CG33965	317
Drosophila melanogaster (Fruit fly)	Q6NLM7	Q6NLM7_DROME	LP22879p	CG15018 CG15017 Dmel\CG33514 CG33514 Dmel_CG33514	311
Drosophila melanogaster (Fruit fly)	Q7K1M4	Q7K1M4_DROME	SD04017p	Dmel\CG1902 CG1902 Dmel_CG1902	312
Drosophila melanogaster (Fruit fly)	Q8I099	Q8I099_DROME	Uncharacterized protein, isoform A (Uncharacterized protein, isoform C)	Dmel\CG2663 CG2663 Dmel_CG2663	308
Drosophila melanogaster (Fruit fly)	Q8IPJ5	Q8IPJ5_DROME	FI18525p1	CG13770 CG31636-RA Dmel\CG31636 CG31636 Dmel_CG31636	313
Drosophila melanogaster (Fruit fly)	Q8SXR4	Q8SXR4_DROME	RE54230p	Dmel\CG30339 BcDNA:RE54230 CG30339 Dmel_CG30339	308
Drosophila melanogaster (Fruit fly)	Q8T9G7	Q8T9G7_DROME	SD01558p	Dmel\CG10026 CG10026 Dmel_CG10026	299
Drosophila melanogaster (Fruit fly)	Q95R34	Q95R34_DROME	GH16463p	BEST:GM01072 62D9.a Dmel\CG3191 EG:30B8.3 CG18842 CG3191 Dmel_CG3191	309
Drosophila melanogaster (Fruit fly)	Q9V9V4	Q9V9V4_DROME	CRAL-TRIO domain-containing protein	Dmel\CG11550 CG11550 Dmel_CG11550	298
Drosophila melanogaster (Fruit fly)	Q9VCJ2	Q9VCJ2_DROME	CRAL-TRIO domain-containing protein	Dmel\CG10300 CG10300 Dmel_CG10300	311
Drosophila melanogaster (Fruit fly)	Q9VCJ3	Q9VCJ3_DROME	RT07778p	Dmel\CG10301 CG10301-RB CG10301 Dmel_CG10301	306
Drosophila melanogaster (Fruit fly)	Q9VIW5	Q9VIW5_DROME	LD41874p	Dmel\CG10237 CG10237 Dmel_CG10237	324
Drosophila melanogaster (Fruit fly)	Q9VJN4	Q9VJN4_DROME	Uncharacterized protein, isoform B (Uncharacterized protein, isoform C)	CG13241 BG:DS09217.6 Dmel\CG31826 CG31826 Dmel_CG31826	268
Drosophila melanogaster (Fruit fly)	Q9VM11	Q9VM11_DROME	HL01515p	Dmel\CG5973 CG5973 Dmel_CG5973	311
Drosophila melanogaster (Fruit fly)	Q9VM12	Q9VM12_DROME	MIP26555p1	Dmel\CG5958 CG5958-RA CG5958 Dmel_CG5958	294
Drosophila melanogaster (Fruit fly)	Q9VRP8	Q9VRP8_DROME	Cellular retinaldehyde binding protein	Cralbp CRALBP Dmel\CG10546 CG10546 Dmel_CG10546	324
Drosophila melanogaster (Fruit fly)	Q9VTY1	Q9VTY1_DROME	LD40136p	Dmel\CG10657 BEST:LD32330 CG10657 Dmel_CG10657	334
Drosophila melanogaster (Fruit fly)	Q9W408	Q9W408_DROME	GH10083p	Dmel\CG3823 CG3823 Dmel_CG3823	295
Drosophila melanogaster (Fruit fly)	Q9W503	Q9W503_DROME	RH61816p	Dmel\CG3091 CG3091 Dmel_CG3091	303
Expanded HG shared in Myriapoda and Hexapoda (fruit flies as example)
Organism	Entry	Entry Name	Protein names	Gene Names	Length	Transmembrane	Intramembrane	Subcellular location [CC]	Topological domain
Drosophila melanogaster (Fruit fly)	A1ZAC8	A1ZAC8_DROME	Uncharacterized protein, isoform B (Uncharacterized protein, isoform D)	CG15703 CG15702 Dmel\CG33017 CG33017 Dmel_CG33017	1630
Drosophila melanogaster (Fruit fly)	B7Z0N0	B7Z0N0_DROME	Uncharacterized protein, isoform B (Uncharacterized protein, isoform C)	LD05530 BEST:LD05530 Dmel\CG5180 CG5180 Dmel_CG5180	355
Drosophila melanogaster (Fruit fly)	Q7K4R2	Q7K4R2_DROME	LD26477p (LP03710p)	CG11504-RA Dmel\CG11504 CG11504 Dmel_CG11504	410
Drosophila melanogaster (Fruit fly)	Q8INU1	Q8INU1_DROME	MADF domain-containing protein	Dmel\CG31627 NEST:bs05g10 CG31627 Dmel_CG31627	262
Drosophila melanogaster (Fruit fly)	Q8MLV3	Q8MLV3_DROME	MADF domain-containing protein	Dmel\CG30403 BcDNA:RE26725 CG30403 Dmel_CG30403	302			SUBCELLULAR LOCATION: Nucleus {ECO:0000256|PROSITE-ProRule:PRU00371}.
Drosophila melanogaster (Fruit fly)	Q9VJK4	Q9VJK4_DROME	RE18252p	Dmel\CG5953 CG5953 Dmel_CG5953	701
Drosophila melanogaster (Fruit fly)	Q9VSB8	Q9VSB8_DROME	GM10231p	Dmel\CG8281 CG8281 Dmel_CG8281	348
Drosophila melanogaster (Fruit fly)	Q9VWR0	Q9VWR0_DROME	MADF domain-containing protein	Dmel\CG12609 CG12609 Dmel_CG12609	324
Drosophila melanogaster (Fruit fly)	Q9VXR4	Q9VXR4_DROME	IP09718p	Dmel\CG15601 CG15601 Dmel_CG15601	277
Drosophila melanogaster (Fruit fly)	Q9VYJ6	Q9VYJ6_DROME	Uncharacterized protein, isoform F	Dmel\CG4004 CG18137 CG4004 Dmel_CG4004	359
Drosophila melanogaster (Fruit fly)	Q9W0P0	Q9W0P0_DROME	FI09734p	Dmel\CG3386 CG3386-RA CG3386 Dmel_CG3386	288
Drosophila melanogaster (Fruit fly)	Q9W1C8	Q9W1C8_DROME	LD24355p	Dmel\CG3163 CG3163 Dmel_CG3163	368
Drosophila melanogaster (Fruit fly)	Q9W1E7	Q9W1E7_DROME	RE30687p	Dmel\CG10904 CG10904 Dmel_CG10904	266
Drosophila melanogaster (Fruit fly)	Q9VJ41	Q9VJ41_DROME	GH11223p (O-acyltransferase WSD1)	Dmel\CG33120 CG10599 CG33120 Dmel_CG33120	689	TRANSMEM 12..33; /note="Helical"; /evidence="ECO:0000256|SAM:Phobius"; TRANSMEM 290..308; /note="Helical"; /evidence="ECO:0000256|SAM:Phobius"
Expanded HG shared in Armadillidium and Hexapoda (fruit flies and Armadillidium nasatum as examples)
OG0001785	Organism	Entry	Entry Name	Protein names	Gene Names	Length	Transmembrane	Intramembrane	Subcellular location [CC]	Topological domain
	Armadillidium nasatum	A0A5N5SK10	A0A5N5SK10_9CRUS	SMP-30/Gluconolactonase/LRE-like region domain-containing protein	Anas_08692	62
	Armadillidium nasatum	A0A5N5SK31	A0A5N5SK31_9CRUS	Regucalcin	rgn_0 Anas_08689	295
	Armadillidium nasatum	A0A5N5SKB9	A0A5N5SKB9_9CRUS	SMP-30/Gluconolactonase/LRE-like region domain-containing protein	Anas_08691	87
	Armadillidium nasatum	A0A5N5SKJ7	A0A5N5SKJ7_9CRUS	Regucalcin (EC 3.1.1.17) (Gluconolactonase)	rgn_1 Anas_08152	222			SUBCELLULAR LOCATION: Cytoplasm {ECO:0000256|ARBA:ARBA00004496}.
	Armadillidium nasatum	A0A5N5SS23	A0A5N5SS23_9CRUS	Regucalcin	rgn_2 Anas_11845	196
	Armadillidium nasatum	A0A5N5SSJ2	A0A5N5SSJ2_9CRUS	SMP-30/Gluconolactonase/LRE-like region domain-containing protein	Anas_11844	162
	Armadillidium nasatum	A0A5N5SVN9	A0A5N5SVN9_9CRUS	SMP-30/Gluconolactonase/LRE-like region domain-containing protein	Anas_11419	130
	Armadillidium nasatum	A0A5N5SWC6	A0A5N5SWC6_9CRUS	Regucalcin (EC 3.1.1.17) (Gluconolactonase)	rgn_3 Anas_11420	206			SUBCELLULAR LOCATION: Cytoplasm {ECO:0000256|ARBA:ARBA00004496}.
	Armadillidium nasatum	A0A5N5TIS8	A0A5N5TIS8_9CRUS	Regucalcin (EC 3.1.1.17) (Gluconolactonase)	RGN Anas_07167	328			SUBCELLULAR LOCATION: Cytoplasm {ECO:0000256|ARBA:ARBA00004496}.
	Drosophila melanogaster (Fruit fly)	H8F4T3	H8F4T3_DROME	MIP34848p1 (Senescence marker protein-30, isoform C (EC 3.1.1.17))	smp-30 CT22723 Dca Dmel\CG7390 Smp-30 smp-30-RB CG7390 Dmel_CG7390	306
	Drosophila melanogaster (Fruit fly)	Q76NR6	Q76NR6_DROME	Regucalcin, isoform D (EC 3.1.1.17)	regucalcin Dmel\CG1803 Regucalcin T1 CG1803 Dmel_CG1803	319
OG0003086	Armadillidium nasatum	A0A5N5T456	A0A5N5T456_9CRUS	Carboxypeptidase Q (Plasma glutamate carboxypeptidase)	Cpq_1 Anas_12878	237			SUBCELLULAR LOCATION: Endoplasmic reticulum {ECO:0000256|ARBA:ARBA00004240}. Golgi apparatus {ECO:0000256|ARBA:ARBA00004555}. Lysosome {ECO:0000256|ARBA:ARBA00004371}.
	Armadillidium nasatum	A0A5N5T4Q4	A0A5N5T4Q4_9CRUS	Carboxypeptidase Q	Anas_12879	431
	Armadillidium nasatum	A0A5N5TCS7	A0A5N5TCS7_9CRUS	Carboxypeptidase Q (Plasma glutamate carboxypeptidase)	Cpq_0 Anas_12683	501			SUBCELLULAR LOCATION: Endoplasmic reticulum {ECO:0000256|ARBA:ARBA00004240}. Golgi apparatus {ECO:0000256|ARBA:ARBA00004555}. Lysosome {ECO:0000256|ARBA:ARBA00004371}.
	Armadillidium nasatum	A0A5N5TJD3	A0A5N5TJD3_9CRUS	Carboxypeptidase Q (Plasma glutamate carboxypeptidase)	cpq_1 Anas_11452	358			SUBCELLULAR LOCATION: Endoplasmic reticulum {ECO:0000256|ARBA:ARBA00004240}. Golgi apparatus {ECO:0000256|ARBA:ARBA00004555}. Lysosome {ECO:0000256|ARBA:ARBA00004371}.
	Armadillidium nasatum	A0A5N5TJZ0	A0A5N5TJZ0_9CRUS	Carboxypeptidase Q (Plasma glutamate carboxypeptidase)	Anas_08735	399			SUBCELLULAR LOCATION: Endoplasmic reticulum {ECO:0000256|ARBA:ARBA00004240}. Golgi apparatus {ECO:0000256|ARBA:ARBA00004555}. Lysosome {ECO:0000256|ARBA:ARBA00004371}.
	Armadillidium nasatum	A0A5N5TK08	A0A5N5TK08_9CRUS	Carboxypeptidase Q (Plasma glutamate carboxypeptidase)	cpq_0 Anas_08734	509			SUBCELLULAR LOCATION: Endoplasmic reticulum {ECO:0000256|ARBA:ARBA00004240}. Golgi apparatus {ECO:0000256|ARBA:ARBA00004555}. Lysosome {ECO:0000256|ARBA:ARBA00004371}.

## Sheet: shared HGs in Onyc and Armadil
UniProt annoation
Expanded HGs shared in Onychophora and Armadillidium (Armadillidium nasatum as example)
Organism	Entry	Entry Name	Protein names	Gene Names	Length	Transmembrane	Intramembrane	Subcellular location [CC]	Topological domain
Armadillidium nasatum	A0A5N5SJR6	A0A5N5SJR6_9CRUS	Uncharacterized protein	Anas_03907	109
Armadillidium nasatum	A0A5N5SJU9	A0A5N5SJU9_9CRUS	Dynein alpha chain, flagellar outer arm	ODA11 Anas_04773	93
Armadillidium nasatum	A0A5N5SJV0	A0A5N5SJV0_9CRUS	Dynein heavy chain-like protein	Anas_04772	329
Armadillidium nasatum	A0A5N5SJV8	A0A5N5SJV8_9CRUS	Dynein heavy chain linker domain-containing protein	Anas_04768	145
Armadillidium nasatum	A0A5N5SJW2	A0A5N5SJW2_9CRUS	Dynein beta chain, ciliary	DYHC_0 Anas_04767	434	TRANSMEM 277..296; /note="Helical"; /evidence="ECO:0000256|SAM:Phobius"; TRANSMEM 357..377; /note="Helical"; /evidence="ECO:0000256|SAM:Phobius"
Armadillidium nasatum	A0A5N5SJW6	A0A5N5SJW6_9CRUS	Dynein heavy chain linker domain-containing protein	Anas_04769	166
Armadillidium nasatum	A0A5N5SJY3	A0A5N5SJY3_9CRUS	Uncharacterized protein	Anas_03914	119
Armadillidium nasatum	A0A5N5SK28	A0A5N5SK28_9CRUS	Dynein heavy chain 3, axonemal	DNAH3_0 Anas_04774	68
Armadillidium nasatum	A0A5N5SK34	A0A5N5SK34_9CRUS	Uncharacterized protein	Anas_04775	533
Armadillidium nasatum	A0A5N5SK36	A0A5N5SK36_9CRUS	Uncharacterized protein	Anas_04765	130
Armadillidium nasatum	A0A5N5SKI6	A0A5N5SKI6_9CRUS	Dynein beta chain, flagellar outer arm	ODA4 Anas_04766	408
Armadillidium nasatum	A0A5N5SKX7	A0A5N5SKX7_9CRUS	Uncharacterized protein	Anas_04770	119
Armadillidium nasatum	A0A5N5SL29	A0A5N5SL29_9CRUS	Dynein heavy chain hydrolytic ATP-binding dynein motor region domain-containing protein	Anas_03910	99
Armadillidium nasatum	A0A5N5SL75	A0A5N5SL75_9CRUS	Dynein beta chain, ciliary	DYHC_1 Anas_04777	1264
Armadillidium nasatum	A0A5N5SR72	A0A5N5SR72_9CRUS	Dynein heavy chain 3, axonemal	DNAH3_1 Anas_05153	1591
Armadillidium nasatum	A0A5N5SRN9	A0A5N5SRN9_9CRUS	Dynein heavy chain 3, axonemal	Dnah3 Anas_05152	2276
Armadillidium nasatum	A0A5N5STG4	A0A5N5STG4_9CRUS	Dynein heavy chain, cytoplasmic	Anas_02340	177
Armadillidium nasatum	A0A5N5TEB0	A0A5N5TEB0_9CRUS	Dynein heavy chain 7, axonemal	DNAH7 Anas_01840	2124
Armadillidium nasatum	A0A5N5TFA3	A0A5N5TFA3_9CRUS	Dynein heavy chain 7, axonemal	Anas_01838	732
Armadillidium nasatum	A0A5N5TGW2	A0A5N5TGW2_9CRUS	Dynein heavy chain 5, axonemal	Dnah5_0 Anas_02191	3536	TRANSMEM 3488..3509; /note="Helical"; /evidence="ECO:0000256|SAM:Phobius"; TRANSMEM 3515..3535; /note="Helical"; /evidence="ECO:0000256|SAM:Phobius"
Armadillidium nasatum	A0A5N5TIL5	A0A5N5TIL5_9CRUS	Dynein heavy chain 7, axonemal	Dnah7 Anas_01839	261
Armadillidium nasatum	A0A5N5TJB1	A0A5N5TJB1_9CRUS	Dynein heavy chain 5, axonemal	Dnah5_1 Anas_02192	190
Armadillidium nasatum	A0A5N5SJE7	A0A5N5SJE7_9CRUS	Sulfotransferase 1C4	Anas_12846	268
Armadillidium nasatum	A0A5N5SP66	A0A5N5SP66_9CRUS	Sulfotransferase 1 family member D1	Anas_12412	258
Armadillidium nasatum	A0A5N5STL4	A0A5N5STL4_9CRUS	Sulfotransferase family cytosolic 1B member 1	Anas_07193	361
Armadillidium nasatum	A0A5N5SU41	A0A5N5SU41_9CRUS	Sulfotransferase 1C2	Anas_04310	292
Armadillidium nasatum	A0A5N5SUF3	A0A5N5SUF3_9CRUS	Sulfotransferase domain-containing protein	Anas_13726	144
Armadillidium nasatum	A0A5N5SUS0	A0A5N5SUS0_9CRUS	Sulfotransferase 1C1	Anas_03178	341
Armadillidium nasatum	A0A5N5SUS3	A0A5N5SUS3_9CRUS	Sulfotransferase family cytosolic 1B member 1	Anas_03177	386
Armadillidium nasatum	A0A5N5SV02	A0A5N5SV02_9CRUS	Sulfotransferase 1 family member D1	Anas_13727	173
Armadillidium nasatum	A0A5N5SVE0	A0A5N5SVE0_9CRUS	Sulfotransferase 1C4	Anas_03176	345
Armadillidium nasatum	A0A5N5SVN7	A0A5N5SVN7_9CRUS	Sulfotransferase domain-containing protein	Anas_03174	98
Armadillidium nasatum	A0A5N5SWW7	A0A5N5SWW7_9CRUS	Sulfotransferase 1C4	Anas_04366	263
Armadillidium nasatum	A0A5N5SXQ3	A0A5N5SXQ3_9CRUS	Sulfotransferase 1C4	Anas_10629	351
Armadillidium nasatum	A0A5N5SYP5	A0A5N5SYP5_9CRUS	Sulfotransferase 1C2	Anas_04023	150
Armadillidium nasatum	A0A5N5SZ74	A0A5N5SZ74_9CRUS	Sulfotransferase domain-containing protein	Anas_03173	86
Armadillidium nasatum	A0A5N5T025	A0A5N5T025_9CRUS	Sulfotransferase 1C4	Anas_13682	325
Armadillidium nasatum	A0A5N5T0I6	A0A5N5T0I6_9CRUS	Sulfotransferase 1 family member D1	Anas_07616	334
Armadillidium nasatum	A0A5N5T2L8	A0A5N5T2L8_9CRUS	Sulfotransferase 1 family member D1	Anas_14422	142
Armadillidium nasatum	A0A5N5T345	A0A5N5T345_9CRUS	Sulfotransferase 1C4	Anas_12248	349
Armadillidium nasatum	A0A5N5T451	A0A5N5T451_9CRUS	Sulfotransferase 1A4	SULT1A4 Anas_13943	212
Armadillidium nasatum	A0A5N5T4C1	A0A5N5T4C1_9CRUS	Uncharacterized protein	Anas_14225	78
Armadillidium nasatum	A0A5N5T775	A0A5N5T775_9CRUS	Sulfotransferase family cytosolic 1B member 1	Anas_02765	186
Armadillidium nasatum	A0A5N5T7A4	A0A5N5T7A4_9CRUS	Sulfotransferase 1C4	Anas_11815	345
Armadillidium nasatum	A0A5N5T7N3	A0A5N5T7N3_9CRUS	Sulfotransferase 1C1	Anas_11816	363
Armadillidium nasatum	A0A5N5T8R4	A0A5N5T8R4_9CRUS	Sulfotransferase family cytosolic 1B member 1	Anas_04947	102
Armadillidium nasatum	A0A5N5TA74	A0A5N5TA74_9CRUS	Sulfotransferase domain-containing protein	Anas_05391	177
Armadillidium nasatum	A0A5N5TAE7	A0A5N5TAE7_9CRUS	Sulfotransferase domain-containing protein	Anas_10579	161
Armadillidium nasatum	A0A5N5TAL9	A0A5N5TAL9_9CRUS	Sulfotransferase 1C4	Anas_11778	113
Armadillidium nasatum	A0A5N5TAW0	A0A5N5TAW0_9CRUS	Sulfotransferase domain-containing protein	Anas_06018	243
Armadillidium nasatum	A0A5N5TB81	A0A5N5TB81_9CRUS	Cytosolic sulfotransferase 13	SOT13 Anas_05390	153
Armadillidium nasatum	A0A5N5TBF7	A0A5N5TBF7_9CRUS	Sulfotransferase 1C4	Anas_05392	215
Armadillidium nasatum	A0A5N5TBY0	A0A5N5TBY0_9CRUS	Uncharacterized protein	Anas_06017	86
Armadillidium nasatum	A0A5N5TC56	A0A5N5TC56_9CRUS	Estrogen sulfotransferase	SULT1E1 Anas_06020	328
Armadillidium nasatum	A0A5N5TCB0	A0A5N5TCB0_9CRUS	Sulfotransferase family cytosolic 1B member 1	Anas_11713	289
Armadillidium nasatum	A0A5N5TCF4	A0A5N5TCF4_9CRUS	Sulfotransferase 1C1	Anas_06016	512
Armadillidium nasatum	A0A5N5TCI9	A0A5N5TCI9_9CRUS	Sulfotransferase family cytosolic 1B member 1	Anas_10897	253
Armadillidium nasatum	A0A5N5TCK6	A0A5N5TCK6_9CRUS	Sulfotransferase 1C4	Anas_12611	518
Armadillidium nasatum	A0A5N5TCV8	A0A5N5TCV8_9CRUS	Sulfotransferase domain-containing protein	Anas_10895	230
Armadillidium nasatum	A0A5N5TCX6	A0A5N5TCX6_9CRUS	Sulfotransferase family cytosolic 1B member 1	Anas_10896	349
Armadillidium nasatum	A0A5N5TEH4	A0A5N5TEH4_9CRUS	Sulfotransferase domain-containing protein	Anas_05389	105
Armadillidium nasatum	A0A5N5TET4	A0A5N5TET4_9CRUS	Sulfotransferase 1 family member D1	Anas_10580	173
Armadillidium nasatum	A0A5N5TF44	A0A5N5TF44_9CRUS	Sulfotransferase 1C2	Sult1c2 Anas_06019	279
Armadillidium nasatum	A0A5N5TFQ2	A0A5N5TFQ2_9CRUS	Sulfotransferase 1C4	Anas_06021	323
Armadillidium nasatum	A0A5N5THI8	A0A5N5THI8_9CRUS	Cytosolic sulfotransferase 12	SOT12 Anas_10898	285
Armadillidium nasatum	A0A5N5SKI3	A0A5N5SKI3_9CRUS	Histone H2A	Anas_11357	230			SUBCELLULAR LOCATION: Nucleus {ECO:0000256|RuleBase:RU003767}.
Armadillidium nasatum	A0A5N5SKU9	A0A5N5SKU9_9CRUS	Histone H2A	His2A_2 Anas_11996	69			SUBCELLULAR LOCATION: Nucleus {ECO:0000256|RuleBase:RU003767}.
Armadillidium nasatum	A0A5N5SLL4	A0A5N5SLL4_9CRUS	Histone H2A	Anas_07340	82			SUBCELLULAR LOCATION: Nucleus {ECO:0000256|RuleBase:RU003767}.
Armadillidium nasatum	A0A5N5SMJ6	A0A5N5SMJ6_9CRUS	Histone H2A	Anas_03403	134	TRANSMEM 6..26; /note="Helical"; /evidence="ECO:0000256|SAM:Phobius"		SUBCELLULAR LOCATION: Chromosome {ECO:0000256|ARBA:ARBA00004286}. Nucleus {ECO:0000256|RuleBase:RU003767}.
Armadillidium nasatum	A0A5N5SQ58	A0A5N5SQ58_9CRUS	Histone H2A	Anas_00335	148			SUBCELLULAR LOCATION: Nucleus {ECO:0000256|RuleBase:RU003767}.
Armadillidium nasatum	A0A5N5SVR6	A0A5N5SVR6_9CRUS	Histone H2A	His2A_1 Anas_12249	136			SUBCELLULAR LOCATION: Chromosome {ECO:0000256|ARBA:ARBA00004286}. Nucleus {ECO:0000256|ARBA:ARBA00004123, ECO:0000256|RuleBase:RU003767}.
Armadillidium nasatum	A0A5N5SZW4	A0A5N5SZW4_9CRUS	Histone H2A	H2AL Anas_14059	125			SUBCELLULAR LOCATION: Chromosome {ECO:0000256|ARBA:ARBA00004286}. Nucleus {ECO:0000256|RuleBase:RU003767}.
Armadillidium nasatum	A0A5N5T0P8	A0A5N5T0P8_9CRUS	Histone H4	H2A_2 Anas_14180	332			SUBCELLULAR LOCATION: Chromosome {ECO:0000256|ARBA:ARBA00004286}. Nucleus {ECO:0000256|ARBA:ARBA00004123}.
Armadillidium nasatum	A0A5N5T2K1	A0A5N5T2K1_9CRUS	Histone H2A	HIST1H2AA Anas_06227	126			SUBCELLULAR LOCATION: Chromosome {ECO:0000256|ARBA:ARBA00004286}. Nucleus {ECO:0000256|ARBA:ARBA00004123, ECO:0000256|RuleBase:RU003767}.
Armadillidium nasatum	A0A5N5T2W0	A0A5N5T2W0_9CRUS	Histone H2A	Anas_14067	158			SUBCELLULAR LOCATION: Chromosome {ECO:0000256|ARBA:ARBA00004286}. Nucleus {ECO:0000256|ARBA:ARBA00004123, ECO:0000256|RuleBase:RU003767}.
Armadillidium nasatum	A0A5N5T399	A0A5N5T399_9CRUS	Histone H2A	H2A_8 Anas_12070	123			SUBCELLULAR LOCATION: Chromosome {ECO:0000256|ARBA:ARBA00004286}. Nucleus {ECO:0000256|ARBA:ARBA00004123, ECO:0000256|RuleBase:RU003767}.
Armadillidium nasatum	A0A5N5T3F5	A0A5N5T3F5_9CRUS	Histone H2A	H2A3 Anas_14515	134			SUBCELLULAR LOCATION: Chromosome {ECO:0000256|ARBA:ARBA00004286}. Nucleus {ECO:0000256|ARBA:ARBA00004123, ECO:0000256|RuleBase:RU003767}.
Armadillidium nasatum	A0A5N5T8N9	A0A5N5T8N9_9CRUS	Histone H2A	H2A_9 Anas_11579	62			SUBCELLULAR LOCATION: Nucleus {ECO:0000256|RuleBase:RU003767}.
Armadillidium nasatum	A0A5N5TBG9	A0A5N5TBG9_9CRUS	Histone H2A	H2A_0 Anas_13854	63			SUBCELLULAR LOCATION: Nucleus {ECO:0000256|RuleBase:RU003767}.
Armadillidium nasatum	A0A5N5TC35	A0A5N5TC35_9CRUS	Uncharacterized protein	Anas_09527	106
Armadillidium nasatum	A0A5N5TCC5	A0A5N5TCC5_9CRUS	Histone H2A	Anas_11380	70
Armadillidium nasatum	A0A5N5TCK5	A0A5N5TCK5_9CRUS	Histone H2A	H2A_3 Anas_11635	123			SUBCELLULAR LOCATION: Chromosome {ECO:0000256|ARBA:ARBA00004286}. Nucleus {ECO:0000256|ARBA:ARBA00004123, ECO:0000256|RuleBase:RU003767}.
Armadillidium nasatum	A0A5N5TGW3	A0A5N5TGW3_9CRUS	Histone H2A	Anas_10391	112			SUBCELLULAR LOCATION: Chromosome {ECO:0000256|ARBA:ARBA00004286}. Nucleus {ECO:0000256|RuleBase:RU003767}.
Armadillidium nasatum	A0A5N5TH63	A0A5N5TH63_9CRUS	Core histone macro-H2A.1	H2AFY Anas_01889	318			SUBCELLULAR LOCATION: Chromosome {ECO:0000256|ARBA:ARBA00004286}.
Armadillidium nasatum	A0A5N5SRF1	A0A5N5SRF1_9CRUS	Uncharacterized protein	Anas_08955	82
Armadillidium nasatum	A0A5N5STF2	A0A5N5STF2_9CRUS	KH domain-containing protein akap-1	akap-1 Anas_07484	926	TRANSMEM 6..22; /note="Helical"; /evidence="ECO:0000256|SAM:Phobius"
Armadillidium nasatum	A0A5N5STG1	A0A5N5STG1_9CRUS	C3H1-type domain-containing protein	Anas_10402	170
Armadillidium nasatum	A0A5N5SVI9	A0A5N5SVI9_9CRUS	Tudor domain-containing protein	Anas_01344	156
Armadillidium nasatum	A0A5N5SY28	A0A5N5SY28_9CRUS	Tudor domain-containing protein 5	tdrd5 Anas_01615	183
Armadillidium nasatum	A0A5N5T760	A0A5N5T760_9CRUS	Tudor domain-containing protein 1	TDRD1_1 Anas_08945	179
Armadillidium nasatum	A0A5N5T790	A0A5N5T790_9CRUS	Uncharacterized protein	Anas_08947	189
Armadillidium nasatum	A0A5N5T7N0	A0A5N5T7N0_9CRUS	Uncharacterized protein	Anas_08946	115
Armadillidium nasatum	A0A5N5TAZ6	A0A5N5TAZ6_9CRUS	Tudor domain-containing protein 1	TDRD1_0 Anas_02968	198
Armadillidium nasatum	A0A5N5TBL3	A0A5N5TBL3_9CRUS	RING finger protein 17	RNF17 Anas_08948	224
Armadillidium nasatum	A0A5N5TC46	A0A5N5TC46_9CRUS	Tudor domain-containing protein 1	tdrd1 Anas_08949	300
Armadillidium nasatum	A0A5N5TCS4	A0A5N5TCS4_9CRUS	Tudor and KH domain-containing protein	TDRKH Anas_05733	190
Armadillidium nasatum	A0A5N5SK46	A0A5N5SK46_9CRUS	Histone H3	Anas_07731	146
Armadillidium nasatum	A0A5N5SML2	A0A5N5SML2_9CRUS	Histone H3, embryonic	H3_1 Anas_07487	73
Armadillidium nasatum	A0A5N5SMT2	A0A5N5SMT2_9CRUS	Histone H3	Anas_05775	113			SUBCELLULAR LOCATION: Nucleus {ECO:0000256|ARBA:ARBA00004123}.
Armadillidium nasatum	A0A5N5SPS7	A0A5N5SPS7_9CRUS	Histone H3	Anas_03978	248	TRANSMEM 137..162; /note="Helical"; /evidence="ECO:0000256|SAM:Phobius"; TRANSMEM 174..189; /note="Helical"; /evidence="ECO:0000256|SAM:Phobius"
Armadillidium nasatum	A0A5N5SQI1	A0A5N5SQI1_9CRUS	Histone H3	H3_3 Anas_11062	137
Armadillidium nasatum	A0A5N5SS09	A0A5N5SS09_9CRUS	Histone H3	H3_9 Anas_13449 Anas_13487	65
Armadillidium nasatum	A0A5N5SS26	A0A5N5SS26_9CRUS	Histone H3	Anas_06153	139
Armadillidium nasatum	A0A5N5STC2	A0A5N5STC2_9CRUS	Histone H3	Anas_02660	132
Armadillidium nasatum	A0A5N5STD0	A0A5N5STD0_9CRUS	Histone H3	Anas_05722	94
Armadillidium nasatum	A0A5N5STI4	A0A5N5STI4_9CRUS	Histone H2A/H2B/H3 domain-containing protein	Anas_06154	89
Armadillidium nasatum	A0A5N5SW23	A0A5N5SW23_9CRUS	Histone H3	H3_0 Anas_14642	357
Armadillidium nasatum	A0A5N5SXG1	A0A5N5SXG1_9CRUS	Histone H3	Anas_05724	87			SUBCELLULAR LOCATION: Nucleus {ECO:0000256|ARBA:ARBA00004123}.
Armadillidium nasatum	A0A5N5SYC0	A0A5N5SYC0_9CRUS	Metalloreductase STEAP4	STEAP4_2 Anas_07452	201
Armadillidium nasatum	A0A5N5SYE3	A0A5N5SYE3_9CRUS	Histone H3, embryonic	H3_5 Anas_10624	75
Armadillidium nasatum	A0A5N5SZC7	A0A5N5SZC7_9CRUS	Histone H3, embryonic	Anas_14759	179
Armadillidium nasatum	A0A5N5SZW9	A0A5N5SZW9_9CRUS	Histone H3	Anas_14512	307			SUBCELLULAR LOCATION: Nucleus {ECO:0000256|ARBA:ARBA00004123}.
Armadillidium nasatum	A0A5N5T214	A0A5N5T214_9CRUS	Histone H3.2	Anas_13824	230
Armadillidium nasatum	A0A5N5T2F1	A0A5N5T2F1_9CRUS	Histone H3.2	Anas_14491	81
Armadillidium nasatum	A0A5N5T338	A0A5N5T338_9CRUS	Histone H3.2	Anas_14364	93
Armadillidium nasatum	A0A5N5T3K2	A0A5N5T3K2_9CRUS	Histone H3.2	Anas_14542	105
Armadillidium nasatum	A0A5N5T5I6	A0A5N5T5I6_9CRUS	Histone H3	Anas_11827	89
Armadillidium nasatum	A0A5N5T7B6	A0A5N5T7B6_9CRUS	Histone H3	Anas_14368	169
Armadillidium nasatum	A0A5N5T848	A0A5N5T848_9CRUS	Histone H3.3	Anas_13856	95
Armadillidium nasatum	A0A5N5T8A0	A0A5N5T8A0_9CRUS	Histone H3.3 type 2	his-72 Anas_12332	86
Armadillidium nasatum	A0A5N5TAD5	A0A5N5TAD5_9CRUS	Histone H3	H3_4 Anas_14388	408
Armadillidium nasatum	A0A5N5TAT8	A0A5N5TAT8_9CRUS	Histone H3	Anas_14597	405	TRANSMEM 14..30; /note="Helical"; /evidence="ECO:0000256|SAM:Phobius"
Armadillidium nasatum	A0A5N5TD32	A0A5N5TD32_9CRUS	Histone H3	Anas_07351	124
Armadillidium nasatum	A0A5N5TEG7	A0A5N5TEG7_9CRUS	Histone H4	Anas_12742	80
Armadillidium nasatum	A0A5N5TFG7	A0A5N5TFG7_9CRUS	Histone H3-like 2	gcH3 Anas_14355	179
Armadillidium nasatum	A0A5N5TFN5	A0A5N5TFN5_9CRUS	Histone H3	H3_8 Anas_09925	122
Armadillidium nasatum	A0A5N5TIS9	A0A5N5TIS9_9CRUS	Histone H3-like centromeric protein A (Centromere protein A)	hH3v Anas_08425	188
Armadillidium nasatum	A0A5N5SK33	A0A5N5SK33_9CRUS	Major facilitator superfamily associated domain-containing protein	Anas_09473	161	TRANSMEM 48..71; /note="Helical"; /evidence="ECO:0000256|SAM:Phobius"		SUBCELLULAR LOCATION: Membrane {ECO:0000256|ARBA:ARBA00004141}; Multi-pass membrane protein {ECO:0000256|ARBA:ARBA00004141}.
Armadillidium nasatum	A0A5N5SPP1	A0A5N5SPP1_9CRUS	Major facilitator superfamily domain-containing protein 6-A	mfsd6a Anas_00695	216	TRANSMEM 23..42; /note="Helical"; /evidence="ECO:0000256|SAM:Phobius"; TRANSMEM 49..73; /note="Helical"; /evidence="ECO:0000256|SAM:Phobius"; TRANSMEM 117..141; /note="Helical"; /evidence="ECO:0000256|SAM:Phobius"		SUBCELLULAR LOCATION: Membrane {ECO:0000256|ARBA:ARBA00004141}; Multi-pass membrane protein {ECO:0000256|ARBA:ARBA00004141}.
Armadillidium nasatum	A0A5N5SQ46	A0A5N5SQ46_9CRUS	Major facilitator superfamily domain-containing protein 6	Mfsd6_1 Anas_04056	576	TRANSMEM 37..60; /note="Helical"; /evidence="ECO:0000256|SAM:Phobius"; TRANSMEM 72..90; /note="Helical"; /evidence="ECO:0000256|SAM:Phobius"; TRANSMEM 277..297; /note="Helical"; /evidence="ECO:0000256|SAM:Phobius"; TRANSMEM 318..335; /note="Helical"; /evidence="ECO:0000256|SAM:Phobius"; TRANSMEM 347..368; /note="Helical"; /evidence="ECO:0000256|SAM:Phobius"; TRANSMEM 389..410; /note="Helical"; /e…		SUBCELLULAR LOCATION: Membrane {ECO:0000256|ARBA:ARBA00004141}; Multi-pass membrane protein {ECO:0000256|ARBA:ARBA00004141}.
Armadillidium nasatum	A0A5N5SQG3	A0A5N5SQG3_9CRUS	Major facilitator superfamily associated domain-containing protein	Anas_11502	320	TRANSMEM 16..34; /note="Helical"; /evidence="ECO:0000256|SAM:Phobius"; TRANSMEM 46..67; /note="Helical"; /evidence="ECO:0000256|SAM:Phobius"; TRANSMEM 74..93; /note="Helical"; /evidence="ECO:0000256|SAM:Phobius"; TRANSMEM 178..195; /note="Helical"; /evidence="ECO:0000256|SAM:Phobius"; TRANSMEM 207..225; /note="Helical"; /evidence="ECO:0000256|SAM:Phobius"; TRANSMEM 253..273; /note="Helical"; /evi…		SUBCELLULAR LOCATION: Membrane {ECO:0000256|ARBA:ARBA00004141}; Multi-pass membrane protein {ECO:0000256|ARBA:ARBA00004141}.
Armadillidium nasatum	A0A5N5SRG3	A0A5N5SRG3_9CRUS	Major facilitator superfamily associated domain-containing protein	Anas_04057	569	TRANSMEM 14..34; /note="Helical"; /evidence="ECO:0000256|SAM:Phobius"; TRANSMEM 46..70; /note="Helical"; /evidence="ECO:0000256|SAM:Phobius"; TRANSMEM 76..93; /note="Helical"; /evidence="ECO:0000256|SAM:Phobius"; TRANSMEM 253..274; /note="Helical"; /evidence="ECO:0000256|SAM:Phobius"; TRANSMEM 294..314; /note="Helical"; /evidence="ECO:0000256|SAM:Phobius"; TRANSMEM 326..348; /note="Helical"; /evi…		SUBCELLULAR LOCATION: Membrane {ECO:0000256|ARBA:ARBA00004141}; Multi-pass membrane protein {ECO:0000256|ARBA:ARBA00004141}.
Armadillidium nasatum	A0A5N5SS91	A0A5N5SS91_9CRUS	Major facilitator superfamily domain-containing protein 6	MFSD6_3 Anas_06527	607	TRANSMEM 42..64; /note="Helical"; /evidence="ECO:0000256|SAM:Phobius"; TRANSMEM 76..95; /note="Helical"; /evidence="ECO:0000256|SAM:Phobius"; TRANSMEM 107..125; /note="Helical"; /evidence="ECO:0000256|SAM:Phobius"; TRANSMEM 263..284; /note="Helical"; /evidence="ECO:0000256|SAM:Phobius"; TRANSMEM 304..321; /note="Helical"; /evidence="ECO:0000256|SAM:Phobius"; TRANSMEM 333..352; /note="Helical"; /e…		SUBCELLULAR LOCATION: Membrane {ECO:0000256|ARBA:ARBA00004141}; Multi-pass membrane protein {ECO:0000256|ARBA:ARBA00004141}.
Armadillidium nasatum	A0A5N5SYT0	A0A5N5SYT0_9CRUS	Major facilitator superfamily associated domain-containing protein	Anas_02311	426	TRANSMEM 24..42; /note="Helical"; /evidence="ECO:0000256|SAM:Phobius"; TRANSMEM 54..79; /note="Helical"; /evidence="ECO:0000256|SAM:Phobius"; TRANSMEM 297..319; /note="Helical"; /evidence="ECO:0000256|SAM:Phobius"; TRANSMEM 363..382; /note="Helical"; /evidence="ECO:0000256|SAM:Phobius"		SUBCELLULAR LOCATION: Membrane {ECO:0000256|ARBA:ARBA00004141}; Multi-pass membrane protein {ECO:0000256|ARBA:ARBA00004141}.
Armadillidium nasatum	A0A5N5SYT2	A0A5N5SYT2_9CRUS	Major facilitator superfamily associated domain-containing protein	Anas_02314	350	TRANSMEM 6..27; /note="Helical"; /evidence="ECO:0000256|SAM:Phobius"; TRANSMEM 47..68; /note="Helical"; /evidence="ECO:0000256|SAM:Phobius"; TRANSMEM 88..108; /note="Helical"; /evidence="ECO:0000256|SAM:Phobius"; TRANSMEM 115..134; /note="Helical"; /evidence="ECO:0000256|SAM:Phobius"		SUBCELLULAR LOCATION: Membrane {ECO:0000256|ARBA:ARBA00004141}; Multi-pass membrane protein {ECO:0000256|ARBA:ARBA00004141}.
Armadillidium nasatum	A0A5N5SYT3	A0A5N5SYT3_9CRUS	Major facilitator superfamily associated domain-containing protein	Anas_02312	137	TRANSMEM 12..31; /note="Helical"; /evidence="ECO:0000256|SAM:Phobius"; TRANSMEM 52..76; /note="Helical"; /evidence="ECO:0000256|SAM:Phobius"
Armadillidium nasatum	A0A5N5SZB4	A0A5N5SZB4_9CRUS	Major facilitator superfamily domain-containing protein 6	Mfsd6_2 Anas_02310	623	TRANSMEM 24..43; /note="Helical"; /evidence="ECO:0000256|SAM:Phobius"; TRANSMEM 50..71; /note="Helical"; /evidence="ECO:0000256|SAM:Phobius"; TRANSMEM 259..288; /note="Helical"; /evidence="ECO:0000256|SAM:Phobius"; TRANSMEM 300..321; /note="Helical"; /evidence="ECO:0000256|SAM:Phobius"; TRANSMEM 333..354; /note="Helical"; /evidence="ECO:0000256|SAM:Phobius"; TRANSMEM 374..399; /note="Helical"; /e…		SUBCELLULAR LOCATION: Membrane {ECO:0000256|ARBA:ARBA00004141}; Multi-pass membrane protein {ECO:0000256|ARBA:ARBA00004141}.
Armadillidium nasatum	A0A5N5SZK8	A0A5N5SZK8_9CRUS	Uncharacterized protein	Anas_02315	133
Armadillidium nasatum	A0A5N5SZN4	A0A5N5SZN4_9CRUS	Major facilitator superfamily associated domain-containing protein	Anas_02313	170	TRANSMEM 12..32; /note="Helical"; /evidence="ECO:0000256|SAM:Phobius"; TRANSMEM 77..97; /note="Helical"; /evidence="ECO:0000256|SAM:Phobius"		SUBCELLULAR LOCATION: Membrane {ECO:0000256|ARBA:ARBA00004141}; Multi-pass membrane protein {ECO:0000256|ARBA:ARBA00004141}.
Armadillidium nasatum	A0A5N5T9D7	A0A5N5T9D7_9CRUS	Major facilitator superfamily domain-containing protein 6	Mfsd6_0 Anas_13883	395	TRANSMEM 120..142; /note="Helical"; /evidence="ECO:0000256|SAM:Phobius"; TRANSMEM 162..179; /note="Helical"; /evidence="ECO:0000256|SAM:Phobius"; TRANSMEM 301..321; /note="Helical"; /evidence="ECO:0000256|SAM:Phobius"; TRANSMEM 333..352; /note="Helical"; /evidence="ECO:0000256|SAM:Phobius"; TRANSMEM 364..382; /note="Helical"; /evidence="ECO:0000256|SAM:Phobius"		SUBCELLULAR LOCATION: Membrane {ECO:0000256|ARBA:ARBA00004141}; Multi-pass membrane protein {ECO:0000256|ARBA:ARBA00004141}.
Armadillidium nasatum	A0A5N5T9U4	A0A5N5T9U4_9CRUS	Major facilitator superfamily associated domain-containing protein	Anas_13882	159	TRANSMEM 59..79; /note="Helical"; /evidence="ECO:0000256|SAM:Phobius"		SUBCELLULAR LOCATION: Membrane {ECO:0000256|ARBA:ARBA00004141}; Multi-pass membrane protein {ECO:0000256|ARBA:ARBA00004141}.
Armadillidium nasatum	A0A5N5TBH0	A0A5N5TBH0_9CRUS	Major facilitator superfamily domain-containing protein 6	MFSD6_1 Anas_08358	525	TRANSMEM 32..54; /note="Helical"; /evidence="ECO:0000256|SAM:Phobius"; TRANSMEM 66..84; /note="Helical"; /evidence="ECO:0000256|SAM:Phobius"; TRANSMEM 96..115; /note="Helical"; /evidence="ECO:0000256|SAM:Phobius"; TRANSMEM 254..275; /note="Helical"; /evidence="ECO:0000256|SAM:Phobius"; TRANSMEM 295..312; /note="Helical"; /evidence="ECO:0000256|SAM:Phobius"; TRANSMEM 324..343; /note="Helical"; /ev…		SUBCELLULAR LOCATION: Membrane {ECO:0000256|ARBA:ARBA00004141}; Multi-pass membrane protein {ECO:0000256|ARBA:ARBA00004141}.
Armadillidium nasatum	A0A5N5TDV6	A0A5N5TDV6_9CRUS	Major facilitator superfamily domain-containing protein 6	MFSD6_0 Anas_03984	442	TRANSMEM 111..140; /note="Helical"; /evidence="ECO:0000256|SAM:Phobius"; TRANSMEM 152..169; /note="Helical"; /evidence="ECO:0000256|SAM:Phobius"; TRANSMEM 181..204; /note="Helical"; /evidence="ECO:0000256|SAM:Phobius"; TRANSMEM 225..251; /note="Helical"; /evidence="ECO:0000256|SAM:Phobius"; TRANSMEM 257..278; /note="Helical"; /evidence="ECO:0000256|SAM:Phobius"; TRANSMEM 290..310; /note="Helical"…		SUBCELLULAR LOCATION: Membrane {ECO:0000256|ARBA:ARBA00004141}; Multi-pass membrane protein {ECO:0000256|ARBA:ARBA00004141}.
Armadillidium nasatum	A0A5N5TEQ4	A0A5N5TEQ4_9CRUS	Major facilitator superfamily associated domain-containing protein	Anas_11756	346	TRANSMEM 20..42; /note="Helical"; /evidence="ECO:0000256|SAM:Phobius"; TRANSMEM 54..76; /note="Helical"; /evidence="ECO:0000256|SAM:Phobius"; TRANSMEM 82..103; /note="Helical"; /evidence="ECO:0000256|SAM:Phobius"; TRANSMEM 317..338; /note="Helical"; /evidence="ECO:0000256|SAM:Phobius"		SUBCELLULAR LOCATION: Membrane {ECO:0000256|ARBA:ARBA00004141}; Multi-pass membrane protein {ECO:0000256|ARBA:ARBA00004141}.
Armadillidium nasatum	A0A5N5TES8	A0A5N5TES8_9CRUS	Major facilitator superfamily domain-containing protein 6	MFSD6_2 Anas_11755	648	TRANSMEM 24..44; /note="Helical"; /evidence="ECO:0000256|SAM:Phobius"; TRANSMEM 56..75; /note="Helical"; /evidence="ECO:0000256|SAM:Phobius"; TRANSMEM 321..342; /note="Helical"; /evidence="ECO:0000256|SAM:Phobius"; TRANSMEM 354..375; /note="Helical"; /evidence="ECO:0000256|SAM:Phobius"; TRANSMEM 395..420; /note="Helical"; /evidence="ECO:0000256|SAM:Phobius"; TRANSMEM 432..451; /note="Helical"; /e…		SUBCELLULAR LOCATION: Membrane {ECO:0000256|ARBA:ARBA00004141}; Multi-pass membrane protein {ECO:0000256|ARBA:ARBA00004141}.
Armadillidium nasatum	A0A5N5TF87	A0A5N5TF87_9CRUS	Major facilitator superfamily associated domain-containing protein	Anas_03983	99	TRANSMEM 12..38; /note="Helical"; /evidence="ECO:0000256|SAM:Phobius"; TRANSMEM 44..65; /note="Helical"; /evidence="ECO:0000256|SAM:Phobius"		SUBCELLULAR LOCATION: Membrane {ECO:0000256|ARBA:ARBA00004141}; Multi-pass membrane protein {ECO:0000256|ARBA:ARBA00004141}.
Armadillidium nasatum	A0A5N5THK0	A0A5N5THK0_9CRUS	Major facilitator superfamily associated domain-containing protein	Anas_00255	469	TRANSMEM 131..151; /note="Helical"; /evidence="ECO:0000256|SAM:Phobius"; TRANSMEM 203..224; /note="Helical"; /evidence="ECO:0000256|SAM:Phobius"; TRANSMEM 245..269; /note="Helical"; /evidence="ECO:0000256|SAM:Phobius"; TRANSMEM 289..310; /note="Helical"; /evidence="ECO:0000256|SAM:Phobius"; TRANSMEM 317..336; /note="Helical"; /evidence="ECO:0000256|SAM:Phobius"; TRANSMEM 356..373; /note="Helical"…		SUBCELLULAR LOCATION: Membrane {ECO:0000256|ARBA:ARBA00004141}; Multi-pass membrane protein {ECO:0000256|ARBA:ARBA00004141}.
Armadillidium nasatum	A0A5N5TNP5	A0A5N5TNP5_9CRUS	Major facilitator superfamily domain-containing protein 6	MFSD6_4 Anas_04408	291	TRANSMEM 129..146; /note="Helical"; /evidence="ECO:0000256|SAM:Phobius"; TRANSMEM 166..184; /note="Helical"; /evidence="ECO:0000256|SAM:Phobius"; TRANSMEM 268..289; /note="Helical"; /evidence="ECO:0000256|SAM:Phobius"		SUBCELLULAR LOCATION: Membrane {ECO:0000256|ARBA:ARBA00004141}; Multi-pass membrane protein {ECO:0000256|ARBA:ARBA00004141}.
Armadillidium nasatum	A0A5N5TNQ9	A0A5N5TNQ9_9CRUS	Major facilitator superfamily associated domain-containing protein	Anas_04409	71	TRANSMEM 12..29; /note="Helical"; /evidence="ECO:0000256|SAM:Phobius"; TRANSMEM 41..59; /note="Helical"; /evidence="ECO:0000256|SAM:Phobius"		SUBCELLULAR LOCATION: Membrane {ECO:0000256|ARBA:ARBA00004141}; Multi-pass membrane protein {ECO:0000256|ARBA:ARBA00004141}.
Armadillidium nasatum	A0A5N5TNS3	A0A5N5TNS3_9CRUS	Major facilitator superfamily associated domain-containing protein	Anas_04410	226	TRANSMEM 59..79; /note="Helical"; /evidence="ECO:0000256|SAM:Phobius"		SUBCELLULAR LOCATION: Membrane {ECO:0000256|ARBA:ARBA00004141}; Multi-pass membrane protein {ECO:0000256|ARBA:ARBA00004141}.
Armadillidium nasatum	A0A5N5SU19	A0A5N5SU19_9CRUS	Uncharacterized protein	Anas_06157	129
Armadillidium nasatum	A0A5N5SU29	A0A5N5SU29_9CRUS	glutathione peroxidase (EC 1.11.1.9)	Anas_06159	167
Armadillidium nasatum	A0A5N5SUL8	A0A5N5SUL8_9CRUS	glutathione peroxidase (EC 1.11.1.9)	Anas_06156	170
Armadillidium nasatum	A0A5N5SUN4	A0A5N5SUN4_9CRUS	Uncharacterized protein	Anas_06162	72
Armadillidium nasatum	A0A5N5SUW5	A0A5N5SUW5_9CRUS	Glutathione peroxidase	GPx Anas_06163	223
Armadillidium nasatum	A0A5N5SUW9	A0A5N5SUW9_9CRUS	Glutathione peroxidase	Anas_06160	141
Armadillidium nasatum	A0A5N5SYG3	A0A5N5SYG3_9CRUS	Glutathione peroxidase	Anas_06158	179
Armadillidium nasatum	A0A5N5SZ97	A0A5N5SZ97_9CRUS	glutathione peroxidase (EC 1.11.1.9)	GPX1 Anas_11224	149
Armadillidium nasatum	A0A5N5TBQ0	A0A5N5TBQ0_9CRUS	Glutathione peroxidase	GPX4 Anas_09826	118
Armadillidium nasatum	A0A5N5TEP0	A0A5N5TEP0_9CRUS	Glutathione peroxidase	Gpx6 Anas_02348	137
Armadillidium nasatum	A0A5N5TNP1	A0A5N5TNP1_9CRUS	Glutathione peroxidase	GPX8 Anas_04383	174
Armadillidium nasatum	A0A5N5SS02	A0A5N5SS02_9CRUS	15-hydroxyprostaglandin dehydrogenase [NAD(+)] (EC 1.1.1.141) (EC 1.1.1.232) (Eicosanoid/docosanoid dehydrogenase [NAD(+)]) (Prostaglandin dehydrogenase 1)	Hpgd_1 Anas_08475	216
Armadillidium nasatum	A0A5N5SSF4	A0A5N5SSF4_9CRUS	15-hydroxyprostaglandin dehydrogenase [NAD(+)] (EC 1.1.1.141) (EC 1.1.1.232) (Eicosanoid/docosanoid dehydrogenase [NAD(+)]) (Prostaglandin dehydrogenase 1)	ADH1 Anas_03646	212
Armadillidium nasatum	A0A5N5SSF8	A0A5N5SSF8_9CRUS	15-hydroxyprostaglandin dehydrogenase [NAD(+)] (EC 1.1.1.141) (EC 1.1.1.232) (Eicosanoid/docosanoid dehydrogenase [NAD(+)]) (Prostaglandin dehydrogenase 1)	Hpgd_0 Anas_03644	256
Armadillidium nasatum	A0A5N5SSG2	A0A5N5SSG2_9CRUS	15-hydroxyprostaglandin dehydrogenase [NAD(+)] (EC 1.1.1.141) (EC 1.1.1.232) (Eicosanoid/docosanoid dehydrogenase [NAD(+)]) (Prostaglandin dehydrogenase 1)	Anas_03642	158
Armadillidium nasatum	A0A5N5SSW8	A0A5N5SSW8_9CRUS	15-hydroxyprostaglandin dehydrogenase [NAD(+)] (EC 1.1.1.141) (EC 1.1.1.232) (Eicosanoid/docosanoid dehydrogenase [NAD(+)]) (Prostaglandin dehydrogenase 1)	Dhrs7_0 Anas_03645	274
Armadillidium nasatum	A0A5N5SU38	A0A5N5SU38_9CRUS	15-hydroxyprostaglandin dehydrogenase [NAD(+)] (EC 1.1.1.141) (EC 1.1.1.232) (Eicosanoid/docosanoid dehydrogenase [NAD(+)]) (Prostaglandin dehydrogenase 1)	HPGD_0 Anas_06927	194
Armadillidium nasatum	A0A5N5SWS2	A0A5N5SWS2_9CRUS	15-hydroxyprostaglandin dehydrogenase [NAD(+)] (EC 1.1.1.141) (EC 1.1.1.232) (Eicosanoid/docosanoid dehydrogenase [NAD(+)]) (Prostaglandin dehydrogenase 1)	Anas_03643	165
Armadillidium nasatum	A0A5N5TFR1	A0A5N5TFR1_9CRUS	15-hydroxyprostaglandin dehydrogenase [NAD(+)] (EC 1.1.1.141) (EC 1.1.1.232) (Eicosanoid/docosanoid dehydrogenase [NAD(+)]) (Prostaglandin dehydrogenase 1)	ADH2 Anas_06028	210
Armadillidium nasatum	A0A5N5TGB2	A0A5N5TGB2_9CRUS	15-hydroxyprostaglandin dehydrogenase [NAD(+)] (EC 1.1.1.141) (EC 1.1.1.232) (Eicosanoid/docosanoid dehydrogenase [NAD(+)]) (Prostaglandin dehydrogenase 1)	Anas_06032	158
Armadillidium nasatum	A0A5N5TH45	A0A5N5TH45_9CRUS	15-hydroxyprostaglandin dehydrogenase [NAD(+)] (EC 1.1.1.141) (EC 1.1.1.232) (Eicosanoid/docosanoid dehydrogenase [NAD(+)]) (Prostaglandin dehydrogenase 1)	Anas_06030	128
Armadillidium nasatum	A0A5N5THD4	A0A5N5THD4_9CRUS	15-hydroxyprostaglandin dehydrogenase [NAD(+)] (EC 1.1.1.141) (EC 1.1.1.232) (Eicosanoid/docosanoid dehydrogenase [NAD(+)]) (Prostaglandin dehydrogenase 1)	HPGD_1 Anas_06031	110
Armadillidium nasatum	A0A5N5TJ01	A0A5N5TJ01_9CRUS	15-hydroxyprostaglandin dehydrogenase [NAD(+)] (EC 1.1.1.141) (EC 1.1.1.232) (Eicosanoid/docosanoid dehydrogenase [NAD(+)]) (Prostaglandin dehydrogenase 1)	ZSD1 Anas_06029	111
Armadillidium nasatum	A0A5N5TJ57	A0A5N5TJ57_9CRUS	Short-chain dehydrogenase reductase 3b	SDR3b Anas_06033	115
Armadillidium nasatum	A0A5N5SJ13	A0A5N5SJ13_9CRUS	Histone H4	H4_3 Anas_07800	146			SUBCELLULAR LOCATION: Chromosome {ECO:0000256|ARBA:ARBA00004286}. Nucleus {ECO:0000256|ARBA:ARBA00004123}.
Armadillidium nasatum	A0A5N5SJY2	A0A5N5SJY2_9CRUS	Histone H4	H4_0 Anas_12622	79			SUBCELLULAR LOCATION: Chromosome {ECO:0000256|ARBA:ARBA00004286}. Nucleus {ECO:0000256|ARBA:ARBA00004123}.
Armadillidium nasatum	A0A5N5SQ07	A0A5N5SQ07_9CRUS	Uncharacterized protein	Anas_07281	71	TRANSMEM 28..48; /note="Helical"; /evidence="ECO:0000256|SAM:Phobius"
Armadillidium nasatum	A0A5N5SR73	A0A5N5SR73_9CRUS	Histone H4	Anas_06243	90			SUBCELLULAR LOCATION: Chromosome {ECO:0000256|ARBA:ARBA00004286}. Nucleus {ECO:0000256|ARBA:ARBA00004123}.
Armadillidium nasatum	A0A5N5SS42	A0A5N5SS42_9CRUS	Histone H4	Anas_06152	75
Armadillidium nasatum	A0A5N5STS5	A0A5N5STS5_9CRUS	Histone H4	H4-VIII_1 Anas_00677	167			SUBCELLULAR LOCATION: Chromosome {ECO:0000256|ARBA:ARBA00004286}. Nucleus {ECO:0000256|ARBA:ARBA00004123}.
Armadillidium nasatum	A0A5N5SZ19	A0A5N5SZ19_9CRUS	Histone H4	H4_7 H4_5 Anas_06151 Anas_14511 Anas_14514	74			SUBCELLULAR LOCATION: Chromosome {ECO:0000256|ARBA:ARBA00004286}. Nucleus {ECO:0000256|ARBA:ARBA00004123}.
Armadillidium nasatum	A0A5N5T319	A0A5N5T319_9CRUS	Histone H4	H4-VIII_0 Anas_13292	60			SUBCELLULAR LOCATION: Chromosome {ECO:0000256|ARBA:ARBA00004286}. Nucleus {ECO:0000256|ARBA:ARBA00004123}.
Armadillidium nasatum	A0A5N5T3L2	A0A5N5T3L2_9CRUS	Histone H4	H4DEKL Anas_03340	83			SUBCELLULAR LOCATION: Chromosome {ECO:0000256|ARBA:ARBA00004286}. Nucleus {ECO:0000256|ARBA:ARBA00004123}.
Armadillidium nasatum	A0A5N5T3L7	A0A5N5T3L7_9CRUS	Histone H4	H4_2 Anas_14365	74			SUBCELLULAR LOCATION: Chromosome {ECO:0000256|ARBA:ARBA00004286}. Nucleus {ECO:0000256|ARBA:ARBA00004123}.
Armadillidium nasatum	A0A5N5T4M7	A0A5N5T4M7_9CRUS	Histone H4	His4_6 Anas_14447	217	TRANSMEM 101..125; /note="Helical"; /evidence="ECO:0000256|SAM:Phobius"		SUBCELLULAR LOCATION: Chromosome {ECO:0000256|ARBA:ARBA00004286}. Nucleus {ECO:0000256|ARBA:ARBA00004123}.
Armadillidium nasatum	A0A5N5T5V6	A0A5N5T5V6_9CRUS	Histone H4	His4_7 Anas_11826	108			SUBCELLULAR LOCATION: Chromosome {ECO:0000256|ARBA:ARBA00004286}. Nucleus {ECO:0000256|ARBA:ARBA00004123}.
Armadillidium nasatum	A0A5N5T645	A0A5N5T645_9CRUS	Histone H4	His4_4 Anas_14640	103			SUBCELLULAR LOCATION: Chromosome {ECO:0000256|ARBA:ARBA00004286}. Nucleus {ECO:0000256|ARBA:ARBA00004123}.
Armadillidium nasatum	A0A5N5T7A5	A0A5N5T7A5_9CRUS	Histone H4	His4_2 Anas_14541	105			SUBCELLULAR LOCATION: Chromosome {ECO:0000256|ARBA:ARBA00004286}. Nucleus {ECO:0000256|ARBA:ARBA00004123}.
Armadillidium nasatum	A0A5N5T809	A0A5N5T809_9CRUS	Histone H4	H4_6 Anas_14463	95			SUBCELLULAR LOCATION: Chromosome {ECO:0000256|ARBA:ARBA00004286}. Nucleus {ECO:0000256|ARBA:ARBA00004123}.
Armadillidium nasatum	A0A5N5TE71	A0A5N5TE71_9CRUS	Histone H4	H4_1 Anas_08853	102			SUBCELLULAR LOCATION: Chromosome {ECO:0000256|ARBA:ARBA00004286}. Nucleus {ECO:0000256|ARBA:ARBA00004123}.
Armadillidium nasatum	A0A5N5TEG2	A0A5N5TEG2_9CRUS	Histone H4	cops2_2 Anas_12741	107			SUBCELLULAR LOCATION: Chromosome {ECO:0000256|ARBA:ARBA00004286}. Nucleus {ECO:0000256|ARBA:ARBA00004123}.
Armadillidium nasatum	A0A5N5TG23	A0A5N5TG23_9CRUS	Uncharacterized protein	Anas_09530	81			SUBCELLULAR LOCATION: Chromosome {ECO:0000256|ARBA:ARBA00004286}. Nucleus {ECO:0000256|ARBA:ARBA00004123}.
Armadillidium nasatum	A0A5N5TI61	A0A5N5TI61_9CRUS	Histone H4	H4_4 Anas_04820	133			SUBCELLULAR LOCATION: Chromosome {ECO:0000256|ARBA:ARBA00004286}. Nucleus {ECO:0000256|ARBA:ARBA00004123}.
Armadillidium nasatum	A0A5N5TP01	A0A5N5TP01_9CRUS	Histone H4	H41 Anas_09118	67			SUBCELLULAR LOCATION: Chromosome {ECO:0000256|ARBA:ARBA00004286}. Nucleus {ECO:0000256|ARBA:ARBA00004123}.
Armadillidium nasatum	A0A5N5T2V5	A0A5N5T2V5_9CRUS	NADH-ubiquinone oxidoreductase chain 5 (EC 7.1.1.2) (NADH dehydrogenase subunit 5)	mt:ND5_0 mt:ND5_1 mt:ND5_2 Anas_12718 Anas_14118 Anas_14409	220	TRANSMEM 7..33; /note="Helical"; /evidence="ECO:0000256|SAM:Phobius"; TRANSMEM 45..67; /note="Helical"; /evidence="ECO:0000256|SAM:Phobius"; TRANSMEM 97..115; /note="Helical"; /evidence="ECO:0000256|SAM:Phobius"; TRANSMEM 136..161; /note="Helical"; /evidence="ECO:0000256|SAM:Phobius"; TRANSMEM 173..193; /note="Helical"; /evidence="ECO:0000256|SAM:Phobius"		SUBCELLULAR LOCATION: Membrane {ECO:0000256|ARBA:ARBA00004141}; Multi-pass membrane protein {ECO:0000256|ARBA:ARBA00004141}.
Armadillidium nasatum	A0A5N5T6I8	A0A5N5T6I8_9CRUS	NADH-ubiquinone oxidoreductase chain 5 (EC 7.1.1.2) (NADH dehydrogenase subunit 5)	mt:ND5_3 Anas_14695 Anas_14700	225	TRANSMEM 6..25; /note="Helical"; /evidence="ECO:0000256|SAM:Phobius"; TRANSMEM 37..57; /note="Helical"; /evidence="ECO:0000256|SAM:Phobius"; TRANSMEM 87..105; /note="Helical"; /evidence="ECO:0000256|SAM:Phobius"; TRANSMEM 126..149; /note="Helical"; /evidence="ECO:0000256|SAM:Phobius"; TRANSMEM 169..187; /note="Helical"; /evidence="ECO:0000256|SAM:Phobius"		SUBCELLULAR LOCATION: Membrane {ECO:0000256|ARBA:ARBA00004141}; Multi-pass membrane protein {ECO:0000256|ARBA:ARBA00004141}.
Armadillidium nasatum	A0A5N5T883	A0A5N5T883_9CRUS	NADH-ubiquinone oxidoreductase chain 5	ND5_0 ND5_1 Anas_14121 Anas_14696 Anas_14699	144	TRANSMEM 20..43; /note="Helical"; /evidence="ECO:0000256|SAM:Phobius"; TRANSMEM 55..76; /note="Helical"; /evidence="ECO:0000256|SAM:Phobius"

## Sheet: shared HGs in semi-terrestrial
UniProt annoation
Expanded HGs shared in Bdelloidea, Clitellata and Nematoda (Caenorhabditis elegans as example)
Organism	Entry	Entry Name	Protein names	Gene Names	Length	Transmembrane	Intramembrane	Subcellular location [CC]	Topological domain
Caenorhabditis elegans	G5ECJ6	CSK1_CAEEL	Tyrosine-protein kinase csk-1 (EC 2.7.10.2) (C-terminal src kinase)	csk-1 Y48G1C.2	539
Caenorhabditis elegans	G5EE56	SRC1_CAEEL	Tyrosine protein-kinase src-1 (EC 2.7.10.2) (SRC oncogene related protein 1)	src-1 Y92H12A.1	533			SUBCELLULAR LOCATION: Cell membrane {ECO:0000269|PubMed:20226672}; Lipid-anchor {ECO:0000255}; Cytoplasmic side {ECO:0000269|PubMed:20226672}. Cell projection, phagocytic cup {ECO:0000269|PubMed:20226672}. Note=Co-localizes with ina-1 at the site of the phagosomal cup formation during apoptotic cell engulfment. {ECO:0000269|PubMed:20226672}.
Caenorhabditis elegans	H2KZU7	SVH2_CAEEL	Tyrosine-protein kinase receptor svh-2 (EC 2.7.10.1) (Met/Ron-like receptor tyrosine kinase svh-2) (Suppressor of vhp-1 deletion lethality protein svh-2)	svh-2 T14E8.1	1086	TRANSMEM 652..672; /note="Helical"; /evidence="ECO:0000255"		SUBCELLULAR LOCATION: Cell membrane {ECO:0000305}; Single-pass membrane protein {ECO:0000305}.	TOPO_DOM 35..651; /note="Extracellular"; /evidence="ECO:0000255"; TOPO_DOM 673..1086; /note="Cytoplasmic"; /evidence="ECO:0000255"
Caenorhabditis elegans	O01798	SPE8_CAEEL	Spermatocyte protein spe-8 (EC 2.7.10.2) (Defective spermatogenesis protein spe-8)	spe-8 F53G12.6	512			SUBCELLULAR LOCATION: Cell membrane {ECO:0000269|PubMed:25022984}; Peripheral membrane protein {ECO:0000269|PubMed:25022984}. Cytoplasm {ECO:0000269|PubMed:25022984}. Note=Localizes mainly in the cytoplasm of stage I spermatocytes and at the cell membrane of stage II spermatocytes and spermatids. {ECO:0000269|PubMed:25022984}.
Caenorhabditis elegans	O45539	SRC2_CAEEL	Tyrosine protein-kinase src-2 (EC 2.7.10.2) (SRC oncogene related protein 2)	src-2 kin-22 F49B2.5	507
Caenorhabditis elegans	P03949	ABL1_CAEEL	Tyrosine-protein kinase abl-1 (EC 2.7.10.2)	abl-1 M79.1	1224			SUBCELLULAR LOCATION: Cell membrane {ECO:0000269|PubMed:27780040}. Cytoplasm {ECO:0000269|PubMed:27780040}. Note=Enriched at the leading edge compared to cytoplasm. Targeted to the leading edge of Q neuroblasts by mig-13. {ECO:0000269|PubMed:27780040}.
Caenorhabditis elegans	Q22146	FRK1_CAEEL	Fer-related kinase 1 (EC 2.7.10.2) (Fer oncogene-related kinase 1)	frk-1 T04B2.2	390			SUBCELLULAR LOCATION: Nucleus {ECO:0000269|PubMed:15958510}. Cytoplasm {ECO:0000269|PubMed:15958510}. Cell junction {ECO:0000269|PubMed:15958510}. Cell membrane {ECO:0000269|PubMed:15958510}; Peripheral membrane protein {ECO:0000269|PubMed:15958510}. Note=Localizes to the nucleus during cell division in the early embryo and in seam cells and in the developing germline at the larval stage. Localiz…
Caenorhabditis elegans	G5EC46	G5EC46_CAEEL	Tyrosine-protein kinase (EC 2.7.10.2)	kin-5 CELE_T13H10.1 T13H10.1	533
Caenorhabditis elegans	H2KZ80	H2KZ80_CAEEL	Tyrosine-protein kinase (EC 2.7.10.2)	C35E7.10 CELE_C35E7.10	430
Caenorhabditis elegans	O01325	O01325_CAEEL	Tyrosine-protein kinase (EC 2.7.10.2)	CELE_F26E4.5 F26E4.5	474
Caenorhabditis elegans	O02064	O02064_CAEEL	Tyrosine-protein kinase (EC 2.7.10.2)	CELE_T21G5.1 T21G5.1	514
Caenorhabditis elegans	Q18142	Q18142_CAEEL	Tyrosine-protein kinase (EC 2.7.10.2)	C25A8.5 CELE_C25A8.5	416
Caenorhabditis elegans	Q18865	Q18865_CAEEL	Tyrosine-protein kinase (EC 2.7.10.2)	C55C3.4 CELE_C55C3.4	431
Caenorhabditis elegans	Q19726	Q19726_CAEEL	Tyrosine-protein kinase (EC 2.7.10.2)	kin-14 CELE_F22D6.1 F22D6.1	418
Caenorhabditis elegans	Q20933	Q20933_CAEEL	Tyrosine-protein kinase (EC 2.7.10.2)	CELE_F57B9.8 F57B9.8	444
Caenorhabditis elegans	Q21764	Q21764_CAEEL	Tyrosine-protein kinase (EC 2.7.10.2)	CELE_R05H5.4 R05H5.4	414
Caenorhabditis elegans	Q22245	Q22245_CAEEL	Tyrosine-protein kinase (EC 2.7.10.2)	kin-26 CELE_T06C10.6 T06C10.6	433
Caenorhabditis elegans	Q22765	Q22765_CAEEL	Tyrosine-protein kinase (EC 2.7.10.2)	CELE_T25B9.4 T25B9.4	546
Caenorhabditis elegans	Q23554	Q23554_CAEEL	Tyrosine-protein kinase (EC 2.7.10.2)	CELE_ZK622.1 ZK622.1	419
Caenorhabditis elegans	Q9GZG1	Q9GZG1_CAEEL	Tyrosine-protein kinase (EC 2.7.10.2)	C18H7.4 CELE_C18H7.4	390
Caenorhabditis elegans	Q9N3S5	Q9N3S5_CAEEL	Tyrosine-protein kinase (EC 2.7.10.2)	CELE_Y47G6A.5 Y47G6A.5	618
Caenorhabditis elegans	Q9TXI2	Q9TXI2_CAEEL	Tyrosine-protein kinase (EC 2.7.10.2)	CELE_F23C8.7 F23C8.7	417
Caenorhabditis elegans	Q9TYX4	Q9TYX4_CAEEL	Tyrosine-protein kinase (EC 2.7.10.2)	CELE_R11E3.1 R11E3.1	549
Caenorhabditis elegans	Q9XVQ7	Q9XVQ7_CAEEL	Protein kinase domain-containing protein	CELE_F11E6.8 F11E6.8	442	TRANSMEM 49..69; /note="Helical"; /evidence="ECO:0000256|SAM:Phobius"
Caenorhabditis elegans	Q9XXE5	Q9XXE5_CAEEL	Tyrosine-protein kinase (EC 2.7.10.2)	CELE_Y43C5B.2 Y43C5B.2	245
Caenorhabditis elegans	O17185	SUP9_CAEEL	Two pore potassium channel protein sup-9 (Suppressor of unc-93 protein 9) (n2P38)	sup-9 F34D6.3	329	TRANSMEM 9..29; /note="Helical"; /evidence="ECO:0000255"; TRANSMEM 108..128; /note="Helical"; /evidence="ECO:0000255"; TRANSMEM 158..178; /note="Helical"; /evidence="ECO:0000255"; TRANSMEM 220..240; /note="Helical"; /evidence="ECO:0000255"	INTRAMEM 80..100; /note="Pore-forming; Name=Pore-forming 1"; /evidence="ECO:0000255"; INTRAMEM 186..206; /note="Pore-forming; Name=Pore-forming 2"; /evidence="ECO:0000255"	SUBCELLULAR LOCATION: Membrane {ECO:0000305}; Multi-pass membrane protein {ECO:0000305}. Note=Associated with dense bodies. {ECO:0000269|PubMed:14534247}.	TOPO_DOM 1..8; /note="Cytoplasmic"; /evidence="ECO:0000255"; TOPO_DOM 129..157; /note="Cytoplasmic"; /evidence="ECO:0000255"; TOPO_DOM 241..329; /note="Cytoplasmic"; /evidence="ECO:0000255"
Caenorhabditis elegans	P34410	TWK7_CAEEL	TWiK family of potassium channels protein 7	twk-7 twk-8 F22B7.7	557	TRANSMEM 166..186; /note="Helical"; /evidence="ECO:0000255"; TRANSMEM 295..315; /note="Helical"; /evidence="ECO:0000255"; TRANSMEM 369..389; /note="Helical"; /evidence="ECO:0000255"; TRANSMEM 426..446; /note="Helical"; /evidence="ECO:0000255"	INTRAMEM 270..290; /note="Pore-forming; Name=Pore-forming 1"; /evidence="ECO:0000255"; INTRAMEM 397..417; /note="Pore-forming; Name=Pore-forming 2"; /evidence="ECO:0000255"	SUBCELLULAR LOCATION: Membrane {ECO:0000305}; Multi-pass membrane protein {ECO:0000305}.	TOPO_DOM 1..165; /note="Cytoplasmic"; /evidence="ECO:0000255"; TOPO_DOM 316..368; /note="Cytoplasmic"; /evidence="ECO:0000255"; TOPO_DOM 447..557; /note="Cytoplasmic"; /evidence="ECO:0000255"
Caenorhabditis elegans	Q18120	TWK18_CAEEL	TWiK family of potassium channels protein 18	twk-18 C24A3.6	461	TRANSMEM 22..42; /note="Helical"; /evidence="ECO:0000255"; TRANSMEM 144..164; /note="Helical"; /evidence="ECO:0000255"; TRANSMEM 225..245; /note="Helical"; /evidence="ECO:0000255"; TRANSMEM 281..301; /note="Helical"; /evidence="ECO:0000255"	INTRAMEM 116..136; /note="Pore-forming; Name=Pore-forming 1"; /evidence="ECO:0000255"; INTRAMEM 253..273; /note="Pore-forming; Name=Pore-forming 2"; /evidence="ECO:0000255"	SUBCELLULAR LOCATION: Membrane {ECO:0000305}; Multi-pass membrane protein {ECO:0000305}.	TOPO_DOM 1..21; /note="Cytoplasmic"; /evidence="ECO:0000255"; TOPO_DOM 165..224; /note="Cytoplasmic"; /evidence="ECO:0000255"; TOPO_DOM 302..461; /note="Cytoplasmic"; /evidence="ECO:0000255"
Caenorhabditis elegans	Q23435	TWK9_CAEEL	TWiK family of potassium channels protein 9	twk-9 ZK1251.8	568	TRANSMEM 16..36; /note="Helical"; /evidence="ECO:0000255"; TRANSMEM 191..211; /note="Helical"; /evidence="ECO:0000255"; TRANSMEM 317..337; /note="Helical"; /evidence="ECO:0000255"; TRANSMEM 370..390; /note="Helical"; /evidence="ECO:0000255"	INTRAMEM 163..183; /note="Pore-forming; Name=Pore-forming 1"; /evidence="ECO:0000255"; INTRAMEM 343..363; /note="Pore-forming; Name=Pore-forming 2"; /evidence="ECO:0000255"	SUBCELLULAR LOCATION: Membrane {ECO:0000305}; Multi-pass membrane protein {ECO:0000305}.	TOPO_DOM 1..15; /note="Cytoplasmic"; /evidence="ECO:0000255"; TOPO_DOM 212..316; /note="Cytoplasmic"; /evidence="ECO:0000255"; TOPO_DOM 391..568; /note="Cytoplasmic"; /evidence="ECO:0000255"
Caenorhabditis elegans	A1EHR5	A1EHR5_CAEEL	Potassium channel domain-containing protein	twk-39 C24H11.8 CELE_C24H11.8	676	TRANSMEM 21..44; /note="Helical"; /evidence="ECO:0000256|SAM:Phobius"; TRANSMEM 119..139; /note="Helical"; /evidence="ECO:0000256|SAM:Phobius"; TRANSMEM 151..172; /note="Helical"; /evidence="ECO:0000256|SAM:Phobius"; TRANSMEM 178..193; /note="Helical"; /evidence="ECO:0000256|SAM:Phobius"; TRANSMEM 492..511; /note="Helical"; /evidence="ECO:0000256|SAM:Phobius"; TRANSMEM 553..574; /note="Helical"; …		SUBCELLULAR LOCATION: Membrane {ECO:0000256|ARBA:ARBA00004141}; Multi-pass membrane protein {ECO:0000256|ARBA:ARBA00004141}.
Caenorhabditis elegans	B0M0M8	B0M0M8_CAEEL	Potassium channel domain-containing protein	twk-13 CELE_R04F11.4 R04F11.4	625	TRANSMEM 109..137; /note="Helical"; /evidence="ECO:0000256|SAM:Phobius"; TRANSMEM 215..236; /note="Helical"; /evidence="ECO:0000256|SAM:Phobius"; TRANSMEM 248..274; /note="Helical"; /evidence="ECO:0000256|SAM:Phobius"; TRANSMEM 396..416; /note="Helical"; /evidence="ECO:0000256|SAM:Phobius"; TRANSMEM 428..448; /note="Helical"; /evidence="ECO:0000256|SAM:Phobius"; TRANSMEM 454..473; /note="Helical"…		SUBCELLULAR LOCATION: Membrane {ECO:0000256|ARBA:ARBA00004141}; Multi-pass membrane protein {ECO:0000256|ARBA:ARBA00004141}.
Caenorhabditis elegans	C0Z3L1	C0Z3L1_CAEEL	Potassium channel domain-containing protein	egl-23 CELE_Y37A1B.11 Y37A1B.11	726	TRANSMEM 58..79; /note="Helical"; /evidence="ECO:0000256|SAM:Phobius"; TRANSMEM 250..268; /note="Helical"; /evidence="ECO:0000256|SAM:Phobius"; TRANSMEM 342..362; /note="Helical"; /evidence="ECO:0000256|SAM:Phobius"; TRANSMEM 369..389; /note="Helical"; /evidence="ECO:0000256|SAM:Phobius"; TRANSMEM 395..421; /note="Helical"; /evidence="ECO:0000256|SAM:Phobius"		SUBCELLULAR LOCATION: Membrane {ECO:0000256|ARBA:ARBA00004141}; Multi-pass membrane protein {ECO:0000256|ARBA:ARBA00004141}.
Caenorhabditis elegans	G5ECW6	G5ECW6_CAEEL	Two pore potassium channel protein sup-9	twk-20 C40C9.1 CELE_C40C9.1	364	TRANSMEM 12..29; /note="Helical"; /evidence="ECO:0000256|SAM:Phobius"; TRANSMEM 81..99; /note="Helical"; /evidence="ECO:0000256|SAM:Phobius"; TRANSMEM 111..131; /note="Helical"; /evidence="ECO:0000256|SAM:Phobius"; TRANSMEM 165..185; /note="Helical"; /evidence="ECO:0000256|SAM:Phobius"; TRANSMEM 197..215; /note="Helical"; /evidence="ECO:0000256|SAM:Phobius"; TRANSMEM 227..250; /note="Helical"; /e…		SUBCELLULAR LOCATION: Membrane {ECO:0000256|ARBA:ARBA00004141, ECO:0000256|PIRNR:PIRNR038061}; Multi-pass membrane protein {ECO:0000256|ARBA:ARBA00004141, ECO:0000256|PIRNR:PIRNR038061}.
Caenorhabditis elegans	H2L2J8	H2L2J8_CAEEL	Potassium channel domain-containing protein	twk-40 CELE_T28A8.1 T28A8.1	436	TRANSMEM 53..76; /note="Helical"; /evidence="ECO:0000256|SAM:Phobius"; TRANSMEM 158..176; /note="Helical"; /evidence="ECO:0000256|SAM:Phobius"; TRANSMEM 188..206; /note="Helical"; /evidence="ECO:0000256|SAM:Phobius"; TRANSMEM 259..282; /note="Helical"; /evidence="ECO:0000256|SAM:Phobius"; TRANSMEM 289..309; /note="Helical"; /evidence="ECO:0000256|SAM:Phobius"; TRANSMEM 315..337; /note="Helical"; …		SUBCELLULAR LOCATION: Membrane {ECO:0000256|ARBA:ARBA00004141}; Multi-pass membrane protein {ECO:0000256|ARBA:ARBA00004141}.
Caenorhabditis elegans	I2HAD3	I2HAD3_CAEEL	Potassium channel domain-containing protein	twk-23 CELE_F19D8.1 F19D8.1	443	TRANSMEM 38..63; /note="Helical"; /evidence="ECO:0000256|SAM:Phobius"; TRANSMEM 137..155; /note="Helical"; /evidence="ECO:0000256|SAM:Phobius"; TRANSMEM 167..185; /note="Helical"; /evidence="ECO:0000256|SAM:Phobius"; TRANSMEM 219..240; /note="Helical"; /evidence="ECO:0000256|SAM:Phobius"; TRANSMEM 275..294; /note="Helical"; /evidence="ECO:0000256|SAM:Phobius"		SUBCELLULAR LOCATION: Membrane {ECO:0000256|ARBA:ARBA00004141}; Multi-pass membrane protein {ECO:0000256|ARBA:ARBA00004141}.
Caenorhabditis elegans	O45422	O45422_CAEEL	Potassium channel domain-containing protein	twk-35 CELE_F31D4.7 F31D4.7	557	TRANSMEM 144..164; /note="Helical"; /evidence="ECO:0000256|SAM:Phobius"; TRANSMEM 241..260; /note="Helical"; /evidence="ECO:0000256|SAM:Phobius"; TRANSMEM 272..290; /note="Helical"; /evidence="ECO:0000256|SAM:Phobius"; TRANSMEM 339..359; /note="Helical"; /evidence="ECO:0000256|SAM:Phobius"; TRANSMEM 371..388; /note="Helical"; /evidence="ECO:0000256|SAM:Phobius"; TRANSMEM 394..416; /note="Helical"…		SUBCELLULAR LOCATION: Membrane {ECO:0000256|ARBA:ARBA00004141}; Multi-pass membrane protein {ECO:0000256|ARBA:ARBA00004141}.
Caenorhabditis elegans	O45891	O45891_CAEEL	Potassium channel domain-containing protein	twk-42 CELE_W06D12.2 W06D12.2	444	TRANSMEM 18..38; /note="Helical"; /evidence="ECO:0000256|SAM:Phobius"; TRANSMEM 136..157; /note="Helical"; /evidence="ECO:0000256|SAM:Phobius"; TRANSMEM 224..245; /note="Helical"; /evidence="ECO:0000256|SAM:Phobius"; TRANSMEM 277..299; /note="Helical"; /evidence="ECO:0000256|SAM:Phobius"		SUBCELLULAR LOCATION: Membrane {ECO:0000256|ARBA:ARBA00004141}; Multi-pass membrane protein {ECO:0000256|ARBA:ARBA00004141}.
Caenorhabditis elegans	P90863	P90863_CAEEL	Fibronectin type-III domain-containing protein	twk-30 CELE_F36A2.4 F36A2.4	608	TRANSMEM 7..29; /note="Helical"; /evidence="ECO:0000256|SAM:Phobius"; TRANSMEM 112..131; /note="Helical"; /evidence="ECO:0000256|SAM:Phobius"; TRANSMEM 143..164; /note="Helical"; /evidence="ECO:0000256|SAM:Phobius"; TRANSMEM 217..237; /note="Helical"; /evidence="ECO:0000256|SAM:Phobius"; TRANSMEM 249..265; /note="Helical"; /evidence="ECO:0000256|SAM:Phobius"; TRANSMEM 271..297; /note="Helical"; /…		SUBCELLULAR LOCATION: Membrane {ECO:0000256|ARBA:ARBA00004141}; Multi-pass membrane protein {ECO:0000256|ARBA:ARBA00004141}.
Caenorhabditis elegans	Q21529	Q21529_CAEEL	Potassium channel domain-containing protein	twk-3 CELE_M110.2 M110.2	383	TRANSMEM 38..60; /note="Helical"; /evidence="ECO:0000256|SAM:Phobius"; TRANSMEM 133..155; /note="Helical"; /evidence="ECO:0000256|SAM:Phobius"; TRANSMEM 161..181; /note="Helical"; /evidence="ECO:0000256|SAM:Phobius"; TRANSMEM 202..223; /note="Helical"; /evidence="ECO:0000256|SAM:Phobius"; TRANSMEM 256..278; /note="Helical"; /evidence="ECO:0000256|SAM:Phobius"		SUBCELLULAR LOCATION: Membrane {ECO:0000256|ARBA:ARBA00004141}; Multi-pass membrane protein {ECO:0000256|ARBA:ARBA00004141}.
Caenorhabditis elegans	Q22042	Q22042_CAEEL	Potassium channel domain-containing protein	twk-21 CELE_T01B4.1 T01B4.1	581	TRANSMEM 131..152; /note="Helical"; /evidence="ECO:0000256|SAM:Phobius"; TRANSMEM 223..242; /note="Helical"; /evidence="ECO:0000256|SAM:Phobius"; TRANSMEM 248..268; /note="Helical"; /evidence="ECO:0000256|SAM:Phobius"; TRANSMEM 333..352; /note="Helical"; /evidence="ECO:0000256|SAM:Phobius"; TRANSMEM 358..377; /note="Helical"; /evidence="ECO:0000256|SAM:Phobius"; TRANSMEM 384..405; /note="Helical"…		SUBCELLULAR LOCATION: Membrane {ECO:0000256|ARBA:ARBA00004141}; Multi-pass membrane protein {ECO:0000256|ARBA:ARBA00004141}.
Caenorhabditis elegans	Q22043	Q22043_CAEEL	Potassium channel domain-containing protein	twk-22 CELE_T01B4.2 T01B4.2	749	TRANSMEM 176..195; /note="Helical"; /evidence="ECO:0000256|SAM:Phobius"; TRANSMEM 269..288; /note="Helical"; /evidence="ECO:0000256|SAM:Phobius"; TRANSMEM 294..317; /note="Helical"; /evidence="ECO:0000256|SAM:Phobius"; TRANSMEM 380..399; /note="Helical"; /evidence="ECO:0000256|SAM:Phobius"; TRANSMEM 405..424; /note="Helical"; /evidence="ECO:0000256|SAM:Phobius"; TRANSMEM 431..452; /note="Helical"…		SUBCELLULAR LOCATION: Membrane {ECO:0000256|ARBA:ARBA00004141}; Multi-pass membrane protein {ECO:0000256|ARBA:ARBA00004141}.
Caenorhabditis elegans	Q22940	Q22940_CAEEL	Potassium channel domain-containing protein	twk-28 C52B9.6 CELE_C52B9.6	523	TRANSMEM 59..83; /note="Helical"; /evidence="ECO:0000256|SAM:Phobius"; TRANSMEM 164..184; /note="Helical"; /evidence="ECO:0000256|SAM:Phobius"; TRANSMEM 196..217; /note="Helical"; /evidence="ECO:0000256|SAM:Phobius"; TRANSMEM 288..307; /note="Helical"; /evidence="ECO:0000256|SAM:Phobius"; TRANSMEM 319..336; /note="Helical"; /evidence="ECO:0000256|SAM:Phobius"; TRANSMEM 342..364; /note="Helical"; …		SUBCELLULAR LOCATION: Membrane {ECO:0000256|ARBA:ARBA00004141}; Multi-pass membrane protein {ECO:0000256|ARBA:ARBA00004141}.
Caenorhabditis elegans	Q23386	Q23386_CAEEL	Potassium channel domain-containing protein	twk-4 CELE_ZK1067.5 ZK1067.5	418	TRANSMEM 88..110; /note="Helical"; /evidence="ECO:0000256|SAM:Phobius"; TRANSMEM 179..201; /note="Helical"; /evidence="ECO:0000256|SAM:Phobius"; TRANSMEM 207..230; /note="Helical"; /evidence="ECO:0000256|SAM:Phobius"; TRANSMEM 251..271; /note="Helical"; /evidence="ECO:0000256|SAM:Phobius"; TRANSMEM 277..297; /note="Helical"; /evidence="ECO:0000256|SAM:Phobius"; TRANSMEM 304..323; /note="Helical";…		SUBCELLULAR LOCATION: Membrane {ECO:0000256|ARBA:ARBA00004141}; Multi-pass membrane protein {ECO:0000256|ARBA:ARBA00004141}.
Caenorhabditis elegans	Q5FC72	Q5FC72_CAEEL	Potassium channel domain-containing protein	twk-5 B0334.2 CELE_B0334.2	281	TRANSMEM 14..35; /note="Helical"; /evidence="ECO:0000256|SAM:Phobius"; TRANSMEM 47..63; /note="Helical"; /evidence="ECO:0000256|SAM:Phobius"; TRANSMEM 75..95; /note="Helical"; /evidence="ECO:0000256|SAM:Phobius"; TRANSMEM 125..145; /note="Helical"; /evidence="ECO:0000256|SAM:Phobius"; TRANSMEM 185..207; /note="Helical"; /evidence="ECO:0000256|SAM:Phobius"		SUBCELLULAR LOCATION: Membrane {ECO:0000256|ARBA:ARBA00004141}; Multi-pass membrane protein {ECO:0000256|ARBA:ARBA00004141}.
Caenorhabditis elegans	Q6EUT8	Q6EUT8_CAEEL	Potassium channel domain-containing protein	twk-31 CELE_Y47D3B.5 Y47D3B.5	1136	TRANSMEM 145..165; /note="Helical"; /evidence="ECO:0000256|SAM:Phobius"; TRANSMEM 229..248; /note="Helical"; /evidence="ECO:0000256|SAM:Phobius"; TRANSMEM 254..274; /note="Helical"; /evidence="ECO:0000256|SAM:Phobius"; TRANSMEM 340..363; /note="Helical"; /evidence="ECO:0000256|SAM:Phobius"; TRANSMEM 369..389; /note="Helical"; /evidence="ECO:0000256|SAM:Phobius"; TRANSMEM 396..417; /note="Helical"…		SUBCELLULAR LOCATION: Membrane {ECO:0000256|ARBA:ARBA00004141}; Multi-pass membrane protein {ECO:0000256|ARBA:ARBA00004141}.
Caenorhabditis elegans	Q7YWY7	Q7YWY7_CAEEL	Potassium channel domain-containing protein	twk-48 CELE_K11H3.7 K11H3.7	372	TRANSMEM 20..45; /note="Helical"; /evidence="ECO:0000256|SAM:Phobius"; TRANSMEM 120..139; /note="Helical"; /evidence="ECO:0000256|SAM:Phobius"; TRANSMEM 151..171; /note="Helical"; /evidence="ECO:0000256|SAM:Phobius"; TRANSMEM 269..288; /note="Helical"; /evidence="ECO:0000256|SAM:Phobius"; TRANSMEM 328..349; /note="Helical"; /evidence="ECO:0000256|SAM:Phobius"		SUBCELLULAR LOCATION: Membrane {ECO:0000256|ARBA:ARBA00004141}; Multi-pass membrane protein {ECO:0000256|ARBA:ARBA00004141}.
Caenorhabditis elegans	Q8IG65	Q8IG65_CAEEL	Potassium channel domain-containing protein	twk-37 C48E7.9 CELE_C48E7.9	382	TRANSMEM 93..116; /note="Helical"; /evidence="ECO:0000256|SAM:Phobius"; TRANSMEM 209..226; /note="Helical"; /evidence="ECO:0000256|SAM:Phobius"; TRANSMEM 261..283; /note="Helical"; /evidence="ECO:0000256|SAM:Phobius"; TRANSMEM 313..336; /note="Helical"; /evidence="ECO:0000256|SAM:Phobius"		SUBCELLULAR LOCATION: Membrane {ECO:0000256|ARBA:ARBA00004141}; Multi-pass membrane protein {ECO:0000256|ARBA:ARBA00004141}.
Caenorhabditis elegans	Q93732	Q93732_CAEEL	Potassium channel domain-containing protein	twk-29 CELE_F46A9.3 F46A9.3	476	TRANSMEM 49..73; /note="Helical"; /evidence="ECO:0000256|SAM:Phobius"; TRANSMEM 136..152; /note="Helical"; /evidence="ECO:0000256|SAM:Phobius"; TRANSMEM 164..185; /note="Helical"; /evidence="ECO:0000256|SAM:Phobius"; TRANSMEM 209..229; /note="Helical"; /evidence="ECO:0000256|SAM:Phobius"; TRANSMEM 269..290; /note="Helical"; /evidence="ECO:0000256|SAM:Phobius"		SUBCELLULAR LOCATION: Membrane {ECO:0000256|ARBA:ARBA00004141}; Multi-pass membrane protein {ECO:0000256|ARBA:ARBA00004141}.
Caenorhabditis elegans	Q9NEV3	Q9NEV3_CAEEL	Two pore potassium channel protein sup-9	twk-46 CELE_Y39B6A.19 Y39B6A.19	319	TRANSMEM 27..48; /note="Helical"; /evidence="ECO:0000256|SAM:Phobius"; TRANSMEM 108..126; /note="Helical"; /evidence="ECO:0000256|SAM:Phobius"; TRANSMEM 138..160; /note="Helical"; /evidence="ECO:0000256|SAM:Phobius"; TRANSMEM 188..210; /note="Helical"; /evidence="ECO:0000256|SAM:Phobius"; TRANSMEM 222..238; /note="Helical"; /evidence="ECO:0000256|SAM:Phobius"; TRANSMEM 250..275; /note="Helical"; …		SUBCELLULAR LOCATION: Membrane {ECO:0000256|ARBA:ARBA00004141, ECO:0000256|PIRNR:PIRNR038061}; Multi-pass membrane protein {ECO:0000256|ARBA:ARBA00004141, ECO:0000256|PIRNR:PIRNR038061}.
Caenorhabditis elegans	U4PFA8	U4PFA8_CAEEL	Potassium channel domain-containing protein	twk-1 CELE_F21C3.1 F21C3.1	451	TRANSMEM 64..82; /note="Helical"; /evidence="ECO:0000256|SAM:Phobius"; TRANSMEM 102..121; /note="Helical"; /evidence="ECO:0000256|SAM:Phobius"; TRANSMEM 133..155; /note="Helical"; /evidence="ECO:0000256|SAM:Phobius"; TRANSMEM 175..197; /note="Helical"; /evidence="ECO:0000256|SAM:Phobius"; TRANSMEM 204..221; /note="Helical"; /evidence="ECO:0000256|SAM:Phobius"; TRANSMEM 233..254; /note="Helical"; …		SUBCELLULAR LOCATION: Membrane {ECO:0000256|ARBA:ARBA00004141}; Multi-pass membrane protein {ECO:0000256|ARBA:ARBA00004141}.
Caenorhabditis elegans	P02566	MYO4_CAEEL	Myosin-4 (Myosin heavy chain B) (MHC B) (Uncoordinated protein 54)	unc-54 myo-4 F11C3.3	1963			SUBCELLULAR LOCATION: Cytoplasm, myofibril. Note=Thick filaments of the myofibrils.
Caenorhabditis elegans	P02567	MYO1_CAEEL	Myosin-1 (Myosin heavy chain D) (MHC D)	myo-1 R06C7.10	1938			SUBCELLULAR LOCATION: Cytoplasm, myofibril. Note=Thick filaments of the myofibrils.
Caenorhabditis elegans	P10567	MYSP_CAEEL	Paramyosin (Uncoordinated protein 15)	unc-15 F07A5.7	872			SUBCELLULAR LOCATION: Cytoplasm, myofibril, sarcomere, A band {ECO:0000269|PubMed:17326220, ECO:0000269|PubMed:27009202}. Note=Localizes in punctate patterns along the myosin heavy chain myo-3 filaments in myoepithelial sheath cells. {ECO:0000269|PubMed:17326220}.
Caenorhabditis elegans	P12844	MYO3_CAEEL	Myosin-3 (Myosin heavy chain A) (MHC A)	myo-3 mhcA K12F2.1	1969			SUBCELLULAR LOCATION: Cytoplasm, myofibril {ECO:0000269|PubMed:17326220, ECO:0000269|PubMed:6352051}. Cytoplasm, myofibril, sarcomere, A band {ECO:0000269|PubMed:17326220, ECO:0000269|PubMed:6352051}. Note=In myoepithelial sheath cells, forms filaments assembled in a nonstriated meshwork. Colocalizes with unc-15/paramyosin and with unc-89 to M line-like structures. Does not colocalize with beta i…
Caenorhabditis elegans	P12845	MYO2_CAEEL	Myosin-2 (Myosin heavy chain C) (MHC C)	myo-2 T18D3.4	1947			SUBCELLULAR LOCATION: Cytoplasm, myofibril. Note=Thick filaments of the myofibrils.
Caenorhabditis elegans	G5EBY3	G5EBY3_CAEEL	Myosin-11	nmy-2 CELE_F20G4.3 F20G4.3	2003			SUBCELLULAR LOCATION: Cytoplasm, myofibril {ECO:0000256|ARBA:ARBA00004657}.
Caenorhabditis elegans	O62244	O62244_CAEEL	Myosin motor domain-containing protein	myo-6 CELE_F45G2.2 F45G2.2	1235			SUBCELLULAR LOCATION: Cytoplasm, myofibril {ECO:0000256|ARBA:ARBA00004657}.
Caenorhabditis elegans	Q20641	Q20641_CAEEL	Myosin-11	nmy-1 CELE_F52B10.1 F52B10.1	1963			SUBCELLULAR LOCATION: Cytoplasm, myofibril {ECO:0000256|ARBA:ARBA00004657}.
Caenorhabditis elegans	Q21000	Q21000_CAEEL	MYOsin heavy chain structural genes	myo-5 CELE_F58G4.1 F58G4.1	1974			SUBCELLULAR LOCATION: Cytoplasm, myofibril {ECO:0000256|ARBA:ARBA00004657}.
Caenorhabditis elegans	Q9XWR0	Q9XWR0_CAEEL	Myosin motor domain-containing protein	nmy-3 hum-9 CELE_Y11D7A.14 Y11D7A.14	1464
Expanded HGs shared in Bdelloidea, Nematoda and Onychophora (Caenorhabditis elegans as example)
Organism	Entry	Entry Name	Protein names	Gene Names	Length	Transmembrane	Intramembrane	Subcellular location [CC]	Topological domain
Caenorhabditis elegans	G5EGJ9	DEP1_CAEEL	Receptor-type tyrosine-protein phosphatase dep-1 (EC 3.1.3.48) (Density-enhanced phosphatase homolog 1)	dep-1 F44G4.8	1367	TRANSMEM 902..922; /note="Helical"; /evidence="ECO:0000255"		SUBCELLULAR LOCATION: Membrane {ECO:0000255}; Single-pass type I membrane protein {ECO:0000255}. Note=Localizes in intracellular punctate structures in vulva cell precursors which partially colocalize with let-23. {ECO:0000269|PubMed:15901674}.	TOPO_DOM 26..901; /note="Extracellular"; /evidence="ECO:0000305"; TOPO_DOM 923..1367; /note="Cytoplasmic"; /evidence="ECO:0000305"
Caenorhabditis elegans	H2KZM6	PTPR_CAEEL	Receptor-type tyrosine-protein phosphatase (EC 3.1.3.48)	clr-1 F56D1.4	1409	TRANSMEM 713..733; /note="Helical"; /evidence="ECO:0000255"		SUBCELLULAR LOCATION: Cell membrane {ECO:0000305|PubMed:9585503}; Single-pass membrane protein {ECO:0000255}. Synapse {ECO:0000269|PubMed:29742100}.	TOPO_DOM 23..712; /note="Extracellular"; /evidence="ECO:0000255"; TOPO_DOM 734..1409; /note="Cytoplasmic"; /evidence="ECO:0000255"
Caenorhabditis elegans	P28192	PTP4_CAEEL	Tyrosine-protein phosphatase 4 (EC 3.1.3.48) (Protein-tyrosine phosphatase 4)	ptp-4 K04D7.4	1159	TRANSMEM 565..585; /note="Helical"; /evidence="ECO:0000255"		SUBCELLULAR LOCATION: Membrane {ECO:0000305}; Single-pass membrane protein {ECO:0000305}.	TOPO_DOM 22..564; /note="Extracellular"; /evidence="ECO:0000255"; TOPO_DOM 586..1159; /note="Cytoplasmic"; /evidence="ECO:0000255"
Caenorhabditis elegans	Q9BMN8	LAR_CAEEL	Tyrosine-protein phosphatase Lar-like (EC 3.1.3.48) (Protein-tyrosine phosphate 3)	ptp-3 C09D8.1/C09D8.2	2200	TRANSMEM 1498..1518; /note="Helical"; /evidence="ECO:0000255"		SUBCELLULAR LOCATION: Cell junction, adherens junction. Cell membrane; Single-pass type I membrane protein.	TOPO_DOM 43..1497; /note="Extracellular"; /evidence="ECO:0000255"; TOPO_DOM 1519..2200; /note="Cytoplasmic"; /evidence="ECO:0000255"
Caenorhabditis elegans	G5EC69	G5EC69_CAEEL	Receptor-type tyrosine-protein phosphatase kappa	CELE_T13H5.1 T13H5.1	864
Caenorhabditis elegans	G8JZG5	G8JZG5_CAEEL	Protein-tyrosine phosphatase	CELE_F10G8.1 F10G8.1	346
Caenorhabditis elegans	O01435	O01435_CAEEL	Protein-tyrosine phosphatase	B0207.1 CELE_B0207.1	564
Caenorhabditis elegans	O01736	O01736_CAEEL	Protein-tyrosine phosphatase	CELE_F20H11.4 F20H11.4	446
Caenorhabditis elegans	O17840	O17840_CAEEL	Protein-tyrosine phosphatase	CELE_F25H5.7 F25H5.7	490
Caenorhabditis elegans	O44180	O44180_CAEEL	Protein-tyrosine phosphatase	CELE_M04G7.2 M04G7.2	550
Caenorhabditis elegans	O44901	O44901_CAEEL	Protein-tyrosine phosphatase	CELE_ZK484.7 ZK484.7	344
Caenorhabditis elegans	P91345	P91345_CAEEL	Protein-tyrosine-phosphatase	CELE_F55F8.7 F55F8.7	491
Caenorhabditis elegans	P91498	P91498_CAEEL	Protein-tyrosine phosphatase	CELE_T27A3.5 T27A3.5	355
Caenorhabditis elegans	P91568	P91568_CAEEL	Protein-tyrosine phosphatase	CELE_ZK354.8 ZK354.8	483
Caenorhabditis elegans	Q18415	Q18415_CAEEL	Protein-tyrosine phosphatase	C33H5.16 CELE_C33H5.16	341
Caenorhabditis elegans	Q21297	Q21297_CAEEL	Protein-tyrosine phosphatase	CELE_K07F5.8 K07F5.8	284
Caenorhabditis elegans	Q95Y26	Q95Y26_CAEEL	Protein-tyrosine-phosphatase	ptpn-22 CELE_Y41D4A.5 Y41D4A.5	469
Caenorhabditis elegans	Q966M2	Q966M2_CAEEL	Protein-tyrosine phosphatase	C55B7.3 CELE_C55B7.3	346
Caenorhabditis elegans	V6CJI9	V6CJI9_CAEEL	Protein-tyrosine phosphatase	CELE_ZK616.65 ZK616.65	543
Caenorhabditis elegans	W6RR46	W6RR46_CAEEL	Tyrosine-protein phosphatase	CELE_Y71G12B.31 Y71G12B.31	423	TRANSMEM 6..29; /note="Helical"; /evidence="ECO:0000256|SAM:Phobius"
Caenorhabditis elegans	O45680	O45680_CAEEL	SDR family NAD(P)-dependent oxidoreductase	dhs-8 CELE_K10H10.3 K10H10.3	379
Caenorhabditis elegans	P91013	P91013_CAEEL	Retinol dehydrogenase 12-like	dhs-1 C01G8.3 CELE_C01G8.3	323
Caenorhabditis elegans	Q19062	Q19062_CAEEL	NAD(P)-binding protein	dhs-7 CELE_E04F6.7 E04F6.7	329
Caenorhabditis elegans	Q1XFZ3	Q1XFZ3_CAEEL	Retinol dehydrogenase 14	dhs-17 CELE_F29G9.6 F29G9.6	286
Caenorhabditis elegans	Q95QH4	Q95QH4_CAEEL	DeHydrogenases, Short chain	CELE_F32A5.8 F32A5.8	257
Caenorhabditis elegans	Q95QN9	Q95QN9_CAEEL	DeHydrogenases, Short chain	CELE_E04F6.15 E04F6.15	319
Caenorhabditis elegans	Q9U1Y6	Q9U1Y6_CAEEL	Retinol dehydrogenase 13	dhs-24 CELE_Y60A3A.10 Y60A3A.10	384
Caenorhabditis elegans	Q9UAW2	Q9UAW2_CAEEL	DeHydrogenases, Short chain	CELE_DC2.5 DC2.5	337
Caenorhabditis elegans	Q9XU55	Q9XU55_CAEEL	DeHydrogenases, Short chain	CELE_K10H10.6 K10H10.6	321
Caenorhabditis elegans	Q9XVS9	Q9XVS9_CAEEL	DeHydrogenases, Short chain	dhs-22 C15H11.4 CELE_C15H11.4	333	TRANSMEM 12..33; /note="Helical"; /evidence="ECO:0000256|SAM:Phobius"
Caenorhabditis elegans	P34358	CED7_CAEEL	ABC transporter ced-7 (Cell death protein 7)	ced-7 C48B4.4	1704	TRANSMEM 23..43; /note="Helical"; /evidence="ECO:0000255"; TRANSMEM 256..276; /note="Helical"; /evidence="ECO:0000255"; TRANSMEM 306..326; /note="Helical"; /evidence="ECO:0000255"; TRANSMEM 334..354; /note="Helical"; /evidence="ECO:0000255"; TRANSMEM 362..382; /note="Helical"; /evidence="ECO:0000255"; TRANSMEM 389..409; /note="Helical"; /evidence="ECO:0000255"; TRANSMEM 436..456; /note="Helical";…		SUBCELLULAR LOCATION: Membrane {ECO:0000305}; Multi-pass membrane protein {ECO:0000305}.
Caenorhabditis elegans	Q1RS86	Q1RS86_CAEEL	ABC transporter domain-containing protein	abt-2 CELE_F12B6.1 F12B6.1	2146	TRANSMEM 61..80; /note="Helical"; /evidence="ECO:0000256|SAM:Phobius"; TRANSMEM 667..690; /note="Helical"; /evidence="ECO:0000256|SAM:Phobius"; TRANSMEM 711..732; /note="Helical"; /evidence="ECO:0000256|SAM:Phobius"; TRANSMEM 744..765; /note="Helical"; /evidence="ECO:0000256|SAM:Phobius"; TRANSMEM 772..793; /note="Helical"; /evidence="ECO:0000256|SAM:Phobius"; TRANSMEM 843..869; /note="Helical"; …		SUBCELLULAR LOCATION: Membrane {ECO:0000256|ARBA:ARBA00004141}; Multi-pass membrane protein {ECO:0000256|ARBA:ARBA00004141}.
Caenorhabditis elegans	Q9TXV8	Q9TXV8_CAEEL	ABC transporter domain-containing protein	abt-4 CELE_Y39D8C.1 Y39D8C.1	1802	TRANSMEM 21..46; /note="Helical"; /evidence="ECO:0000256|SAM:Phobius"; TRANSMEM 320..343; /note="Helical"; /evidence="ECO:0000256|SAM:Phobius"; TRANSMEM 364..389; /note="Helical"; /evidence="ECO:0000256|SAM:Phobius"; TRANSMEM 395..414; /note="Helical"; /evidence="ECO:0000256|SAM:Phobius"; TRANSMEM 426..444; /note="Helical"; /evidence="ECO:0000256|SAM:Phobius"; TRANSMEM 503..524; /note="Helical"; …		SUBCELLULAR LOCATION: Membrane {ECO:0000256|ARBA:ARBA00004141}; Multi-pass membrane protein {ECO:0000256|ARBA:ARBA00004141}.
Caenorhabditis elegans	Q9XW49	Q9XW49_CAEEL	ABC transporter domain-containing protein	abt-5 CELE_Y53C10A.9 Y53C10A.9	1582	TRANSMEM 21..44; /note="Helical"; /evidence="ECO:0000256|SAM:Phobius"; TRANSMEM 199..219; /note="Helical"; /evidence="ECO:0000256|SAM:Phobius"; TRANSMEM 240..265; /note="Helical"; /evidence="ECO:0000256|SAM:Phobius"; TRANSMEM 271..295; /note="Helical"; /evidence="ECO:0000256|SAM:Phobius"; TRANSMEM 307..329; /note="Helical"; /evidence="ECO:0000256|SAM:Phobius"; TRANSMEM 371..391; /note="Helical"; …		SUBCELLULAR LOCATION: Membrane {ECO:0000256|ARBA:ARBA00004141}; Multi-pass membrane protein {ECO:0000256|ARBA:ARBA00004141}.
Caenorhabditis elegans	Q93971	TRPG_CAEEL	Transient receptor potential channel (Abnormal gonad development protein 2)	gon-2 T01H8.5/T01H8.3/T01H8.4	2032	TRANSMEM 1310..1330; /note="Helical"; /evidence="ECO:0000255"; TRANSMEM 1332..1352; /note="Helical"; /evidence="ECO:0000255"; TRANSMEM 1374..1394; /note="Helical"; /evidence="ECO:0000255"; TRANSMEM 1439..1459; /note="Helical"; /evidence="ECO:0000255"; TRANSMEM 1535..1555; /note="Helical"; /evidence="ECO:0000255"		SUBCELLULAR LOCATION: Membrane {ECO:0000305}; Multi-pass membrane protein {ECO:0000305}.
Caenorhabditis elegans	G5ECM4	G5ECM4_CAEEL	GTL-1 (TRPM SLOG domain-containing protein)	gtl-1 C05C12.3 CELE_C05C12.3	1694	TRANSMEM 1081..1100; /note="Helical"; /evidence="ECO:0000256|SAM:Phobius"; TRANSMEM 1112..1130; /note="Helical"; /evidence="ECO:0000256|SAM:Phobius"; TRANSMEM 1150..1170; /note="Helical"; /evidence="ECO:0000256|SAM:Phobius"; TRANSMEM 1182..1201; /note="Helical"; /evidence="ECO:0000256|SAM:Phobius"; TRANSMEM 1207..1233; /note="Helical"; /evidence="ECO:0000256|SAM:Phobius"		SUBCELLULAR LOCATION: Membrane {ECO:0000256|ARBA:ARBA00004141}; Multi-pass membrane protein {ECO:0000256|ARBA:ARBA00004141}.
Caenorhabditis elegans	Q20766	Q20766_CAEEL	LSDAT_euk domain-containing protein	gtl-2 CELE_F54D1.5 F54D1.5	1406	TRANSMEM 780..797; /note="Helical"; /evidence="ECO:0000256|SAM:Phobius"; TRANSMEM 900..920; /note="Helical"; /evidence="ECO:0000256|SAM:Phobius"; TRANSMEM 968..988; /note="Helical"; /evidence="ECO:0000256|SAM:Phobius"; TRANSMEM 995..1012; /note="Helical"; /evidence="ECO:0000256|SAM:Phobius"; TRANSMEM 1032..1052; /note="Helical"; /evidence="ECO:0000256|SAM:Phobius"; TRANSMEM 1108..1129; /note="Hel…		SUBCELLULAR LOCATION: Membrane {ECO:0000256|ARBA:ARBA00004141}; Multi-pass membrane protein {ECO:0000256|ARBA:ARBA00004141}.
Caenorhabditis elegans	O45060	O45060_CAEEL	Thioredoxin domain-containing protein	C35B1.5 CELE_C35B1.5	151
Caenorhabditis elegans	O45373	O45373_CAEEL	protein-disulfide reductase (EC 1.8.1.8)	CELE_F17B5.1 F17B5.1	777
Caenorhabditis elegans	O61985	O61985_CAEEL	Thioredoxin domain-containing protein	trx-5 CELE_K02H11.6 K02H11.6	142
Caenorhabditis elegans	P91468	P91468_CAEEL	Thioredoxin domain-containing protein	CELE_T20D4.7 T20D4.7	141
Caenorhabditis elegans	P91508	P91508_CAEEL	protein-disulfide reductase (EC 1.8.1.8)	CELE_T28A11.13 T28A11.13	122
Caenorhabditis elegans	Q21763	Q21763_CAEEL	protein-disulfide reductase (EC 1.8.1.8)	CELE_R05H5.3 R05H5.3	149
Caenorhabditis elegans	Q65ZJ7	Q65ZJ7_CAEEL	protein-disulfide reductase (EC 1.8.1.8)	C32D5.8 CELE_C32D5.8	167
Caenorhabditis elegans	Q94282	Q94282_CAEEL	Thioredoxin domain-containing protein	trx-3 CELE_M01H9.1 M01H9.1	158
Caenorhabditis elegans	Q95Q57	Q95Q57_CAEEL	Thioredoxin domain-containing protein	CELE_F29B9.5 F29B9.5	151
Caenorhabditis elegans	Q9N3H9	Q9N3H9_CAEEL	protein-disulfide reductase (EC 1.8.1.8)	CELE_Y52E8A.3 Y52E8A.3	149
Caenorhabditis elegans	Q9XUQ9	Q9XUQ9_CAEEL	protein-disulfide reductase (EC 1.8.1.8)	CELE_T05F1.11 T05F1.11	676
Caenorhabditis elegans	Q9XVR3	Q9XVR3_CAEEL	protein-disulfide reductase (EC 1.8.1.8)	C30H6.8 CELE_C30H6.8	178
Expanded HGs shared in Bdelloidea and Tardigrada (Rotaria sordida as example)
Organism	Entry	Entry Name	Protein names	Gene Names	Length	Transmembrane	Intramembrane	Subcellular location [CC]	Topological domain
Rotaria sordida	A0A813PBD9	A0A813PBD9_9BILA	Chromo domain-containing protein	JXQ802_LOCUS24766 PYM288_LOCUS2049	241			SUBCELLULAR LOCATION: Nucleus {ECO:0000256|ARBA:ARBA00004123}.
Rotaria sordida	A0A813PM39	A0A813PM39_9BILA	Chromo domain-containing protein	JXQ802_LOCUS12008 PYM288_LOCUS2323	359
Rotaria sordida	A0A813PSV5	A0A813PSV5_9BILA	Chromo domain-containing protein	JXQ802_LOCUS9147 PYM288_LOCUS2532	268	TRANSMEM 237..263; /note="Helical"; /evidence="ECO:0000256|SAM:Phobius"		SUBCELLULAR LOCATION: Nucleus {ECO:0000256|ARBA:ARBA00004123}.
Rotaria sordida	A0A813SVH9	A0A813SVH9_9BILA	Chromo domain-containing protein	FNK824_LOCUS8631 JXQ802_LOCUS3985 JXQ802_LOCUS4227 OTI717_LOCUS2673 PYM288_LOCUS5251 RFH988_LOCUS1010 SEV965_LOCUS9214	216			SUBCELLULAR LOCATION: Nucleus {ECO:0000256|ARBA:ARBA00004123}.
Rotaria sordida	A0A813WK81	A0A813WK81_9BILA	Chromo domain-containing protein	JXQ802_LOCUS6877	322
Rotaria sordida	A0A813WX43	A0A813WX43_9BILA	Chromo domain-containing protein	JXQ802_LOCUS7136 PYM288_LOCUS6502	247
Rotaria sordida	A0A813XE02	A0A813XE02_9BILA	Chromo domain-containing protein	JXQ802_LOCUS7477	246
Rotaria sordida	A0A813Y1R5	A0A813Y1R5_9BILA	Chromo domain-containing protein	FNK824_LOCUS5087 JXQ802_LOCUS8074 JXQ802_LOCUS8168 OTI717_LOCUS28439 PYM288_LOCUS3775 RFH988_LOCUS4302 SEV965_LOCUS5814	219			SUBCELLULAR LOCATION: Nucleus {ECO:0000256|ARBA:ARBA00004123}.
Rotaria sordida	A0A813ZYV1	A0A813ZYV1_9BILA	Chromo domain-containing protein	JXQ802_LOCUS9351	255			SUBCELLULAR LOCATION: Nucleus {ECO:0000256|ARBA:ARBA00004123}.
Rotaria sordida	A0A814BRT7	A0A814BRT7_9BILA	Chromo domain-containing protein	JBS370_LOCUS3389 JXQ802_LOCUS8755 JXQ802_LOCUS8798 PYM288_LOCUS1080 ZHD862_LOCUS8963	223			SUBCELLULAR LOCATION: Nucleus {ECO:0000256|ARBA:ARBA00004123}.
Rotaria sordida	A0A814DJT7	A0A814DJT7_9BILA	Chromo domain-containing protein	JXQ802_LOCUS12045	359
Rotaria sordida	A0A814E0C4	A0A814E0C4_9BILA	Chromo domain-containing protein	FNK824_LOCUS18655 JBS370_LOCUS21159 JXQ802_LOCUS7000 OTI717_LOCUS23287 PYM288_LOCUS9041 RFH988_LOCUS8022 SEV965_LOCUS10943 ZHD862_LOCUS10448	322			SUBCELLULAR LOCATION: Nucleus {ECO:0000256|ARBA:ARBA00004123}.
Rotaria sordida	A0A814KQL8	A0A814KQL8_9BILA	Chromo domain-containing protein	FNK824_LOCUS16054 JXQ802_LOCUS16837	235
Rotaria sordida	A0A814SLY8	A0A814SLY8_9BILA	Chromo domain-containing protein	JBS370_LOCUS12245 JXQ802_LOCUS21501 JXQ802_LOCUS21702 OTI717_LOCUS6798 PYM288_LOCUS5674 RFH988_LOCUS23530 ZHD862_LOCUS7279	187
Rotaria sordida	A0A814UPD8	A0A814UPD8_9BILA	Chromo domain-containing protein	JXQ802_LOCUS23199	308			SUBCELLULAR LOCATION: Nucleus {ECO:0000256|ARBA:ARBA00004123}.
Rotaria sordida	A0A815BBE6	A0A815BBE6_9BILA	Chromo domain-containing protein	FNK824_LOCUS21320 JBS370_LOCUS15980 JXQ802_LOCUS40320 OTI717_LOCUS15544 RFH988_LOCUS29641 SEV965_LOCUS31863 ZHD862_LOCUS26275	287
Rotaria sordida	A0A815G085	A0A815G085_9BILA	Chromo domain-containing protein	JBS370_LOCUS9529 JXQ802_LOCUS41179 PYM288_LOCUS38409 ZHD862_LOCUS29588	186			SUBCELLULAR LOCATION: Nucleus {ECO:0000256|ARBA:ARBA00004123}.
Rotaria sordida	A0A815MC38	A0A815MC38_9BILA	Chromo domain-containing protein	FNK824_LOCUS15809 JXQ802_LOCUS35650 SEV965_LOCUS25744 ZHD862_LOCUS21776	180			SUBCELLULAR LOCATION: Nucleus {ECO:0000256|ARBA:ARBA00004123}.
Rotaria sordida	A0A815MDZ7	A0A815MDZ7_9BILA	Chromo domain-containing protein	JXQ802_LOCUS35688 PYM288_LOCUS22884	180			SUBCELLULAR LOCATION: Nucleus {ECO:0000256|ARBA:ARBA00004123}.
Rotaria sordida	A0A815NQH5	A0A815NQH5_9BILA	site-specific DNA-methyltransferase (cytosine-N(4)-specific) (EC 2.1.1.113)	JXQ802_LOCUS36745 PYM288_LOCUS23631	448			SUBCELLULAR LOCATION: Nucleus {ECO:0000256|ARBA:ARBA00004123}.
Rotaria sordida	A0A815P834	A0A815P834_9BILA	Chromo domain-containing protein	JXQ802_LOCUS52652 PYM288_LOCUS36318	202
Rotaria sordida	A0A815TQE6	A0A815TQE6_9BILA	Chromo domain-containing protein	JXQ802_LOCUS40718 PYM288_LOCUS24694	287
Rotaria sordida	A0A816AAQ9	A0A816AAQ9_9BILA	Uncharacterized protein	JXQ802_LOCUS47698 PYM288_LOCUS31784	102
Rotaria sordida	A0A816C4F9	A0A816C4F9_9BILA	site-specific DNA-methyltransferase (cytosine-N(4)-specific) (EC 2.1.1.113)	JXQ802_LOCUS49951 PYM288_LOCUS33815	438			SUBCELLULAR LOCATION: Nucleus {ECO:0000256|ARBA:ARBA00004123}.
Rotaria sordida	A0A818Q526	A0A818Q526_9BILA	Chromo domain-containing protein	JXQ802_LOCUS16911 OTI717_LOCUS8511 PYM288_LOCUS4718	235
Rotaria sordida	A0A818TIW5	A0A818TIW5_9BILA	Chromo domain-containing protein	FNK824_LOCUS8279 JXQ802_LOCUS23959 SEV965_LOCUS8349	236			SUBCELLULAR LOCATION: Nucleus {ECO:0000256|ARBA:ARBA00004123}.
Rotaria sordida	A0A818WSV9	A0A818WSV9_9BILA	Chromo domain-containing protein	JBS370_LOCUS11226 JXQ802_LOCUS29363 JXQ802_LOCUS29707 PYM288_LOCUS16689 SEV965_LOCUS29286 ZHD862_LOCUS15501	159
Rotaria sordida	A0A813SEG9	A0A813SEG9_9BILA	Transient receptor potential cation channel subfamily A member 1	JXQ802_LOCUS44002 PYM288_LOCUS4531	1186	TRANSMEM 831..852; /note="Helical"; /evidence="ECO:0000256|SAM:Phobius"; TRANSMEM 872..893; /note="Helical"; /evidence="ECO:0000256|SAM:Phobius"; TRANSMEM 905..925; /note="Helical"; /evidence="ECO:0000256|SAM:Phobius"; TRANSMEM 931..953; /note="Helical"; /evidence="ECO:0000256|SAM:Phobius"; TRANSMEM 973..995; /note="Helical"; /evidence="ECO:0000256|SAM:Phobius"; TRANSMEM 1001..1019; /note="Helica…
Rotaria sordida	A0A814AGM7	A0A814AGM7_9BILA	Transient receptor potential cation channel subfamily A member 1	JXQ802_LOCUS13396 PYM288_LOCUS10095	1198	TRANSMEM 797..818; /note="Helical"; /evidence="ECO:0000256|SAM:Phobius"; TRANSMEM 866..887; /note="Helical"; /evidence="ECO:0000256|SAM:Phobius"; TRANSMEM 933..957; /note="Helical"; /evidence="ECO:0000256|SAM:Phobius"; TRANSMEM 969..987; /note="Helical"; /evidence="ECO:0000256|SAM:Phobius"; TRANSMEM 1025..1051; /note="Helical"; /evidence="ECO:0000256|SAM:Phobius"
Rotaria sordida	A0A814C3T6	A0A814C3T6_9BILA	Transient receptor potential cation channel subfamily A member 1	JXQ802_LOCUS23252 PYM288_LOCUS11472	1167	TRANSMEM 817..837; /note="Helical"; /evidence="ECO:0000256|SAM:Phobius"; TRANSMEM 844..863; /note="Helical"; /evidence="ECO:0000256|SAM:Phobius"; TRANSMEM 883..902; /note="Helical"; /evidence="ECO:0000256|SAM:Phobius"; TRANSMEM 909..929; /note="Helical"; /evidence="ECO:0000256|SAM:Phobius"; TRANSMEM 949..975; /note="Helical"; /evidence="ECO:0000256|SAM:Phobius"; TRANSMEM 987..1006; /note="Helical…
Rotaria sordida	A0A814FPH1	A0A814FPH1_9BILA	Transient receptor potential cation channel subfamily A member 1	JXQ802_LOCUS13334	1188	TRANSMEM 797..818; /note="Helical"; /evidence="ECO:0000256|SAM:Phobius"; TRANSMEM 866..887; /note="Helical"; /evidence="ECO:0000256|SAM:Phobius"; TRANSMEM 933..957; /note="Helical"; /evidence="ECO:0000256|SAM:Phobius"; TRANSMEM 969..987; /note="Helical"; /evidence="ECO:0000256|SAM:Phobius"; TRANSMEM 1025..1051; /note="Helical"; /evidence="ECO:0000256|SAM:Phobius"
Rotaria sordida	A0A814RQY4	A0A814RQY4_9BILA	Ion transport domain-containing protein	JXQ802_LOCUS21028 PYM288_LOCUS9844	1288	TRANSMEM 386..407; /note="Helical"; /evidence="ECO:0000256|SAM:Phobius"; TRANSMEM 850..872; /note="Helical"; /evidence="ECO:0000256|SAM:Phobius"; TRANSMEM 918..936; /note="Helical"; /evidence="ECO:0000256|SAM:Phobius"; TRANSMEM 948..967; /note="Helical"; /evidence="ECO:0000256|SAM:Phobius"; TRANSMEM 979..1000; /note="Helical"; /evidence="ECO:0000256|SAM:Phobius"; TRANSMEM 1020..1042; /note="Helic…
Rotaria sordida	A0A814RUZ4	A0A814RUZ4_9BILA	Ion transport domain-containing protein	JXQ802_LOCUS21076	1288	TRANSMEM 386..407; /note="Helical"; /evidence="ECO:0000256|SAM:Phobius"; TRANSMEM 850..872; /note="Helical"; /evidence="ECO:0000256|SAM:Phobius"; TRANSMEM 918..936; /note="Helical"; /evidence="ECO:0000256|SAM:Phobius"; TRANSMEM 948..967; /note="Helical"; /evidence="ECO:0000256|SAM:Phobius"; TRANSMEM 979..1000; /note="Helical"; /evidence="ECO:0000256|SAM:Phobius"; TRANSMEM 1020..1042; /note="Helic…
Rotaria sordida	A0A815D006	A0A815D006_9BILA	Transient receptor potential cation channel subfamily A member 1	JXQ802_LOCUS28977 PYM288_LOCUS13893	1183	TRANSMEM 832..853; /note="Helical"; /evidence="ECO:0000256|SAM:Phobius"; TRANSMEM 873..892; /note="Helical"; /evidence="ECO:0000256|SAM:Phobius"; TRANSMEM 904..923; /note="Helical"; /evidence="ECO:0000256|SAM:Phobius"; TRANSMEM 943..970; /note="Helical"; /evidence="ECO:0000256|SAM:Phobius"; TRANSMEM 982..1002; /note="Helical"; /evidence="ECO:0000256|SAM:Phobius"; TRANSMEM 1037..1060; /note="Helic…
Rotaria sordida	A0A815DAV1	A0A815DAV1_9BILA	Transient receptor potential cation channel subfamily A member 1	JXQ802_LOCUS29211	1188	TRANSMEM 838..859; /note="Helical"; /evidence="ECO:0000256|SAM:Phobius"; TRANSMEM 879..898; /note="Helical"; /evidence="ECO:0000256|SAM:Phobius"; TRANSMEM 910..929; /note="Helical"; /evidence="ECO:0000256|SAM:Phobius"; TRANSMEM 949..975; /note="Helical"; /evidence="ECO:0000256|SAM:Phobius"; TRANSMEM 987..1007; /note="Helical"; /evidence="ECO:0000256|SAM:Phobius"; TRANSMEM 1042..1065; /note="Helic…
Rotaria sordida	A0A815F8P2	A0A815F8P2_9BILA	Uncharacterized protein	JXQ802_LOCUS30500	268
Rotaria sordida	A0A815GHR9	A0A815GHR9_9BILA	Uncharacterized protein	JXQ802_LOCUS47762 PYM288_LOCUS31838	141
Rotaria sordida	A0A815GS13	A0A815GS13_9BILA	Ion transport domain-containing protein	JXQ802_LOCUS31625	1201	TRANSMEM 779..799; /note="Helical"; /evidence="ECO:0000256|SAM:Phobius"; TRANSMEM 836..859; /note="Helical"; /evidence="ECO:0000256|SAM:Phobius"; TRANSMEM 871..890; /note="Helical"; /evidence="ECO:0000256|SAM:Phobius"; TRANSMEM 902..929; /note="Helical"; /evidence="ECO:0000256|SAM:Phobius"; TRANSMEM 935..956; /note="Helical"; /evidence="ECO:0000256|SAM:Phobius"; TRANSMEM 1006..1033; /note="Helica…
Rotaria sordida	A0A815GXK3	A0A815GXK3_9BILA	Ion transport domain-containing protein	JXQ802_LOCUS31850 PYM288_LOCUS18928	1201	TRANSMEM 779..799; /note="Helical"; /evidence="ECO:0000256|SAM:Phobius"; TRANSMEM 836..859; /note="Helical"; /evidence="ECO:0000256|SAM:Phobius"; TRANSMEM 871..890; /note="Helical"; /evidence="ECO:0000256|SAM:Phobius"; TRANSMEM 902..929; /note="Helical"; /evidence="ECO:0000256|SAM:Phobius"; TRANSMEM 935..956; /note="Helical"; /evidence="ECO:0000256|SAM:Phobius"; TRANSMEM 1006..1033; /note="Helica…
Rotaria sordida	A0A816DAZ6	A0A816DAZ6_9BILA	Ion transport domain-containing protein	JXQ802_LOCUS52354 PYM288_LOCUS36029	142	TRANSMEM 23..44; /note="Helical"; /evidence="ECO:0000256|SAM:Phobius"; TRANSMEM 87..112; /note="Helical"; /evidence="ECO:0000256|SAM:Phobius"
Rotaria sordida	A0A816EP52	A0A816EP52_9BILA	Transient receptor potential cation channel subfamily A member 1	JXQ802_LOCUS55223 PYM288_LOCUS38705	628	TRANSMEM 283..307; /note="Helical"; /evidence="ECO:0000256|SAM:Phobius"; TRANSMEM 368..387; /note="Helical"; /evidence="ECO:0000256|SAM:Phobius"; TRANSMEM 393..412; /note="Helical"; /evidence="ECO:0000256|SAM:Phobius"; TRANSMEM 433..457; /note="Helical"; /evidence="ECO:0000256|SAM:Phobius"; TRANSMEM 469..489; /note="Helical"; /evidence="ECO:0000256|SAM:Phobius"; TRANSMEM 530..558; /note="Helical"…
Expanded HGs shared in Nematoda and Tardigrada (Caenorhabditis elegans as example)
Organism	Entry	Entry Name	Protein names	Gene Names	Length	Transmembrane	Intramembrane	Subcellular location [CC]	Topological domain
Caenorhabditis elegans	Q94225	SULP3_CAEEL	Sulfate permease family protein 3	sulp-3 F41D9.5	782	TRANSMEM 30..52; /note="Helical"; /evidence="ECO:0000255"; TRANSMEM 64..84; /note="Helical"; /evidence="ECO:0000255"; TRANSMEM 86..106; /note="Helical"; /evidence="ECO:0000255"; TRANSMEM 113..133; /note="Helical"; /evidence="ECO:0000255"; TRANSMEM 196..216; /note="Helical"; /evidence="ECO:0000255"; TRANSMEM 232..252; /note="Helical"; /evidence="ECO:0000255"; TRANSMEM 274..294; /note="Helical"; /e…		SUBCELLULAR LOCATION: Membrane {ECO:0000305}; Multi-pass membrane protein {ECO:0000305}.
Caenorhabditis elegans	A0A8S5I9P8	A0A8S5I9P8_CAEEL	STAS domain-containing protein	sulp-6 CELE_W01B11.2	856	TRANSMEM 129..153; /note="Helical"; /evidence="ECO:0000256|RuleBase:RU362052"; TRANSMEM 159..175; /note="Helical"; /evidence="ECO:0000256|RuleBase:RU362052"; TRANSMEM 232..261; /note="Helical"; /evidence="ECO:0000256|RuleBase:RU362052"; TRANSMEM 316..340; /note="Helical"; /evidence="ECO:0000256|RuleBase:RU362052"; TRANSMEM 395..414; /note="Helical"; /evidence="ECO:0000256|RuleBase:RU362052"; TRAN…		SUBCELLULAR LOCATION: Membrane {ECO:0000256|ARBA:ARBA00004141, ECO:0000256|RuleBase:RU362052}; Multi-pass membrane protein {ECO:0000256|ARBA:ARBA00004141, ECO:0000256|RuleBase:RU362052}.
Caenorhabditis elegans	G5EC30	G5EC30_CAEEL	Anion transporter SULP-7d (STAS domain-containing protein)	sulp-7 CELE_W04G3.6 W04G3.6	582	TRANSMEM 80..99; /note="Helical"; /evidence="ECO:0000256|RuleBase:RU362052"; TRANSMEM 119..141; /note="Helical"; /evidence="ECO:0000256|RuleBase:RU362052"; TRANSMEM 153..172; /note="Helical"; /evidence="ECO:0000256|RuleBase:RU362052"; TRANSMEM 184..201; /note="Helical"; /evidence="ECO:0000256|RuleBase:RU362052"; TRANSMEM 207..226; /note="Helical"; /evidence="ECO:0000256|RuleBase:RU362052"; TRANSM…		SUBCELLULAR LOCATION: Membrane {ECO:0000256|ARBA:ARBA00004141, ECO:0000256|RuleBase:RU362052}; Multi-pass membrane protein {ECO:0000256|ARBA:ARBA00004141, ECO:0000256|RuleBase:RU362052}.
Caenorhabditis elegans	G5EDS5	G5EDS5_CAEEL	Anion transporter SULP-2 (STAS domain-containing protein)	sulp-2 CELE_F14D12.5 F14D12.5	652	TRANSMEM 100..123; /note="Helical"; /evidence="ECO:0000256|RuleBase:RU362052"; TRANSMEM 144..167; /note="Helical"; /evidence="ECO:0000256|RuleBase:RU362052"; TRANSMEM 173..194; /note="Helical"; /evidence="ECO:0000256|RuleBase:RU362052"; TRANSMEM 232..251; /note="Helical"; /evidence="ECO:0000256|RuleBase:RU362052"; TRANSMEM 311..330; /note="Helical"; /evidence="ECO:0000256|RuleBase:RU362052"; TRAN…		SUBCELLULAR LOCATION: Membrane {ECO:0000256|ARBA:ARBA00004141, ECO:0000256|RuleBase:RU362052}; Multi-pass membrane protein {ECO:0000256|ARBA:ARBA00004141, ECO:0000256|RuleBase:RU362052}.
Caenorhabditis elegans	G5EEA7	G5EEA7_CAEEL	Anion transporter SULP-4 (STAS domain-containing protein)	sulp-4 CELE_K12G11.1 K12G11.1	749	TRANSMEM 81..102; /note="Helical"; /evidence="ECO:0000256|RuleBase:RU362052"; TRANSMEM 114..135; /note="Helical"; /evidence="ECO:0000256|RuleBase:RU362052"; TRANSMEM 147..170; /note="Helical"; /evidence="ECO:0000256|RuleBase:RU362052"; TRANSMEM 208..228; /note="Helical"; /evidence="ECO:0000256|RuleBase:RU362052"; TRANSMEM 240..262; /note="Helical"; /evidence="ECO:0000256|RuleBase:RU362052"; TRANS…		SUBCELLULAR LOCATION: Membrane {ECO:0000256|ARBA:ARBA00004141, ECO:0000256|RuleBase:RU362052}; Multi-pass membrane protein {ECO:0000256|ARBA:ARBA00004141, ECO:0000256|RuleBase:RU362052}.
Caenorhabditis elegans	G5EFB2	G5EFB2_CAEEL	Anion transporter SULP-8a (Anion transporter SULP-8b) (STAS domain-containing protein)	sulp-8 CELE_ZK287.2 ZK287.2	611	TRANSMEM 144..164; /note="Helical"; /evidence="ECO:0000256|RuleBase:RU362052"; TRANSMEM 218..240; /note="Helical"; /evidence="ECO:0000256|RuleBase:RU362052"; TRANSMEM 261..278; /note="Helical"; /evidence="ECO:0000256|RuleBase:RU362052"; TRANSMEM 304..323; /note="Helical"; /evidence="ECO:0000256|RuleBase:RU362052"; TRANSMEM 344..364; /note="Helical"; /evidence="ECO:0000256|RuleBase:RU362052"; TRAN…		SUBCELLULAR LOCATION: Membrane {ECO:0000256|ARBA:ARBA00004141, ECO:0000256|RuleBase:RU362052}; Multi-pass membrane protein {ECO:0000256|ARBA:ARBA00004141, ECO:0000256|RuleBase:RU362052}.
Caenorhabditis elegans	O17951	O17951_CAEEL	Anion transporter SULP-5 (STAS domain-containing protein)	sulp-5 CELE_K12G11.2 K12G11.2	737	TRANSMEM 68..93; /note="Helical"; /evidence="ECO:0000256|RuleBase:RU362052"; TRANSMEM 105..125; /note="Helical"; /evidence="ECO:0000256|RuleBase:RU362052"; TRANSMEM 132..149; /note="Helical"; /evidence="ECO:0000256|RuleBase:RU362052"; TRANSMEM 195..215; /note="Helical"; /evidence="ECO:0000256|RuleBase:RU362052"; TRANSMEM 311..330; /note="Helical"; /evidence="ECO:0000256|RuleBase:RU362052"; TRANSM…		SUBCELLULAR LOCATION: Membrane {ECO:0000256|ARBA:ARBA00004141, ECO:0000256|RuleBase:RU362052}; Multi-pass membrane protein {ECO:0000256|ARBA:ARBA00004141, ECO:0000256|RuleBase:RU362052}.
Caenorhabditis elegans	Q09415	SET14_CAEEL	SET domain-containing protein 14	set-14 R06F6.4	429			SUBCELLULAR LOCATION: Nucleus {ECO:0000305}.
Caenorhabditis elegans	Q8I4F7	SMYDL_CAEEL	Histone-lysine N-methyltransferase set-18 (EC 2.1.1.357)	set-18 T22A3.4	507
Caenorhabditis elegans	Q23084	Q23084_CAEEL	MYND-type domain-containing protein	set-30 CELE_ZC8.3 ZC8.3	560
Caenorhabditis elegans	Q9XV44	Q9XV44_CAEEL	MYND-type domain-containing protein	set-10 CELE_F33H2.7 F33H2.7	430
Caenorhabditis elegans	P25807	CPR1_CAEEL	Gut-specific cysteine proteinase (EC 3.4.22.-)	cpr-1 gcp-1 C52E4.1	329
Caenorhabditis elegans	P43507	CPR3_CAEEL	Cathepsin B-like cysteine proteinase 3 (EC 3.4.22.-) (Cysteine protease-related 3)	cpr-3 T10H4.12	370
Caenorhabditis elegans	P43508	CPR4_CAEEL	Cathepsin B-like cysteine proteinase 4 (EC 3.4.22.-) (Cysteine protease-related 4)	cpr-4 F44C4.3	335			SUBCELLULAR LOCATION: Secreted {ECO:0000269|PubMed:28723894}. Note=Secreted from animals irradiated with ultraviolet or ionizing gamma rays into the culture medium. {ECO:0000269|PubMed:28723894}.
Caenorhabditis elegans	P43509	CPR5_CAEEL	Cathepsin B-like cysteine proteinase 5 (EC 3.4.22.-) (Cysteine protease-related 5)	cpr-5 W07B8.5	344
Caenorhabditis elegans	P43510	CPR6_CAEEL	Cathepsin B-like cysteine proteinase 6 (EC 3.4.22.-) (Cysteine protease-related 6)	cpr-6 C25B8.3	379
Caenorhabditis elegans	O16288	O16288_CAEEL	Peptidase C1A papain C-terminal domain-containing protein	CELE_W07B8.4 W07B8.4	335
Caenorhabditis elegans	O16289	O16289_CAEEL	Peptidase C1A papain C-terminal domain-containing protein	cpr-8 CELE_W07B8.1 W07B8.1	335
Caenorhabditis elegans	O45466	O45466_CAEEL	Peptidase C1A papain C-terminal domain-containing protein	cpr-2 CELE_F36D3.9 F36D3.9	326
Caenorhabditis elegans	P91991	P91991_CAEEL	Peptidase C1A papain C-terminal domain-containing protein	CELE_F32H5.1 F32H5.1	356
Caenorhabditis elegans	Q20950	Q20950_CAEEL	Peptidase C1A papain C-terminal domain-containing protein	cpr-9 CELE_F57F5.1 F57F5.1	351
Caenorhabditis elegans	V6CLS8	V6CLS8_CAEEL	Peptidase C1A papain C-terminal domain-containing protein	CELE_Y65B4A.2 Y65B4A.2	448	TRANSMEM 52..77; /note="Helical"; /evidence="ECO:0000256|SAM:Phobius"
Expanded HGs shared in Bdelloidea and Clitellata (Rotaria sordida as example)
Organism	Entry	Entry Name	Protein names	Gene Names	Length	Transmembrane	Intramembrane	Subcellular location [CC]	Topological domain
Rotaria sordida	A0A813NIX8	A0A813NIX8_9BILA	DUF4819 domain-containing protein	FNK824_LOCUS3 JBS370_LOCUS2094 JXQ802_LOCUS1087 OTI717_LOCUS5344 RFH988_LOCUS6088 SEV965_LOCUS288 ZHD862_LOCUS295	479
Rotaria sordida	A0A813NXA2	A0A813NXA2_9BILA	DUF4819 domain-containing protein	JXQ802_LOCUS1175 PYM288_LOCUS656	478
Rotaria sordida	A0A813QRH9	A0A813QRH9_9BILA	HMG box domain-containing protein	JXQ802_LOCUS21654 PYM288_LOCUS3120	313
Rotaria sordida	A0A813XAA6	A0A813XAA6_9BILA	HMG box domain-containing protein	JXQ802_LOCUS9978 PYM288_LOCUS8144	396
Rotaria sordida	A0A814CSF2	A0A814CSF2_9BILA	HMG box domain-containing protein	JXQ802_LOCUS11327 PYM288_LOCUS8586	470
Rotaria sordida	A0A814G2J0	A0A814G2J0_9BILA	HMG box domain-containing protein	JXQ802_LOCUS13582 PYM288_LOCUS11114	635
Rotaria sordida	A0A814G4D8	A0A814G4D8_9BILA	HMG box domain-containing protein	JXQ802_LOCUS13617	634
Rotaria sordida	A0A814GP60	A0A814GP60_9BILA	HMG box domain-containing protein	JXQ802_LOCUS14089 PYM288_LOCUS12182	421
Rotaria sordida	A0A814H5D1	A0A814H5D1_9BILA	HMG box domain-containing protein	JXQ802_LOCUS14373	423
Rotaria sordida	A0A814J7W8	A0A814J7W8_9BILA	HMG box domain-containing protein	JXQ802_LOCUS15779	407
Rotaria sordida	A0A814KIF4	A0A814KIF4_9BILA	HMG box domain-containing protein	JBS370_LOCUS5782 JXQ802_LOCUS34232 PYM288_LOCUS22282 ZHD862_LOCUS15067	510
Rotaria sordida	A0A814SV96	A0A814SV96_9BILA	HMG box domain-containing protein	JXQ802_LOCUS21830	316
Rotaria sordida	A0A814WMH0	A0A814WMH0_9BILA	HMG box domain-containing protein	JBS370_LOCUS23328 JXQ802_LOCUS33772 OTI717_LOCUS5396 PYM288_LOCUS16260 RFH988_LOCUS24740 SEV965_LOCUS17436 ZHD862_LOCUS19724	279
Rotaria sordida	A0A815JBY6	A0A815JBY6_9BILA	HMG box domain-containing protein	JXQ802_LOCUS33639	279
Rotaria sordida	A0A819PLK8	A0A819PLK8_9BILA	HMG box domain-containing protein	FNK824_LOCUS6648 JBS370_LOCUS27083 JXQ802_LOCUS10122 OTI717_LOCUS26030 RFH988_LOCUS12195 SEV965_LOCUS3928	395
Rotaria sordida	A0A813QQD5	A0A813QQD5_9BILA	RRM domain-containing protein	JXQ802_LOCUS2738 JXQ802_LOCUS2791 PYM288_LOCUS3696	260
Rotaria sordida	A0A813SXE9	A0A813SXE9_9BILA	RRM domain-containing protein	JBS370_LOCUS16459 JXQ802_LOCUS6131 JXQ802_LOCUS6170 PYM288_LOCUS8187 ZHD862_LOCUS2526	242
Rotaria sordida	A0A813T5B6	A0A813T5B6_9BILA	RRM domain-containing protein	FNK824_LOCUS5279 JBS370_LOCUS6453 JXQ802_LOCUS16859 JXQ802_LOCUS16932 OTI717_LOCUS12089 PYM288_LOCUS4740 RFH988_LOCUS8911 SEV965_LOCUS7128 ZHD862_LOCUS7900	575
Rotaria sordida	A0A813USD7	A0A813USD7_9BILA	RRM domain-containing protein	JXQ802_LOCUS34166 PYM288_LOCUS8906 RFH988_LOCUS5254 SEV965_LOCUS6284 ZHD862_LOCUS18214	489
Rotaria sordida	A0A813UYB4	A0A813UYB4_9BILA	RRM domain-containing protein	JXQ802_LOCUS5770 JXQ802_LOCUS5819 PYM288_LOCUS266 RFH988_LOCUS7752 ZHD862_LOCUS5862	416
Rotaria sordida	A0A813W8X6	A0A813W8X6_9BILA	RRM domain-containing protein	JXQ802_LOCUS9779 PYM288_LOCUS7134	308
Rotaria sordida	A0A814AAP6	A0A814AAP6_9BILA	RRM domain-containing protein	JXQ802_LOCUS9697	308
Rotaria sordida	A0A814EAM9	A0A814EAM9_9BILA	RRM domain-containing protein	JXQ802_LOCUS12433	439
Rotaria sordida	A0A814ECQ4	A0A814ECQ4_9BILA	RRM domain-containing protein	JXQ802_LOCUS12469 OTI717_LOCUS17893 PYM288_LOCUS4371 RFH988_LOCUS9619 SEV965_LOCUS15330	441
Rotaria sordida	A0A814KA74	A0A814KA74_9BILA	RRM domain-containing protein	JXQ802_LOCUS27760 PYM288_LOCUS17046	215
Rotaria sordida	A0A814P714	A0A814P714_9BILA	RRM domain-containing protein	JXQ802_LOCUS29768 PYM288_LOCUS19693	342
Rotaria sordida	A0A814REZ4	A0A814REZ4_9BILA	RRM domain-containing protein	JXQ802_LOCUS20257 JXQ802_LOCUS20767 PYM288_LOCUS7061	251
Rotaria sordida	A0A814TB64	A0A814TB64_9BILA	RRM domain-containing protein	FNK824_LOCUS5358 JBS370_LOCUS11271 JXQ802_LOCUS40084 OTI717_LOCUS6647 PYM288_LOCUS25662 RFH988_LOCUS22307 SEV965_LOCUS15832 ZHD862_LOCUS23455	418
Rotaria sordida	A0A815D9L7	A0A815D9L7_9BILA	RRM domain-containing protein	FNK824_LOCUS14605 JBS370_LOCUS14735 JXQ802_LOCUS37586 JXQ802_LOCUS45100 OTI717_LOCUS12597 PYM288_LOCUS24118 PYM288_LOCUS29602 RFH988_LOCUS23784 SEV965_LOCUS28827 ZHD862_LOCUS23576	479
Rotaria sordida	A0A815DP96	A0A815DP96_9BILA	RRM domain-containing protein	JBS370_LOCUS31948 JXQ802_LOCUS29444 JXQ802_LOCUS29485 JXQ802_LOCUS51570 PYM288_LOCUS35325 PYM288_LOCUS9133	214
Rotaria sordida	A0A815DXD4	A0A815DXD4_9BILA	RRM domain-containing protein	JXQ802_LOCUS45907 PYM288_LOCUS30220	487
Rotaria sordida	A0A815ER31	A0A815ER31_9BILA	RRM domain-containing protein	JXQ802_LOCUS49123 PYM288_LOCUS15434 RFH988_LOCUS30450	190
Rotaria sordida	A0A815N6K8	A0A815N6K8_9BILA	RRM domain-containing protein	FNK824_LOCUS15765 JBS370_LOCUS14453 JXQ802_LOCUS54465 OTI717_LOCUS5090 PYM288_LOCUS38015 RFH988_LOCUS35414 SEV965_LOCUS34443 ZHD862_LOCUS34295	113
Rotaria sordida	A0A815XCY5	A0A815XCY5_9BILA	RRM domain-containing protein	JXQ802_LOCUS43985 JXQ802_LOCUS44238 PYM288_LOCUS28665 PYM288_LOCUS28857	460
Rotaria sordida	A0A816CSM4	A0A816CSM4_9BILA	RRM domain-containing protein	JXQ802_LOCUS51151 PYM288_LOCUS34939	484
Rotaria sordida	A0A818XJT0	A0A818XJT0_9BILA	RRM domain-containing protein	FNK824_LOCUS21616 JBS370_LOCUS11916 JXQ802_LOCUS30535 JXQ802_LOCUS30576 PYM288_LOCUS20111 ZHD862_LOCUS15029	251
Rotaria sordida	A0A818Z1C0	A0A818Z1C0_9BILA	RRM domain-containing protein	FNK824_LOCUS11701 JBS370_LOCUS12921 JXQ802_LOCUS31629 JXQ802_LOCUS31854 OTI717_LOCUS10993 PYM288_LOCUS18932 RFH988_LOCUS18921 SEV965_LOCUS17613 ZHD862_LOCUS15552	307
Rotaria sordida	A0A819BKU8	A0A819BKU8_9BILA	RRM domain-containing protein	FNK824_LOCUS22321 JBS370_LOCUS15440 JXQ802_LOCUS15592 JXQ802_LOCUS15626 OTI717_LOCUS25850 PYM288_LOCUS12756 RFH988_LOCUS27623 SEV965_LOCUS6665 ZHD862_LOCUS23097	330
Rotaria sordida	A0A813PL64	A0A813PL64_9BILA	Carbonic anhydrase (EC 4.2.1.1)	JXQ802_LOCUS1776	310
Rotaria sordida	A0A813U334	A0A813U334_9BILA	Alpha-carbonic anhydrase domain-containing protein	JXQ802_LOCUS5153 PYM288_LOCUS5074	365
Rotaria sordida	A0A813UC20	A0A813UC20_9BILA	Alpha-carbonic anhydrase domain-containing protein	JXQ802_LOCUS5215	365
Rotaria sordida	A0A814A3N2	A0A814A3N2_9BILA	Carbonic anhydrase (EC 4.2.1.1)	JBS370_LOCUS8557 JXQ802_LOCUS1719 PYM288_LOCUS4650 ZHD862_LOCUS7794	310
Rotaria sordida	A0A814A8W8	A0A814A8W8_9BILA	Carbonic anhydrase (EC 4.2.1.1)	JXQ802_LOCUS9662	572
Rotaria sordida	A0A814ABX4	A0A814ABX4_9BILA	Carbonic anhydrase (EC 4.2.1.1)	JXQ802_LOCUS9661	219
Rotaria sordida	A0A814AE45	A0A814AE45_9BILA	Carbonic anhydrase (EC 4.2.1.1)	JXQ802_LOCUS9744 PYM288_LOCUS7099	572
Rotaria sordida	A0A814AI73	A0A814AI73_9BILA	Carbonic anhydrase (EC 4.2.1.1)	JXQ802_LOCUS9743	219
Rotaria sordida	A0A814LGM8	A0A814LGM8_9BILA	Carbonic anhydrase (EC 4.2.1.1)	JXQ802_LOCUS37534 PYM288_LOCUS24097 SEV965_LOCUS14041	255
Rotaria sordida	A0A814LX37	A0A814LX37_9BILA	Alpha-carbonic anhydrase domain-containing protein	JXQ802_LOCUS27132 PYM288_LOCUS18156	332
Rotaria sordida	A0A814T508	A0A814T508_9BILA	Alpha-carbonic anhydrase domain-containing protein	JXQ802_LOCUS34656 PYM288_LOCUS22447	334
Rotaria sordida	A0A815HWA5	A0A815HWA5_9BILA	Carbonic anhydrase (EC 4.2.1.1)	JXQ802_LOCUS48887 PYM288_LOCUS32851	315	TRANSMEM 296..314; /note="Helical"; /evidence="ECO:0000256|SAM:Phobius"
Rotaria sordida	A0A815JLL8	A0A815JLL8_9BILA	Carbonic anhydrase (EC 4.2.1.1)	JXQ802_LOCUS50020 PYM288_LOCUS33869	331	TRANSMEM 312..330; /note="Helical"; /evidence="ECO:0000256|SAM:Phobius"		SUBCELLULAR LOCATION: Cell membrane {ECO:0000256|ARBA:ARBA00004609}; Lipid-anchor, GPI-anchor {ECO:0000256|ARBA:ARBA00004609}. Membrane {ECO:0000256|ARBA:ARBA00004589}; Lipid-anchor, GPI-anchor {ECO:0000256|ARBA:ARBA00004589}.
Rotaria sordida	A0A815L007	A0A815L007_9BILA	Alpha-carbonic anhydrase domain-containing protein	JXQ802_LOCUS34663	354
Rotaria sordida	A0A815L826	A0A815L826_9BILA	Carbonic anhydrase (EC 4.2.1.1)	JXQ802_LOCUS51014 PYM288_LOCUS34809	254
Rotaria sordida	A0A815Y227	A0A815Y227_9BILA	Carbonic anhydrase (EC 4.2.1.1)	JXQ802_LOCUS44683 PYM288_LOCUS29244	254
Rotaria sordida	A0A815ZJ42	A0A815ZJ42_9BILA	Carbonic anhydrase (EC 4.2.1.1)	JXQ802_LOCUS46548 PYM288_LOCUS32360	316
Rotaria sordida	A0A816C3E1	A0A816C3E1_9BILA	Carbonic anhydrase (EC 4.2.1.1)	JXQ802_LOCUS50030 PYM288_LOCUS33879	331	TRANSMEM 312..330; /note="Helical"; /evidence="ECO:0000256|SAM:Phobius"		SUBCELLULAR LOCATION: Cell membrane {ECO:0000256|ARBA:ARBA00004609}; Lipid-anchor, GPI-anchor {ECO:0000256|ARBA:ARBA00004609}. Membrane {ECO:0000256|ARBA:ARBA00004589}; Lipid-anchor, GPI-anchor {ECO:0000256|ARBA:ARBA00004589}.
Rotaria sordida	A0A816F6E5	A0A816F6E5_9BILA	Carbonic anhydrase (EC 4.2.1.1)	JXQ802_LOCUS55780 PYM288_LOCUS39241	333
Rotaria sordida	A0A813T8K0	A0A813T8K0_9BILA	Fibronectin type-II domain-containing protein	JXQ802_LOCUS4685 PYM288_LOCUS6433	1668			SUBCELLULAR LOCATION: Secreted {ECO:0000256|ARBA:ARBA00004613}.
Rotaria sordida	A0A813TI75	A0A813TI75_9BILA	Fibronectin type-II domain-containing protein	JXQ802_LOCUS4808	1682			SUBCELLULAR LOCATION: Secreted {ECO:0000256|ARBA:ARBA00004613}.
Rotaria sordida	A0A814BLL7	A0A814BLL7_9BILA	Peptidase metallopeptidase domain-containing protein	JXQ802_LOCUS11862 PYM288_LOCUS10957	567
Rotaria sordida	A0A814E5N3	A0A814E5N3_9BILA	Peptidase metallopeptidase domain-containing protein	JXQ802_LOCUS12332	566
Rotaria sordida	A0A814EU53	A0A814EU53_9BILA	Peptidase metallopeptidase domain-containing protein	JXQ802_LOCUS12824 PYM288_LOCUS3039	596
Rotaria sordida	A0A814NUF4	A0A814NUF4_9BILA	Peptidase metallopeptidase domain-containing protein	JBS370_LOCUS9112 JXQ802_LOCUS29349 PYM288_LOCUS19526	333
Rotaria sordida	A0A814NXS2	A0A814NXS2_9BILA	Peptidase metallopeptidase domain-containing protein	JXQ802_LOCUS29537 PYM288_LOCUS19598	333
Rotaria sordida	A0A814SPA6	A0A814SPA6_9BILA	Peptidase metallopeptidase domain-containing protein	FNK824_LOCUS23995 JBS370_LOCUS6540 JXQ802_LOCUS34392 OTI717_LOCUS11920 PYM288_LOCUS22213 RFH988_LOCUS23829 SEV965_LOCUS22395 ZHD862_LOCUS17516	523
Rotaria sordida	A0A814VC08	A0A814VC08_9BILA	Peptidase metallopeptidase domain-containing protein	JXQ802_LOCUS37593 PYM288_LOCUS24125	327
Rotaria sordida	A0A815EG72	A0A815EG72_9BILA	Peptidoglycan binding-like domain-containing protein	JBS370_LOCUS10738 JXQ802_LOCUS30077 OTI717_LOCUS21401 RFH988_LOCUS30664 ZHD862_LOCUS23559	118
Rotaria sordida	A0A815EMV0	A0A815EMV0_9BILA	Peptidase metallopeptidase domain-containing protein	JXQ802_LOCUS30079	508	TRANSMEM 485..503; /note="Helical"; /evidence="ECO:0000256|SAM:Phobius"
Rotaria sordida	A0A815EZY3	A0A815EZY3_9BILA	Peptidase metallopeptidase domain-containing protein	JXQ802_LOCUS30563 OTI717_LOCUS21403 PYM288_LOCUS10668 RFH988_LOCUS30666 SEV965_LOCUS25815	506	TRANSMEM 483..501; /note="Helical"; /evidence="ECO:0000256|SAM:Phobius"
Rotaria sordida	A0A815FNF8	A0A815FNF8_9BILA	Peptidoglycan binding-like domain-containing protein	JXQ802_LOCUS30561 PYM288_LOCUS10666	118
Rotaria sordida	A0A815HWJ0	A0A815HWJ0_9BILA	Peptidase metallopeptidase domain-containing protein	JXQ802_LOCUS32441	542
Rotaria sordida	A0A815HXS7	A0A815HXS7_9BILA	Peptidase metallopeptidase domain-containing protein	JXQ802_LOCUS32467	542
Rotaria sordida	A0A815JDW0	A0A815JDW0_9BILA	Peptidase metallopeptidase domain-containing protein	JXQ802_LOCUS33379	523
Rotaria sordida	A0A815Y9N6	A0A815Y9N6_9BILA	Peptidase metallopeptidase domain-containing protein	JXQ802_LOCUS44910 PYM288_LOCUS29439	156
Rotaria sordida	A0A813NFG1	A0A813NFG1_9BILA	Ig-like domain-containing protein	JXQ802_LOCUS812	141
Rotaria sordida	A0A813NIR0	A0A813NIR0_9BILA	Ig-like domain-containing protein	JXQ802_LOCUS809 JXQ802_LOCUS897 OTI717_LOCUS6992 PYM288_LOCUS2238 RFH988_LOCUS1142 SEV965_LOCUS1203 ZHD862_LOCUS227	102
Rotaria sordida	A0A813QWW8	A0A813QWW8_9BILA	Ig-like domain-containing protein	JXQ802_LOCUS19367 PYM288_LOCUS3173	372	TRANSMEM 349..369; /note="Helical"; /evidence="ECO:0000256|SAM:Phobius"
Rotaria sordida	A0A813UX74	A0A813UX74_9BILA	Ig-like domain-containing protein	JXQ802_LOCUS5574	365	TRANSMEM 345..364; /note="Helical"; /evidence="ECO:0000256|SAM:Phobius"		SUBCELLULAR LOCATION: Membrane {ECO:0000256|ARBA:ARBA00004479}; Single-pass type I membrane protein {ECO:0000256|ARBA:ARBA00004479}.
Rotaria sordida	A0A813WT09	A0A813WT09_9BILA	Ig-like domain-containing protein	JXQ802_LOCUS6893	405	TRANSMEM 385..404; /note="Helical"; /evidence="ECO:0000256|SAM:Phobius"
Rotaria sordida	A0A813YWI4	A0A813YWI4_9BILA	Ig-like domain-containing protein	JXQ802_LOCUS8655	425	TRANSMEM 372..391; /note="Helical"; /evidence="ECO:0000256|SAM:Phobius"; TRANSMEM 398..419; /note="Helical"; /evidence="ECO:0000256|SAM:Phobius"
Rotaria sordida	A0A813YWI9	A0A813YWI9_9BILA	Ig-like domain-containing protein	JXQ802_LOCUS8598 PYM288_LOCUS6735	391
Rotaria sordida	A0A813Z7Z7	A0A813Z7Z7_9BILA	Ig-like domain-containing protein	FNK824_LOCUS6643 JBS370_LOCUS21898 JXQ802_LOCUS5304 OTI717_LOCUS592 PYM288_LOCUS5790 RFH988_LOCUS3294 SEV965_LOCUS5294 ZHD862_LOCUS3787	365	TRANSMEM 345..364; /note="Helical"; /evidence="ECO:0000256|SAM:Phobius"		SUBCELLULAR LOCATION: Membrane {ECO:0000256|ARBA:ARBA00004479}; Single-pass type I membrane protein {ECO:0000256|ARBA:ARBA00004479}.
Rotaria sordida	A0A814AY63	A0A814AY63_9BILA	Ig-like domain-containing protein	JXQ802_LOCUS10165	424
Rotaria sordida	A0A814BHC7	A0A814BHC7_9BILA	Ig-like domain-containing protein	JXQ802_LOCUS10422 PYM288_LOCUS9746	423
Rotaria sordida	A0A814DWZ6	A0A814DWZ6_9BILA	Ig-like domain-containing protein	JXQ802_LOCUS16746 PYM288_LOCUS12541	386
Rotaria sordida	A0A814FHZ7	A0A814FHZ7_9BILA	Ig-like domain-containing protein	JXQ802_LOCUS13291	405	TRANSMEM 387..404; /note="Helical"; /evidence="ECO:0000256|SAM:Phobius"
Rotaria sordida	A0A814G0M0	A0A814G0M0_9BILA	Ig-like domain-containing protein	JXQ802_LOCUS13678 PYM288_LOCUS11905	405	TRANSMEM 387..404; /note="Helical"; /evidence="ECO:0000256|SAM:Phobius"
Rotaria sordida	A0A814JEV7	A0A814JEV7_9BILA	Ig-like domain-containing protein	JXQ802_LOCUS24337 JXQ802_LOCUS24869 PYM288_LOCUS12099 RFH988_LOCUS16021 SEV965_LOCUS5637	357	TRANSMEM 334..356; /note="Helical"; /evidence="ECO:0000256|SAM:Phobius"
Rotaria sordida	A0A814NYB5	A0A814NYB5_9BILA	Ig-like domain-containing protein	JXQ802_LOCUS19162	123
Rotaria sordida	A0A814PE07	A0A814PE07_9BILA	Ig-like domain-containing protein	JXQ802_LOCUS19396	372	TRANSMEM 349..369; /note="Helical"; /evidence="ECO:0000256|SAM:Phobius"
Rotaria sordida	A0A814SVP0	A0A814SVP0_9BILA	Ig-like domain-containing protein	JXQ802_LOCUS21807	175
Rotaria sordida	A0A814T4C0	A0A814T4C0_9BILA	Ig-like domain-containing protein	JXQ802_LOCUS21942	222
Rotaria sordida	A0A814TGW9	A0A814TGW9_9BILA	Ig-like domain-containing protein	JXQ802_LOCUS22243 RFH988_LOCUS10575 SEV965_LOCUS19853	400
Rotaria sordida	A0A814U420	A0A814U420_9BILA	Ig-like domain-containing protein	JXQ802_LOCUS22572 PYM288_LOCUS4094	352
Rotaria sordida	A0A814X5L4	A0A814X5L4_9BILA	Ig-like domain-containing protein	JXQ802_LOCUS24338 JXQ802_LOCUS24870 PYM288_LOCUS12100	375
Rotaria sordida	A0A815B7U5	A0A815B7U5_9BILA	Ig-like domain-containing protein	JXQ802_LOCUS27936	408
Rotaria sordida	A0A815DAP5	A0A815DAP5_9BILA	Ig-like domain-containing protein	JXQ802_LOCUS45149 PYM288_LOCUS29647 ZHD862_LOCUS1574	473
Rotaria sordida	A0A815F4B1	A0A815F4B1_9BILA	Ig-like domain-containing protein	JXQ802_LOCUS46568 PYM288_LOCUS30796	413
Rotaria sordida	A0A815KUG1	A0A815KUG1_9BILA	Uncharacterized protein	JXQ802_LOCUS50679 OTI717_LOCUS21591 PYM288_LOCUS34502	86
Rotaria sordida	A0A815S606	A0A815S606_9BILA	Ig-like domain-containing protein	JXQ802_LOCUS54528 PYM288_LOCUS38061	226
Rotaria sordida	A0A815SAZ7	A0A815SAZ7_9BILA	Ig-like domain-containing protein	JXQ802_LOCUS54533 PYM288_LOCUS38066	223
Rotaria sordida	A0A818FQI8	A0A818FQI8_9BILA	Ig-like domain-containing protein	JXQ802_LOCUS17241 OTI717_LOCUS345	386
Rotaria sordida	A0A819D478	A0A819D478_9BILA	Ig-like domain-containing protein	FNK824_LOCUS29825 JXQ802_LOCUS27902 OTI717_LOCUS19882	386
Rotaria sordida	A0A819FG10	A0A819FG10_9BILA	B-cell receptor CD22 (Sialic acid-binding Ig-like lectin 2)	JXQ802_LOCUS44405 JXQ802_LOCUS44410 OTI717_LOCUS21904 PYM288_LOCUS29005 PYM288_LOCUS30479	372	TRANSMEM 354..371; /note="Helical"; /evidence="ECO:0000256|SAM:Phobius"		SUBCELLULAR LOCATION: Membrane {ECO:0000256|ARBA:ARBA00004479}; Single-pass type I membrane protein {ECO:0000256|ARBA:ARBA00004479}.
Rotaria sordida	A0A813SN56	A0A813SN56_9BILA	EF-hand domain-containing protein	JXQ802_LOCUS4331 JXQ802_LOCUS4391 PYM288_LOCUS5166	238
Rotaria sordida	A0A813UC86	A0A813UC86_9BILA	EF-hand domain-containing protein	JBS370_LOCUS25014 JXQ802_LOCUS5341 JXQ802_LOCUS5385 PYM288_LOCUS6832 ZHD862_LOCUS10294	191
Rotaria sordida	A0A813UFU6	A0A813UFU6_9BILA	EF-hand domain-containing protein	JXQ802_LOCUS5415 PYM288_LOCUS6248	228
Rotaria sordida	A0A813UJ30	A0A813UJ30_9BILA	EF-hand domain-containing protein	JXQ802_LOCUS5476	228
Rotaria sordida	A0A813UW04	A0A813UW04_9BILA	EF-hand domain-containing protein	JXQ802_LOCUS8693 PYM288_LOCUS5943	125
Rotaria sordida	A0A813VBX7	A0A813VBX7_9BILA	EF-hand domain-containing protein	FNK824_LOCUS29931 JBS370_LOCUS15948 JXQ802_LOCUS8692 JXQ802_LOCUS8917 OTI717_LOCUS10075 PYM288_LOCUS5942 RFH988_LOCUS1871 ZHD862_LOCUS4385	190
Rotaria sordida	A0A813VPV0	A0A813VPV0_9BILA	EF-hand domain-containing protein	FNK824_LOCUS718 JBS370_LOCUS2470 JXQ802_LOCUS9716 JXQ802_LOCUS9796 OTI717_LOCUS408 PYM288_LOCUS4581 RFH988_LOCUS3496 SEV965_LOCUS2739 ZHD862_LOCUS2991	203
Rotaria sordida	A0A813WMA0	A0A813WMA0_9BILA	EF-hand domain-containing protein	FNK824_LOCUS18541 JXQ802_LOCUS14209 PYM288_LOCUS3575 RFH988_LOCUS6629	191
Rotaria sordida	A0A813X1X1	A0A813X1X1_9BILA	EF-hand domain-containing protein	JXQ802_LOCUS7322 PYM288_LOCUS5029	214
Rotaria sordida	A0A813XUE5	A0A813XUE5_9BILA	EF-hand domain-containing protein	JXQ802_LOCUS15055 PYM288_LOCUS5842 SEV965_LOCUS4084	267
Rotaria sordida	A0A813Y9W7	A0A813Y9W7_9BILA	EF-hand domain-containing protein	FNK824_LOCUS3709 JBS370_LOCUS7920 JXQ802_LOCUS1841 JXQ802_LOCUS1913 OTI717_LOCUS19345 PYM288_LOCUS4452 ZHD862_LOCUS6394	192
Rotaria sordida	A0A813YFD3	A0A813YFD3_9BILA	EF-hand domain-containing protein	JXQ802_LOCUS8271	212
Rotaria sordida	A0A813Z9G9	A0A813Z9G9_9BILA	EF-hand domain-containing protein	FNK824_LOCUS29932 JBS370_LOCUS15947 JXQ802_LOCUS8918 OTI717_LOCUS10074 RFH988_LOCUS1872 ZHD862_LOCUS4386	148
Rotaria sordida	A0A813ZKA9	A0A813ZKA9_9BILA	EF-hand domain-containing protein	FNK824_LOCUS10123 JXQ802_LOCUS8224 OTI717_LOCUS7963 PYM288_LOCUS9414 RFH988_LOCUS8965 SEV965_LOCUS4525	212
Rotaria sordida	A0A814AER1	A0A814AER1_9BILA	EF-hand domain-containing protein	JXQ802_LOCUS9700	209
Rotaria sordida	A0A814AM42	A0A814AM42_9BILA	EF-hand domain-containing protein	JXQ802_LOCUS9782 PYM288_LOCUS7137 RFH988_LOCUS2293 SEV965_LOCUS3876 ZHD862_LOCUS3843	209
Rotaria sordida	A0A814BNS1	A0A814BNS1_9BILA	EF-hand domain-containing protein	FNK824_LOCUS4744 JXQ802_LOCUS17986 JXQ802_LOCUS18013 OTI717_LOCUS8374 PYM288_LOCUS12342 RFH988_LOCUS10484 SEV965_LOCUS10036	194
Rotaria sordida	A0A814C914	A0A814C914_9BILA	EF-hand domain-containing protein	FNK824_LOCUS2313 JBS370_LOCUS20955 JXQ802_LOCUS10985 JXQ802_LOCUS11381 PYM288_LOCUS8445 SEV965_LOCUS2960 ZHD862_LOCUS29147	192
Rotaria sordida	A0A814GKX1	A0A814GKX1_9BILA	EF-hand domain-containing protein	JXQ802_LOCUS19184 JXQ802_LOCUS19198 PYM288_LOCUS14459	191
Rotaria sordida	A0A814GV17	A0A814GV17_9BILA	EF-hand domain-containing protein	JXQ802_LOCUS14208 JXQ802_LOCUS14265 PYM288_LOCUS3576 RFH988_LOCUS6628 SEV965_LOCUS12148 ZHD862_LOCUS539	190
Rotaria sordida	A0A814GVM9	A0A814GVM9_9BILA	EF-hand domain-containing protein	JXQ802_LOCUS14206 PYM288_LOCUS3578	81
Rotaria sordida	A0A814GWE3	A0A814GWE3_9BILA	EF-hand domain-containing protein	JXQ802_LOCUS14207 PYM288_LOCUS3577	191
Rotaria sordida	A0A814GZP7	A0A814GZP7_9BILA	EF-hand domain-containing protein	JXQ802_LOCUS14263	81
Rotaria sordida	A0A814H0U8	A0A814H0U8_9BILA	EF-hand domain-containing protein	JXQ802_LOCUS14266	191
Rotaria sordida	A0A814IF32	A0A814IF32_9BILA	EF-hand domain-containing protein	JXQ802_LOCUS15239	267
Rotaria sordida	A0A814IT07	A0A814IT07_9BILA	EF-hand domain-containing protein	JXQ802_LOCUS38918 PYM288_LOCUS15957	99
Rotaria sordida	A0A814ITP4	A0A814ITP4_9BILA	EF-hand domain-containing protein	FNK824_LOCUS18543 JXQ802_LOCUS14264 SEV965_LOCUS12147	191
Rotaria sordida	A0A814NF53	A0A814NF53_9BILA	EF-hand domain-containing protein	FNK824_LOCUS16143 JXQ802_LOCUS19674 JXQ802_LOCUS19747 OTI717_LOCUS22486 PYM288_LOCUS7867 RFH988_LOCUS18866 SEV965_LOCUS12635	192
Rotaria sordida	A0A814QN70	A0A814QN70_9BILA	EF-hand domain-containing protein	JXQ802_LOCUS33055 PYM288_LOCUS20749	206
Rotaria sordida	A0A814TS51	A0A814TS51_9BILA	EF-hand domain-containing protein	JXQ802_LOCUS32265 RFH988_LOCUS22654 SEV965_LOCUS16656	206
Rotaria sordida	A0A814TU38	A0A814TU38_9BILA	EF-hand domain-containing protein	FNK824_LOCUS19734 JBS370_LOCUS4799 JXQ802_LOCUS22239 JXQ802_LOCUS22568 OTI717_LOCUS6259 PYM288_LOCUS4098	193
Rotaria sordida	A0A814VJS1	A0A814VJS1_9BILA	EF-hand domain-containing protein	FNK824_LOCUS35284 JXQ802_LOCUS55646 OTI717_LOCUS25799 PYM288_LOCUS39112 RFH988_LOCUS24097 SEV965_LOCUS23846	190
Rotaria sordida	A0A814YD90	A0A814YD90_9BILA	EF-hand domain-containing protein	JXQ802_LOCUS25839 PYM288_LOCUS14442	189
Rotaria sordida	A0A814YPB9	A0A814YPB9_9BILA	EF-hand domain-containing protein	JXQ802_LOCUS25521 SEV965_LOCUS22808	189
Rotaria sordida	A0A814YPR2	A0A814YPR2_9BILA	EF-hand domain-containing protein	JXQ802_LOCUS41589 JXQ802_LOCUS41598 PYM288_LOCUS26415	266
Rotaria sordida	A0A815ADK8	A0A815ADK8_9BILA	EF-hand domain-containing protein	JXQ802_LOCUS42642 PYM288_LOCUS27633	191
Rotaria sordida	A0A815B527	A0A815B527_9BILA	EF-hand domain-containing protein	JXQ802_LOCUS43454 PYM288_LOCUS28271	191
Rotaria sordida	A0A815DLL0	A0A815DLL0_9BILA	EF-hand domain-containing protein	JXQ802_LOCUS29016 JXQ802_LOCUS29617 PYM288_LOCUS19159	208
Rotaria sordida	A0A815F746	A0A815F746_9BILA	EF-hand domain-containing protein	FNK824_LOCUS28894 JBS370_LOCUS16267 JXQ802_LOCUS30611 JXQ802_LOCUS31801 OTI717_LOCUS13028 PYM288_LOCUS19879 RFH988_LOCUS16053 SEV965_LOCUS19405 ZHD862_LOCUS18662	206
Rotaria sordida	A0A815L8W4	A0A815L8W4_9BILA	EF-hand domain-containing protein	JBS370_LOCUS8494 JXQ802_LOCUS35004 JXQ802_LOCUS35049 OTI717_LOCUS20596 PYM288_LOCUS17217 ZHD862_LOCUS28813	203
Rotaria sordida	A0A815M0N2	A0A815M0N2_9BILA	EF-hand domain-containing protein	JXQ802_LOCUS35600	308
Rotaria sordida	A0A815S5H4	A0A815S5H4_9BILA	EF-hand domain-containing protein	JXQ802_LOCUS39498 JXQ802_LOCUS39510 PYM288_LOCUS13715	220
Rotaria sordida	A0A815S6A5	A0A815S6A5_9BILA	EF-hand domain-containing protein	JXQ802_LOCUS54508 PYM288_LOCUS38044	191
Rotaria sordida	A0A815UXB0	A0A815UXB0_9BILA	EF-hand domain-containing protein	JXQ802_LOCUS56391 PYM288_LOCUS39825	231
Rotaria sordida	A0A816F5V6	A0A816F5V6_9BILA	EF-hand domain-containing protein	FNK824_LOCUS18103 JBS370_LOCUS7018 JXQ802_LOCUS55197 OTI717_LOCUS24047 PYM288_LOCUS38677 SEV965_LOCUS33811 ZHD862_LOCUS26791	203
Rotaria sordida	A0A816FCE9	A0A816FCE9_9BILA	EF-hand domain-containing protein	JXQ802_LOCUS55733 PYM288_LOCUS39197	113
Rotaria sordida	A0A818KGI1	A0A818KGI1_9BILA	EF-hand domain-containing protein	JBS370_LOCUS1535 JXQ802_LOCUS7394 ZHD862_LOCUS4579	214
Rotaria sordida	A0A818SYM2	A0A818SYM2_9BILA	EF-hand domain-containing protein	FNK824_LOCUS19266 JXQ802_LOCUS6412 JXQ802_LOCUS6466 OTI717_LOCUS10786 PYM288_LOCUS4504 RFH988_LOCUS2806	294
Rotaria sordida	A0A819N550	A0A819N550_9BILA	EF-hand domain-containing protein	FNK824_LOCUS21568 JBS370_LOCUS25756 JXQ802_LOCUS39657 JXQ802_LOCUS39668 OTI717_LOCUS27260 PYM288_LOCUS20385 SEV965_LOCUS33159 ZHD862_LOCUS30777	192
Rotaria sordida	A0A813MTA1	A0A813MTA1_9BILA	RING-type domain-containing protein	FNK824_LOCUS18155 JXQ802_LOCUS4115 OTI717_LOCUS7957 RFH988_LOCUS5 SEV965_LOCUS18408	164
Rotaria sordida	A0A813Q182	A0A813Q182_9BILA	RING-type domain-containing protein	FNK824_LOCUS3984 JBS370_LOCUS17252 JXQ802_LOCUS2096 JXQ802_LOCUS2161 OTI717_LOCUS2108 PYM288_LOCUS102 RFH988_LOCUS16 SEV965_LOCUS1614 ZHD862_LOCUS3638	159
Rotaria sordida	A0A813WDS5	A0A813WDS5_9BILA	RING-type domain-containing protein	FNK824_LOCUS8496 JBS370_LOCUS3307 JXQ802_LOCUS15824 JXQ802_LOCUS15968 OTI717_LOCUS9298 PYM288_LOCUS13211 RFH988_LOCUS6737 SEV965_LOCUS4809 ZHD862_LOCUS7626	120	TRANSMEM 12..35; /note="Helical"; /evidence="ECO:0000256|SAM:Phobius"
Rotaria sordida	A0A813ZUG7	A0A813ZUG7_9BILA	RING-type domain-containing protein	JXQ802_LOCUS9260	204
Rotaria sordida	A0A814C111	A0A814C111_9BILA	RING-type domain-containing protein	JXQ802_LOCUS10868 ZHD862_LOCUS6736	375
Rotaria sordida	A0A814C8C6	A0A814C8C6_9BILA	RING-type domain-containing protein	JXQ802_LOCUS13050 PYM288_LOCUS11433	339
Rotaria sordida	A0A814CHY2	A0A814CHY2_9BILA	RING-type domain-containing protein	JXQ802_LOCUS11232 PYM288_LOCUS6788	375
Rotaria sordida	A0A814D429	A0A814D429_9BILA	RING-type E3 ubiquitin transferase (EC 2.3.2.27)	JXQ802_LOCUS24348 PYM288_LOCUS12110	269
Rotaria sordida	A0A814DYQ9	A0A814DYQ9_9BILA	RING-type domain-containing protein	JXQ802_LOCUS12139	145
Rotaria sordida	A0A814DYR0	A0A814DYR0_9BILA	RING-type domain-containing protein	JXQ802_LOCUS12162	377
Rotaria sordida	A0A814E7Y5	A0A814E7Y5_9BILA	RING-type domain-containing protein	JXQ802_LOCUS12416	390
Rotaria sordida	A0A814EAS8	A0A814EAS8_9BILA	RING-type domain-containing protein	JXQ802_LOCUS12394	145
Rotaria sordida	A0A814EK51	A0A814EK51_9BILA	RING-type E3 ubiquitin transferase (EC 2.3.2.27)	JXQ802_LOCUS12790	353
Rotaria sordida	A0A814EQY1	A0A814EQY1_9BILA	RING-type E3 ubiquitin transferase (EC 2.3.2.27)	JXQ802_LOCUS12762 PYM288_LOCUS11562	352
Rotaria sordida	A0A814FH84	A0A814FH84_9BILA	RING-type domain-containing protein	JXQ802_LOCUS13218	337
Rotaria sordida	A0A814FW73	A0A814FW73_9BILA	RING-type domain-containing protein	JXQ802_LOCUS17631 PYM288_LOCUS14026	301	TRANSMEM 142..168; /note="Helical"; /evidence="ECO:0000256|SAM:Phobius"
Rotaria sordida	A0A814JVP5	A0A814JVP5_9BILA	RING-type domain-containing protein	JBS370_LOCUS16993 JXQ802_LOCUS3998 PYM288_LOCUS110 ZHD862_LOCUS14684	164
Rotaria sordida	A0A814PS01	A0A814PS01_9BILA	RING-type domain-containing protein	FNK824_LOCUS7137 JXQ802_LOCUS19613 JXQ802_LOCUS19632 OTI717_LOCUS2250 PYM288_LOCUS14677 RFH988_LOCUS4070 SEV965_LOCUS9974	120	TRANSMEM 12..35; /note="Helical"; /evidence="ECO:0000256|SAM:Phobius"
Rotaria sordida	A0A814Q6M5	A0A814Q6M5_9BILA	RING-type domain-containing protein	JXQ802_LOCUS19953	357
Rotaria sordida	A0A814QCS7	A0A814QCS7_9BILA	RING-type domain-containing protein	JXQ802_LOCUS20095 PYM288_LOCUS15116	362
Rotaria sordida	A0A814TZI7	A0A814TZI7_9BILA	RING-type domain-containing protein	JXQ802_LOCUS35807 PYM288_LOCUS23104	284
Rotaria sordida	A0A814W351	A0A814W351_9BILA	RING-type domain-containing protein	JBS370_LOCUS19252 JXQ802_LOCUS31829 PYM288_LOCUS20558 ZHD862_LOCUS22584	381
Rotaria sordida	A0A814X3X9	A0A814X3X9_9BILA	RING-type E3 ubiquitin transferase (EC 2.3.2.27)	FNK824_LOCUS30846 JXQ802_LOCUS24045 JXQ802_LOCUS24838 PYM288_LOCUS16590 SEV965_LOCUS28047	153
Rotaria sordida	A0A814X659	A0A814X659_9BILA	RING-type E3 ubiquitin transferase (EC 2.3.2.27)	JXQ802_LOCUS24880	267
Rotaria sordida	A0A814Z3Z7	A0A814Z3Z7_9BILA	RING-type domain-containing protein	JXQ802_LOCUS26297	497
Rotaria sordida	A0A815CA24	A0A815CA24_9BILA	RING-type domain-containing protein	JBS370_LOCUS27859 JXQ802_LOCUS44271 OTI717_LOCUS19153 PYM288_LOCUS28892 RFH988_LOCUS23836 ZHD862_LOCUS32691	169
Rotaria sordida	A0A815GWH9	A0A815GWH9_9BILA	RING-type domain-containing protein	JXQ802_LOCUS31828 PYM288_LOCUS20557	409
Rotaria sordida	A0A815GYR9	A0A815GYR9_9BILA	RING-type domain-containing protein	JXQ802_LOCUS31877	409
Rotaria sordida	A0A815H3K9	A0A815H3K9_9BILA	RING-type domain-containing protein	JXQ802_LOCUS31878 OTI717_LOCUS20973 RFH988_LOCUS28600	381
Rotaria sordida	A0A815KNF6	A0A815KNF6_9BILA	RING-type E3 ubiquitin transferase (EC 2.3.2.27)	JXQ802_LOCUS34433 PYM288_LOCUS33764	411
Rotaria sordida	A0A815KNK4	A0A815KNK4_9BILA	RING-type domain-containing protein	JXQ802_LOCUS34434	399
Rotaria sordida	A0A815MB83	A0A815MB83_9BILA	RING-type domain-containing protein	JBS370_LOCUS24416 JXQ802_LOCUS45294 PYM288_LOCUS34113 RFH988_LOCUS35110 ZHD862_LOCUS33882	176
Rotaria sordida	A0A815Y4A0	A0A815Y4A0_9BILA	RING-type domain-containing protein	JXQ802_LOCUS44764 PYM288_LOCUS20255	289	TRANSMEM 134..157; /note="Helical"; /evidence="ECO:0000256|SAM:Phobius"
Rotaria sordida	A0A816AWQ8	A0A816AWQ8_9BILA	RING-type domain-containing protein	JXQ802_LOCUS48537 PYM288_LOCUS32511	294
Rotaria sordida	A0A818GLC0	A0A818GLC0_9BILA	RING-type domain-containing protein	FNK824_LOCUS21164 JXQ802_LOCUS9054 OTI717_LOCUS1286 PYM288_LOCUS1750	204
Rotaria sordida	A0A819DQA2	A0A819DQA2_9BILA	RING-type domain-containing protein	FNK824_LOCUS22175 JBS370_LOCUS17278 JXQ802_LOCUS17278 ZHD862_LOCUS27931	301	TRANSMEM 142..168; /note="Helical"; /evidence="ECO:0000256|SAM:Phobius"
Rotaria sordida	A0A819FGE4	A0A819FGE4_9BILA	RING-type E3 ubiquitin transferase (EC 2.3.2.27)	FNK824_LOCUS19462 JBS370_LOCUS25150 JXQ802_LOCUS36123 OTI717_LOCUS21963 PYM288_LOCUS23305 RFH988_LOCUS26616 SEV965_LOCUS19309 ZHD862_LOCUS23491	271
Rotaria sordida	A0A813YGT9	A0A813YGT9_9BILA	Uncharacterized protein	FNK824_LOCUS4098 JBS370_LOCUS10415 JXQ802_LOCUS21283 JXQ802_LOCUS21433 OTI717_LOCUS4784 PYM288_LOCUS15014 RFH988_LOCUS12033 SEV965_LOCUS4770 ZHD862_LOCUS12127	374	TRANSMEM 50..75; /note="Helical"; /evidence="ECO:0000256|SAM:Phobius"; TRANSMEM 96..112; /note="Helical"; /evidence="ECO:0000256|SAM:Phobius"; TRANSMEM 132..155; /note="Helical"; /evidence="ECO:0000256|SAM:Phobius"		SUBCELLULAR LOCATION: Membrane {ECO:0000256|ARBA:ARBA00004141, ECO:0000256|RuleBase:RU003822}; Multi-pass membrane protein {ECO:0000256|ARBA:ARBA00004141, ECO:0000256|RuleBase:RU003822}.
Rotaria sordida	A0A814G3W8	A0A814G3W8_9BILA	Uncharacterized protein	JXQ802_LOCUS13691 PYM288_LOCUS12133	446	TRANSMEM 65..90; /note="Helical"; /evidence="ECO:0000256|SAM:Phobius"		SUBCELLULAR LOCATION: Membrane {ECO:0000256|ARBA:ARBA00004141, ECO:0000256|RuleBase:RU003822}; Multi-pass membrane protein {ECO:0000256|ARBA:ARBA00004141, ECO:0000256|RuleBase:RU003822}.
Rotaria sordida	A0A814I812	A0A814I812_9BILA	Uncharacterized protein	JXQ802_LOCUS15156	368	TRANSMEM 74..98; /note="Helical"; /evidence="ECO:0000256|SAM:Phobius"; TRANSMEM 156..180; /note="Helical"; /evidence="ECO:0000256|SAM:Phobius"		SUBCELLULAR LOCATION: Membrane {ECO:0000256|ARBA:ARBA00004141, ECO:0000256|RuleBase:RU003822}; Multi-pass membrane protein {ECO:0000256|ARBA:ARBA00004141, ECO:0000256|RuleBase:RU003822}.
Rotaria sordida	A0A814SGX4	A0A814SGX4_9BILA	Uncharacterized protein	JXQ802_LOCUS21465 PYM288_LOCUS13022	617	TRANSMEM 282..307; /note="Helical"; /evidence="ECO:0000256|SAM:Phobius"; TRANSMEM 319..340; /note="Helical"; /evidence="ECO:0000256|SAM:Phobius"; TRANSMEM 360..386; /note="Helical"; /evidence="ECO:0000256|SAM:Phobius"		SUBCELLULAR LOCATION: Membrane {ECO:0000256|ARBA:ARBA00004141, ECO:0000256|RuleBase:RU003822}; Multi-pass membrane protein {ECO:0000256|ARBA:ARBA00004141, ECO:0000256|RuleBase:RU003822}.
Rotaria sordida	A0A814SW50	A0A814SW50_9BILA	Uncharacterized protein	JXQ802_LOCUS21738	617	TRANSMEM 282..307; /note="Helical"; /evidence="ECO:0000256|SAM:Phobius"; TRANSMEM 319..340; /note="Helical"; /evidence="ECO:0000256|SAM:Phobius"; TRANSMEM 360..386; /note="Helical"; /evidence="ECO:0000256|SAM:Phobius"		SUBCELLULAR LOCATION: Membrane {ECO:0000256|ARBA:ARBA00004141, ECO:0000256|RuleBase:RU003822}; Multi-pass membrane protein {ECO:0000256|ARBA:ARBA00004141, ECO:0000256|RuleBase:RU003822}.
Rotaria sordida	A0A815DM99	A0A815DM99_9BILA	Uncharacterized protein	JXQ802_LOCUS45456 PYM288_LOCUS29870	369	TRANSMEM 73..100; /note="Helical"; /evidence="ECO:0000256|SAM:Phobius"; TRANSMEM 158..181; /note="Helical"; /evidence="ECO:0000256|SAM:Phobius"		SUBCELLULAR LOCATION: Membrane {ECO:0000256|ARBA:ARBA00004141, ECO:0000256|RuleBase:RU003822}; Multi-pass membrane protein {ECO:0000256|ARBA:ARBA00004141, ECO:0000256|RuleBase:RU003822}.
Rotaria sordida	A0A815SQ19	A0A815SQ19_9BILA	Uncharacterized protein	JXQ802_LOCUS39971 PYM288_LOCUS25569	629	TRANSMEM 274..301; /note="Helical"; /evidence="ECO:0000256|SAM:Phobius"; TRANSMEM 313..332; /note="Helical"; /evidence="ECO:0000256|SAM:Phobius"; TRANSMEM 352..378; /note="Helical"; /evidence="ECO:0000256|SAM:Phobius"		SUBCELLULAR LOCATION: Membrane {ECO:0000256|ARBA:ARBA00004141, ECO:0000256|RuleBase:RU003822}; Multi-pass membrane protein {ECO:0000256|ARBA:ARBA00004141, ECO:0000256|RuleBase:RU003822}.
Rotaria sordida	A0A815T3L5	A0A815T3L5_9BILA	Uncharacterized protein	JXQ802_LOCUS40383 PYM288_LOCUS25843	469	TRANSMEM 64..89; /note="Helical"; /evidence="ECO:0000256|SAM:Phobius"		SUBCELLULAR LOCATION: Membrane {ECO:0000256|ARBA:ARBA00004141, ECO:0000256|RuleBase:RU003822}; Multi-pass membrane protein {ECO:0000256|ARBA:ARBA00004141, ECO:0000256|RuleBase:RU003822}.
Rotaria sordida	A0A815T5V1	A0A815T5V1_9BILA	Uncharacterized protein	JXQ802_LOCUS40290 PYM288_LOCUS25786	469	TRANSMEM 64..89; /note="Helical"; /evidence="ECO:0000256|SAM:Phobius"		SUBCELLULAR LOCATION: Membrane {ECO:0000256|ARBA:ARBA00004141, ECO:0000256|RuleBase:RU003822}; Multi-pass membrane protein {ECO:0000256|ARBA:ARBA00004141, ECO:0000256|RuleBase:RU003822}.
Rotaria sordida	A0A819JY61	A0A819JY61_9BILA	Inward rectifier potassium channel C-terminal domain-containing protein	FNK824_LOCUS22692 JBS370_LOCUS12144 JXQ802_LOCUS5161 JXQ802_LOCUS5224 OTI717_LOCUS25898 PYM288_LOCUS5082 RFH988_LOCUS1041 SEV965_LOCUS12429 ZHD862_LOCUS1945	163			SUBCELLULAR LOCATION: Membrane {ECO:0000256|ARBA:ARBA00004141, ECO:0000256|RuleBase:RU003822}; Multi-pass membrane protein {ECO:0000256|ARBA:ARBA00004141, ECO:0000256|RuleBase:RU003822}.
Rotaria sordida	A0A813Z1Y8	A0A813Z1Y8_9BILA	LIM zinc-binding domain-containing protein	JBS370_LOCUS12535 JXQ802_LOCUS10191 JXQ802_LOCUS10448 PYM288_LOCUS9772 SEV965_LOCUS7693 ZHD862_LOCUS6997	189
Rotaria sordida	A0A814B3S1	A0A814B3S1_9BILA	LIM zinc-binding domain-containing protein	FNK824_LOCUS22320 JBS370_LOCUS15441 JXQ802_LOCUS15593 JXQ802_LOCUS15627 OTI717_LOCUS25849 PYM288_LOCUS12757 RFH988_LOCUS27624 SEV965_LOCUS6666 ZHD862_LOCUS23098	194
Rotaria sordida	A0A814HZ14	A0A814HZ14_9BILA	LIM zinc-binding domain-containing protein	JBS370_LOCUS4928 JXQ802_LOCUS16639 OTI717_LOCUS3031 PYM288_LOCUS13120 RFH988_LOCUS9106 ZHD862_LOCUS13348	181
Rotaria sordida	A0A814K380	A0A814K380_9BILA	LIM zinc-binding domain-containing protein	FNK824_LOCUS7212 JBS370_LOCUS19683 JXQ802_LOCUS13789 JXQ802_LOCUS14006 OTI717_LOCUS24090 PYM288_LOCUS8417 RFH988_LOCUS8629 SEV965_LOCUS7284 ZHD862_LOCUS14778	178
Rotaria sordida	A0A814KBJ8	A0A814KBJ8_9BILA	LIM zinc-binding domain-containing protein	FNK824_LOCUS973 JXQ802_LOCUS16567 SEV965_LOCUS12256	181
Rotaria sordida	A0A814PQ60	A0A814PQ60_9BILA	LIM zinc-binding domain-containing protein	JXQ802_LOCUS19596 JXQ802_LOCUS20978 PYM288_LOCUS14964	346
Rotaria sordida	A0A814UNW1	A0A814UNW1_9BILA	LIM zinc-binding domain-containing protein	JXQ802_LOCUS23146 PYM288_LOCUS9394	420
Rotaria sordida	A0A814XZF1	A0A814XZF1_9BILA	LIM zinc-binding domain-containing protein	JXQ802_LOCUS25535	420
Rotaria sordida	A0A815E221	A0A815E221_9BILA	Uncharacterized protein	JXQ802_LOCUS29670	664
Rotaria sordida	A0A815EBS0	A0A815EBS0_9BILA	Uncharacterized protein	JXQ802_LOCUS29691 PYM288_LOCUS17190	664
Rotaria sordida	A0A815EH51	A0A815EH51_9BILA	Uncharacterized protein	JXQ802_LOCUS30214	679
Rotaria sordida	A0A815EUI8	A0A815EUI8_9BILA	Uncharacterized protein	JXQ802_LOCUS30021 PYM288_LOCUS6744	679
Rotaria sordida	A0A815QIE3	A0A815QIE3_9BILA	LIM zinc-binding domain-containing protein	JXQ802_LOCUS38323	263
Rotaria sordida	A0A815QJ99	A0A815QJ99_9BILA	LIM zinc-binding domain-containing protein	JXQ802_LOCUS38339	334
Rotaria sordida	A0A815UHV0	A0A815UHV0_9BILA	LIM zinc-binding domain-containing protein	JBS370_LOCUS27884 JXQ802_LOCUS41305 PYM288_LOCUS20400 ZHD862_LOCUS13888	73
Rotaria sordida	A0A815VZ60	A0A815VZ60_9BILA	LIM zinc-binding domain-containing protein	JXQ802_LOCUS57193 PYM288_LOCUS40603	155
Rotaria sordida	A0A818LLI8	A0A818LLI8_9BILA	LIM zinc-binding domain-containing protein	JBS370_LOCUS2656 JXQ802_LOCUS35888 JXQ802_LOCUS35917 PYM288_LOCUS22975 ZHD862_LOCUS9410	448
Rotaria sordida	A0A819E5E2	A0A819E5E2_9BILA	LIM zinc-binding domain-containing protein	FNK824_LOCUS10573 JBS370_LOCUS17877 JXQ802_LOCUS32870 JXQ802_LOCUS33105 OTI717_LOCUS11428 PYM288_LOCUS21543 PYM288_LOCUS21668 RFH988_LOCUS25377 ZHD862_LOCUS17141	178
Rotaria sordida	A0A813YF12	A0A813YF12_9BILA	Filamin	JXQ802_LOCUS8273	669
Rotaria sordida	A0A813YQL8	A0A813YQL8_9BILA	Calponin-homology (CH) domain-containing protein	JXQ802_LOCUS14213 PYM288_LOCUS8869	2556
Rotaria sordida	A0A813ZGH8	A0A813ZGH8_9BILA	Filamin	JXQ802_LOCUS8226 PYM288_LOCUS9416	674
Rotaria sordida	A0A814GR36	A0A814GR36_9BILA	Calponin-homology (CH) domain-containing protein	JXQ802_LOCUS14106	2556
Rotaria sordida	A0A814GUG3	A0A814GUG3_9BILA	Uncharacterized protein	JXQ802_LOCUS28414 PYM288_LOCUS14611	1775
Rotaria sordida	A0A814JTV9	A0A814JTV9_9BILA	Filamin	JXQ802_LOCUS16249	581
Rotaria sordida	A0A814KDS1	A0A814KDS1_9BILA	Uncharacterized protein	JXQ802_LOCUS16614	834
Rotaria sordida	A0A814XZV8	A0A814XZV8_9BILA	Ubiquitin-like domain-containing protein	JXQ802_LOCUS25522	715
Rotaria sordida	A0A814YHC2	A0A814YHC2_9BILA	Ubiquitin-like domain-containing protein	JXQ802_LOCUS25840 PYM288_LOCUS14443	715
Rotaria sordida	A0A814Z944	A0A814Z944_9BILA	Calponin-homology (CH) domain-containing protein	JXQ802_LOCUS26444 PYM288_LOCUS17178	2579
Rotaria sordida	A0A815BZF5	A0A815BZF5_9BILA	Uncharacterized protein	JXQ802_LOCUS28365	1113
Rotaria sordida	A0A815C4M4	A0A815C4M4_9BILA	Uncharacterized protein	JXQ802_LOCUS28367	1776
Rotaria sordida	A0A815C6S3	A0A815C6S3_9BILA	Uncharacterized protein	JXQ802_LOCUS28412 PYM288_LOCUS14609	1127
Rotaria sordida	A0A815D7U5	A0A815D7U5_9BILA	Uncharacterized protein	JXQ802_LOCUS29082	1033
Rotaria sordida	A0A815DBX1	A0A815DBX1_9BILA	Uncharacterized protein	JXQ802_LOCUS29234 PYM288_LOCUS4934	1033
Rotaria sordida	A0A815G3M0	A0A815G3M0_9BILA	Uncharacterized protein	JXQ802_LOCUS47464 PYM288_LOCUS31553	1860
Rotaria sordida	A0A815YC73	A0A815YC73_9BILA	Uncharacterized protein	JXQ802_LOCUS59013 PYM288_LOCUS42364	150
Rotaria sordida	A0A816A6D7	A0A816A6D7_9BILA	Uncharacterized protein	JXQ802_LOCUS47489 PYM288_LOCUS31584	1264
Rotaria sordida	A0A816CCF0	A0A816CCF0_9BILA	Uncharacterized protein	JXQ802_LOCUS50444 PYM288_LOCUS34270	565
Rotaria sordida	A0A816CRQ0	A0A816CRQ0_9BILA	Uncharacterized protein	JXQ802_LOCUS51402 PYM288_LOCUS35161	416
Rotaria sordida	A0A816CWE8	A0A816CWE8_9BILA	Uncharacterized protein	JXQ802_LOCUS51392 PYM288_LOCUS35151	416
Rotaria sordida	A0A818IJ61	A0A818IJ61_9BILA	Calponin-homology (CH) domain-containing protein	FNK824_LOCUS12185 JBS370_LOCUS4803 JXQ802_LOCUS26602 OTI717_LOCUS2789 RFH988_LOCUS12075 SEV965_LOCUS12650 ZHD862_LOCUS6121	2583
Rotaria sordida	A0A813QIL7	A0A813QIL7_9BILA	Protein kinase domain-containing protein	JXQ802_LOCUS2545 PYM288_LOCUS5503	336
Rotaria sordida	A0A813QL99	A0A813QL99_9BILA	Protein kinase domain-containing protein	JXQ802_LOCUS2342 RFH988_LOCUS2234 SEV965_LOCUS1974 ZHD862_LOCUS1346	336
Rotaria sordida	A0A813R2T2	A0A813R2T2_9BILA	cAMP-dependent protein kinase catalytic subunit	JXQ802_LOCUS3053 ZHD862_LOCUS7868	483
Rotaria sordida	A0A813SU80	A0A813SU80_9BILA	cAMP-dependent protein kinase	JBS370_LOCUS11376 JXQ802_LOCUS9729 PYM288_LOCUS4594	407
Rotaria sordida	A0A813T6M2	A0A813T6M2_9BILA	Uncharacterized protein	FNK824_LOCUS7139 JBS370_LOCUS611 JXQ802_LOCUS19615 JXQ802_LOCUS19634 OTI717_LOCUS2252 PYM288_LOCUS14679 RFH988_LOCUS4072 SEV965_LOCUS9976 ZHD862_LOCUS5214	483
Rotaria sordida	A0A813UGK6	A0A813UGK6_9BILA	cAMP-dependent protein kinase catalytic subunit	JBS370_LOCUS15884 JXQ802_LOCUS2936 PYM288_LOCUS5988	483
Rotaria sordida	A0A813W901	A0A813W901_9BILA	Uncharacterized protein	JXQ802_LOCUS6622 JXQ802_LOCUS6856 PYM288_LOCUS2086	368
Rotaria sordida	A0A813YY59	A0A813YY59_9BILA	Uncharacterized protein	JXQ802_LOCUS14343 PYM288_LOCUS9012	371
Rotaria sordida	A0A814ALU8	A0A814ALU8_9BILA	cAMP-dependent protein kinase	JXQ802_LOCUS9809 OTI717_LOCUS19903	407
Rotaria sordida	A0A814EJI1	A0A814EJI1_9BILA	Uncharacterized protein	JXQ802_LOCUS15974 PYM288_LOCUS13217	561	TRANSMEM 62..80; /note="Helical"; /evidence="ECO:0000256|SAM:Phobius"
Rotaria sordida	A0A814H4N9	A0A814H4N9_9BILA	Uncharacterized protein	JXQ802_LOCUS14405	371
Rotaria sordida	A0A814HSP2	A0A814HSP2_9BILA	Uncharacterized protein	FNK824_LOCUS8902 JBS370_LOCUS1689 JXQ802_LOCUS24308 JXQ802_LOCUS24715 PYM288_LOCUS15307 SEV965_LOCUS20039 ZHD862_LOCUS9838	320
Rotaria sordida	A0A814J8U3	A0A814J8U3_9BILA	Uncharacterized protein	JXQ802_LOCUS15831	561	TRANSMEM 62..80; /note="Helical"; /evidence="ECO:0000256|SAM:Phobius"
Rotaria sordida	A0A814LC61	A0A814LC61_9BILA	Protein kinase domain-containing protein	JXQ802_LOCUS17281 JXQ802_LOCUS17634 PYM288_LOCUS14029	520
Rotaria sordida	A0A814MSR5	A0A814MSR5_9BILA	Uncharacterized protein	JXQ802_LOCUS28080 PYM288_LOCUS18740	504
Rotaria sordida	A0A814PYX3	A0A814PYX3_9BILA	Protein kinase domain-containing protein	JXQ802_LOCUS38528 PYM288_LOCUS20256	527
Rotaria sordida	A0A814TSZ7	A0A814TSZ7_9BILA	Uncharacterized protein	JXQ802_LOCUS35681 PYM288_LOCUS23036	391
Rotaria sordida	A0A814U1B6	A0A814U1B6_9BILA	Uncharacterized protein	JXQ802_LOCUS35762 PYM288_LOCUS23084	391
Rotaria sordida	A0A814W5M6	A0A814W5M6_9BILA	cAMP-dependent protein kinase	JXQ802_LOCUS30189 SEV965_LOCUS28265 ZHD862_LOCUS22680	416
Rotaria sordida	A0A814WJM3	A0A814WJM3_9BILA	Uncharacterized protein	JXQ802_LOCUS39060 PYM288_LOCUS24950	364
Rotaria sordida	A0A815B5B6	A0A815B5B6_9BILA	Uncharacterized protein	JXQ802_LOCUS43075 PYM288_LOCUS27985	67
Rotaria sordida	A0A815BT29	A0A815BT29_9BILA	Uncharacterized protein	JXQ802_LOCUS28012 PYM288_LOCUS18702	469
Rotaria sordida	A0A815CEI9	A0A815CEI9_9BILA	cAMP-dependent protein kinase	FNK824_LOCUS16159 JBS370_LOCUS27196 JXQ802_LOCUS28528 JXQ802_LOCUS28568 OTI717_LOCUS15280 PYM288_LOCUS12244 RFH988_LOCUS20748 SEV965_LOCUS26597 ZHD862_LOCUS20640	355
Rotaria sordida	A0A815EEL1	A0A815EEL1_9BILA	Uncharacterized protein	JXQ802_LOCUS30047 PYM288_LOCUS19888	364
Rotaria sordida	A0A815EFE7	A0A815EFE7_9BILA	Protein kinase domain-containing protein	JXQ802_LOCUS30007 PYM288_LOCUS19850	367
Rotaria sordida	A0A815ELG9	A0A815ELG9_9BILA	cAMP-dependent protein kinase	JXQ802_LOCUS30156 PYM288_LOCUS19928	416
Rotaria sordida	A0A815RUI4	A0A815RUI4_9BILA	cAMP-dependent protein kinase catalytic subunit	JXQ802_LOCUS39337 PYM288_LOCUS28060	361
Rotaria sordida	A0A818TGW0	A0A818TGW0_9BILA	Protein kinase domain-containing protein	FNK824_LOCUS8118 JXQ802_LOCUS38501 OTI717_LOCUS11348 RFH988_LOCUS18523 SEV965_LOCUS18177	527
Rotaria sordida	A0A813QAD4	A0A813QAD4_9BILA	G-protein coupled receptors family 1 profile domain-containing protein	FNK824_LOCUS5792 JXQ802_LOCUS3168 OTI717_LOCUS10713 PYM288_LOCUS2783 RFH988_LOCUS1338 SEV965_LOCUS2029	495	TRANSMEM 51..77; /note="Helical"; /evidence="ECO:0000256|SAM:Phobius"; TRANSMEM 89..113; /note="Helical"; /evidence="ECO:0000256|SAM:Phobius"; TRANSMEM 125..146; /note="Helical"; /evidence="ECO:0000256|SAM:Phobius"; TRANSMEM 167..193; /note="Helical"; /evidence="ECO:0000256|SAM:Phobius"; TRANSMEM 213..238; /note="Helical"; /evidence="ECO:0000256|SAM:Phobius"; TRANSMEM 413..431; /note="Helical"; /…		SUBCELLULAR LOCATION: Cell membrane {ECO:0000256|ARBA:ARBA00004651}; Multi-pass membrane protein {ECO:0000256|ARBA:ARBA00004651}. Membrane {ECO:0000256|ARBA:ARBA00004141}; Multi-pass membrane protein {ECO:0000256|ARBA:ARBA00004141}.
Rotaria sordida	A0A813VW50	A0A813VW50_9BILA	G-protein coupled receptors family 1 profile domain-containing protein	JXQ802_LOCUS6286	1171	TRANSMEM 71..99; /note="Helical"; /evidence="ECO:0000256|SAM:Phobius"; TRANSMEM 111..137; /note="Helical"; /evidence="ECO:0000256|SAM:Phobius"; TRANSMEM 149..170; /note="Helical"; /evidence="ECO:0000256|SAM:Phobius"; TRANSMEM 191..216; /note="Helical"; /evidence="ECO:0000256|SAM:Phobius"; TRANSMEM 236..260; /note="Helical"; /evidence="ECO:0000256|SAM:Phobius"; TRANSMEM 1089..1109; /note="Helical"…		SUBCELLULAR LOCATION: Cell membrane {ECO:0000256|ARBA:ARBA00004651}; Multi-pass membrane protein {ECO:0000256|ARBA:ARBA00004651}. Membrane {ECO:0000256|ARBA:ARBA00004141}; Multi-pass membrane protein {ECO:0000256|ARBA:ARBA00004141}.
Rotaria sordida	A0A813VX73	A0A813VX73_9BILA	G-protein coupled receptors family 1 profile domain-containing protein	JXQ802_LOCUS6334	1171	TRANSMEM 71..99; /note="Helical"; /evidence="ECO:0000256|SAM:Phobius"; TRANSMEM 111..137; /note="Helical"; /evidence="ECO:0000256|SAM:Phobius"; TRANSMEM 149..170; /note="Helical"; /evidence="ECO:0000256|SAM:Phobius"; TRANSMEM 191..216; /note="Helical"; /evidence="ECO:0000256|SAM:Phobius"; TRANSMEM 236..260; /note="Helical"; /evidence="ECO:0000256|SAM:Phobius"; TRANSMEM 1089..1109; /note="Helical"…		SUBCELLULAR LOCATION: Cell membrane {ECO:0000256|ARBA:ARBA00004651}; Multi-pass membrane protein {ECO:0000256|ARBA:ARBA00004651}. Membrane {ECO:0000256|ARBA:ARBA00004141}; Multi-pass membrane protein {ECO:0000256|ARBA:ARBA00004141}.
Rotaria sordida	A0A814AB09	A0A814AB09_9BILA	G-protein coupled receptors family 1 profile domain-containing protein	JXQ802_LOCUS45396 PYM288_LOCUS10019	640	TRANSMEM 27..51; /note="Helical"; /evidence="ECO:0000256|SAM:Phobius"; TRANSMEM 63..87; /note="Helical"; /evidence="ECO:0000256|SAM:Phobius"; TRANSMEM 107..126; /note="Helical"; /evidence="ECO:0000256|SAM:Phobius"; TRANSMEM 147..168; /note="Helical"; /evidence="ECO:0000256|SAM:Phobius"; TRANSMEM 188..208; /note="Helical"; /evidence="ECO:0000256|SAM:Phobius"; TRANSMEM 536..554; /note="Helical"; /e…		SUBCELLULAR LOCATION: Cell membrane {ECO:0000256|ARBA:ARBA00004651}; Multi-pass membrane protein {ECO:0000256|ARBA:ARBA00004651}. Membrane {ECO:0000256|ARBA:ARBA00004141}; Multi-pass membrane protein {ECO:0000256|ARBA:ARBA00004141}.
Rotaria sordida	A0A814BY79	A0A814BY79_9BILA	Histamine H1 receptor	JXQ802_LOCUS26947 PYM288_LOCUS11142	594	TRANSMEM 14..35; /note="Helical"; /evidence="ECO:0000256|SAM:Phobius"; TRANSMEM 47..73; /note="Helical"; /evidence="ECO:0000256|SAM:Phobius"; TRANSMEM 85..106; /note="Helical"; /evidence="ECO:0000256|SAM:Phobius"; TRANSMEM 127..148; /note="Helical"; /evidence="ECO:0000256|SAM:Phobius"; TRANSMEM 179..199; /note="Helical"; /evidence="ECO:0000256|SAM:Phobius"; TRANSMEM 517..540; /note="Helical"; /ev…		SUBCELLULAR LOCATION: Cell membrane {ECO:0000256|ARBA:ARBA00004651}; Multi-pass membrane protein {ECO:0000256|ARBA:ARBA00004651}. Membrane {ECO:0000256|ARBA:ARBA00004141}; Multi-pass membrane protein {ECO:0000256|ARBA:ARBA00004141}.
Rotaria sordida	A0A814PGR8	A0A814PGR8_9BILA	G-protein coupled receptors family 1 profile domain-containing protein	JXQ802_LOCUS30094 JXQ802_LOCUS30133 PYM288_LOCUS19906 PYM288_LOCUS19920	594	TRANSMEM 28..52; /note="Helical"; /evidence="ECO:0000256|SAM:Phobius"; TRANSMEM 64..90; /note="Helical"; /evidence="ECO:0000256|SAM:Phobius"; TRANSMEM 102..123; /note="Helical"; /evidence="ECO:0000256|SAM:Phobius"; TRANSMEM 144..165; /note="Helical"; /evidence="ECO:0000256|SAM:Phobius"; TRANSMEM 194..216; /note="Helical"; /evidence="ECO:0000256|SAM:Phobius"; TRANSMEM 500..523; /note="Helical"; /e…		SUBCELLULAR LOCATION: Cell membrane {ECO:0000256|ARBA:ARBA00004651}; Multi-pass membrane protein {ECO:0000256|ARBA:ARBA00004651}. Membrane {ECO:0000256|ARBA:ARBA00004141}; Multi-pass membrane protein {ECO:0000256|ARBA:ARBA00004141}.
Rotaria sordida	A0A815AHV8	A0A815AHV8_9BILA	Histamine H1 receptor	JXQ802_LOCUS27239	615	TRANSMEM 35..56; /note="Helical"; /evidence="ECO:0000256|SAM:Phobius"; TRANSMEM 68..94; /note="Helical"; /evidence="ECO:0000256|SAM:Phobius"; TRANSMEM 106..127; /note="Helical"; /evidence="ECO:0000256|SAM:Phobius"; TRANSMEM 148..169; /note="Helical"; /evidence="ECO:0000256|SAM:Phobius"; TRANSMEM 200..220; /note="Helical"; /evidence="ECO:0000256|SAM:Phobius"; TRANSMEM 538..561; /note="Helical"; /e…		SUBCELLULAR LOCATION: Cell membrane {ECO:0000256|ARBA:ARBA00004651}; Multi-pass membrane protein {ECO:0000256|ARBA:ARBA00004651}. Membrane {ECO:0000256|ARBA:ARBA00004141}; Multi-pass membrane protein {ECO:0000256|ARBA:ARBA00004141}.
Rotaria sordida	A0A815BBE0	A0A815BBE0_9BILA	G-protein coupled receptors family 1 profile domain-containing protein	JXQ802_LOCUS27888	1371	TRANSMEM 87..115; /note="Helical"; /evidence="ECO:0000256|SAM:Phobius"; TRANSMEM 127..153; /note="Helical"; /evidence="ECO:0000256|SAM:Phobius"; TRANSMEM 165..186; /note="Helical"; /evidence="ECO:0000256|SAM:Phobius"; TRANSMEM 207..232; /note="Helical"; /evidence="ECO:0000256|SAM:Phobius"; TRANSMEM 252..280; /note="Helical"; /evidence="ECO:0000256|SAM:Phobius"		SUBCELLULAR LOCATION: Cell membrane {ECO:0000256|ARBA:ARBA00004651}; Multi-pass membrane protein {ECO:0000256|ARBA:ARBA00004651}. Membrane {ECO:0000256|ARBA:ARBA00004141}; Multi-pass membrane protein {ECO:0000256|ARBA:ARBA00004141}.
Rotaria sordida	A0A815BNT2	A0A815BNT2_9BILA	G-protein coupled receptors family 1 profile domain-containing protein	JXQ802_LOCUS28150	1371	TRANSMEM 87..115; /note="Helical"; /evidence="ECO:0000256|SAM:Phobius"; TRANSMEM 127..153; /note="Helical"; /evidence="ECO:0000256|SAM:Phobius"; TRANSMEM 165..186; /note="Helical"; /evidence="ECO:0000256|SAM:Phobius"; TRANSMEM 207..232; /note="Helical"; /evidence="ECO:0000256|SAM:Phobius"; TRANSMEM 252..280; /note="Helical"; /evidence="ECO:0000256|SAM:Phobius"		SUBCELLULAR LOCATION: Cell membrane {ECO:0000256|ARBA:ARBA00004651}; Multi-pass membrane protein {ECO:0000256|ARBA:ARBA00004651}. Membrane {ECO:0000256|ARBA:ARBA00004141}; Multi-pass membrane protein {ECO:0000256|ARBA:ARBA00004141}.
Rotaria sordida	A0A815JUW0	A0A815JUW0_9BILA	G-protein coupled receptors family 1 profile domain-containing protein	JXQ802_LOCUS50025 PYM288_LOCUS33874	316	TRANSMEM 35..59; /note="Helical"; /evidence="ECO:0000256|SAM:Phobius"; TRANSMEM 71..95; /note="Helical"; /evidence="ECO:0000256|SAM:Phobius"; TRANSMEM 115..133; /note="Helical"; /evidence="ECO:0000256|SAM:Phobius"; TRANSMEM 153..173; /note="Helical"; /evidence="ECO:0000256|SAM:Phobius"; TRANSMEM 193..216; /note="Helical"; /evidence="ECO:0000256|SAM:Phobius"		SUBCELLULAR LOCATION: Cell membrane {ECO:0000256|ARBA:ARBA00004651}; Multi-pass membrane protein {ECO:0000256|ARBA:ARBA00004651}. Membrane {ECO:0000256|ARBA:ARBA00004141}; Multi-pass membrane protein {ECO:0000256|ARBA:ARBA00004141}.
Rotaria sordida	A0A815MJ19	A0A815MJ19_9BILA	G-protein coupled receptors family 1 profile domain-containing protein	JXQ802_LOCUS51808 PYM288_LOCUS35544	205	TRANSMEM 100..118; /note="Helical"; /evidence="ECO:0000256|SAM:Phobius"; TRANSMEM 143..162; /note="Helical"; /evidence="ECO:0000256|SAM:Phobius"		SUBCELLULAR LOCATION: Cell membrane {ECO:0000256|ARBA:ARBA00004651}; Multi-pass membrane protein {ECO:0000256|ARBA:ARBA00004651}. Membrane {ECO:0000256|ARBA:ARBA00004141}; Multi-pass membrane protein {ECO:0000256|ARBA:ARBA00004141}.
Rotaria sordida	A0A815N0P8	A0A815N0P8_9BILA	G-protein coupled receptors family 1 profile domain-containing protein	JXQ802_LOCUS51820 PYM288_LOCUS35558	205	TRANSMEM 100..118; /note="Helical"; /evidence="ECO:0000256|SAM:Phobius"; TRANSMEM 143..162; /note="Helical"; /evidence="ECO:0000256|SAM:Phobius"		SUBCELLULAR LOCATION: Cell membrane {ECO:0000256|ARBA:ARBA00004651}; Multi-pass membrane protein {ECO:0000256|ARBA:ARBA00004651}. Membrane {ECO:0000256|ARBA:ARBA00004141}; Multi-pass membrane protein {ECO:0000256|ARBA:ARBA00004141}.
Rotaria sordida	A0A813NG57	A0A813NG57_9BILA	Calcium-transporting ATPase (EC 7.2.2.10)	JXQ802_LOCUS4253 PYM288_LOCUS1441	1177	TRANSMEM 105..123; /note="Helical"; /evidence="ECO:0000256|RuleBase:RU361146"; TRANSMEM 143..162; /note="Helical"; /evidence="ECO:0000256|RuleBase:RU361146"; TRANSMEM 366..389; /note="Helical"; /evidence="ECO:0000256|RuleBase:RU361146"; TRANSMEM 409..440; /note="Helical"; /evidence="ECO:0000256|RuleBase:RU361146"; TRANSMEM 853..874; /note="Helical"; /evidence="ECO:0000256|RuleBase:RU361146"; TRAN…		SUBCELLULAR LOCATION: Membrane {ECO:0000256|RuleBase:RU361146}; Multi-pass membrane protein {ECO:0000256|RuleBase:RU361146}.
Rotaria sordida	A0A813SDT6	A0A813SDT6_9BILA	Calcium-transporting ATPase (EC 7.2.2.10)	JXQ802_LOCUS4072	1177	TRANSMEM 105..123; /note="Helical"; /evidence="ECO:0000256|RuleBase:RU361146"; TRANSMEM 143..162; /note="Helical"; /evidence="ECO:0000256|RuleBase:RU361146"; TRANSMEM 366..389; /note="Helical"; /evidence="ECO:0000256|RuleBase:RU361146"; TRANSMEM 409..440; /note="Helical"; /evidence="ECO:0000256|RuleBase:RU361146"; TRANSMEM 853..874; /note="Helical"; /evidence="ECO:0000256|RuleBase:RU361146"; TRAN…		SUBCELLULAR LOCATION: Membrane {ECO:0000256|RuleBase:RU361146}; Multi-pass membrane protein {ECO:0000256|RuleBase:RU361146}.
Rotaria sordida	A0A814ESY1	A0A814ESY1_9BILA	Calcium-transporting ATPase (EC 7.2.2.10)	JXQ802_LOCUS15996 PYM288_LOCUS13239	1307	TRANSMEM 193..213; /note="Helical"; /evidence="ECO:0000256|RuleBase:RU361146"; TRANSMEM 233..252; /note="Helical"; /evidence="ECO:0000256|RuleBase:RU361146"; TRANSMEM 489..512; /note="Helical"; /evidence="ECO:0000256|RuleBase:RU361146"; TRANSMEM 532..563; /note="Helical"; /evidence="ECO:0000256|RuleBase:RU361146"; TRANSMEM 1051..1068; /note="Helical"; /evidence="ECO:0000256|RuleBase:RU361146"; TR…		SUBCELLULAR LOCATION: Membrane {ECO:0000256|RuleBase:RU361146}; Multi-pass membrane protein {ECO:0000256|RuleBase:RU361146}.
Rotaria sordida	A0A814JGB0	A0A814JGB0_9BILA	Calcium-transporting ATPase (EC 7.2.2.10)	JXQ802_LOCUS15853	1328	TRANSMEM 214..234; /note="Helical"; /evidence="ECO:0000256|RuleBase:RU361146"; TRANSMEM 254..273; /note="Helical"; /evidence="ECO:0000256|RuleBase:RU361146"; TRANSMEM 510..533; /note="Helical"; /evidence="ECO:0000256|RuleBase:RU361146"; TRANSMEM 553..584; /note="Helical"; /evidence="ECO:0000256|RuleBase:RU361146"; TRANSMEM 1072..1089; /note="Helical"; /evidence="ECO:0000256|RuleBase:RU361146"; TR…		SUBCELLULAR LOCATION: Membrane {ECO:0000256|RuleBase:RU361146}; Multi-pass membrane protein {ECO:0000256|RuleBase:RU361146}.
Rotaria sordida	A0A814UP85	A0A814UP85_9BILA	Calcium-transporting ATPase (EC 7.2.2.10)	JXQ802_LOCUS36823 JXQ802_LOCUS37841 PYM288_LOCUS23669 PYM288_LOCUS24274	1191	TRANSMEM 105..123; /note="Helical"; /evidence="ECO:0000256|RuleBase:RU361146"; TRANSMEM 143..162; /note="Helical"; /evidence="ECO:0000256|RuleBase:RU361146"; TRANSMEM 372..395; /note="Helical"; /evidence="ECO:0000256|RuleBase:RU361146"; TRANSMEM 415..446; /note="Helical"; /evidence="ECO:0000256|RuleBase:RU361146"; TRANSMEM 859..880; /note="Helical"; /evidence="ECO:0000256|RuleBase:RU361146"; TRAN…		SUBCELLULAR LOCATION: Membrane {ECO:0000256|RuleBase:RU361146}; Multi-pass membrane protein {ECO:0000256|RuleBase:RU361146}.
Rotaria sordida	A0A814YUE8	A0A814YUE8_9BILA	Cation-transporting P-type ATPase N-terminal domain-containing protein	JXQ802_LOCUS41322 PYM288_LOCUS26572	469	TRANSMEM 250..272; /note="Helical"; /evidence="ECO:0000256|SAM:Phobius"; TRANSMEM 292..320; /note="Helical"; /evidence="ECO:0000256|SAM:Phobius"
Rotaria sordida	A0A814YX87	A0A814YX87_9BILA	Cation-transporting P-type ATPase C-terminal domain-containing protein	JXQ802_LOCUS41324 PYM288_LOCUS26574	169	TRANSMEM 7..23; /note="Helical"; /evidence="ECO:0000256|SAM:Phobius"; TRANSMEM 43..60; /note="Helical"; /evidence="ECO:0000256|SAM:Phobius"; TRANSMEM 81..100; /note="Helical"; /evidence="ECO:0000256|SAM:Phobius"; TRANSMEM 112..133; /note="Helical"; /evidence="ECO:0000256|SAM:Phobius"
Rotaria sordida	A0A815CBH4	A0A815CBH4_9BILA	Cation-transporting P-type ATPase N-terminal domain-containing protein	JXQ802_LOCUS44380 PYM288_LOCUS28980	370	TRANSMEM 96..121; /note="Helical"; /evidence="ECO:0000256|SAM:Phobius"; TRANSMEM 141..161; /note="Helical"; /evidence="ECO:0000256|SAM:Phobius"
Rotaria sordida	A0A815EU13	A0A815EU13_9BILA	Calcium-transporting ATPase (EC 7.2.2.10)	JXQ802_LOCUS46466 PYM288_LOCUS30694	1097	TRANSMEM 107..126; /note="Helical"; /evidence="ECO:0000256|RuleBase:RU361146"; TRANSMEM 141..162; /note="Helical"; /evidence="ECO:0000256|RuleBase:RU361146"; TRANSMEM 367..386; /note="Helical"; /evidence="ECO:0000256|RuleBase:RU361146"; TRANSMEM 406..432; /note="Helical"; /evidence="ECO:0000256|RuleBase:RU361146"; TRANSMEM 845..866; /note="Helical"; /evidence="ECO:0000256|RuleBase:RU361146"; TRAN…		SUBCELLULAR LOCATION: Membrane {ECO:0000256|RuleBase:RU361146}; Multi-pass membrane protein {ECO:0000256|RuleBase:RU361146}.
Rotaria sordida	A0A815QS76	A0A815QS76_9BILA	Calcium-transporting ATPase (EC 7.2.2.10)	JXQ802_LOCUS53550 PYM288_LOCUS37147	914	TRANSMEM 106..125; /note="Helical"; /evidence="ECO:0000256|RuleBase:RU361146"; TRANSMEM 140..161; /note="Helical"; /evidence="ECO:0000256|RuleBase:RU361146"; TRANSMEM 366..385; /note="Helical"; /evidence="ECO:0000256|RuleBase:RU361146"; TRANSMEM 405..431; /note="Helical"; /evidence="ECO:0000256|RuleBase:RU361146"; TRANSMEM 844..865; /note="Helical"; /evidence="ECO:0000256|RuleBase:RU361146"; TRAN…		SUBCELLULAR LOCATION: Membrane {ECO:0000256|RuleBase:RU361146}; Multi-pass membrane protein {ECO:0000256|RuleBase:RU361146}.
Rotaria sordida	A0A815SCH9	A0A815SCH9_9BILA	Cation-transporting P-type ATPase N-terminal domain-containing protein	JXQ802_LOCUS54524 PYM288_LOCUS38056	292	TRANSMEM 159..181; /note="Helical"; /evidence="ECO:0000256|SAM:Phobius"; TRANSMEM 201..220; /note="Helical"; /evidence="ECO:0000256|SAM:Phobius"
Rotaria sordida	A0A815W343	A0A815W343_9BILA	Cation-transporting P-type ATPase C-terminal domain-containing protein	JXQ802_LOCUS57192 PYM288_LOCUS40602	320	TRANSMEM 123..140; /note="Helical"; /evidence="ECO:0000256|SAM:Phobius"; TRANSMEM 160..177; /note="Helical"; /evidence="ECO:0000256|SAM:Phobius"; TRANSMEM 198..217; /note="Helical"; /evidence="ECO:0000256|SAM:Phobius"
Rotaria sordida	A0A815ZC32	A0A815ZC32_9BILA	Calcium-transporting ATPase (EC 7.2.2.10)	JXQ802_LOCUS46429	1092	TRANSMEM 20..42; /note="Helical"; /evidence="ECO:0000256|RuleBase:RU361146"; TRANSMEM 282..302; /note="Helical"; /evidence="ECO:0000256|RuleBase:RU361146"; TRANSMEM 322..355; /note="Helical"; /evidence="ECO:0000256|RuleBase:RU361146"; TRANSMEM 844..861; /note="Helical"; /evidence="ECO:0000256|RuleBase:RU361146"; TRANSMEM 881..900; /note="Helical"; /evidence="ECO:0000256|RuleBase:RU361146"; TRANSM…		SUBCELLULAR LOCATION: Membrane {ECO:0000256|RuleBase:RU361146}; Multi-pass membrane protein {ECO:0000256|RuleBase:RU361146}.
Rotaria sordida	A0A815ZDA3	A0A815ZDA3_9BILA	Calcium-transporting ATPase (EC 7.2.2.10)	JXQ802_LOCUS46465 PYM288_LOCUS30400	1105	TRANSMEM 121..141; /note="Helical"; /evidence="ECO:0000256|RuleBase:RU361146"; TRANSMEM 161..181; /note="Helical"; /evidence="ECO:0000256|RuleBase:RU361146"; TRANSMEM 421..441; /note="Helical"; /evidence="ECO:0000256|RuleBase:RU361146"; TRANSMEM 461..494; /note="Helical"; /evidence="ECO:0000256|RuleBase:RU361146"; TRANSMEM 983..1000; /note="Helical"; /evidence="ECO:0000256|RuleBase:RU361146"; TRA…		SUBCELLULAR LOCATION: Membrane {ECO:0000256|RuleBase:RU361146}; Multi-pass membrane protein {ECO:0000256|RuleBase:RU361146}.
Rotaria sordida	A0A816AVM6	A0A816AVM6_9BILA	Uncharacterized protein	JXQ802_LOCUS48460 PYM288_LOCUS32442	71	TRANSMEM 41..63; /note="Helical"; /evidence="ECO:0000256|SAM:Phobius"
Rotaria sordida	A0A816F530	A0A816F530_9BILA	Uncharacterized protein	JXQ802_LOCUS55577 PYM288_LOCUS39041	76
Rotaria sordida	A0A816FY84	A0A816FY84_9BILA	Cation-transporting P-type ATPase C-terminal domain-containing protein	JXQ802_LOCUS56989 PYM288_LOCUS40406	328	TRANSMEM 131..148; /note="Helical"; /evidence="ECO:0000256|SAM:Phobius"; TRANSMEM 168..185; /note="Helical"; /evidence="ECO:0000256|SAM:Phobius"; TRANSMEM 206..225; /note="Helical"; /evidence="ECO:0000256|SAM:Phobius"
Rotaria sordida	A0A816GR29	A0A816GR29_9BILA	Uncharacterized protein	JXQ802_LOCUS58749 PYM288_LOCUS42108	71
Rotaria sordida	A0A819GB73	A0A819GB73_9BILA	Cation-transporting P-type ATPase N-terminal domain-containing protein	FNK824_LOCUS26351 JBS370_LOCUS19799 JXQ802_LOCUS46431 SEV965_LOCUS28765 ZHD862_LOCUS29216	158	TRANSMEM 121..143; /note="Helical"; /evidence="ECO:0000256|SAM:Phobius"
Rotaria sordida	A0A813TJ13	A0A813TJ13_9BILA	Discoidin domain-containing receptor 2	JBS370_LOCUS799 JXQ802_LOCUS7846 ZHD862_LOCUS2851	879	TRANSMEM 351..372; /note="Helical"; /evidence="ECO:0000256|SAM:Phobius"; TRANSMEM 392..415; /note="Helical"; /evidence="ECO:0000256|SAM:Phobius"		SUBCELLULAR LOCATION: Membrane {ECO:0000256|ARBA:ARBA00004479}; Single-pass type I membrane protein {ECO:0000256|ARBA:ARBA00004479}.
Rotaria sordida	A0A813Y6C4	A0A813Y6C4_9BILA	Discoidin domain-containing receptor 2	JXQ802_LOCUS7888 PYM288_LOCUS8354 SEV965_LOCUS7961	879	TRANSMEM 351..372; /note="Helical"; /evidence="ECO:0000256|SAM:Phobius"; TRANSMEM 392..415; /note="Helical"; /evidence="ECO:0000256|SAM:Phobius"		SUBCELLULAR LOCATION: Membrane {ECO:0000256|ARBA:ARBA00004479}; Single-pass type I membrane protein {ECO:0000256|ARBA:ARBA00004479}.
Rotaria sordida	A0A814BR58	A0A814BR58_9BILA	Discoidin domain-containing receptor 2-like	JXQ802_LOCUS18591 JXQ802_LOCUS19204 PYM288_LOCUS10999	843	TRANSMEM 394..418; /note="Helical"; /evidence="ECO:0000256|SAM:Phobius"		SUBCELLULAR LOCATION: Membrane {ECO:0000256|ARBA:ARBA00004479}; Single-pass type I membrane protein {ECO:0000256|ARBA:ARBA00004479}.
Rotaria sordida	A0A814N6B7	A0A814N6B7_9BILA	Uncharacterized protein	JXQ802_LOCUS18529 PYM288_LOCUS4264	760	TRANSMEM 330..354; /note="Helical"; /evidence="ECO:0000256|SAM:Phobius"		SUBCELLULAR LOCATION: Membrane {ECO:0000256|ARBA:ARBA00004479}; Single-pass type I membrane protein {ECO:0000256|ARBA:ARBA00004479}.
Rotaria sordida	A0A814NBT7	A0A814NBT7_9BILA	Uncharacterized protein	JXQ802_LOCUS18555	765	TRANSMEM 335..359; /note="Helical"; /evidence="ECO:0000256|SAM:Phobius"		SUBCELLULAR LOCATION: Membrane {ECO:0000256|ARBA:ARBA00004479}; Single-pass type I membrane protein {ECO:0000256|ARBA:ARBA00004479}.
Rotaria sordida	A0A814Z4T3	A0A814Z4T3_9BILA	Uncharacterized protein	JXQ802_LOCUS26358	1021	TRANSMEM 55..75; /note="Helical"; /evidence="ECO:0000256|SAM:Phobius"; TRANSMEM 82..101; /note="Helical"; /evidence="ECO:0000256|SAM:Phobius"; TRANSMEM 121..139; /note="Helical"; /evidence="ECO:0000256|SAM:Phobius"; TRANSMEM 571..593; /note="Helical"; /evidence="ECO:0000256|SAM:Phobius"		SUBCELLULAR LOCATION: Membrane {ECO:0000256|ARBA:ARBA00004479}; Single-pass type I membrane protein {ECO:0000256|ARBA:ARBA00004479}.
Rotaria sordida	A0A814Z9B4	A0A814Z9B4_9BILA	Uncharacterized protein	JXQ802_LOCUS26368 PYM288_LOCUS12647	1074	TRANSMEM 48..67; /note="Helical"; /evidence="ECO:0000256|SAM:Phobius"; TRANSMEM 79..98; /note="Helical"; /evidence="ECO:0000256|SAM:Phobius"; TRANSMEM 104..124; /note="Helical"; /evidence="ECO:0000256|SAM:Phobius"; TRANSMEM 131..150; /note="Helical"; /evidence="ECO:0000256|SAM:Phobius"; TRANSMEM 170..188; /note="Helical"; /evidence="ECO:0000256|SAM:Phobius"; TRANSMEM 624..647; /note="Helical"; /e…		SUBCELLULAR LOCATION: Membrane {ECO:0000256|ARBA:ARBA00004479}; Single-pass type I membrane protein {ECO:0000256|ARBA:ARBA00004479}.
Rotaria sordida	A0A815AL78	A0A815AL78_9BILA	Uncharacterized protein	JXQ802_LOCUS27344	850	TRANSMEM 371..393; /note="Helical"; /evidence="ECO:0000256|SAM:Phobius"		SUBCELLULAR LOCATION: Membrane {ECO:0000256|ARBA:ARBA00004479}; Single-pass type I membrane protein {ECO:0000256|ARBA:ARBA00004479}.
Rotaria sordida	A0A815EWU2	A0A815EWU2_9BILA	Protein kinase domain-containing protein	JXQ802_LOCUS46414 PYM288_LOCUS30653	638	TRANSMEM 168..190; /note="Helical"; /evidence="ECO:0000256|SAM:Phobius"		SUBCELLULAR LOCATION: Membrane {ECO:0000256|ARBA:ARBA00004479}; Single-pass type I membrane protein {ECO:0000256|ARBA:ARBA00004479}.
Rotaria sordida	A0A815NB30	A0A815NB30_9BILA	Uncharacterized protein	JXQ802_LOCUS52172 PYM288_LOCUS35882	805	TRANSMEM 371..393; /note="Helical"; /evidence="ECO:0000256|SAM:Phobius"		SUBCELLULAR LOCATION: Membrane {ECO:0000256|ARBA:ARBA00004479}; Single-pass type I membrane protein {ECO:0000256|ARBA:ARBA00004479}.
Rotaria sordida	A0A815RFK0	A0A815RFK0_9BILA	F5/8 type C domain-containing protein	JXQ802_LOCUS54005 PYM288_LOCUS37587	88
Rotaria sordida	A0A815TR28	A0A815TR28_9BILA	Uncharacterized protein	JXQ802_LOCUS40786 PYM288_LOCUS23530	751	TRANSMEM 326..346; /note="Helical"; /evidence="ECO:0000256|SAM:Phobius"		SUBCELLULAR LOCATION: Membrane {ECO:0000256|ARBA:ARBA00004479}; Single-pass type I membrane protein {ECO:0000256|ARBA:ARBA00004479}.
Rotaria sordida	A0A815TW75	A0A815TW75_9BILA	Uncharacterized protein	JXQ802_LOCUS40796	755	TRANSMEM 329..352; /note="Helical"; /evidence="ECO:0000256|SAM:Phobius"		SUBCELLULAR LOCATION: Membrane {ECO:0000256|ARBA:ARBA00004479}; Single-pass type I membrane protein {ECO:0000256|ARBA:ARBA00004479}.
Rotaria sordida	A0A815ZJ86	A0A815ZJ86_9BILA	Discoidin domain-containing receptor 2-like	JXQ802_LOCUS46613 PYM288_LOCUS18056	943	TRANSMEM 460..482; /note="Helical"; /evidence="ECO:0000256|SAM:Phobius"		SUBCELLULAR LOCATION: Membrane {ECO:0000256|ARBA:ARBA00004479}; Single-pass type I membrane protein {ECO:0000256|ARBA:ARBA00004479}.
Rotaria sordida	A0A818PD19	A0A818PD19_9BILA	Uncharacterized protein	FNK824_LOCUS4221 JXQ802_LOCUS26911 PYM288_LOCUS15570 SEV965_LOCUS18621	851	TRANSMEM 371..393; /note="Helical"; /evidence="ECO:0000256|SAM:Phobius"		SUBCELLULAR LOCATION: Membrane {ECO:0000256|ARBA:ARBA00004479}; Single-pass type I membrane protein {ECO:0000256|ARBA:ARBA00004479}.
Rotaria sordida	A0A813PSK6	A0A813PSK6_9BILA	Voltage-dependent T-type calcium channel subunit alpha	JXQ802_LOCUS12010 PYM288_LOCUS2325	2207	TRANSMEM 144..163; /note="Helical"; /evidence="ECO:0000256|SAM:Phobius"; TRANSMEM 243..262; /note="Helical"; /evidence="ECO:0000256|SAM:Phobius"; TRANSMEM 379..400; /note="Helical"; /evidence="ECO:0000256|SAM:Phobius"; TRANSMEM 406..431; /note="Helical"; /evidence="ECO:0000256|SAM:Phobius"; TRANSMEM 738..756; /note="Helical"; /evidence="ECO:0000256|SAM:Phobius"; TRANSMEM 859..881; /note="Helical"…		SUBCELLULAR LOCATION: Membrane {ECO:0000256|RuleBase:RU003808}; Multi-pass membrane protein {ECO:0000256|RuleBase:RU003808}.
Rotaria sordida	A0A813WK47	A0A813WK47_9BILA	Voltage-dependent T-type calcium channel subunit alpha	JXQ802_LOCUS6875	2019	TRANSMEM 98..118; /note="Helical"; /evidence="ECO:0000256|SAM:Phobius"; TRANSMEM 138..157; /note="Helical"; /evidence="ECO:0000256|SAM:Phobius"; TRANSMEM 178..202; /note="Helical"; /evidence="ECO:0000256|SAM:Phobius"; TRANSMEM 222..253; /note="Helical"; /evidence="ECO:0000256|SAM:Phobius"; TRANSMEM 373..394; /note="Helical"; /evidence="ECO:0000256|SAM:Phobius"; TRANSMEM 400..425; /note="Helical";…		SUBCELLULAR LOCATION: Membrane {ECO:0000256|RuleBase:RU003808}; Multi-pass membrane protein {ECO:0000256|RuleBase:RU003808}.
Rotaria sordida	A0A813WXN6	A0A813WXN6_9BILA	Voltage-dependent T-type calcium channel subunit alpha	JXQ802_LOCUS6998	2037	TRANSMEM 98..118; /note="Helical"; /evidence="ECO:0000256|SAM:Phobius"; TRANSMEM 138..157; /note="Helical"; /evidence="ECO:0000256|SAM:Phobius"; TRANSMEM 178..202; /note="Helical"; /evidence="ECO:0000256|SAM:Phobius"; TRANSMEM 222..253; /note="Helical"; /evidence="ECO:0000256|SAM:Phobius"; TRANSMEM 373..394; /note="Helical"; /evidence="ECO:0000256|SAM:Phobius"; TRANSMEM 400..425; /note="Helical";…		SUBCELLULAR LOCATION: Membrane {ECO:0000256|RuleBase:RU003808}; Multi-pass membrane protein {ECO:0000256|RuleBase:RU003808}.
Rotaria sordida	A0A814DWD2	A0A814DWD2_9BILA	Voltage-dependent T-type calcium channel subunit alpha	JXQ802_LOCUS12047	2207	TRANSMEM 144..163; /note="Helical"; /evidence="ECO:0000256|SAM:Phobius"; TRANSMEM 243..262; /note="Helical"; /evidence="ECO:0000256|SAM:Phobius"; TRANSMEM 379..400; /note="Helical"; /evidence="ECO:0000256|SAM:Phobius"; TRANSMEM 406..431; /note="Helical"; /evidence="ECO:0000256|SAM:Phobius"; TRANSMEM 738..756; /note="Helical"; /evidence="ECO:0000256|SAM:Phobius"; TRANSMEM 859..881; /note="Helical"…		SUBCELLULAR LOCATION: Membrane {ECO:0000256|RuleBase:RU003808}; Multi-pass membrane protein {ECO:0000256|RuleBase:RU003808}.
Rotaria sordida	A0A814IZN6	A0A814IZN6_9BILA	Voltage-dependent T-type calcium channel subunit alpha	JXQ802_LOCUS22319 PYM288_LOCUS16153	1720	TRANSMEM 227..246; /note="Helical"; /evidence="ECO:0000256|SAM:Phobius"; TRANSMEM 352..370; /note="Helical"; /evidence="ECO:0000256|SAM:Phobius"; TRANSMEM 390..412; /note="Helical"; /evidence="ECO:0000256|SAM:Phobius"; TRANSMEM 628..649; /note="Helical"; /evidence="ECO:0000256|SAM:Phobius"; TRANSMEM 661..680; /note="Helical"; /evidence="ECO:0000256|SAM:Phobius"; TRANSMEM 746..771; /note="Helical"…		SUBCELLULAR LOCATION: Membrane {ECO:0000256|RuleBase:RU003808}; Multi-pass membrane protein {ECO:0000256|RuleBase:RU003808}.
Rotaria sordida	A0A814LHM5	A0A814LHM5_9BILA	Ion transport domain-containing protein	JXQ802_LOCUS21352 PYM288_LOCUS17919	775	TRANSMEM 226..257; /note="Helical"; /evidence="ECO:0000256|SAM:Phobius"; TRANSMEM 373..395; /note="Helical"; /evidence="ECO:0000256|SAM:Phobius"; TRANSMEM 401..428; /note="Helical"; /evidence="ECO:0000256|SAM:Phobius"; TRANSMEM 662..683; /note="Helical"; /evidence="ECO:0000256|SAM:Phobius"; TRANSMEM 695..714; /note="Helical"; /evidence="ECO:0000256|SAM:Phobius"
Rotaria sordida	A0A814LIE6	A0A814LIE6_9BILA	Ion transport domain-containing protein	JXQ802_LOCUS21350 PYM288_LOCUS17917	948	TRANSMEM 67..90; /note="Helical"; /evidence="ECO:0000256|SAM:Phobius"; TRANSMEM 327..345; /note="Helical"; /evidence="ECO:0000256|SAM:Phobius"; TRANSMEM 365..386; /note="Helical"; /evidence="ECO:0000256|SAM:Phobius"; TRANSMEM 398..415; /note="Helical"; /evidence="ECO:0000256|SAM:Phobius"; TRANSMEM 471..493; /note="Helical"; /evidence="ECO:0000256|SAM:Phobius"; TRANSMEM 576..597; /note="Helical"; …
Rotaria sordida	A0A814R3M3	A0A814R3M3_9BILA	Ion transport domain-containing protein	JXQ802_LOCUS32075 PYM288_LOCUS21054	302	TRANSMEM 57..77; /note="Helical"; /evidence="ECO:0000256|SAM:Phobius"; TRANSMEM 121..142; /note="Helical"; /evidence="ECO:0000256|SAM:Phobius"; TRANSMEM 154..172; /note="Helical"; /evidence="ECO:0000256|SAM:Phobius"; TRANSMEM 184..201; /note="Helical"; /evidence="ECO:0000256|SAM:Phobius"; TRANSMEM 244..264; /note="Helical"; /evidence="ECO:0000256|SAM:Phobius"
Rotaria sordida	A0A814ZPH4	A0A814ZPH4_9BILA	Ion transport domain-containing protein	JXQ802_LOCUS41892 PYM288_LOCUS27047	1707	TRANSMEM 441..460; /note="Helical"; /evidence="ECO:0000256|SAM:Phobius"; TRANSMEM 481..504; /note="Helical"; /evidence="ECO:0000256|SAM:Phobius"; TRANSMEM 580..599; /note="Helical"; /evidence="ECO:0000256|SAM:Phobius"; TRANSMEM 713..733; /note="Helical"; /evidence="ECO:0000256|SAM:Phobius"; TRANSMEM 739..764; /note="Helical"; /evidence="ECO:0000256|SAM:Phobius"; TRANSMEM 948..966; /note="Helical"…
Rotaria sordida	A0A815DFQ1	A0A815DFQ1_9BILA	Voltage-dependent T-type calcium channel subunit alpha	JXQ802_LOCUS29305 PYM288_LOCUS15774	1858	TRANSMEM 308..339; /note="Helical"; /evidence="ECO:0000256|SAM:Phobius"; TRANSMEM 454..477; /note="Helical"; /evidence="ECO:0000256|SAM:Phobius"; TRANSMEM 483..508; /note="Helical"; /evidence="ECO:0000256|SAM:Phobius"; TRANSMEM 743..764; /note="Helical"; /evidence="ECO:0000256|SAM:Phobius"; TRANSMEM 776..794; /note="Helical"; /evidence="ECO:0000256|SAM:Phobius"; TRANSMEM 864..886; /note="Helical"…		SUBCELLULAR LOCATION: Membrane {ECO:0000256|RuleBase:RU003808}; Multi-pass membrane protein {ECO:0000256|RuleBase:RU003808}.
Rotaria sordida	A0A815LRP6	A0A815LRP6_9BILA	Ion transport domain-containing protein	JXQ802_LOCUS51466 PYM288_LOCUS35221	216	TRANSMEM 185..207; /note="Helical"; /evidence="ECO:0000256|SAM:Phobius"
Rotaria sordida	A0A816D1A1	A0A816D1A1_9BILA	Ion transport domain-containing protein	JXQ802_LOCUS51470 PYM288_LOCUS35224	216	TRANSMEM 185..207; /note="Helical"; /evidence="ECO:0000256|SAM:Phobius"
Rotaria sordida	A0A813XA02	A0A813XA02_9BILA	Uncharacterized protein	JXQ802_LOCUS7766	521	TRANSMEM 354..372; /note="Helical"; /evidence="ECO:0000256|SAM:Phobius"; TRANSMEM 378..397; /note="Helical"; /evidence="ECO:0000256|SAM:Phobius"; TRANSMEM 409..436; /note="Helical"; /evidence="ECO:0000256|SAM:Phobius"; TRANSMEM 469..494; /note="Helical"; /evidence="ECO:0000256|SAM:Phobius"		SUBCELLULAR LOCATION: Membrane {ECO:0000256|ARBA:ARBA00004141}; Multi-pass membrane protein {ECO:0000256|ARBA:ARBA00004141}.
Rotaria sordida	A0A813XI21	A0A813XI21_9BILA	Uncharacterized protein	JXQ802_LOCUS7933 PYM288_LOCUS17	521	TRANSMEM 354..372; /note="Helical"; /evidence="ECO:0000256|SAM:Phobius"; TRANSMEM 378..397; /note="Helical"; /evidence="ECO:0000256|SAM:Phobius"; TRANSMEM 409..436; /note="Helical"; /evidence="ECO:0000256|SAM:Phobius"; TRANSMEM 469..494; /note="Helical"; /evidence="ECO:0000256|SAM:Phobius"		SUBCELLULAR LOCATION: Membrane {ECO:0000256|ARBA:ARBA00004141}; Multi-pass membrane protein {ECO:0000256|ARBA:ARBA00004141}.
Rotaria sordida	A0A813YTG2	A0A813YTG2_9BILA	Uncharacterized protein	FNK824_LOCUS318 JBS370_LOCUS8255 JXQ802_LOCUS15347 JXQ802_LOCUS15409 OTI717_LOCUS13214 PYM288_LOCUS8919 SEV965_LOCUS6299 ZHD862_LOCUS13442	452	TRANSMEM 195..215; /note="Helical"; /evidence="ECO:0000256|SAM:Phobius"; TRANSMEM 227..246; /note="Helical"; /evidence="ECO:0000256|SAM:Phobius"; TRANSMEM 258..278; /note="Helical"; /evidence="ECO:0000256|SAM:Phobius"; TRANSMEM 290..314; /note="Helical"; /evidence="ECO:0000256|SAM:Phobius"		SUBCELLULAR LOCATION: Membrane {ECO:0000256|ARBA:ARBA00004141}; Multi-pass membrane protein {ECO:0000256|ARBA:ARBA00004141}.
Rotaria sordida	A0A814ALF8	A0A814ALF8_9BILA	Neurotransmitter-gated ion-channel ligand-binding domain-containing protein	JXQ802_LOCUS16630 PYM288_LOCUS10187	552	TRANSMEM 285..306; /note="Helical"; /evidence="ECO:0000256|SAM:Phobius"; TRANSMEM 312..332; /note="Helical"; /evidence="ECO:0000256|SAM:Phobius"; TRANSMEM 344..364; /note="Helical"; /evidence="ECO:0000256|SAM:Phobius"; TRANSMEM 376..400; /note="Helical"; /evidence="ECO:0000256|SAM:Phobius"		SUBCELLULAR LOCATION: Membrane {ECO:0000256|ARBA:ARBA00004141}; Multi-pass membrane protein {ECO:0000256|ARBA:ARBA00004141}.
Rotaria sordida	A0A814ASN3	A0A814ASN3_9BILA	Uncharacterized protein	JXQ802_LOCUS9927	385	TRANSMEM 212..234; /note="Helical"; /evidence="ECO:0000256|SAM:Phobius"; TRANSMEM 276..299; /note="Helical"; /evidence="ECO:0000256|SAM:Phobius"; TRANSMEM 319..342; /note="Helical"; /evidence="ECO:0000256|SAM:Phobius"		SUBCELLULAR LOCATION: Membrane {ECO:0000256|ARBA:ARBA00004141}; Multi-pass membrane protein {ECO:0000256|ARBA:ARBA00004141}.
Rotaria sordida	A0A814B6Q2	A0A814B6Q2_9BILA	Uncharacterized protein	JXQ802_LOCUS10266 PYM288_LOCUS9535	424	TRANSMEM 251..273; /note="Helical"; /evidence="ECO:0000256|SAM:Phobius"; TRANSMEM 315..338; /note="Helical"; /evidence="ECO:0000256|SAM:Phobius"; TRANSMEM 358..381; /note="Helical"; /evidence="ECO:0000256|SAM:Phobius"		SUBCELLULAR LOCATION: Membrane {ECO:0000256|ARBA:ARBA00004141}; Multi-pass membrane protein {ECO:0000256|ARBA:ARBA00004141}.
Rotaria sordida	A0A814EM29	A0A814EM29_9BILA	Uncharacterized protein	JXQ802_LOCUS21473 PYM288_LOCUS13030	523	TRANSMEM 271..294; /note="Helical"; /evidence="ECO:0000256|SAM:Phobius"; TRANSMEM 335..359; /note="Helical"; /evidence="ECO:0000256|SAM:Phobius"; TRANSMEM 382..404; /note="Helical"; /evidence="ECO:0000256|SAM:Phobius"		SUBCELLULAR LOCATION: Membrane {ECO:0000256|ARBA:ARBA00004141}; Multi-pass membrane protein {ECO:0000256|ARBA:ARBA00004141}.
Rotaria sordida	A0A814L6U5	A0A814L6U5_9BILA	Neurotransmitter-gated ion-channel ligand-binding domain-containing protein	JXQ802_LOCUS16706 RFH988_LOCUS17295	552	TRANSMEM 285..306; /note="Helical"; /evidence="ECO:0000256|SAM:Phobius"; TRANSMEM 312..332; /note="Helical"; /evidence="ECO:0000256|SAM:Phobius"; TRANSMEM 344..364; /note="Helical"; /evidence="ECO:0000256|SAM:Phobius"; TRANSMEM 376..400; /note="Helical"; /evidence="ECO:0000256|SAM:Phobius"		SUBCELLULAR LOCATION: Membrane {ECO:0000256|ARBA:ARBA00004141}; Multi-pass membrane protein {ECO:0000256|ARBA:ARBA00004141}.
Rotaria sordida	A0A814MLN4	A0A814MLN4_9BILA	Uncharacterized protein	JXQ802_LOCUS18118	199
Rotaria sordida	A0A814VRC3	A0A814VRC3_9BILA	Uncharacterized protein	JBS370_LOCUS20200 JXQ802_LOCUS41382 ZHD862_LOCUS22351	448	TRANSMEM 279..302; /note="Helical"; /evidence="ECO:0000256|SAM:Phobius"; TRANSMEM 343..365; /note="Helical"; /evidence="ECO:0000256|SAM:Phobius"; TRANSMEM 377..401; /note="Helical"; /evidence="ECO:0000256|SAM:Phobius"		SUBCELLULAR LOCATION: Membrane {ECO:0000256|ARBA:ARBA00004141}; Multi-pass membrane protein {ECO:0000256|ARBA:ARBA00004141}.
Rotaria sordida	A0A815B994	A0A815B994_9BILA	Uncharacterized protein	JXQ802_LOCUS43347 PYM288_LOCUS28194	446	TRANSMEM 353..377; /note="Helical"; /evidence="ECO:0000256|SAM:Phobius"; TRANSMEM 384..401; /note="Helical"; /evidence="ECO:0000256|SAM:Phobius"		SUBCELLULAR LOCATION: Membrane {ECO:0000256|ARBA:ARBA00004141}; Multi-pass membrane protein {ECO:0000256|ARBA:ARBA00004141}.
Rotaria sordida	A0A815BZ80	A0A815BZ80_9BILA	Uncharacterized protein	FNK824_LOCUS26723 JXQ802_LOCUS28335 JXQ802_LOCUS28361 OTI717_LOCUS29877 PYM288_LOCUS18949 PYM288_LOCUS18962 RFH988_LOCUS18137 SEV965_LOCUS15878	447	TRANSMEM 283..301; /note="Helical"; /evidence="ECO:0000256|SAM:Phobius"; TRANSMEM 342..364; /note="Helical"; /evidence="ECO:0000256|SAM:Phobius"; TRANSMEM 376..397; /note="Helical"; /evidence="ECO:0000256|SAM:Phobius"		SUBCELLULAR LOCATION: Membrane {ECO:0000256|ARBA:ARBA00004141}; Multi-pass membrane protein {ECO:0000256|ARBA:ARBA00004141}.
Rotaria sordida	A0A815P1H3	A0A815P1H3_9BILA	Neurotransmitter-gated ion-channel ligand-binding domain-containing protein	JXQ802_LOCUS52502 PYM288_LOCUS36165	315	TRANSMEM 228..250; /note="Helical"; /evidence="ECO:0000256|SAM:Phobius"; TRANSMEM 292..310; /note="Helical"; /evidence="ECO:0000256|SAM:Phobius"		SUBCELLULAR LOCATION: Membrane {ECO:0000256|ARBA:ARBA00004141}; Multi-pass membrane protein {ECO:0000256|ARBA:ARBA00004141}.
Rotaria sordida	A0A815QFM1	A0A815QFM1_9BILA	Uncharacterized protein	JXQ802_LOCUS38213 PYM288_LOCUS24473	302	TRANSMEM 140..162; /note="Helical"; /evidence="ECO:0000256|SAM:Phobius"; TRANSMEM 168..187; /note="Helical"; /evidence="ECO:0000256|SAM:Phobius"; TRANSMEM 202..226; /note="Helical"; /evidence="ECO:0000256|SAM:Phobius"; TRANSMEM 246..267; /note="Helical"; /evidence="ECO:0000256|SAM:Phobius"		SUBCELLULAR LOCATION: Membrane {ECO:0000256|ARBA:ARBA00004141}; Multi-pass membrane protein {ECO:0000256|ARBA:ARBA00004141}.
Rotaria sordida	A0A815TIH0	A0A815TIH0_9BILA	Uncharacterized protein	JXQ802_LOCUS55186 PYM288_LOCUS38668	321	TRANSMEM 140..162; /note="Helical"; /evidence="ECO:0000256|SAM:Phobius"; TRANSMEM 168..187; /note="Helical"; /evidence="ECO:0000256|SAM:Phobius"; TRANSMEM 202..225; /note="Helical"; /evidence="ECO:0000256|SAM:Phobius"; TRANSMEM 245..268; /note="Helical"; /evidence="ECO:0000256|SAM:Phobius"		SUBCELLULAR LOCATION: Membrane {ECO:0000256|ARBA:ARBA00004141}; Multi-pass membrane protein {ECO:0000256|ARBA:ARBA00004141}.
Rotaria sordida	A0A815UCS6	A0A815UCS6_9BILA	Uncharacterized protein	JXQ802_LOCUS41395 PYM288_LOCUS4354	448	TRANSMEM 279..302; /note="Helical"; /evidence="ECO:0000256|SAM:Phobius"; TRANSMEM 343..365; /note="Helical"; /evidence="ECO:0000256|SAM:Phobius"; TRANSMEM 377..401; /note="Helical"; /evidence="ECO:0000256|SAM:Phobius"		SUBCELLULAR LOCATION: Membrane {ECO:0000256|ARBA:ARBA00004141}; Multi-pass membrane protein {ECO:0000256|ARBA:ARBA00004141}.
Rotaria sordida	A0A815ULJ2	A0A815ULJ2_9BILA	Uncharacterized protein	JXQ802_LOCUS41477 PYM288_LOCUS26682	497	TRANSMEM 331..349; /note="Helical"; /evidence="ECO:0000256|SAM:Phobius"; TRANSMEM 355..374; /note="Helical"; /evidence="ECO:0000256|SAM:Phobius"; TRANSMEM 386..413; /note="Helical"; /evidence="ECO:0000256|SAM:Phobius"; TRANSMEM 446..468; /note="Helical"; /evidence="ECO:0000256|SAM:Phobius"		SUBCELLULAR LOCATION: Membrane {ECO:0000256|ARBA:ARBA00004141}; Multi-pass membrane protein {ECO:0000256|ARBA:ARBA00004141}.
Rotaria sordida	A0A815UN38	A0A815UN38_9BILA	Uncharacterized protein	JXQ802_LOCUS41487 PYM288_LOCUS26688	497	TRANSMEM 331..349; /note="Helical"; /evidence="ECO:0000256|SAM:Phobius"; TRANSMEM 355..374; /note="Helical"; /evidence="ECO:0000256|SAM:Phobius"; TRANSMEM 386..413; /note="Helical"; /evidence="ECO:0000256|SAM:Phobius"; TRANSMEM 446..468; /note="Helical"; /evidence="ECO:0000256|SAM:Phobius"		SUBCELLULAR LOCATION: Membrane {ECO:0000256|ARBA:ARBA00004141}; Multi-pass membrane protein {ECO:0000256|ARBA:ARBA00004141}.
Rotaria sordida	A0A816DWK0	A0A816DWK0_9BILA	Uncharacterized protein	JXQ802_LOCUS53673 PYM288_LOCUS37270	164	TRANSMEM 89..112; /note="Helical"; /evidence="ECO:0000256|SAM:Phobius"; TRANSMEM 144..163; /note="Helical"; /evidence="ECO:0000256|SAM:Phobius"		SUBCELLULAR LOCATION: Membrane {ECO:0000256|ARBA:ARBA00004141}; Multi-pass membrane protein {ECO:0000256|ARBA:ARBA00004141}.
Rotaria sordida	A0A818N995	A0A818N995_9BILA	Uncharacterized protein	FNK824_LOCUS3429 JXQ802_LOCUS21745 SEV965_LOCUS13704	523	TRANSMEM 271..294; /note="Helical"; /evidence="ECO:0000256|SAM:Phobius"; TRANSMEM 335..359; /note="Helical"; /evidence="ECO:0000256|SAM:Phobius"; TRANSMEM 382..404; /note="Helical"; /evidence="ECO:0000256|SAM:Phobius"		SUBCELLULAR LOCATION: Membrane {ECO:0000256|ARBA:ARBA00004141}; Multi-pass membrane protein {ECO:0000256|ARBA:ARBA00004141}.
Rotaria sordida	A0A813SGS5	A0A813SGS5_9BILA	histone acetyltransferase (EC 2.3.1.48)	JXQ802_LOCUS3936 PYM288_LOCUS5202	1799
Rotaria sordida	A0A813ST70	A0A813ST70_9BILA	histone acetyltransferase (EC 2.3.1.48)	JXQ802_LOCUS4179	1800
Rotaria sordida	A0A813VSG1	A0A813VSG1_9BILA	histone acetyltransferase (EC 2.3.1.48)	FNK824_LOCUS33872 JBS370_LOCUS26779 JXQ802_LOCUS16126 PYM288_LOCUS13388 SEV965_LOCUS3186 ZHD862_LOCUS4407	73
Rotaria sordida	A0A814F8K6	A0A814F8K6_9BILA	histone acetyltransferase (EC 2.3.1.48)	JXQ802_LOCUS16298 PYM288_LOCUS13459	254
Rotaria sordida	A0A814MAS5	A0A814MAS5_9BILA	histone acetyltransferase (EC 2.3.1.48)	JXQ802_LOCUS27654 PYM288_LOCUS18389	85
Rotaria sordida	A0A815ANX9	A0A815ANX9_9BILA	histone acetyltransferase (EC 2.3.1.48)	JXQ802_LOCUS42807 PYM288_LOCUS27759	252
Rotaria sordida	A0A815DIH0	A0A815DIH0_9BILA	histone acetyltransferase (EC 2.3.1.48)	JXQ802_LOCUS29290 PYM288_LOCUS13587	1618
Rotaria sordida	A0A815DJK5	A0A815DJK5_9BILA	histone acetyltransferase (EC 2.3.1.48)	JXQ802_LOCUS29404	1620
Rotaria sordida	A0A815EER2	A0A815EER2_9BILA	histone acetyltransferase (EC 2.3.1.48)	JXQ802_LOCUS30015 PYM288_LOCUS19858	1835
Rotaria sordida	A0A815J6H1	A0A815J6H1_9BILA	histone acetyltransferase (EC 2.3.1.48)	JXQ802_LOCUS33362	728
Rotaria sordida	A0A815WCC9	A0A815WCC9_9BILA	histone acetyltransferase (EC 2.3.1.48)	FNK824_LOCUS28685 JXQ802_LOCUS57234 OTI717_LOCUS37430 PYM288_LOCUS40645	235
Rotaria sordida	A0A815ZTM5	A0A815ZTM5_9BILA	histone acetyltransferase (EC 2.3.1.48)	JXQ802_LOCUS46884 PYM288_LOCUS31064	1370
Rotaria sordida	A0A815ZVD7	A0A815ZVD7_9BILA	histone acetyltransferase (EC 2.3.1.48)	JXQ802_LOCUS46902 PYM288_LOCUS31076	1370
Rotaria sordida	A0A816FMD9	A0A816FMD9_9BILA	histone acetyltransferase (EC 2.3.1.48)	JXQ802_LOCUS56416 PYM288_LOCUS39852	395
Rotaria sordida	A0A813R5D5	A0A813R5D5_9BILA	Uncharacterized protein	JXQ802_LOCUS3031	528	TRANSMEM 509..527; /note="Helical"; /evidence="ECO:0000256|SAM:Phobius"
Rotaria sordida	A0A813UM01	A0A813UM01_9BILA	Uncharacterized protein	JXQ802_LOCUS2913 PYM288_LOCUS5965	528	TRANSMEM 509..527; /note="Helical"; /evidence="ECO:0000256|SAM:Phobius"
Rotaria sordida	A0A814HEY7	A0A814HEY7_9BILA	CUB domain-containing protein	JXQ802_LOCUS21419 PYM288_LOCUS15000	526
Rotaria sordida	A0A814P7V0	A0A814P7V0_9BILA	Uncharacterized protein	JXQ802_LOCUS29996 PYM288_LOCUS19839	535	TRANSMEM 516..533; /note="Helical"; /evidence="ECO:0000256|SAM:Phobius"
Rotaria sordida	A0A814S1U9	A0A814S1U9_9BILA	Uncharacterized protein	JXQ802_LOCUS21270	526
Rotaria sordida	A0A815GIK8	A0A815GIK8_9BILA	Uncharacterized protein	JXQ802_LOCUS31454 PYM288_LOCUS20657	533
Expanded HGs shared in Bdelloidea and Onychophora (Rotaria sordida as example)
Organism	Entry	Entry Name	Protein names	Gene Names	Length	Transmembrane	Intramembrane	Subcellular location [CC]	Topological domain
Rotaria sordida	A0A813MR96	A0A813MR96_9BILA	BTB domain-containing protein	JXQ802_LOCUS108 PYM288_LOCUS964	867
Rotaria sordida	A0A813MRA0	A0A813MRA0_9BILA	BTB domain-containing protein	JXQ802_LOCUS3	867
Rotaria sordida	A0A813NAW3	A0A813NAW3_9BILA	BTB domain-containing protein	JXQ802_LOCUS635	347
Rotaria sordida	A0A813ND71	A0A813ND71_9BILA	BTB domain-containing protein	JXQ802_LOCUS533	347
Rotaria sordida	A0A813PFJ5	A0A813PFJ5_9BILA	BTB domain-containing protein	JXQ802_LOCUS1737	665
Rotaria sordida	A0A813QD64	A0A813QD64_9BILA	BTB domain-containing protein	JXQ802_LOCUS2427 PYM288_LOCUS3009	376
Rotaria sordida	A0A813QET1	A0A813QET1_9BILA	BTB domain-containing protein	JXQ802_LOCUS2486	396
Rotaria sordida	A0A813RVU9	A0A813RVU9_9BILA	BTB domain-containing protein	JXQ802_LOCUS3510 PYM288_LOCUS3354	678
Rotaria sordida	A0A813RW52	A0A813RW52_9BILA	BTB domain-containing protein	JXQ802_LOCUS3571	678
Rotaria sordida	A0A813SYR5	A0A813SYR5_9BILA	BTB domain-containing protein	JXQ802_LOCUS1680 PYM288_LOCUS4611	665
Rotaria sordida	A0A813URL8	A0A813URL8_9BILA	BTB domain-containing protein	JXQ802_LOCUS34165 PYM288_LOCUS8907 RFH988_LOCUS5255 SEV965_LOCUS6285 ZHD862_LOCUS18213	645
Rotaria sordida	A0A814DC53	A0A814DC53_9BILA	BTB domain-containing protein	JXQ802_LOCUS22404 OTI717_LOCUS2160 PYM288_LOCUS1617 RFH988_LOCUS11841	646
Rotaria sordida	A0A814EEN3	A0A814EEN3_9BILA	BTB domain-containing protein	JXQ802_LOCUS15513 PYM288_LOCUS12978	637
Rotaria sordida	A0A814EFB2	A0A814EFB2_9BILA	BTB domain-containing protein	JXQ802_LOCUS16581 JXQ802_LOCUS16653 PYM288_LOCUS13134	687
Rotaria sordida	A0A814G367	A0A814G367_9BILA	BTB domain-containing protein	JXQ802_LOCUS13662 PYM288_LOCUS12062	704
Rotaria sordida	A0A814H066	A0A814H066_9BILA	BTB domain-containing protein	JXQ802_LOCUS25164 PYM288_LOCUS14747	596
Rotaria sordida	A0A814IVA9	A0A814IVA9_9BILA	BTB domain-containing protein	JXQ802_LOCUS15538	637
Rotaria sordida	A0A814LBX8	A0A814LBX8_9BILA	BTB domain-containing protein	JXQ802_LOCUS17309 PYM288_LOCUS13953	585
Rotaria sordida	A0A814LFZ0	A0A814LFZ0_9BILA	BTB domain-containing protein	JXQ802_LOCUS17389	585
Rotaria sordida	A0A814QSA9	A0A814QSA9_9BILA	BTB domain-containing protein	JXQ802_LOCUS20336 PYM288_LOCUS11217	749
Rotaria sordida	A0A814RC04	A0A814RC04_9BILA	BTB domain-containing protein	JXQ802_LOCUS20745	750
Rotaria sordida	A0A814TR74	A0A814TR74_9BILA	BTB domain-containing protein	JXQ802_LOCUS22288	646
Rotaria sordida	A0A814Y460	A0A814Y460_9BILA	BTB domain-containing protein	JXQ802_LOCUS25593	575
Rotaria sordida	A0A815JK62	A0A815JK62_9BILA	BTB domain-containing protein	FNK824_LOCUS9093 JXQ802_LOCUS50116 JXQ802_LOCUS50130 PYM288_LOCUS33976 PYM288_LOCUS33987 SEV965_LOCUS30597	607
Rotaria sordida	A0A815NAV1	A0A815NAV1_9BILA	BTB domain-containing protein	JXQ802_LOCUS36211 PYM288_LOCUS10207	635
Rotaria sordida	A0A815RC49	A0A815RC49_9BILA	BTB domain-containing protein	JXQ802_LOCUS38966 PYM288_LOCUS24923	614
Rotaria sordida	A0A815UCR6	A0A815UCR6_9BILA	BTB domain-containing protein	JXQ802_LOCUS41394 PYM288_LOCUS4355	741
Rotaria sordida	A0A815UJ41	A0A815UJ41_9BILA	BTB domain-containing protein	JXQ802_LOCUS41381	830
Rotaria sordida	A0A816G668	A0A816G668_9BILA	Uncharacterized protein	JXQ802_LOCUS57376	264
Rotaria sordida	A0A818Q8W5	A0A818Q8W5_9BILA	BTB domain-containing protein	JXQ802_LOCUS34357 OTI717_LOCUS8309 SEV965_LOCUS19974	588
Rotaria sordida	A0A818TR36	A0A818TR36_9BILA	BTB domain-containing protein	FNK824_LOCUS326 JBS370_LOCUS8602 JXQ802_LOCUS34159 OTI717_LOCUS4121 PYM288_LOCUS36491 RFH988_LOCUS5261 SEV965_LOCUS6291 ZHD862_LOCUS18207	68
Rotaria sordida	A0A819FRA1	A0A819FRA1_9BILA	BTB domain-containing protein	FNK824_LOCUS18951 JBS370_LOCUS17119 JXQ802_LOCUS35527 OTI717_LOCUS3681 RFH988_LOCUS20098 SEV965_LOCUS34209 ZHD862_LOCUS24664	635
Rotaria sordida	A0A813MUS8	A0A813MUS8_9BILA	Homeobox domain-containing protein	JBS370_LOCUS9225 JXQ802_LOCUS325 PYM288_LOCUS2381 ZHD862_LOCUS1729	288			SUBCELLULAR LOCATION: Nucleus {ECO:0000256|ARBA:ARBA00004123, ECO:0000256|PROSITE-ProRule:PRU00108, ECO:0000256|RuleBase:RU000682}.
Rotaria sordida	A0A813NS66	A0A813NS66_9BILA	Homeobox domain-containing protein	JXQ802_LOCUS1283 PYM288_LOCUS1780	372			SUBCELLULAR LOCATION: Nucleus {ECO:0000256|ARBA:ARBA00004123, ECO:0000256|PROSITE-ProRule:PRU00108, ECO:0000256|RuleBase:RU000682}.
Rotaria sordida	A0A813NVK1	A0A813NVK1_9BILA	Homeobox domain-containing protein	JBS370_LOCUS8212 JXQ802_LOCUS1208 JXQ802_LOCUS1284 OTI717_LOCUS2968 PYM288_LOCUS1781 RFH988_LOCUS2701 ZHD862_LOCUS1858	226			SUBCELLULAR LOCATION: Nucleus {ECO:0000256|ARBA:ARBA00004123, ECO:0000256|PROSITE-ProRule:PRU00108, ECO:0000256|RuleBase:RU000682}.
Rotaria sordida	A0A813PZX9	A0A813PZX9_9BILA	Homeobox domain-containing protein	JXQ802_LOCUS9176 PYM288_LOCUS2503	409			SUBCELLULAR LOCATION: Nucleus {ECO:0000256|ARBA:ARBA00004123, ECO:0000256|PROSITE-ProRule:PRU00108, ECO:0000256|RuleBase:RU000682}.
Rotaria sordida	A0A813QWC3	A0A813QWC3_9BILA	Homeobox domain-containing protein	FNK824_LOCUS2583 JBS370_LOCUS3905 JXQ802_LOCUS3893 OTI717_LOCUS3209 RFH988_LOCUS2471 SEV965_LOCUS4503 ZHD862_LOCUS1495	264			SUBCELLULAR LOCATION: Nucleus {ECO:0000256|ARBA:ARBA00004123, ECO:0000256|PROSITE-ProRule:PRU00108, ECO:0000256|RuleBase:RU000682}.
Rotaria sordida	A0A813QWJ9	A0A813QWJ9_9BILA	Homeobox domain-containing protein	JXQ802_LOCUS14432 PYM288_LOCUS3295	325			SUBCELLULAR LOCATION: Nucleus {ECO:0000256|ARBA:ARBA00004123, ECO:0000256|PROSITE-ProRule:PRU00108, ECO:0000256|RuleBase:RU000682}.
Rotaria sordida	A0A813R0S3	A0A813R0S3_9BILA	Homeobox domain-containing protein	FNK824_LOCUS12629 JBS370_LOCUS17693 JXQ802_LOCUS2910 JXQ802_LOCUS3028 OTI717_LOCUS2732 PYM288_LOCUS5962 RFH988_LOCUS4369 SEV965_LOCUS1236 ZHD862_LOCUS958	173			SUBCELLULAR LOCATION: Nucleus {ECO:0000256|ARBA:ARBA00004123, ECO:0000256|PROSITE-ProRule:PRU00108, ECO:0000256|RuleBase:RU000682}.
Rotaria sordida	A0A813S1U7	A0A813S1U7_9BILA	Homeobox domain-containing protein	FNK824_LOCUS2584 JBS370_LOCUS3904 JXQ802_LOCUS3825 OTI717_LOCUS3210 PYM288_LOCUS6213 RFH988_LOCUS2472 SEV965_LOCUS4504 ZHD862_LOCUS1496	386			SUBCELLULAR LOCATION: Nucleus {ECO:0000256|ARBA:ARBA00004123, ECO:0000256|PROSITE-ProRule:PRU00108, ECO:0000256|RuleBase:RU000682}.
Rotaria sordida	A0A813S6K0	A0A813S6K0_9BILA	Homeobox domain-containing protein	JXQ802_LOCUS3824 PYM288_LOCUS6212	264			SUBCELLULAR LOCATION: Nucleus {ECO:0000256|ARBA:ARBA00004123, ECO:0000256|PROSITE-ProRule:PRU00108, ECO:0000256|RuleBase:RU000682}.
Rotaria sordida	A0A813SAI9	A0A813SAI9_9BILA	Homeobox domain-containing protein	JXQ802_LOCUS3894	386			SUBCELLULAR LOCATION: Nucleus {ECO:0000256|ARBA:ARBA00004123, ECO:0000256|PROSITE-ProRule:PRU00108, ECO:0000256|RuleBase:RU000682}.
Rotaria sordida	A0A813SQ06	A0A813SQ06_9BILA	Homeobox domain-containing protein	FNK824_LOCUS3792 JBS370_LOCUS8211 JXQ802_LOCUS1207 OTI717_LOCUS2969 RFH988_LOCUS2700 SEV965_LOCUS582 ZHD862_LOCUS1857	372			SUBCELLULAR LOCATION: Nucleus {ECO:0000256|ARBA:ARBA00004123, ECO:0000256|PROSITE-ProRule:PRU00108, ECO:0000256|RuleBase:RU000682}.
Rotaria sordida	A0A813UAL3	A0A813UAL3_9BILA	Homeobox domain-containing protein	JXQ802_LOCUS5401 PYM288_LOCUS6848	300			SUBCELLULAR LOCATION: Nucleus {ECO:0000256|ARBA:ARBA00004123, ECO:0000256|PROSITE-ProRule:PRU00108, ECO:0000256|RuleBase:RU000682}.
Rotaria sordida	A0A813W5B9	A0A813W5B9_9BILA	Homeobox domain-containing protein	FNK824_LOCUS12294 JBS370_LOCUS19737 JXQ802_LOCUS6705 PYM288_LOCUS7024 SEV965_LOCUS9699 ZHD862_LOCUS5823	210			SUBCELLULAR LOCATION: Nucleus {ECO:0000256|PROSITE-ProRule:PRU00108, ECO:0000256|RuleBase:RU000682}.
Rotaria sordida	A0A813W5P8	A0A813W5P8_9BILA	Homeobox domain-containing protein	JXQ802_LOCUS6564	210			SUBCELLULAR LOCATION: Nucleus {ECO:0000256|PROSITE-ProRule:PRU00108, ECO:0000256|RuleBase:RU000682}.
Rotaria sordida	A0A813X5I9	A0A813X5I9_9BILA	Homeobox domain-containing protein	FNK824_LOCUS4474 JXQ802_LOCUS14695 OTI717_LOCUS3692 PYM288_LOCUS8043 RFH988_LOCUS7069 SEV965_LOCUS3705	248			SUBCELLULAR LOCATION: Nucleus {ECO:0000256|ARBA:ARBA00004123, ECO:0000256|PROSITE-ProRule:PRU00108, ECO:0000256|RuleBase:RU000682}.
Rotaria sordida	A0A814AC74	A0A814AC74_9BILA	Homeobox domain-containing protein	FNK824_LOCUS25740 JBS370_LOCUS26149 JXQ802_LOCUS18106 JXQ802_LOCUS18415 PYM288_LOCUS9960 ZHD862_LOCUS15167	205			SUBCELLULAR LOCATION: Nucleus {ECO:0000256|PROSITE-ProRule:PRU00108, ECO:0000256|RuleBase:RU000682}.
Rotaria sordida	A0A814AHZ7	A0A814AHZ7_9BILA	Homeobox domain-containing protein	FNK824_LOCUS9984 JBS370_LOCUS4771 JXQ802_LOCUS2924 JXQ802_LOCUS3042 OTI717_LOCUS16244 PYM288_LOCUS5976 RFH988_LOCUS4371 SEV965_LOCUS6274 ZHD862_LOCUS963	245			SUBCELLULAR LOCATION: Nucleus {ECO:0000256|ARBA:ARBA00004123, ECO:0000256|PROSITE-ProRule:PRU00108, ECO:0000256|RuleBase:RU000682}.
Rotaria sordida	A0A814C1F4	A0A814C1F4_9BILA	Homeobox domain-containing protein	JXQ802_LOCUS16265 PYM288_LOCUS11339	300			SUBCELLULAR LOCATION: Nucleus {ECO:0000256|ARBA:ARBA00004123, ECO:0000256|PROSITE-ProRule:PRU00108, ECO:0000256|RuleBase:RU000682}.
Rotaria sordida	A0A814C4M6	A0A814C4M6_9BILA	Homeobox domain-containing protein	JXQ802_LOCUS10982 PYM288_LOCUS8442	272			SUBCELLULAR LOCATION: Nucleus {ECO:0000256|PROSITE-ProRule:PRU00108, ECO:0000256|RuleBase:RU000682}.
Rotaria sordida	A0A814CW74	A0A814CW74_9BILA	Homeobox domain-containing protein	JXQ802_LOCUS11378	272			SUBCELLULAR LOCATION: Nucleus {ECO:0000256|PROSITE-ProRule:PRU00108, ECO:0000256|RuleBase:RU000682}.
Rotaria sordida	A0A814DDW4	A0A814DDW4_9BILA	Uncharacterized protein	JBS370_LOCUS11770 JXQ802_LOCUS44061 PYM288_LOCUS17654 ZHD862_LOCUS10082	364			SUBCELLULAR LOCATION: Nucleus {ECO:0000256|ARBA:ARBA00004123, ECO:0000256|PROSITE-ProRule:PRU00108, ECO:0000256|RuleBase:RU000682}.
Rotaria sordida	A0A814DQV7	A0A814DQV7_9BILA	Homeobox domain-containing protein	FNK824_LOCUS19101 JBS370_LOCUS24424 JXQ802_LOCUS17187 JXQ802_LOCUS17567 OTI717_LOCUS8835 PYM288_LOCUS12426 RFH988_LOCUS16441 SEV965_LOCUS19319 ZHD862_LOCUS14625	306			SUBCELLULAR LOCATION: Nucleus {ECO:0000256|PROSITE-ProRule:PRU00108, ECO:0000256|RuleBase:RU000682}.
Rotaria sordida	A0A814GTW4	A0A814GTW4_9BILA	Homeobox domain-containing protein	JXQ802_LOCUS28413 PYM288_LOCUS14610	171			SUBCELLULAR LOCATION: Nucleus {ECO:0000256|ARBA:ARBA00004123, ECO:0000256|PROSITE-ProRule:PRU00108, ECO:0000256|RuleBase:RU000682}.
Rotaria sordida	A0A814H917	A0A814H917_9BILA	Homeobox domain-containing protein	JXQ802_LOCUS14442	249			SUBCELLULAR LOCATION: Nucleus {ECO:0000256|ARBA:ARBA00004123, ECO:0000256|PROSITE-ProRule:PRU00108, ECO:0000256|RuleBase:RU000682}.
Rotaria sordida	A0A814HCR2	A0A814HCR2_9BILA	Homeobox domain-containing protein	JBS370_LOCUS8057 JXQ802_LOCUS14482 RFH988_LOCUS13556 ZHD862_LOCUS23620	325			SUBCELLULAR LOCATION: Nucleus {ECO:0000256|ARBA:ARBA00004123, ECO:0000256|PROSITE-ProRule:PRU00108, ECO:0000256|RuleBase:RU000682}.
Rotaria sordida	A0A814HVZ8	A0A814HVZ8_9BILA	Homeobox domain-containing protein	FNK824_LOCUS10876 JXQ802_LOCUS20407 OTI717_LOCUS16749 PYM288_LOCUS15374 RFH988_LOCUS10724 SEV965_LOCUS10990	352			SUBCELLULAR LOCATION: Nucleus {ECO:0000256|PROSITE-ProRule:PRU00108, ECO:0000256|RuleBase:RU000682}.
Rotaria sordida	A0A814I7S6	A0A814I7S6_9BILA	Homeobox domain-containing protein	JXQ802_LOCUS20875 PYM288_LOCUS15660	343			SUBCELLULAR LOCATION: Nucleus {ECO:0000256|PROSITE-ProRule:PRU00108, ECO:0000256|RuleBase:RU000682}.
Rotaria sordida	A0A814K342	A0A814K342_9BILA	Homeobox domain-containing protein	JXQ802_LOCUS16447	306			SUBCELLULAR LOCATION: Nucleus {ECO:0000256|ARBA:ARBA00004123, ECO:0000256|PROSITE-ProRule:PRU00108, ECO:0000256|RuleBase:RU000682}.
Rotaria sordida	A0A814MIR6	A0A814MIR6_9BILA	Homeobox domain-containing protein	JBS370_LOCUS14203 JXQ802_LOCUS28088 PYM288_LOCUS18618 ZHD862_LOCUS24118	272			SUBCELLULAR LOCATION: Nucleus {ECO:0000256|ARBA:ARBA00004123, ECO:0000256|PROSITE-ProRule:PRU00108, ECO:0000256|RuleBase:RU000682}.
Rotaria sordida	A0A814PFY4	A0A814PFY4_9BILA	Homeobox domain-containing protein	JXQ802_LOCUS30005 PYM288_LOCUS19848	264			SUBCELLULAR LOCATION: Nucleus {ECO:0000256|ARBA:ARBA00004123, ECO:0000256|PROSITE-ProRule:PRU00108, ECO:0000256|RuleBase:RU000682}.
Rotaria sordida	A0A814PQI1	A0A814PQI1_9BILA	Visual system homeobox 2 (Ceh-10 homeodomain-containing homolog) (Homeobox protein CHX10)	JXQ802_LOCUS19603 PYM288_LOCUS14971	361			SUBCELLULAR LOCATION: Nucleus {ECO:0000256|ARBA:ARBA00004123, ECO:0000256|PROSITE-ProRule:PRU00108, ECO:0000256|RuleBase:RU000682}.
Rotaria sordida	A0A814QEJ8	A0A814QEJ8_9BILA	Homeobox domain-containing protein	JXQ802_LOCUS20029	344			SUBCELLULAR LOCATION: Nucleus {ECO:0000256|PROSITE-ProRule:PRU00108, ECO:0000256|RuleBase:RU000682}.
Rotaria sordida	A0A814QHG0	A0A814QHG0_9BILA	Homeobox domain-containing protein	JXQ802_LOCUS20118	351			SUBCELLULAR LOCATION: Nucleus {ECO:0000256|PROSITE-ProRule:PRU00108, ECO:0000256|RuleBase:RU000682}.
Rotaria sordida	A0A814RP01	A0A814RP01_9BILA	Visual system homeobox 2 (Ceh-10 homeodomain-containing homolog) (Homeobox protein CHX10)	JXQ802_LOCUS20985	357			SUBCELLULAR LOCATION: Nucleus {ECO:0000256|ARBA:ARBA00004123, ECO:0000256|PROSITE-ProRule:PRU00108, ECO:0000256|RuleBase:RU000682}.
Rotaria sordida	A0A814RZ72	A0A814RZ72_9BILA	Uncharacterized protein	JXQ802_LOCUS32927 PYM288_LOCUS21580	228			SUBCELLULAR LOCATION: Nucleus {ECO:0000256|ARBA:ARBA00004123, ECO:0000256|PROSITE-ProRule:PRU00108, ECO:0000256|RuleBase:RU000682}.
Rotaria sordida	A0A814V3S7	A0A814V3S7_9BILA	Homeobox domain-containing protein	JBS370_LOCUS12423 JXQ802_LOCUS25737 OTI717_LOCUS9535 PYM288_LOCUS15796 RFH988_LOCUS23656 ZHD862_LOCUS15277	171			SUBCELLULAR LOCATION: Nucleus {ECO:0000256|ARBA:ARBA00004123, ECO:0000256|PROSITE-ProRule:PRU00108, ECO:0000256|RuleBase:RU000682}.
Rotaria sordida	A0A814YCG2	A0A814YCG2_9BILA	Homeobox domain-containing protein	JXQ802_LOCUS25753	172			SUBCELLULAR LOCATION: Nucleus {ECO:0000256|ARBA:ARBA00004123, ECO:0000256|PROSITE-ProRule:PRU00108, ECO:0000256|RuleBase:RU000682}.
Rotaria sordida	A0A815BXX8	A0A815BXX8_9BILA	Homeobox domain-containing protein	JXQ802_LOCUS28245	272			SUBCELLULAR LOCATION: Nucleus {ECO:0000256|ARBA:ARBA00004123, ECO:0000256|PROSITE-ProRule:PRU00108, ECO:0000256|RuleBase:RU000682}.
Rotaria sordida	A0A815C2V3	A0A815C2V3_9BILA	Homeobox domain-containing protein	JXQ802_LOCUS28366	171			SUBCELLULAR LOCATION: Nucleus {ECO:0000256|ARBA:ARBA00004123, ECO:0000256|PROSITE-ProRule:PRU00108, ECO:0000256|RuleBase:RU000682}.
Rotaria sordida	A0A815EKR0	A0A815EKR0_9BILA	Homeobox domain-containing protein	FNK824_LOCUS18208 JBS370_LOCUS2723 JXQ802_LOCUS30059 JXQ802_LOCUS30113 OTI717_LOCUS17417 PYM288_LOCUS17223 RFH988_LOCUS29516 SEV965_LOCUS22470 ZHD862_LOCUS19887	159			SUBCELLULAR LOCATION: Nucleus {ECO:0000256|ARBA:ARBA00004123, ECO:0000256|PROSITE-ProRule:PRU00108, ECO:0000256|RuleBase:RU000682}.
Rotaria sordida	A0A815FS39	A0A815FS39_9BILA	Homeobox domain-containing protein	JXQ802_LOCUS30660	204			SUBCELLULAR LOCATION: Nucleus {ECO:0000256|PROSITE-ProRule:PRU00108, ECO:0000256|RuleBase:RU000682}.
Rotaria sordida	A0A815IR25	A0A815IR25_9BILA	Homeobox domain-containing protein	FNK824_LOCUS25975 JBS370_LOCUS29110 JXQ802_LOCUS30707 PYM288_LOCUS11989 RFH988_LOCUS28729 SEV965_LOCUS29956 ZHD862_LOCUS25681	203			SUBCELLULAR LOCATION: Nucleus {ECO:0000256|ARBA:ARBA00004123, ECO:0000256|PROSITE-ProRule:PRU00108, ECO:0000256|RuleBase:RU000682}.
Rotaria sordida	A0A815IYB1	A0A815IYB1_9BILA	Homeobox domain-containing protein	JXQ802_LOCUS33204	306			SUBCELLULAR LOCATION: Nucleus {ECO:0000256|ARBA:ARBA00004123, ECO:0000256|PROSITE-ProRule:PRU00108, ECO:0000256|RuleBase:RU000682}.
Rotaria sordida	A0A815J905	A0A815J905_9BILA	Uncharacterized protein	JXQ802_LOCUS33411 PYM288_LOCUS21827	227			SUBCELLULAR LOCATION: Nucleus {ECO:0000256|ARBA:ARBA00004123, ECO:0000256|PROSITE-ProRule:PRU00108, ECO:0000256|RuleBase:RU000682}.
Rotaria sordida	A0A815TBZ0	A0A815TBZ0_9BILA	Homeobox domain-containing protein	JXQ802_LOCUS40363 RFH988_LOCUS29998	358			SUBCELLULAR LOCATION: Nucleus {ECO:0000256|ARBA:ARBA00004123, ECO:0000256|PROSITE-ProRule:PRU00108, ECO:0000256|RuleBase:RU000682}.
Rotaria sordida	A0A815TCC6	A0A815TCC6_9BILA	Homeobox domain-containing protein	JXQ802_LOCUS40589 PYM288_LOCUS19286	358			SUBCELLULAR LOCATION: Nucleus {ECO:0000256|ARBA:ARBA00004123, ECO:0000256|PROSITE-ProRule:PRU00108, ECO:0000256|RuleBase:RU000682}.
Rotaria sordida	A0A815TJB0	A0A815TJB0_9BILA	Homeobox domain-containing protein	JXQ802_LOCUS40755	156			SUBCELLULAR LOCATION: Nucleus {ECO:0000256|PROSITE-ProRule:PRU00108, ECO:0000256|RuleBase:RU000682}.
Rotaria sordida	A0A815TL94	A0A815TL94_9BILA	Homeobox domain-containing protein	JXQ802_LOCUS40748	157			SUBCELLULAR LOCATION: Nucleus {ECO:0000256|PROSITE-ProRule:PRU00108, ECO:0000256|RuleBase:RU000682}.
Rotaria sordida	A0A815WNG2	A0A815WNG2_9BILA	Uncharacterized protein	FNK824_LOCUS23028 JXQ802_LOCUS38870 JXQ802_LOCUS43437 OTI717_LOCUS25198 PYM288_LOCUS24885 PYM288_LOCUS28254 RFH988_LOCUS36331 SEV965_LOCUS25083	303			SUBCELLULAR LOCATION: Nucleus {ECO:0000256|PROSITE-ProRule:PRU00108, ECO:0000256|RuleBase:RU000682}.
Rotaria sordida	A0A815Z259	A0A815Z259_9BILA	Homeobox domain-containing protein	JXQ802_LOCUS46036 PYM288_LOCUS30312	113			SUBCELLULAR LOCATION: Nucleus {ECO:0000256|ARBA:ARBA00004123, ECO:0000256|PROSITE-ProRule:PRU00108, ECO:0000256|RuleBase:RU000682}.
Rotaria sordida	A0A816CNS1	A0A816CNS1_9BILA	Homeobox domain-containing protein	JXQ802_LOCUS50969 PYM288_LOCUS34766	198			SUBCELLULAR LOCATION: Nucleus {ECO:0000256|ARBA:ARBA00004123, ECO:0000256|PROSITE-ProRule:PRU00108, ECO:0000256|RuleBase:RU000682}.
Rotaria sordida	A0A816GE57	A0A816GE57_9BILA	Uncharacterized protein	JXQ802_LOCUS58081	88
Rotaria sordida	A0A816GTJ6	A0A816GTJ6_9BILA	Homeobox domain-containing protein	JXQ802_LOCUS58837 PYM288_LOCUS42196	95			SUBCELLULAR LOCATION: Nucleus {ECO:0000256|PROSITE-ProRule:PRU00108, ECO:0000256|RuleBase:RU000682}.
Rotaria sordida	A0A819BFH2	A0A819BFH2_9BILA	Homeobox domain-containing protein	JBS370_LOCUS15020 JXQ802_LOCUS5357 ZHD862_LOCUS4981	300			SUBCELLULAR LOCATION: Nucleus {ECO:0000256|ARBA:ARBA00004123, ECO:0000256|PROSITE-ProRule:PRU00108, ECO:0000256|RuleBase:RU000682}.
Rotaria sordida	A0A813PKR3	A0A813PKR3_9BILA	BHLH domain-containing protein	JXQ802_LOCUS2266 PYM288_LOCUS2263	292
Rotaria sordida	A0A813QE76	A0A813QE76_9BILA	BHLH domain-containing protein	JBS370_LOCUS12686 JXQ802_LOCUS4336 PYM288_LOCUS5171 ZHD862_LOCUS594	154
Rotaria sordida	A0A813T099	A0A813T099_9BILA	BHLH domain-containing protein	JXQ802_LOCUS4396	156
Rotaria sordida	A0A813XLK2	A0A813XLK2_9BILA	BHLH domain-containing protein	JXQ802_LOCUS7861	336
Rotaria sordida	A0A813XY86	A0A813XY86_9BILA	BHLH domain-containing protein	JXQ802_LOCUS7903 PYM288_LOCUS8369	339
Rotaria sordida	A0A814DW02	A0A814DW02_9BILA	BHLH domain-containing protein	JBS370_LOCUS21087 JXQ802_LOCUS12092 JXQ802_LOCUS12127 OTI717_LOCUS15815 PYM288_LOCUS10892 RFH988_LOCUS14413 ZHD862_LOCUS14764	90
Rotaria sordida	A0A814EEI8	A0A814EEI8_9BILA	BHLH domain-containing protein	JXQ802_LOCUS12437	165
Rotaria sordida	A0A814ERS8	A0A814ERS8_9BILA	BHLH domain-containing protein	FNK824_LOCUS15345 JBS370_LOCUS14943 JXQ802_LOCUS35144 SEV965_LOCUS24896 ZHD862_LOCUS11108	132
Rotaria sordida	A0A814FIQ6	A0A814FIQ6_9BILA	BHLH domain-containing protein	FNK824_LOCUS30588 JXQ802_LOCUS13300 SEV965_LOCUS11355	211
Rotaria sordida	A0A814G4X1	A0A814G4X1_9BILA	BHLH domain-containing protein	JXQ802_LOCUS13687 PYM288_LOCUS11914	211
Rotaria sordida	A0A814GYB7	A0A814GYB7_9BILA	BHLH domain-containing protein	FNK824_LOCUS4035 JXQ802_LOCUS14238 PYM288_LOCUS8894 SEV965_LOCUS4878	223
Rotaria sordida	A0A814I2W7	A0A814I2W7_9BILA	BHLH domain-containing protein	JXQ802_LOCUS15052 PYM288_LOCUS5839	454
Rotaria sordida	A0A814I9A2	A0A814I9A2_9BILA	BHLH domain-containing protein	JXQ802_LOCUS21220 PYM288_LOCUS15693	129
Rotaria sordida	A0A814IEZ4	A0A814IEZ4_9BILA	BHLH domain-containing protein	JXQ802_LOCUS15236	454
Rotaria sordida	A0A814MK70	A0A814MK70_9BILA	BHLH domain-containing protein	JXQ802_LOCUS34624 PYM288_LOCUS18499	132
Rotaria sordida	A0A814RQV4	A0A814RQV4_9BILA	BHLH domain-containing protein	JXQ802_LOCUS32857 PYM288_LOCUS21461	271
Rotaria sordida	A0A814T6V6	A0A814T6V6_9BILA	BHLH domain-containing protein	JXQ802_LOCUS22068 JXQ802_LOCUS22923 PYM288_LOCUS10760	163
Rotaria sordida	A0A814V836	A0A814V836_9BILA	BHLH domain-containing protein	JXQ802_LOCUS23582 JXQ802_LOCUS23629 PYM288_LOCUS4893 RFH988_LOCUS8831 SEV965_LOCUS7776 ZHD862_LOCUS8173	111
Rotaria sordida	A0A814XTU1	A0A814XTU1_9BILA	BHLH domain-containing protein	JXQ802_LOCUS25405	244
Rotaria sordida	A0A814XY37	A0A814XY37_9BILA	BHLH domain-containing protein	JXQ802_LOCUS25475	244
Rotaria sordida	A0A814ZXN1	A0A814ZXN1_9BILA	BHLH domain-containing protein	JXQ802_LOCUS42241 PYM288_LOCUS27297	178
Rotaria sordida	A0A815E1E8	A0A815E1E8_9BILA	Heart- and neural crest derivatives-expressed protein 2 (Deciduum, heart, autonomic nervous system and neural crest derivatives-expressed protein 2)	FNK824_LOCUS29535 JXQ802_LOCUS45857 PYM288_LOCUS30171 SEV965_LOCUS29608	206
Rotaria sordida	A0A815I6S6	A0A815I6S6_9BILA	BHLH domain-containing protein	JXQ802_LOCUS32773	271
Rotaria sordida	A0A815KLA6	A0A815KLA6_9BILA	BHLH domain-containing protein	FNK824_LOCUS475 JBS370_LOCUS19570 JXQ802_LOCUS41081 JXQ802_LOCUS41095 OTI717_LOCUS22306 PYM288_LOCUS26359 PYM288_LOCUS26373 RFH988_LOCUS31762 SEV965_LOCUS31118 ZHD862_LOCUS28638	128
Rotaria sordida	A0A815NTM2	A0A815NTM2_9BILA	BHLH domain-containing protein	JXQ802_LOCUS37100 PYM288_LOCUS23840	208
Rotaria sordida	A0A815ULE2	A0A815ULE2_9BILA	BHLH domain-containing protein	JXQ802_LOCUS56021 PYM288_LOCUS39468	286
Rotaria sordida	A0A815UM04	A0A815UM04_9BILA	BHLH domain-containing protein	JXQ802_LOCUS56030 PYM288_LOCUS39479	286
Rotaria sordida	A0A815VCM5	A0A815VCM5_9BILA	BHLH domain-containing protein	JXQ802_LOCUS42081 PYM288_LOCUS27182	178
Rotaria sordida	A0A818LN24	A0A818LN24_9BILA	BHLH domain-containing protein	JBS370_LOCUS2805 JXQ802_LOCUS12473 PYM288_LOCUS4375 ZHD862_LOCUS4703	165
Rotaria sordida	A0A819IZL8	A0A819IZL8_9BILA	BHLH domain-containing protein	FNK824_LOCUS14522 JBS370_LOCUS21935 JXQ802_LOCUS43024 OTI717_LOCUS13637 PYM288_LOCUS27942 RFH988_LOCUS29982 SEV965_LOCUS21436 ZHD862_LOCUS21983	175
Rotaria sordida	A0A819ZLH1	A0A819ZLH1_9BILA	BHLH domain-containing protein	FNK824_LOCUS34779 JXQ802_LOCUS21084 RFH988_LOCUS23984 SEV965_LOCUS29851	131
Rotaria sordida	A0A814VRM5	A0A814VRM5_9BILA	Serpin domain-containing protein	JXQ802_LOCUS38003 PYM288_LOCUS24367	401
Rotaria sordida	A0A814ZZH8	A0A814ZZH8_9BILA	Serpin domain-containing protein	JXQ802_LOCUS26955	109
Rotaria sordida	A0A815A109	A0A815A109_9BILA	Serpin domain-containing protein	JXQ802_LOCUS26954	422
Rotaria sordida	A0A815A1G8	A0A815A1G8_9BILA	Serpin domain-containing protein	JXQ802_LOCUS26977	422
Rotaria sordida	A0A815CSC3	A0A815CSC3_9BILA	Serpin domain-containing protein	JXQ802_LOCUS28821 PYM288_LOCUS19187	384
Rotaria sordida	A0A815CUN3	A0A815CUN3_9BILA	Serpin domain-containing protein	JXQ802_LOCUS28867	357
Rotaria sordida	A0A815I2N5	A0A815I2N5_9BILA	Serpin domain-containing protein	JXQ802_LOCUS32544 PYM288_LOCUS21373	67
Rotaria sordida	A0A815J5A5	A0A815J5A5_9BILA	Serpin domain-containing protein	JXQ802_LOCUS49661 PYM288_LOCUS33545	137
Rotaria sordida	A0A815MB08	A0A815MB08_9BILA	Serpin domain-containing protein	FNK824_LOCUS29503 JBS370_LOCUS30597 JXQ802_LOCUS47028 OTI717_LOCUS6523 PYM288_LOCUS20136 RFH988_LOCUS32261 SEV965_LOCUS34440 ZHD862_LOCUS33728	425
Rotaria sordida	A0A815MID0	A0A815MID0_9BILA	Serpin domain-containing protein	JXQ802_LOCUS51801 JXQ802_LOCUS51805 PYM288_LOCUS35536 PYM288_LOCUS35541	56
Rotaria sordida	A0A815UWJ4	A0A815UWJ4_9BILA	Serpin domain-containing protein	JXQ802_LOCUS56472 PYM288_LOCUS39911	197
Rotaria sordida	A0A816BPV8	A0A816BPV8_9BILA	Serpin domain-containing protein	JXQ802_LOCUS49662	102
Rotaria sordida	A0A813YTF9	A0A813YTF9_9BILA	T-box domain-containing protein	JXQ802_LOCUS8566 PYM288_LOCUS6703	479			SUBCELLULAR LOCATION: Nucleus {ECO:0000256|ARBA:ARBA00004123, ECO:0000256|PROSITE-ProRule:PRU00201}.
Rotaria sordida	A0A813Z1K2	A0A813Z1K2_9BILA	T-box domain-containing protein	JBS370_LOCUS1476 JXQ802_LOCUS51342 PYM288_LOCUS9077 ZHD862_LOCUS5754	404			SUBCELLULAR LOCATION: Nucleus {ECO:0000256|ARBA:ARBA00004123, ECO:0000256|PROSITE-ProRule:PRU00201}.
Rotaria sordida	A0A814AD18	A0A814AD18_9BILA	T-box domain-containing protein	FNK824_LOCUS4200 JBS370_LOCUS7119 JXQ802_LOCUS13426 OTI717_LOCUS6784 PYM288_LOCUS10125 RFH988_LOCUS15645 SEV965_LOCUS4197 ZHD862_LOCUS15396	330			SUBCELLULAR LOCATION: Nucleus {ECO:0000256|ARBA:ARBA00004123, ECO:0000256|PROSITE-ProRule:PRU00201}.
Rotaria sordida	A0A814CJS0	A0A814CJS0_9BILA	T-box domain-containing protein	JXQ802_LOCUS10997 JXQ802_LOCUS11394 PYM288_LOCUS8457	415			SUBCELLULAR LOCATION: Nucleus {ECO:0000256|PROSITE-ProRule:PRU00201}.
Rotaria sordida	A0A814FLT7	A0A814FLT7_9BILA	T-box domain-containing protein	JXQ802_LOCUS13365	330			SUBCELLULAR LOCATION: Nucleus {ECO:0000256|ARBA:ARBA00004123, ECO:0000256|PROSITE-ProRule:PRU00201}.
Rotaria sordida	A0A814FTN1	A0A814FTN1_9BILA	T-box domain-containing protein	FNK824_LOCUS4199 JBS370_LOCUS7118 JXQ802_LOCUS13366 JXQ802_LOCUS13427 OTI717_LOCUS6785 PYM288_LOCUS10126 RFH988_LOCUS15644 SEV965_LOCUS4198 ZHD862_LOCUS15395	424			SUBCELLULAR LOCATION: Nucleus {ECO:0000256|ARBA:ARBA00004123, ECO:0000256|PROSITE-ProRule:PRU00201}.
Rotaria sordida	A0A814LMW9	A0A814LMW9_9BILA	T-box domain-containing protein	JXQ802_LOCUS17528	465			SUBCELLULAR LOCATION: Nucleus {ECO:0000256|ARBA:ARBA00004123, ECO:0000256|PROSITE-ProRule:PRU00201}.
Rotaria sordida	A0A814M617	A0A814M617_9BILA	T-box domain-containing protein	JXQ802_LOCUS17825 PYM288_LOCUS12588	465			SUBCELLULAR LOCATION: Nucleus {ECO:0000256|ARBA:ARBA00004123, ECO:0000256|PROSITE-ProRule:PRU00201}.
Rotaria sordida	A0A814QLU0	A0A814QLU0_9BILA	T-box domain-containing protein	FNK824_LOCUS22928 JXQ802_LOCUS27078 PYM288_LOCUS10564 SEV965_LOCUS16980	487			SUBCELLULAR LOCATION: Nucleus {ECO:0000256|ARBA:ARBA00004123, ECO:0000256|PROSITE-ProRule:PRU00201}.
Rotaria sordida	A0A814UGJ6	A0A814UGJ6_9BILA	T-box domain-containing protein	FNK824_LOCUS22500 JBS370_LOCUS10128 JXQ802_LOCUS37704 OTI717_LOCUS22423 PYM288_LOCUS24193 RFH988_LOCUS20213 SEV965_LOCUS19818 ZHD862_LOCUS19531	429			SUBCELLULAR LOCATION: Nucleus {ECO:0000256|PROSITE-ProRule:PRU00201}.
Rotaria sordida	A0A814UU88	A0A814UU88_9BILA	T-box domain-containing protein	JXQ802_LOCUS23273 PYM288_LOCUS15601	428			SUBCELLULAR LOCATION: Nucleus {ECO:0000256|PROSITE-ProRule:PRU00201}.
Rotaria sordida	A0A814UUS7	A0A814UUS7_9BILA	T-box domain-containing protein	JXQ802_LOCUS23312	428			SUBCELLULAR LOCATION: Nucleus {ECO:0000256|PROSITE-ProRule:PRU00201}.
Rotaria sordida	A0A814UYU8	A0A814UYU8_9BILA	T-box domain-containing protein	JXQ802_LOCUS23272 JXQ802_LOCUS23311	253			SUBCELLULAR LOCATION: Nucleus {ECO:0000256|ARBA:ARBA00004123, ECO:0000256|PROSITE-ProRule:PRU00201}.
Rotaria sordida	A0A814Y4B9	A0A814Y4B9_9BILA	T-box domain-containing protein	JXQ802_LOCUS40668 PYM288_LOCUS26082	571			SUBCELLULAR LOCATION: Nucleus {ECO:0000256|ARBA:ARBA00004123, ECO:0000256|PROSITE-ProRule:PRU00201}.
Rotaria sordida	A0A815A4W1	A0A815A4W1_9BILA	T-box domain-containing protein	JBS370_LOCUS15600 JXQ802_LOCUS27049 ZHD862_LOCUS23141	487			SUBCELLULAR LOCATION: Nucleus {ECO:0000256|ARBA:ARBA00004123, ECO:0000256|PROSITE-ProRule:PRU00201}.
Rotaria sordida	A0A815L8W7	A0A815L8W7_9BILA	T-box domain-containing protein	JXQ802_LOCUS50992 PYM288_LOCUS34785	365			SUBCELLULAR LOCATION: Nucleus {ECO:0000256|ARBA:ARBA00004123, ECO:0000256|PROSITE-ProRule:PRU00201}.
Rotaria sordida	A0A815M226	A0A815M226_9BILA	T-box domain-containing protein	FNK824_LOCUS21222 JXQ802_LOCUS40658 PYM288_LOCUS26059 SEV965_LOCUS32015	569			SUBCELLULAR LOCATION: Nucleus {ECO:0000256|ARBA:ARBA00004123, ECO:0000256|PROSITE-ProRule:PRU00201}.
Rotaria sordida	A0A816CXB7	A0A816CXB7_9BILA	T-box domain-containing protein	JXQ802_LOCUS51341 PYM288_LOCUS9076	141			SUBCELLULAR LOCATION: Nucleus {ECO:0000256|PROSITE-ProRule:PRU00201}.
Rotaria sordida	A0A816GEN8	A0A816GEN8_9BILA	T-box domain-containing protein	JXQ802_LOCUS57924 PYM288_LOCUS41319	310			SUBCELLULAR LOCATION: Nucleus {ECO:0000256|PROSITE-ProRule:PRU00201}.
Rotaria sordida	A0A818QSX6	A0A818QSX6_9BILA	T-box domain-containing protein	JBS370_LOCUS5962 JXQ802_LOCUS8623 ZHD862_LOCUS3315	479			SUBCELLULAR LOCATION: Nucleus {ECO:0000256|ARBA:ARBA00004123, ECO:0000256|PROSITE-ProRule:PRU00201}.
Rotaria sordida	A0A813RBS0	A0A813RBS0_9BILA	Poly [ADP-ribose] polymerase (PARP) (EC 2.4.2.-)	JXQ802_LOCUS29492 PYM288_LOCUS3505	319
Rotaria sordida	A0A813RS40	A0A813RS40_9BILA	Poly [ADP-ribose] polymerase (PARP) (EC 2.4.2.-)	JXQ802_LOCUS3419 PYM288_LOCUS6352	826
Rotaria sordida	A0A813RZV5	A0A813RZV5_9BILA	Poly [ADP-ribose] polymerase (PARP) (EC 2.4.2.-)	JXQ802_LOCUS3618	825
Rotaria sordida	A0A813W415	A0A813W415_9BILA	Poly [ADP-ribose] polymerase (PARP) (EC 2.4.2.-)	JXQ802_LOCUS13327 PYM288_LOCUS6997	224
Rotaria sordida	A0A813WBC7	A0A813WBC7_9BILA	Poly [ADP-ribose] polymerase (PARP) (EC 2.4.2.-)	JXQ802_LOCUS8992 PYM288_LOCUS7258	406
Rotaria sordida	A0A813WQX4	A0A813WQX4_9BILA	Poly [ADP-ribose] polymerase (PARP) (EC 2.4.2.-)	JXQ802_LOCUS7182	200
Rotaria sordida	A0A813X098	A0A813X098_9BILA	Poly [ADP-ribose] polymerase (PARP) (EC 2.4.2.-)	JXQ802_LOCUS7430	306
Rotaria sordida	A0A813XFC5	A0A813XFC5_9BILA	Poly [ADP-ribose] polymerase (PARP) (EC 2.4.2.-)	JXQ802_LOCUS7877	510
Rotaria sordida	A0A813Y552	A0A813Y552_9BILA	Poly [ADP-ribose] polymerase (PARP) (EC 2.4.2.-)	JXQ802_LOCUS7920 PYM288_LOCUS8386	510
Rotaria sordida	A0A813ZQA7	A0A813ZQA7_9BILA	Poly [ADP-ribose] polymerase (PARP) (EC 2.4.2.-)	JXQ802_LOCUS9238	406
Rotaria sordida	A0A813ZUG6	A0A813ZUG6_9BILA	Poly [ADP-ribose] polymerase (PARP) (EC 2.4.2.-)	JXQ802_LOCUS16664 PYM288_LOCUS13145 RFH988_LOCUS9122	343
Rotaria sordida	A0A814FQ76	A0A814FQ76_9BILA	Poly [ADP-ribose] polymerase (PARP) (EC 2.4.2.-)	JXQ802_LOCUS13389	224
Rotaria sordida	A0A814G8F3	A0A814G8F3_9BILA	Poly [ADP-ribose] polymerase (PARP) (EC 2.4.2.-)	JXQ802_LOCUS17909 PYM288_LOCUS14098	950
Rotaria sordida	A0A814M3S3	A0A814M3S3_9BILA	Poly [ADP-ribose] polymerase (PARP) (EC 2.4.2.-)	JXQ802_LOCUS17862	875
Rotaria sordida	A0A814RBR2	A0A814RBR2_9BILA	Poly [ADP-ribose] polymerase (PARP) (EC 2.4.2.-)	JXQ802_LOCUS32303 PYM288_LOCUS21255	348
Rotaria sordida	A0A814TR13	A0A814TR13_9BILA	Poly [ADP-ribose] polymerase (PARP) (EC 2.4.2.-)	JXQ802_LOCUS35550 PYM288_LOCUS22913	335
Rotaria sordida	A0A814WA15	A0A814WA15_9BILA	Poly [ADP-ribose] polymerase (PARP) (EC 2.4.2.-)	JXQ802_LOCUS38715 PYM288_LOCUS24796	97
Rotaria sordida	A0A814WCK9	A0A814WCK9_9BILA	Poly [ADP-ribose] polymerase (PARP) (EC 2.4.2.-)	JXQ802_LOCUS24385 PYM288_LOCUS16857	306
Rotaria sordida	A0A815DRT4	A0A815DRT4_9BILA	PARP	JXQ802_LOCUS29547	288
Rotaria sordida	A0A815F8B2	A0A815F8B2_9BILA	Poly [ADP-ribose] polymerase (PARP) (EC 2.4.2.-)	JXQ802_LOCUS46732 PYM288_LOCUS30939	149
Rotaria sordida	A0A815LNT8	A0A815LNT8_9BILA	Poly [ADP-ribose] polymerase (PARP) (EC 2.4.2.-)	JXQ802_LOCUS35280 JXQ802_LOCUS38042 PYM288_LOCUS21868	1004
Rotaria sordida	A0A815NBK4	A0A815NBK4_9BILA	Poly [ADP-ribose] polymerase (PARP) (EC 2.4.2.-)	JXQ802_LOCUS52088 JXQ802_LOCUS52095 PYM288_LOCUS35809 PYM288_LOCUS35816	126
Rotaria sordida	A0A815NBN9	A0A815NBN9_9BILA	Poly [ADP-ribose] polymerase (PARP) (EC 2.4.2.-)	JXQ802_LOCUS36665 PYM288_LOCUS23585	635
Rotaria sordida	A0A815RAY0	A0A815RAY0_9BILA	Poly [ADP-ribose] polymerase (PARP) (EC 2.4.2.-)	JXQ802_LOCUS38934 PYM288_LOCUS24907	525
Rotaria sordida	A0A815S0W8	A0A815S0W8_9BILA	Poly [ADP-ribose] polymerase (PARP) (EC 2.4.2.-)	JXQ802_LOCUS39463 PYM288_LOCUS25242	1053
Rotaria sordida	A0A815T6U9	A0A815T6U9_9BILA	Poly [ADP-ribose] polymerase (PARP) (EC 2.4.2.-)	JXQ802_LOCUS40455	1512
Rotaria sordida	A0A815TF89	A0A815TF89_9BILA	Poly [ADP-ribose] polymerase (PARP) (EC 2.4.2.-)	JXQ802_LOCUS55265 PYM288_LOCUS38744	484
Rotaria sordida	A0A815THV3	A0A815THV3_9BILA	Poly [ADP-ribose] polymerase	JXQ802_LOCUS40490 PYM288_LOCUS14568	1598
Rotaria sordida	A0A815V0H3	A0A815V0H3_9BILA	Poly [ADP-ribose] polymerase (PARP) (EC 2.4.2.-)	JXQ802_LOCUS41798 PYM288_LOCUS26953	1067
Rotaria sordida	A0A816EHW4	A0A816EHW4_9BILA	Macro domain-containing protein	JXQ802_LOCUS54021 PYM288_LOCUS37603	466
Rotaria sordida	A0A816EYZ8	A0A816EYZ8_9BILA	Poly [ADP-ribose] polymerase (PARP) (EC 2.4.2.-)	JXQ802_LOCUS55264 PYM288_LOCUS38743	455
Rotaria sordida	A0A818UD35	A0A818UD35_9BILA	Poly [ADP-ribose] polymerase (PARP) (EC 2.4.2.-)	FNK824_LOCUS9431 JBS370_LOCUS8890 JXQ802_LOCUS16591 OTI717_LOCUS1880 SEV965_LOCUS12263 ZHD862_LOCUS17528	343
Rotaria sordida	A0A813Q0I4	A0A813Q0I4_9BILA	Ubiquitin-like domain-containing protein	JXQ802_LOCUS2128	314			SUBCELLULAR LOCATION: Cytoplasm {ECO:0000256|ARBA:ARBA00004496}. Nucleus {ECO:0000256|ARBA:ARBA00004123}.
Rotaria sordida	A0A813QRH7	A0A813QRH7_9BILA	Ubiquitin-like domain-containing protein	JBS370_LOCUS10838 JXQ802_LOCUS2750 ZHD862_LOCUS2450	819
Rotaria sordida	A0A813QWQ8	A0A813QWQ8_9BILA	Ubiquitin-like domain-containing protein	FNK824_LOCUS2579 JBS370_LOCUS3909 JXQ802_LOCUS3820 JXQ802_LOCUS3889 OTI717_LOCUS3205 PYM288_LOCUS6208 RFH988_LOCUS2467 SEV965_LOCUS4499 ZHD862_LOCUS1491	157
Rotaria sordida	A0A813RET4	A0A813RET4_9BILA	Ubiquitin-like domain-containing protein	JXQ802_LOCUS2802 PYM288_LOCUS3707	819
Rotaria sordida	A0A813VK18	A0A813VK18_9BILA	Ubiquitin-like domain-containing protein	FNK824_LOCUS20586 JBS370_LOCUS12414 JXQ802_LOCUS8594 JXQ802_LOCUS8651 OTI717_LOCUS22367 PYM288_LOCUS6731 RFH988_LOCUS10853 SEV965_LOCUS4946 ZHD862_LOCUS3330	142			SUBCELLULAR LOCATION: Cytoplasm, cytosol {ECO:0000256|ARBA:ARBA00004514}.
Rotaria sordida	A0A813ZKW8	A0A813ZKW8_9BILA	Ubiquitin-like domain-containing protein	JXQ802_LOCUS12296 PYM288_LOCUS9484	264
Rotaria sordida	A0A814AJC0	A0A814AJC0_9BILA	NEDD8 (Neddylin) (Ubiquitin-like protein Nedd8)	JXQ802_LOCUS18463 JXQ802_LOCUS18502 OTI717_LOCUS21479 PYM288_LOCUS10223 RFH988_LOCUS14521	76
Rotaria sordida	A0A814C5I3	A0A814C5I3_9BILA	Ubiquitin-like domain-containing protein	JXQ802_LOCUS10879 PYM288_LOCUS8750	439
Rotaria sordida	A0A814C7I5	A0A814C7I5_9BILA	Ubiquitin-like domain-containing protein	JXQ802_LOCUS10918	439
Rotaria sordida	A0A814DGT4	A0A814DGT4_9BILA	Ubiquitin-like domain-containing protein	JXQ802_LOCUS11901 PYM288_LOCUS11243 RFH988_LOCUS2828 SEV965_LOCUS2827	250
Rotaria sordida	A0A814E085	A0A814E085_9BILA	Ubiquitin-like domain-containing protein	JXQ802_LOCUS12168	169
Rotaria sordida	A0A814FJQ9	A0A814FJQ9_9BILA	Ubiquitin-like domain-containing protein	JXQ802_LOCUS45216 PYM288_LOCUS13756	533
Rotaria sordida	A0A814SDU9	A0A814SDU9_9BILA	Uncharacterized protein	JXQ802_LOCUS21476 JXQ802_LOCUS21748 PYM288_LOCUS13033 RFH988_LOCUS22345	904			SUBCELLULAR LOCATION: Cytoplasm {ECO:0000256|ARBA:ARBA00004496}. Nucleus {ECO:0000256|ARBA:ARBA00004123}.
Rotaria sordida	A0A814VV31	A0A814VV31_9BILA	AN1-type zinc finger protein 4	JXQ802_LOCUS24022	905
Rotaria sordida	A0A814W342	A0A814W342_9BILA	AN1-type zinc finger protein 4	JXQ802_LOCUS24144	906
Rotaria sordida	A0A814Z631	A0A814Z631_9BILA	Ubiquitin-like domain-containing protein	JBS370_LOCUS12447 JXQ802_LOCUS26288 JXQ802_LOCUS26307 PYM288_LOCUS17580 ZHD862_LOCUS16959	307			SUBCELLULAR LOCATION: Cytoplasm {ECO:0000256|ARBA:ARBA00004496}. Nucleus {ECO:0000256|ARBA:ARBA00004123}.
Rotaria sordida	A0A815HHY5	A0A815HHY5_9BILA	Ubiquitin-like domain-containing protein	JXQ802_LOCUS48492 PYM288_LOCUS32473	100
Rotaria sordida	A0A815I409	A0A815I409_9BILA	Ubiquitin-like domain-containing protein	JBS370_LOCUS26611 JXQ802_LOCUS49001 PYM288_LOCUS32952 ZHD862_LOCUS27584	404
Rotaria sordida	A0A815IIY7	A0A815IIY7_9BILA	Ubiquitin-like domain-containing protein	JXQ802_LOCUS47001 PYM288_LOCUS11846 ZHD862_LOCUS31314	77
Rotaria sordida	A0A815RLA2	A0A815RLA2_9BILA	Large proline-rich protein BAG6 (BCL2-associated athanogene 6) (HLA-B-associated transcript 3)	JXQ802_LOCUS39198 PYM288_LOCUS4713	1499			SUBCELLULAR LOCATION: Nucleus {ECO:0000256|ARBA:ARBA00004123}. Secreted, extracellular exosome {ECO:0000256|ARBA:ARBA00004550}.
Rotaria sordida	A0A815SW44	A0A815SW44_9BILA	Ubiquitin-like domain-containing protein	JXQ802_LOCUS54961 PYM288_LOCUS38451	272
Rotaria sordida	A0A815VBF2	A0A815VBF2_9BILA	Ubiquitin-like domain-containing protein	JXQ802_LOCUS42041 PYM288_LOCUS27153	123			SUBCELLULAR LOCATION: Cytoplasm {ECO:0000256|ARBA:ARBA00004496}. Nucleus {ECO:0000256|ARBA:ARBA00004123}.
Rotaria sordida	A0A815VBP9	A0A815VBP9_9BILA	Ubiquitin-like domain-containing protein	JXQ802_LOCUS42049 PYM288_LOCUS27161	123			SUBCELLULAR LOCATION: Cytoplasm {ECO:0000256|ARBA:ARBA00004496}. Nucleus {ECO:0000256|ARBA:ARBA00004123}.
Rotaria sordida	A0A815Y1I9	A0A815Y1I9_9BILA	Ubiquitin-like domain-containing protein	JXQ802_LOCUS44615 PYM288_LOCUS29182	427
Rotaria sordida	A0A815YE58	A0A815YE58_9BILA	Ubiquitin-like domain-containing protein	JXQ802_LOCUS45082 PYM288_LOCUS29584	411
Rotaria sordida	A0A815YXP0	A0A815YXP0_9BILA	Ubiquitin-like domain-containing protein	JXQ802_LOCUS45688 PYM288_LOCUS12780	251
Rotaria sordida	A0A815ZJK5	A0A815ZJK5_9BILA	NEDD8 (Neddylin) (Ubiquitin-like protein Nedd8)	JBS370_LOCUS13007 JXQ802_LOCUS46458	77
Rotaria sordida	A0A816A1C4	A0A816A1C4_9BILA	Ubiquitin-like domain-containing protein	JXQ802_LOCUS47106 PYM288_LOCUS31251	423
Rotaria sordida	A0A816AK66	A0A816AK66_9BILA	Ubiquitin-like domain-containing protein	JXQ802_LOCUS47854 PYM288_LOCUS31906	417
Rotaria sordida	A0A816ALB1	A0A816ALB1_9BILA	Ubiquitin	JXQ802_LOCUS48078 PYM288_LOCUS32115	584
Rotaria sordida	A0A816AW64	A0A816AW64_9BILA	Ubiquitin-like domain-containing protein	JXQ802_LOCUS48480 PYM288_LOCUS32460	100
Rotaria sordida	A0A816B553	A0A816B553_9BILA	Ubiquitin	JXQ802_LOCUS48672 PYM288_LOCUS32635	567
Rotaria sordida	A0A819EX64	A0A819EX64_9BILA	Ubiquitin-ribosomal protein eL40 fusion protein	FNK824_LOCUS11961 FNK824_LOCUS17304 JBS370_LOCUS18307 JXQ802_LOCUS11626 JXQ802_LOCUS11826 JXQ802_LOCUS22192 JXQ802_LOCUS22435 OTI717_LOCUS21529 PYM288_LOCUS15149 PYM288_LOCUS6019 RFH988_LOCUS12762 RFH988_LOCUS15023 SEV965_LOCUS14203 SEV965_LOCUS17864 ZHD862_LOCUS10224 ZHD862_LOCUS15199	128			SUBCELLULAR LOCATION: Cytoplasm {ECO:0000256|ARBA:ARBA00004496}. Nucleus {ECO:0000256|ARBA:ARBA00004123}.
Rotaria sordida	A0A819N280	A0A819N280_9BILA	Ubiquitin-like domain-containing protein	JBS370_LOCUS25707 JXQ802_LOCUS26272 JXQ802_LOCUS26290 PYM288_LOCUS17564	307			SUBCELLULAR LOCATION: Cytoplasm {ECO:0000256|ARBA:ARBA00004496}. Nucleus {ECO:0000256|ARBA:ARBA00004123}.
Rotaria sordida	A0A814CJ19	A0A814CJ19_9BILA	Tubulin/FtsZ 2-layer sandwich domain-containing protein	JXQ802_LOCUS12625 PYM288_LOCUS11577	155			SUBCELLULAR LOCATION: Cytoplasm, cytoskeleton {ECO:0000256|ARBA:ARBA00004245}.
Rotaria sordida	A0A814DLE0	A0A814DLE0_9BILA	Tubulin beta chain	JXQ802_LOCUS18001 JXQ802_LOCUS18028 PYM288_LOCUS12357 RFH988_LOCUS10498 SEV965_LOCUS21642 ZHD862_LOCUS9108	433			SUBCELLULAR LOCATION: Cytoplasm, cytoskeleton {ECO:0000256|ARBA:ARBA00004245}.
Rotaria sordida	A0A814EJF3	A0A814EJF3_9BILA	Tubulin/FtsZ GTPase domain-containing protein	JXQ802_LOCUS12626 PYM288_LOCUS11578	225
Rotaria sordida	A0A814G601	A0A814G601_9BILA	Tubulin beta chain	JXQ802_LOCUS13712 PYM288_LOCUS12154	440			SUBCELLULAR LOCATION: Cytoplasm, cytoskeleton {ECO:0000256|ARBA:ARBA00004245}.
Rotaria sordida	A0A814TQU8	A0A814TQU8_9BILA	Tubulin beta chain	JXQ802_LOCUS35631 PYM288_LOCUS22989	445			SUBCELLULAR LOCATION: Cytoplasm, cytoskeleton {ECO:0000256|ARBA:ARBA00004245}.
Rotaria sordida	A0A815CRU5	A0A815CRU5_9BILA	Tubulin/FtsZ GTPase domain-containing protein	JXQ802_LOCUS28863 JXQ802_LOCUS28996 PYM288_LOCUS19215 PYM288_LOCUS19299	67
Rotaria sordida	A0A815EG29	A0A815EG29_9BILA	Tubulin beta chain	JXQ802_LOCUS30208 PYM288_LOCUS19949	445			SUBCELLULAR LOCATION: Cytoplasm, cytoskeleton {ECO:0000256|ARBA:ARBA00004245}.
Rotaria sordida	A0A815JT33	A0A815JT33_9BILA	Tubulin beta chain	JXQ802_LOCUS33518 PYM288_LOCUS34120	433			SUBCELLULAR LOCATION: Cytoplasm, cytoskeleton {ECO:0000256|ARBA:ARBA00004245}.
Rotaria sordida	A0A815S4W9	A0A815S4W9_9BILA	Tubulin/FtsZ 2-layer sandwich domain-containing protein	JXQ802_LOCUS54502 PYM288_LOCUS38041	205			SUBCELLULAR LOCATION: Cytoplasm, cytoskeleton {ECO:0000256|ARBA:ARBA00004245}.
Rotaria sordida	A0A815T7S1	A0A815T7S1_9BILA	Tubulin beta chain	JXQ802_LOCUS55171 PYM288_LOCUS38653	259			SUBCELLULAR LOCATION: Cytoplasm, cytoskeleton {ECO:0000256|ARBA:ARBA00004245}.
Rotaria sordida	A0A815UJP7	A0A815UJP7_9BILA	Tubulin/FtsZ GTPase domain-containing protein	JXQ802_LOCUS55980 PYM288_LOCUS39433	56
Rotaria sordida	A0A815VK03	A0A815VK03_9BILA	Tubulin/FtsZ 2-layer sandwich domain-containing protein	JXQ802_LOCUS56911 JXQ802_LOCUS56913 PYM288_LOCUS40329 PYM288_LOCUS40336	225			SUBCELLULAR LOCATION: Cytoplasm, cytoskeleton {ECO:0000256|ARBA:ARBA00004245}.
Rotaria sordida	A0A815VLR4	A0A815VLR4_9BILA	Tubulin/FtsZ GTPase domain-containing protein	JXQ802_LOCUS56912 JXQ802_LOCUS56914 PYM288_LOCUS40330 PYM288_LOCUS40337	85
Rotaria sordida	A0A815WDC9	A0A815WDC9_9BILA	Tubulin/FtsZ 2-layer sandwich domain-containing protein	JXQ802_LOCUS57664 PYM288_LOCUS41061	261			SUBCELLULAR LOCATION: Cytoplasm, cytoskeleton {ECO:0000256|ARBA:ARBA00004245}.
Rotaria sordida	A0A815WQN4	A0A815WQN4_9BILA	Tubulin/FtsZ 2-layer sandwich domain-containing protein	JXQ802_LOCUS57671 PYM288_LOCUS41066	222			SUBCELLULAR LOCATION: Cytoplasm, cytoskeleton {ECO:0000256|ARBA:ARBA00004245}.
Rotaria sordida	A0A815Y666	A0A815Y666_9BILA	Tubulin/FtsZ GTPase domain-containing protein	JXQ802_LOCUS58887 JXQ802_LOCUS58890 PYM288_LOCUS42245 PYM288_LOCUS42247	50
Rotaria sordida	A0A816GES4	A0A816GES4_9BILA	Tubulin beta chain	JXQ802_LOCUS58069 JXQ802_LOCUS58085 PYM288_LOCUS41460 PYM288_LOCUS41471	396			SUBCELLULAR LOCATION: Cytoplasm, cytoskeleton {ECO:0000256|ARBA:ARBA00004245}.
Rotaria sordida	A0A818T1F1	A0A818T1F1_9BILA	Tubulin beta chain	FNK824_LOCUS12105 FNK824_LOCUS13816 JBS370_LOCUS8175 JXQ802_LOCUS10884 JXQ802_LOCUS10923 JXQ802_LOCUS40496 OTI717_LOCUS24077 OTI717_LOCUS9980 PYM288_LOCUS25935 PYM288_LOCUS8755 RFH988_LOCUS7945 SEV965_LOCUS26477 SEV965_LOCUS5461 ZHD862_LOCUS29581 ZHD862_LOCUS6581	446			SUBCELLULAR LOCATION: Cytoplasm, cytoskeleton {ECO:0000256|ARBA:ARBA00004245}.
Rotaria sordida	A0A818Z6F6	A0A818Z6F6_9BILA	Tubulin beta chain	FNK824_LOCUS27150 JBS370_LOCUS27829 JXQ802_LOCUS46012 JXQ802_LOCUS46298 OTI717_LOCUS16208 PYM288_LOCUS19542 RFH988_LOCUS29017 SEV965_LOCUS31395 ZHD862_LOCUS33896	444			SUBCELLULAR LOCATION: Cytoplasm, cytoskeleton {ECO:0000256|ARBA:ARBA00004245}.
Rotaria sordida	A0A813PQ39	A0A813PQ39_9BILA	Cyclic nucleotide-binding domain-containing protein	JXQ802_LOCUS2376 OTI717_LOCUS10588 PYM288_LOCUS2958 RFH988_LOCUS1641 SEV965_LOCUS2930	627	TRANSMEM 72..92; /note="Helical"; /evidence="ECO:0000256|SAM:Phobius"; TRANSMEM 104..124; /note="Helical"; /evidence="ECO:0000256|SAM:Phobius"; TRANSMEM 153..170; /note="Helical"; /evidence="ECO:0000256|SAM:Phobius"; TRANSMEM 209..235; /note="Helical"; /evidence="ECO:0000256|SAM:Phobius"; TRANSMEM 255..275; /note="Helical"; /evidence="ECO:0000256|SAM:Phobius"; TRANSMEM 282..304; /note="Helical"; …		SUBCELLULAR LOCATION: Membrane {ECO:0000256|ARBA:ARBA00004141}; Multi-pass membrane protein {ECO:0000256|ARBA:ARBA00004141}.
Rotaria sordida	A0A813QD11	A0A813QD11_9BILA	Cyclic nucleotide-binding domain-containing protein	JXQ802_LOCUS2437	627	TRANSMEM 72..94; /note="Helical"; /evidence="ECO:0000256|SAM:Phobius"; TRANSMEM 209..235; /note="Helical"; /evidence="ECO:0000256|SAM:Phobius"; TRANSMEM 255..275; /note="Helical"; /evidence="ECO:0000256|SAM:Phobius"; TRANSMEM 282..304; /note="Helical"; /evidence="ECO:0000256|SAM:Phobius"		SUBCELLULAR LOCATION: Membrane {ECO:0000256|ARBA:ARBA00004141}; Multi-pass membrane protein {ECO:0000256|ARBA:ARBA00004141}.
Rotaria sordida	A0A813RXI1	A0A813RXI1_9BILA	Cyclic nucleotide-binding domain-containing protein	JXQ802_LOCUS3472 JXQ802_LOCUS3534 PYM288_LOCUS3316	767	TRANSMEM 144..164; /note="Helical"; /evidence="ECO:0000256|SAM:Phobius"; TRANSMEM 279..300; /note="Helical"; /evidence="ECO:0000256|SAM:Phobius"; TRANSMEM 361..386; /note="Helical"; /evidence="ECO:0000256|SAM:Phobius"		SUBCELLULAR LOCATION: Membrane {ECO:0000256|ARBA:ARBA00004141}; Multi-pass membrane protein {ECO:0000256|ARBA:ARBA00004141}.
Rotaria sordida	A0A813STM5	A0A813STM5_9BILA	Cyclic nucleotide-binding domain-containing protein	JXQ802_LOCUS4441 JXQ802_LOCUS4486 PYM288_LOCUS4167 RFH988_LOCUS2896 SEV965_LOCUS2325 ZHD862_LOCUS7061	661	TRANSMEM 128..149; /note="Helical"; /evidence="ECO:0000256|SAM:Phobius"; TRANSMEM 161..181; /note="Helical"; /evidence="ECO:0000256|SAM:Phobius"; TRANSMEM 209..226; /note="Helical"; /evidence="ECO:0000256|SAM:Phobius"; TRANSMEM 262..286; /note="Helical"; /evidence="ECO:0000256|SAM:Phobius"; TRANSMEM 306..327; /note="Helical"; /evidence="ECO:0000256|SAM:Phobius"; TRANSMEM 339..365; /note="Helical"…		SUBCELLULAR LOCATION: Membrane {ECO:0000256|ARBA:ARBA00004141}; Multi-pass membrane protein {ECO:0000256|ARBA:ARBA00004141}.
Rotaria sordida	A0A814BMJ2	A0A814BMJ2_9BILA	Cyclic nucleotide-binding domain-containing protein	JXQ802_LOCUS18858 PYM288_LOCUS11033	783	TRANSMEM 187..208; /note="Helical"; /evidence="ECO:0000256|SAM:Phobius"; TRANSMEM 220..240; /note="Helical"; /evidence="ECO:0000256|SAM:Phobius"; TRANSMEM 270..293; /note="Helical"; /evidence="ECO:0000256|SAM:Phobius"; TRANSMEM 327..348; /note="Helical"; /evidence="ECO:0000256|SAM:Phobius"; TRANSMEM 400..421; /note="Helical"; /evidence="ECO:0000256|SAM:Phobius"		SUBCELLULAR LOCATION: Membrane {ECO:0000256|ARBA:ARBA00004141}; Multi-pass membrane protein {ECO:0000256|ARBA:ARBA00004141}.
Rotaria sordida	A0A814I7W3	A0A814I7W3_9BILA	Cyclic nucleotide-binding domain-containing protein	FNK824_LOCUS6094 JXQ802_LOCUS18585 OTI717_LOCUS1718 SEV965_LOCUS11727	638	TRANSMEM 107..128; /note="Helical"; /evidence="ECO:0000256|SAM:Phobius"; TRANSMEM 140..160; /note="Helical"; /evidence="ECO:0000256|SAM:Phobius"; TRANSMEM 189..212; /note="Helical"; /evidence="ECO:0000256|SAM:Phobius"; TRANSMEM 241..264; /note="Helical"; /evidence="ECO:0000256|SAM:Phobius"; TRANSMEM 276..298; /note="Helical"; /evidence="ECO:0000256|SAM:Phobius"; TRANSMEM 318..344; /note="Helical"…		SUBCELLULAR LOCATION: Membrane {ECO:0000256|ARBA:ARBA00004141}; Multi-pass membrane protein {ECO:0000256|ARBA:ARBA00004141}.
Rotaria sordida	A0A814MUJ0	A0A814MUJ0_9BILA	Cyclic nucleotide-binding domain-containing protein	JXQ802_LOCUS18341 PYM288_LOCUS14559	638	TRANSMEM 107..128; /note="Helical"; /evidence="ECO:0000256|SAM:Phobius"; TRANSMEM 140..160; /note="Helical"; /evidence="ECO:0000256|SAM:Phobius"; TRANSMEM 241..265; /note="Helical"; /evidence="ECO:0000256|SAM:Phobius"; TRANSMEM 286..306; /note="Helical"; /evidence="ECO:0000256|SAM:Phobius"; TRANSMEM 326..349; /note="Helical"; /evidence="ECO:0000256|SAM:Phobius"		SUBCELLULAR LOCATION: Membrane {ECO:0000256|ARBA:ARBA00004141}; Multi-pass membrane protein {ECO:0000256|ARBA:ARBA00004141}.
Rotaria sordida	A0A815DJ94	A0A815DJ94_9BILA	Cyclic nucleotide-binding domain-containing protein	JXQ802_LOCUS45321 PYM288_LOCUS29765	773	TRANSMEM 240..259; /note="Helical"; /evidence="ECO:0000256|SAM:Phobius"; TRANSMEM 271..291; /note="Helical"; /evidence="ECO:0000256|SAM:Phobius"; TRANSMEM 376..394; /note="Helical"; /evidence="ECO:0000256|SAM:Phobius"; TRANSMEM 444..466; /note="Helical"; /evidence="ECO:0000256|SAM:Phobius"		SUBCELLULAR LOCATION: Membrane {ECO:0000256|ARBA:ARBA00004141}; Multi-pass membrane protein {ECO:0000256|ARBA:ARBA00004141}.
Rotaria sordida	A0A815LTM0	A0A815LTM0_9BILA	Cyclic nucleotide-binding domain-containing protein	JXQ802_LOCUS51418 PYM288_LOCUS35177	629	TRANSMEM 74..94; /note="Helical"; /evidence="ECO:0000256|SAM:Phobius"; TRANSMEM 106..126; /note="Helical"; /evidence="ECO:0000256|SAM:Phobius"; TRANSMEM 208..237; /note="Helical"; /evidence="ECO:0000256|SAM:Phobius"; TRANSMEM 257..277; /note="Helical"; /evidence="ECO:0000256|SAM:Phobius"; TRANSMEM 284..309; /note="Helical"; /evidence="ECO:0000256|SAM:Phobius"		SUBCELLULAR LOCATION: Membrane {ECO:0000256|ARBA:ARBA00004141}; Multi-pass membrane protein {ECO:0000256|ARBA:ARBA00004141}.
Rotaria sordida	A0A815M1K7	A0A815M1K7_9BILA	Cyclic nucleotide-binding domain-containing protein	JXQ802_LOCUS51424 PYM288_LOCUS35183	629	TRANSMEM 74..94; /note="Helical"; /evidence="ECO:0000256|SAM:Phobius"; TRANSMEM 106..126; /note="Helical"; /evidence="ECO:0000256|SAM:Phobius"; TRANSMEM 208..237; /note="Helical"; /evidence="ECO:0000256|SAM:Phobius"; TRANSMEM 257..277; /note="Helical"; /evidence="ECO:0000256|SAM:Phobius"; TRANSMEM 284..309; /note="Helical"; /evidence="ECO:0000256|SAM:Phobius"		SUBCELLULAR LOCATION: Membrane {ECO:0000256|ARBA:ARBA00004141}; Multi-pass membrane protein {ECO:0000256|ARBA:ARBA00004141}.
Rotaria sordida	A0A815SI70	A0A815SI70_9BILA	Cyclic nucleotide-binding domain-containing protein	JXQ802_LOCUS54789 PYM288_LOCUS38294	877	TRANSMEM 254..274; /note="Helical"; /evidence="ECO:0000256|SAM:Phobius"; TRANSMEM 286..308; /note="Helical"; /evidence="ECO:0000256|SAM:Phobius"; TRANSMEM 385..409; /note="Helical"; /evidence="ECO:0000256|SAM:Phobius"; TRANSMEM 459..481; /note="Helical"; /evidence="ECO:0000256|SAM:Phobius"		SUBCELLULAR LOCATION: Membrane {ECO:0000256|ARBA:ARBA00004141}; Multi-pass membrane protein {ECO:0000256|ARBA:ARBA00004141}.
Rotaria sordida	A0A819B4Q7	A0A819B4Q7_9BILA	Cyclic nucleotide-binding domain-containing protein	JXQ802_LOCUS18707 OTI717_LOCUS17483 RFH988_LOCUS19749	783	TRANSMEM 187..208; /note="Helical"; /evidence="ECO:0000256|SAM:Phobius"; TRANSMEM 220..240; /note="Helical"; /evidence="ECO:0000256|SAM:Phobius"; TRANSMEM 270..293; /note="Helical"; /evidence="ECO:0000256|SAM:Phobius"; TRANSMEM 327..348; /note="Helical"; /evidence="ECO:0000256|SAM:Phobius"; TRANSMEM 400..421; /note="Helical"; /evidence="ECO:0000256|SAM:Phobius"		SUBCELLULAR LOCATION: Membrane {ECO:0000256|ARBA:ARBA00004141}; Multi-pass membrane protein {ECO:0000256|ARBA:ARBA00004141}.
Rotaria sordida	A0A813N780	A0A813N780_9BILA	Tyramine beta-hydroxylase	JXQ802_LOCUS460 JXQ802_LOCUS562 PYM288_LOCUS839	599
Rotaria sordida	A0A814BMB3	A0A814BMB3_9BILA	XK-related protein	JXQ802_LOCUS37548 PYM288_LOCUS10904	1214	TRANSMEM 242..262; /note="Helical"; /evidence="ECO:0000256|RuleBase:RU910716"; TRANSMEM 274..298; /note="Helical"; /evidence="ECO:0000256|RuleBase:RU910716"; TRANSMEM 372..393; /note="Helical"; /evidence="ECO:0000256|RuleBase:RU910716"; TRANSMEM 462..481; /note="Helical"; /evidence="ECO:0000256|RuleBase:RU910716"; TRANSMEM 519..537; /note="Helical"; /evidence="ECO:0000256|RuleBase:RU910716"; TRAN…		SUBCELLULAR LOCATION: Membrane {ECO:0000256|ARBA:ARBA00004141, ECO:0000256|RuleBase:RU910716}; Multi-pass membrane protein {ECO:0000256|ARBA:ARBA00004141, ECO:0000256|RuleBase:RU910716}.
Rotaria sordida	A0A814MYE8	A0A814MYE8_9BILA	DOMON domain-containing protein	JXQ802_LOCUS28123 PYM288_LOCUS18768	551
Rotaria sordida	A0A814RE84	A0A814RE84_9BILA	DOMON domain-containing protein	JXQ802_LOCUS32330 PYM288_LOCUS21266	184
Rotaria sordida	A0A815HA19	A0A815HA19_9BILA	Copper type II ascorbate-dependent monooxygenase C-terminal domain-containing protein	JXQ802_LOCUS32126	243
Rotaria sordida	A0A815HKB4	A0A815HKB4_9BILA	Copper type II ascorbate-dependent monooxygenase C-terminal domain-containing protein	JXQ802_LOCUS32136	159
Rotaria sordida	A0A815HP48	A0A815HP48_9BILA	Copper type II ascorbate-dependent monooxygenase C-terminal domain-containing protein	JXQ802_LOCUS32388 PYM288_LOCUS18998	265
Rotaria sordida	A0A815JCG0	A0A815JCG0_9BILA	DOMON domain-containing protein	JXQ802_LOCUS33496 PYM288_LOCUS21842	604
Rotaria sordida	A0A815JY48	A0A815JY48_9BILA	Copper type II ascorbate-dependent monooxygenase N-terminal domain-containing protein	JXQ802_LOCUS50378 PYM288_LOCUS34204	291
Rotaria sordida	A0A815K407	A0A815K407_9BILA	DOMON domain-containing protein	JXQ802_LOCUS50379 PYM288_LOCUS34205	196
Rotaria sordida	A0A815QZ63	A0A815QZ63_9BILA	DOMON domain-containing protein	JXQ802_LOCUS38694 PYM288_LOCUS24788	545
Rotaria sordida	A0A815VAR3	A0A815VAR3_9BILA	DOMON domain-containing protein	JXQ802_LOCUS42408 PYM288_LOCUS27459	509
Rotaria sordida	A0A815VHM1	A0A815VHM1_9BILA	DOMON domain-containing protein	JXQ802_LOCUS42206 PYM288_LOCUS27281	536
Rotaria sordida	A0A815VIK3	A0A815VIK3_9BILA	Uncharacterized protein	JXQ802_LOCUS42339	974	TRANSMEM 20..45; /note="Helical"; /evidence="ECO:0000256|SAM:Phobius"; TRANSMEM 57..82; /note="Helical"; /evidence="ECO:0000256|SAM:Phobius"; TRANSMEM 102..120; /note="Helical"; /evidence="ECO:0000256|SAM:Phobius"; TRANSMEM 141..162; /note="Helical"; /evidence="ECO:0000256|SAM:Phobius"; TRANSMEM 198..215; /note="Helical"; /evidence="ECO:0000256|SAM:Phobius"; TRANSMEM 297..315; /note="Helical"; /e…
Rotaria sordida	A0A815VTC5	A0A815VTC5_9BILA	Uncharacterized protein	JXQ802_LOCUS42668 PYM288_LOCUS27621	925	TRANSMEM 20..45; /note="Helical"; /evidence="ECO:0000256|SAM:Phobius"; TRANSMEM 57..82; /note="Helical"; /evidence="ECO:0000256|SAM:Phobius"; TRANSMEM 102..120; /note="Helical"; /evidence="ECO:0000256|SAM:Phobius"; TRANSMEM 141..162; /note="Helical"; /evidence="ECO:0000256|SAM:Phobius"; TRANSMEM 198..215; /note="Helical"; /evidence="ECO:0000256|SAM:Phobius"; TRANSMEM 297..315; /note="Helical"; /e…
Rotaria sordida	A0A815W2B0	A0A815W2B0_9BILA	Uncharacterized protein	JXQ802_LOCUS42862 PYM288_LOCUS27817	450
Rotaria sordida	A0A816E011	A0A816E011_9BILA	Peptidylglycine monooxygenase	JXQ802_LOCUS53868 PYM288_LOCUS35727	335
Rotaria sordida	A0A816E966	A0A816E966_9BILA	Uncharacterized protein	JXQ802_LOCUS53873	311
Rotaria sordida	A0A816EFE0	A0A816EFE0_9BILA	DOMON domain-containing protein	FNK824_LOCUS28434 JXQ802_LOCUS53869 OTI717_LOCUS23510 PYM288_LOCUS35728	196
Rotaria sordida	A0A816EFH0	A0A816EFH0_9BILA	DOMON domain-containing protein	JXQ802_LOCUS53874	196
Rotaria sordida	A0A813WSX2	A0A813WSX2_9BILA	Uncharacterized protein	JXQ802_LOCUS10463 PYM288_LOCUS7589	353
Rotaria sordida	A0A814B136	A0A814B136_9BILA	Uncharacterized protein	JXQ802_LOCUS10059 ZHD862_LOCUS4668	353
Rotaria sordida	A0A814B7U5	A0A814B7U5_9BILA	Uncharacterized protein	JXQ802_LOCUS40734 PYM288_LOCUS10682	272
Rotaria sordida	A0A814CQI4	A0A814CQI4_9BILA	Uncharacterized protein	JXQ802_LOCUS45284 PYM288_LOCUS11726	248
Rotaria sordida	A0A814CRN5	A0A814CRN5_9BILA	Uncharacterized protein	JXQ802_LOCUS45283 PYM288_LOCUS11725	307
Rotaria sordida	A0A814MCX9	A0A814MCX9_9BILA	Uncharacterized protein	FNK824_LOCUS6322 JXQ802_LOCUS29969 PYM288_LOCUS18517 RFH988_LOCUS22664 SEV965_LOCUS19602	232
Rotaria sordida	A0A814MER8	A0A814MER8_9BILA	C2H2-type domain-containing protein	FNK824_LOCUS18685 JXQ802_LOCUS29787 JXQ802_LOCUS50891 OTI717_LOCUS23620 PYM288_LOCUS19712 PYM288_LOCUS34704 RFH988_LOCUS18104 SEV965_LOCUS13415	269
Rotaria sordida	A0A814QBX0	A0A814QBX0_9BILA	Uncharacterized protein	JXQ802_LOCUS20023	456
Rotaria sordida	A0A814WPI7	A0A814WPI7_9BILA	C2H2-type domain-containing protein	JXQ802_LOCUS45159 PYM288_LOCUS29657 ZHD862_LOCUS22849	269
Rotaria sordida	A0A814ZBW7	A0A814ZBW7_9BILA	Uncharacterized protein	JXQ802_LOCUS41747 PYM288_LOCUS26902	490
Rotaria sordida	A0A815DCE0	A0A815DCE0_9BILA	Uncharacterized protein	FNK824_LOCUS19634 JXQ802_LOCUS45158 PYM288_LOCUS29656 SEV965_LOCUS31529	216
Rotaria sordida	A0A815E2I7	A0A815E2I7_9BILA	Uncharacterized protein	FNK824_LOCUS18684 JXQ802_LOCUS29788 OTI717_LOCUS23619 PYM288_LOCUS19713 RFH988_LOCUS18105 SEV965_LOCUS13416	216
Rotaria sordida	A0A815GF84	A0A815GF84_9BILA	Uncharacterized protein	JXQ802_LOCUS47653 PYM288_LOCUS31741	215
Rotaria sordida	A0A815QQ60	A0A815QQ60_9BILA	Uncharacterized protein	JXQ802_LOCUS53511 PYM288_LOCUS37110	220
Rotaria sordida	A0A815UYS2	A0A815UYS2_9BILA	Uncharacterized protein	JXQ802_LOCUS41761 PYM288_LOCUS26916	502
Rotaria sordida	A0A815X0Z8	A0A815X0Z8_9BILA	Uncharacterized protein	JXQ802_LOCUS57752 PYM288_LOCUS41149	362
Rotaria sordida	A0A816CHU4	A0A816CHU4_9BILA	Uncharacterized protein	JXQ802_LOCUS50892 PYM288_LOCUS34705	216
Rotaria sordida	A0A818QPP6	A0A818QPP6_9BILA	Uncharacterized protein	JBS370_LOCUS6005 JXQ802_LOCUS30672 ZHD862_LOCUS9749	175
Expanded HGs shared in Nematoda and Onychophora (Caenorhabditis elegans as example)
Organism	Entry	Entry Name	Protein names	Gene Names	Length	Transmembrane	Intramembrane	Subcellular location [CC]	Topological domain
Caenorhabditis elegans	A0A0K3ARA3	A0A0K3ARA3_CAEEL	Protein kinase domain-containing protein	CELE_R151.1 R151.1	696	TRANSMEM 340..363; /note="Helical"; /evidence="ECO:0000256|SAM:Phobius"
Caenorhabditis elegans	A0A131MCZ4	A0A131MCZ4_CAEEL	G-protein coupled receptors family 1 profile domain-containing protein	frpr-4 C54A12.2 CELE_C54A12.2	362	TRANSMEM 12..32; /note="Helical"; /evidence="ECO:0000256|SAM:Phobius"; TRANSMEM 44..67; /note="Helical"; /evidence="ECO:0000256|SAM:Phobius"; TRANSMEM 87..108; /note="Helical"; /evidence="ECO:0000256|SAM:Phobius"; TRANSMEM 129..149; /note="Helical"; /evidence="ECO:0000256|SAM:Phobius"; TRANSMEM 174..207; /note="Helical"; /evidence="ECO:0000256|SAM:Phobius"; TRANSMEM 228..248; /note="Helical"; /ev…
Caenorhabditis elegans	A0A486WX37	A0A486WX37_CAEEL	G-protein coupled receptors family 1 profile domain-containing protein	frpr-15 CELE_K10C8.2 K10C8.2	444	TRANSMEM 36..56; /note="Helical"; /evidence="ECO:0000256|SAM:Phobius"; TRANSMEM 68..92; /note="Helical"; /evidence="ECO:0000256|SAM:Phobius"; TRANSMEM 112..133; /note="Helical"; /evidence="ECO:0000256|SAM:Phobius"; TRANSMEM 153..174; /note="Helical"; /evidence="ECO:0000256|SAM:Phobius"; TRANSMEM 212..235; /note="Helical"; /evidence="ECO:0000256|SAM:Phobius"; TRANSMEM 307..329; /note="Helical"; /e…
Caenorhabditis elegans	B9WRT9	B9WRT9_CAEEL	Papilin	mlt-11 CELE_W01F3.3 W01F3.3	3129
Caenorhabditis elegans	C0Z3L5	C0Z3L5_CAEEL	BPTI/Kunitz inhibitor domain-containing protein	CELE_Y43F8B.3 Y43F8B.3	1658
Caenorhabditis elegans	C7FZU0	C7FZU0_CAEEL	G-protein coupled receptors family 1 profile domain-containing protein	frpr-9 CELE_F53B7.2 F53B7.2	532	TRANSMEM 31..53; /note="Helical"; /evidence="ECO:0000256|SAM:Phobius"; TRANSMEM 65..92; /note="Helical"; /evidence="ECO:0000256|SAM:Phobius"; TRANSMEM 104..129; /note="Helical"; /evidence="ECO:0000256|SAM:Phobius"; TRANSMEM 150..170; /note="Helical"; /evidence="ECO:0000256|SAM:Phobius"; TRANSMEM 207..230; /note="Helical"; /evidence="ECO:0000256|SAM:Phobius"; TRANSMEM 308..330; /note="Helical"; /e…
Caenorhabditis elegans	D0FY26	D0FY26_CAEEL	G-protein coupled receptors family 1 profile domain-containing protein	frpr-5 C56A3.3 CELE_C56A3.3	493	TRANSMEM 51..76; /note="Helical"; /evidence="ECO:0000256|SAM:Phobius"; TRANSMEM 88..109; /note="Helical"; /evidence="ECO:0000256|SAM:Phobius"; TRANSMEM 134..158; /note="Helical"; /evidence="ECO:0000256|SAM:Phobius"; TRANSMEM 170..187; /note="Helical"; /evidence="ECO:0000256|SAM:Phobius"; TRANSMEM 224..247; /note="Helical"; /evidence="ECO:0000256|SAM:Phobius"; TRANSMEM 268..292; /note="Helical"; /…
Caenorhabditis elegans	F3NWW5	F3NWW5_CAEEL	Protein kinase domain-containing protein	kin-9 CELE_F08F1.1 F08F1.1	585	TRANSMEM 202..227; /note="Helical"; /evidence="ECO:0000256|SAM:Phobius"
Caenorhabditis elegans	F8Y417	F8Y417_CAEEL	BPTI/Kunitz inhibitor domain-containing protein	CELE_T21D12.7 T21D12.7	661
Caenorhabditis elegans	G3MU02	G3MU02_CAEEL	DEgenerin Like	acd-3 C27C12.5 CELE_C27C12.5	484	TRANSMEM 55..79; /note="Helical"; /evidence="ECO:0000256|SAM:Phobius"; TRANSMEM 357..384; /note="Helical"; /evidence="ECO:0000256|SAM:Phobius"		SUBCELLULAR LOCATION: Membrane {ECO:0000256|ARBA:ARBA00004141}; Multi-pass membrane protein {ECO:0000256|ARBA:ARBA00004141}.
Caenorhabditis elegans	G5EBJ3	G5EBJ3_CAEEL	BPTI/Kunitz inhibitor domain-containing protein	C54D10.10 CELE_C54D10.10	216
Caenorhabditis elegans	G5ED57	G5ED57_CAEEL	BPTI/Kunitz inhibitor domain-containing protein	CELE_F22E12.1 F22E12.1	763
Caenorhabditis elegans	G5ED65	VER1_CAEEL	Protein ver-1 (Vascular endothelial growth factor receptor related 1)	ver-1 T17A3.1	1083	TRANSMEM 736..756; /note="Helical"; /evidence="ECO:0000255"		SUBCELLULAR LOCATION: Cell membrane {ECO:0000305}; Single-pass type I membrane protein {ECO:0000305}.	TOPO_DOM 1..735; /note="Extracellular"; /evidence="ECO:0000255"; TOPO_DOM 757..1083; /note="Cytoplasmic"; /evidence="ECO:0000255"
Caenorhabditis elegans	G5EDT4	G5EDT4_CAEEL	IgGFc-binding protein-like	CELE_T01D3.6 T01D3.6	927			SUBCELLULAR LOCATION: Secreted {ECO:0000256|ARBA:ARBA00004613}.
Caenorhabditis elegans	G5EEB1	FPR18_CAEEL	FMRFamide peptide receptor frpr-18 (FLP2 receptor)	frpr-18 T19F4.1	432	TRANSMEM 9..29; /note="Helical; Name=1"; /evidence="ECO:0000255"; TRANSMEM 43..63; /note="Helical; Name=2"; /evidence="ECO:0000255"; TRANSMEM 85..105; /note="Helical; Name=3"; /evidence="ECO:0000255"; TRANSMEM 129..149; /note="Helical; Name=4"; /evidence="ECO:0000255"; TRANSMEM 177..197; /note="Helical; Name=5"; /evidence="ECO:0000255"; TRANSMEM 226..246; /note="Helical; Name=6"; /evidence="ECO:0…		SUBCELLULAR LOCATION: Cell membrane {ECO:0000255}; Multi-pass membrane protein {ECO:0000255}.	TOPO_DOM 1..8; /note="Extracellular"; /evidence="ECO:0000305"; TOPO_DOM 30..42; /note="Cytoplasmic"; /evidence="ECO:0000305"; TOPO_DOM 64..84; /note="Extracellular"; /evidence="ECO:0000305"; TOPO_DOM 106..128; /note="Cytoplasmic"; /evidence="ECO:0000305"; TOPO_DOM 150..176; /note="Extracellular"; /evidence="ECO:0000305"; TOPO_DOM 198..225; /note="Cytoplasmic"; /evidence="ECO:0000305"; TOPO_DOM 24…
Caenorhabditis elegans	G5EF34	G5EF34_CAEEL	Cysteine-rich motor neuron 1 protein-like	crm-1 B0024.14 CELE_B0024.14	966	TRANSMEM 833..854; /note="Helical"; /evidence="ECO:0000256|SAM:Phobius"
Caenorhabditis elegans	G5EG36	G5EG36_CAEEL	G-protein coupled receptors family 1 profile domain-containing protein (VRFamide receptor 1)	frpr-3 C26F1.6 CELE_C26F1.6	360	TRANSMEM 12..31; /note="Helical"; /evidence="ECO:0000256|SAM:Phobius"; TRANSMEM 43..63; /note="Helical"; /evidence="ECO:0000256|SAM:Phobius"; TRANSMEM 83..104; /note="Helical"; /evidence="ECO:0000256|SAM:Phobius"; TRANSMEM 125..142; /note="Helical"; /evidence="ECO:0000256|SAM:Phobius"; TRANSMEM 227..249; /note="Helical"; /evidence="ECO:0000256|SAM:Phobius"; TRANSMEM 269..288; /note="Helical"; /ev…
Caenorhabditis elegans	G5EGH5	G5EGH5_CAEEL	G-protein coupled receptors family 1 profile domain-containing protein	npr-40 CELE_Y70D2A.1 Y70D2A.1	439	TRANSMEM 40..62; /note="Helical"; /evidence="ECO:0000256|SAM:Phobius"; TRANSMEM 74..99; /note="Helical"; /evidence="ECO:0000256|SAM:Phobius"; TRANSMEM 111..134; /note="Helical"; /evidence="ECO:0000256|SAM:Phobius"; TRANSMEM 155..176; /note="Helical"; /evidence="ECO:0000256|SAM:Phobius"; TRANSMEM 218..239; /note="Helical"; /evidence="ECO:0000256|SAM:Phobius"; TRANSMEM 269..294; /note="Helical"; /e…
Caenorhabditis elegans	G5EGI5	G5EGI5_CAEEL	FLR-1	flr-1 CELE_F02D10.5 F02D10.5	638	TRANSMEM 44..66; /note="Helical"; /evidence="ECO:0000256|SAM:Phobius"		SUBCELLULAR LOCATION: Membrane {ECO:0000256|ARBA:ARBA00004141}; Multi-pass membrane protein {ECO:0000256|ARBA:ARBA00004141}.
Caenorhabditis elegans	I2HAB0	I2HAB0_CAEEL	BPTI/Kunitz inhibitor domain-containing protein	C49H3.16 CELE_C49H3.16	206
Caenorhabditis elegans	O01635	ASIC1_CAEEL	Degenerin-like protein asic-1 (Acid-sensing/amiloride-sensitive ion channel protein 1)	asic-1 ZK770.1	823	TRANSMEM 39..59; /note="Helical"; /evidence="ECO:0000255"; TRANSMEM 768..788; /note="Helical"; /evidence="ECO:0000255"		SUBCELLULAR LOCATION: Cell membrane {ECO:0000250|UniProtKB:Q1XA76}; Multi-pass membrane protein {ECO:0000250|UniProtKB:Q1XA76}.	TOPO_DOM 1..38; /note="Cytoplasmic"; /evidence="ECO:0000255"; TOPO_DOM 60..767; /note="Extracellular"; /evidence="ECO:0000255"; TOPO_DOM 789..795; /note="Cytoplasmic"; /evidence="ECO:0000255"
Caenorhabditis elegans	O01664	O01664_CAEEL	DEgenerin Like	acd-5 CELE_T28F2.7 T28F2.7	714	TRANSMEM 134..160; /note="Helical"; /evidence="ECO:0000256|SAM:Phobius"; TRANSMEM 553..577; /note="Helical"; /evidence="ECO:0000256|SAM:Phobius"		SUBCELLULAR LOCATION: Membrane {ECO:0000256|ARBA:ARBA00004141}; Multi-pass membrane protein {ECO:0000256|ARBA:ARBA00004141}.
Caenorhabditis elegans	O02119	ILYS6_CAEEL	Invertebrate-type lysozyme 6 (EC 3.2.1.17) (1,4-beta-N-acetylmuramidase)	ilys-6 W03D2.7	138
Caenorhabditis elegans	O16687	O16687_CAEEL	G-protein coupled receptors family 1 profile domain-containing protein	frpr-14 CELE_K07E8.5 K07E8.5	349	TRANSMEM 29..51; /note="Helical"; /evidence="ECO:0000256|SAM:Phobius"; TRANSMEM 71..92; /note="Helical"; /evidence="ECO:0000256|SAM:Phobius"; TRANSMEM 104..120; /note="Helical"; /evidence="ECO:0000256|SAM:Phobius"; TRANSMEM 126..147; /note="Helical"; /evidence="ECO:0000256|SAM:Phobius"; TRANSMEM 159..177; /note="Helical"; /evidence="ECO:0000256|SAM:Phobius"; TRANSMEM 213..240; /note="Helical"; /e…
Caenorhabditis elegans	O16701	O16701_CAEEL	Kunitz/Bovine pancreatic trypsin inhibitor domain protein	CELE_R12A1.3 R12A1.3	271
Caenorhabditis elegans	O16784	O16784_CAEEL	BPTI/Kunitz inhibitor domain-containing protein	CELE_T21D12.12 T21D12.12	183
Caenorhabditis elegans	O17644	O17644_CAEEL	BPTI/Kunitz inhibitor domain-containing protein	C34F6.1 CELE_C34F6.1	1043
Caenorhabditis elegans	O17955	O17955_CAEEL	Protein kinase domain-containing protein	kin-30 CELE_M01B2.1 M01B2.1	458	TRANSMEM 27..52; /note="Helical"; /evidence="ECO:0000256|SAM:Phobius"
Caenorhabditis elegans	O18008	O18008_CAEEL	Protein kinase domain-containing protein	flor-1 CELE_T01G5.1 T01G5.1	466	TRANSMEM 33..57; /note="Helical"; /evidence="ECO:0000256|SAM:Phobius"
Caenorhabditis elegans	O44131	O44131_CAEEL	Uncharacterized protein	C08G9.2 CELE_C08G9.2	2224	TRANSMEM 2127..2155; /note="Helical"; /evidence="ECO:0000256|SAM:Phobius"
Caenorhabditis elegans	O44621	O44621_CAEEL	BPTI/Kunitz inhibitor domain-containing protein	CELE_K11D12.6 K11D12.6	186
Caenorhabditis elegans	O44622	O44622_CAEEL	BPTI/Kunitz inhibitor domain-containing protein	CELE_K11D12.7 K11D12.7	187
Caenorhabditis elegans	O45096	O45096_CAEEL	G-protein coupled receptors family 1 profile domain-containing protein	frpr-10 CELE_F57H12.4 F57H12.4	292	TRANSMEM 76..95; /note="Helical"; /evidence="ECO:0000256|SAM:Phobius"; TRANSMEM 120..145; /note="Helical"; /evidence="ECO:0000256|SAM:Phobius"; TRANSMEM 176..196; /note="Helical"; /evidence="ECO:0000256|SAM:Phobius"; TRANSMEM 216..234; /note="Helical"; /evidence="ECO:0000256|SAM:Phobius"
Caenorhabditis elegans	O45402	O45402_CAEEL	DEgenerin Linked to Mechanosensation	delm-1 CELE_F23B2.3 F23B2.3	626	TRANSMEM 95..120; /note="Helical"; /evidence="ECO:0000256|SAM:Phobius"; TRANSMEM 507..530; /note="Helical"; /evidence="ECO:0000256|SAM:Phobius"		SUBCELLULAR LOCATION: Membrane {ECO:0000256|ARBA:ARBA00004141}; Multi-pass membrane protein {ECO:0000256|ARBA:ARBA00004141}.
Caenorhabditis elegans	O76357	ILYS3_CAEEL	Invertebrate-type lysozyme 3 (EC 3.2.1.17) (1,4-beta-N-acetylmuramidase)	ilys-3 C45G7.3	139			SUBCELLULAR LOCATION: Late endosome lumen {ECO:0000269|PubMed:27525822}. Recycling endosome lumen {ECO:0000269|PubMed:27525822}. Lysosome lumen {ECO:0000269|PubMed:27525822}. Secreted {ECO:0000269|PubMed:27525822}. Note=Predominantly localizes to the recycling endosomal network in the basolateral region of intestinal cells. Secreted in the intestinal lumen only during dauer arrest stage, aging, o…
Caenorhabditis elegans	O76358	ILYS2_CAEEL	Invertebrate-type lysozyme 2 (EC 3.2.1.17) (1,4-beta-N-acetylmuramidase)	ilys-2 C45G7.2	139
Caenorhabditis elegans	O76359	O76359_CAEEL	lysozyme (EC 3.2.1.17)	ilys-1 C45G7.1 CELE_C45G7.1	73
Caenorhabditis elegans	O76385	O76385_CAEEL	receptor protein-tyrosine kinase (EC 2.7.10.1)	hir-1 C24G6.2 CELE_C24G6.2	903	TRANSMEM 472..497; /note="Helical"; /evidence="ECO:0000256|SAM:Phobius"
Caenorhabditis elegans	P24585	DEG1_CAEEL	Degenerin deg-1 (Degeneration of certain neurons protein 1)	deg-1 C47C12.6/C47C12.1	778	TRANSMEM 83..103; /note="Helical"; /evidence="ECO:0000255"; TRANSMEM 712..732; /note="Helical"; /evidence="ECO:0000255"		SUBCELLULAR LOCATION: Membrane; Multi-pass membrane protein.	TOPO_DOM 1..82; /note="Cytoplasmic"; /evidence="ECO:0000255"; TOPO_DOM 104..711; /note="Extracellular"; /evidence="ECO:0000255"; TOPO_DOM 733..778; /note="Cytoplasmic"; /evidence="ECO:0000255"
Caenorhabditis elegans	P24612	MEC4_CAEEL	Degenerin mec-4 (Mechanosensory abnormality protein 4)	mec-4 mec-13 T01C8.7	768	TRANSMEM 110..130; /note="Helical"; /evidence="ECO:0000255"; TRANSMEM 719..739; /note="Helical"; /evidence="ECO:0000255"		SUBCELLULAR LOCATION: Membrane {ECO:0000255}; Multi-pass membrane protein {ECO:0000255}. Cell projection, axon {ECO:0000269|PubMed:12478294}. Note=Co-localizes with mec-6 in touch neuron axons. {ECO:0000269|PubMed:12478294}.	TOPO_DOM 1..109; /note="Cytoplasmic"; /evidence="ECO:0000255"; TOPO_DOM 131..718; /note="Extracellular"; /evidence="ECO:0000255"; TOPO_DOM 740..768; /note="Cytoplasmic"; /evidence="ECO:0000255"
Caenorhabditis elegans	P34886	MEC10_CAEEL	Degenerin mec-10 (Mechanosensory abnormality protein 10)	mec-10 F16F9.5	724	TRANSMEM 123..143; /note="Helical"; /evidence="ECO:0000255"; TRANSMEM 685..705; /note="Helical"; /evidence="ECO:0000255"		SUBCELLULAR LOCATION: Cell membrane {ECO:0000269|PubMed:11875573}; Multi-pass membrane protein {ECO:0000269|PubMed:11875573}.	TOPO_DOM 1..122; /note="Cytoplasmic"; /evidence="ECO:0000255"; TOPO_DOM 144..684; /note="Extracellular"; /evidence="ECO:0000255"; TOPO_DOM 706..724; /note="Cytoplasmic"; /evidence="ECO:0000255"
Caenorhabditis elegans	P34891	KIN15_CAEEL	Receptor-like tyrosine-protein kinase kin-15 (EC 2.7.10.1)	kin-15 M176.6	488	TRANSMEM 51..70; /note="Helical"; /evidence="ECO:0000255"		SUBCELLULAR LOCATION: Cell membrane {ECO:0000305}; Single-pass membrane protein {ECO:0000305}.	TOPO_DOM 27..50; /note="Extracellular"; /evidence="ECO:0000255"; TOPO_DOM 71..488; /note="Cytoplasmic"; /evidence="ECO:0000255"
Caenorhabditis elegans	P34892	KIN16_CAEEL	Receptor-like tyrosine-protein kinase kin-16 (EC 2.7.10.1)	kin-16 M176.7	495	TRANSMEM 61..81; /note="Helical"; /evidence="ECO:0000255"		SUBCELLULAR LOCATION: Cell membrane {ECO:0000305}; Single-pass membrane protein {ECO:0000305}.	TOPO_DOM 23..60; /note="Extracellular"; /evidence="ECO:0000255"; TOPO_DOM 82..495; /note="Cytoplasmic"; /evidence="ECO:0000255"
Caenorhabditis elegans	P91064	P91064_CAEEL	G-protein coupled receptors family 1 profile domain-containing protein	C17H11.1 CELE_C17H11.1	475	TRANSMEM 52..70; /note="Helical"; /evidence="ECO:0000256|SAM:Phobius"; TRANSMEM 91..116; /note="Helical"; /evidence="ECO:0000256|SAM:Phobius"; TRANSMEM 128..149; /note="Helical"; /evidence="ECO:0000256|SAM:Phobius"; TRANSMEM 170..186; /note="Helical"; /evidence="ECO:0000256|SAM:Phobius"; TRANSMEM 226..245; /note="Helical"; /evidence="ECO:0000256|SAM:Phobius"; TRANSMEM 298..322; /note="Helical"; /…
Caenorhabditis elegans	P91100	P91100_CAEEL	DEgenerin Like	acd-2 C24G7.4 CELE_C24G7.4	693	TRANSMEM 104..125; /note="Helical"; /evidence="ECO:0000256|SAM:Phobius"; TRANSMEM 518..543; /note="Helical"; /evidence="ECO:0000256|SAM:Phobius"		SUBCELLULAR LOCATION: Membrane {ECO:0000256|ARBA:ARBA00004141}; Multi-pass membrane protein {ECO:0000256|ARBA:ARBA00004141}.
Caenorhabditis elegans	P91102	P91102_CAEEL	DEgenerin Like	acd-1 C24G7.2 CELE_C24G7.2	635	TRANSMEM 103..125; /note="Helical"; /evidence="ECO:0000256|SAM:Phobius"; TRANSMEM 519..545; /note="Helical"; /evidence="ECO:0000256|SAM:Phobius"		SUBCELLULAR LOCATION: Membrane {ECO:0000256|ARBA:ARBA00004141}; Multi-pass membrane protein {ECO:0000256|ARBA:ARBA00004141}.
Caenorhabditis elegans	P91103	P91103_CAEEL	DEgenerin Linked to Mechanosensation	delm-2 C24G7.1 CELE_C24G7.1	608	TRANSMEM 89..114; /note="Helical"; /evidence="ECO:0000256|SAM:Phobius"; TRANSMEM 503..529; /note="Helical"; /evidence="ECO:0000256|SAM:Phobius"		SUBCELLULAR LOCATION: Membrane {ECO:0000256|ARBA:ARBA00004141}; Multi-pass membrane protein {ECO:0000256|ARBA:ARBA00004141}.
Caenorhabditis elegans	P91835	P91835_CAEEL	Amiloride-sensitive sodium channel	del-4 CELE_T28B8.5 T28B8.5	527	TRANSMEM 37..55; /note="Helical"; /evidence="ECO:0000256|SAM:Phobius"; TRANSMEM 443..468; /note="Helical"; /evidence="ECO:0000256|SAM:Phobius"		SUBCELLULAR LOCATION: Membrane {ECO:0000256|ARBA:ARBA00004141}; Multi-pass membrane protein {ECO:0000256|ARBA:ARBA00004141}.
Caenorhabditis elegans	Q09274	UN105_CAEEL	Degenerin-like protein unc-105 (Uncoordinated protein 105)	unc-105 C41C4.5	887	TRANSMEM 94..114; /note="Helical"; /evidence="ECO:0000255"; TRANSMEM 699..719; /note="Helical"; /evidence="ECO:0000255"		SUBCELLULAR LOCATION: Membrane; Multi-pass membrane protein.	TOPO_DOM 1..93; /note="Cytoplasmic"; /evidence="ECO:0000255"; TOPO_DOM 115..698; /note="Extracellular"; /evidence="ECO:0000255"; TOPO_DOM 720..887; /note="Cytoplasmic"; /evidence="ECO:0000255"
Caenorhabditis elegans	Q10025	DEL10_CAEEL	Degenerin-like protein del-10	del-10 T28D9.7	1069	TRANSMEM 96..116; /note="Helical"; /evidence="ECO:0000255"; TRANSMEM 831..851; /note="Helical"; /evidence="ECO:0000255"		SUBCELLULAR LOCATION: Membrane {ECO:0000269|PubMed:17761667}; Multi-pass membrane protein {ECO:0000269|PubMed:17761667}.	TOPO_DOM 1..95; /note="Cytoplasmic"; /evidence="ECO:0000255"; TOPO_DOM 117..830; /note="Extracellular"; /evidence="ECO:0000255"; TOPO_DOM 852..1069; /note="Cytoplasmic"; /evidence="ECO:0000255"
Caenorhabditis elegans	Q10656	EGL15_CAEEL	Myoblast growth factor receptor egl-15 (EC 2.7.10.1) (Egg-laying defective protein 15)	egl-15 F58A3.2	1040	TRANSMEM 526..549; /note="Helical"; /evidence="ECO:0000255"		SUBCELLULAR LOCATION: Membrane; Single-pass type I membrane protein.	TOPO_DOM 20..525; /note="Extracellular"; /evidence="ECO:0000255"; TOPO_DOM 550..1040; /note="Cytoplasmic"; /evidence="ECO:0000255"
Caenorhabditis elegans	Q10904	YWO1_CAEEL	Probable G-protein coupled receptor AH9.1	AH9.1	411	TRANSMEM 19..39; /note="Helical"; /evidence="ECO:0000255"; TRANSMEM 56..76; /note="Helical"; /evidence="ECO:0000255"; TRANSMEM 88..108; /note="Helical"; /evidence="ECO:0000255"; TRANSMEM 132..152; /note="Helical"; /evidence="ECO:0000255"; TRANSMEM 177..197; /note="Helical"; /evidence="ECO:0000255"; TRANSMEM 230..250; /note="Helical"; /evidence="ECO:0000255"; TRANSMEM 300..320; /note="Helical"; /e…		SUBCELLULAR LOCATION: Cell membrane {ECO:0000305}; Multi-pass membrane protein {ECO:0000305}.	TOPO_DOM 1..18; /note="Cytoplasmic"; /evidence="ECO:0000255"; TOPO_DOM 40..55; /note="Extracellular"; /evidence="ECO:0000255"; TOPO_DOM 77..87; /note="Cytoplasmic"; /evidence="ECO:0000255"; TOPO_DOM 109..131; /note="Extracellular"; /evidence="ECO:0000255"; TOPO_DOM 153..176; /note="Cytoplasmic"; /evidence="ECO:0000255"; TOPO_DOM 198..229; /note="Extracellular"; /evidence="ECO:0000255"; TOPO_DOM 2…
Caenorhabditis elegans	Q11082	YT66_CAEEL	Probable G-protein coupled receptor B0563.6	B0563.6	434	TRANSMEM 30..50; /note="Helical"; /evidence="ECO:0000255"; TRANSMEM 65..85; /note="Helical"; /evidence="ECO:0000255"; TRANSMEM 105..125; /note="Helical"; /evidence="ECO:0000255"; TRANSMEM 147..167; /note="Helical"; /evidence="ECO:0000255"; TRANSMEM 208..228; /note="Helical"; /evidence="ECO:0000255"; TRANSMEM 258..278; /note="Helical"; /evidence="ECO:0000255"		SUBCELLULAR LOCATION: Cell membrane {ECO:0000305}; Multi-pass membrane protein {ECO:0000305}.
Caenorhabditis elegans	Q11095	FRPR1_CAEEL	Probable G-protein coupled receptor frpr-1	frpr-1 C02B8.5	378	TRANSMEM 47..67; /note="Helical"; /evidence="ECO:0000255"; TRANSMEM 85..105; /note="Helical"; /evidence="ECO:0000255"; TRANSMEM 120..140; /note="Helical"; /evidence="ECO:0000255"; TRANSMEM 180..200; /note="Helical"; /evidence="ECO:0000255"; TRANSMEM 243..263; /note="Helical"; /evidence="ECO:0000255"; TRANSMEM 277..297; /note="Helical"; /evidence="ECO:0000255"; TRANSMEM 315..337; /note="Helical"; …		SUBCELLULAR LOCATION: Cell membrane {ECO:0000305}; Multi-pass membrane protein {ECO:0000305}.
Caenorhabditis elegans	Q11101	YL15_CAEEL	BPTI/Kunitz inhibitor domain-containing protein C02F12.5	C02F12.5	176
Caenorhabditis elegans	Q17457	Q17457_CAEEL	BPTI/Kunitz inhibitor domain-containing protein	B0222.5 CELE_B0222.5	369
Caenorhabditis elegans	Q17478	Q17478_CAEEL	G-protein coupled receptors family 1 profile domain-containing protein	npr-41 B0334.6 CELE_B0334.6	394	TRANSMEM 40..67; /note="Helical"; /evidence="ECO:0000256|SAM:Phobius"; TRANSMEM 79..98; /note="Helical"; /evidence="ECO:0000256|SAM:Phobius"; TRANSMEM 169..188; /note="Helical"; /evidence="ECO:0000256|SAM:Phobius"; TRANSMEM 223..239; /note="Helical"; /evidence="ECO:0000256|SAM:Phobius"; TRANSMEM 282..303; /note="Helical"; /evidence="ECO:0000256|SAM:Phobius"; TRANSMEM 315..340; /note="Helical"; /e…
Caenorhabditis elegans	Q17672	Q17672_CAEEL	G-protein coupled receptors family 1 profile domain-containing protein	frpr-2 C05E7.4 CELE_C05E7.4	353	TRANSMEM 27..50; /note="Helical"; /evidence="ECO:0000256|SAM:Phobius"; TRANSMEM 62..81; /note="Helical"; /evidence="ECO:0000256|SAM:Phobius"; TRANSMEM 143..161; /note="Helical"; /evidence="ECO:0000256|SAM:Phobius"; TRANSMEM 200..225; /note="Helical"; /evidence="ECO:0000256|SAM:Phobius"; TRANSMEM 246..267; /note="Helical"; /evidence="ECO:0000256|SAM:Phobius"; TRANSMEM 287..307; /note="Helical"; /e…
Caenorhabditis elegans	Q17833	OLD1_CAEEL	Tyrosine-protein kinase receptor old-1 (EC 2.7.10.1) (Overexpression longevity determinant protein 1)	old-1 tkr-1 C08H9.5	502	TRANSMEM 59..79; /note="Helical"; /evidence="ECO:0000255"		SUBCELLULAR LOCATION: Cell membrane {ECO:0000305}; Single-pass type I membrane protein {ECO:0000305}.	TOPO_DOM 20..58; /note="Extracellular"; /evidence="ECO:0000255"; TOPO_DOM 80..502; /note="Cytoplasmic"; /evidence="ECO:0000255"
Caenorhabditis elegans	Q18321	DAF37_CAEEL	G-protein coupled receptor daf-37 (Abnormal dauer formation protein 37)	daf-37 C30B5.5	482	TRANSMEM 33..53; /note="Helical; Name=1"; /evidence="ECO:0000255"; TRANSMEM 69..89; /note="Helical; Name=2"; /evidence="ECO:0000255"; TRANSMEM 114..134; /note="Helical; Name=3"; /evidence="ECO:0000255"; TRANSMEM 149..169; /note="Helical; Name=4"; /evidence="ECO:0000255"; TRANSMEM 219..239; /note="Helical; Name=5"; /evidence="ECO:0000255"; TRANSMEM 285..305; /note="Helical; Name=6"; /evidence="ECO…		SUBCELLULAR LOCATION: Cell membrane {ECO:0000269|PubMed:22665789}; Multi-pass membrane protein {ECO:0000255}. Cell projection, cilium {ECO:0000269|PubMed:22665789}. Golgi apparatus {ECO:0000269|PubMed:22665789}. Note=Localizes to the cell membrane in the presence of daf-38, but localizes to the Golgi apparatus in the absence of daf-38. {ECO:0000269|PubMed:22665789}.	TOPO_DOM 1..32; /note="Extracellular"; /evidence="ECO:0000305"; TOPO_DOM 54..68; /note="Cytoplasmic"; /evidence="ECO:0000305"; TOPO_DOM 90..113; /note="Extracellular"; /evidence="ECO:0000305"; TOPO_DOM 135..148; /note="Cytoplasmic"; /evidence="ECO:0000305"; TOPO_DOM 170..218; /note="Extracellular"; /evidence="ECO:0000305"; TOPO_DOM 240..284; /note="Cytoplasmic"; /evidence="ECO:0000305"; TOPO_DOM …
Caenorhabditis elegans	Q18705	Q18705_CAEEL	Fibrinogen C-terminal domain-containing protein	C49C8.5 CELE_C49C8.5	451
Caenorhabditis elegans	Q18761	Q18761_CAEEL	Kunitz/Bovine pancreatic trypsin inhibitor domain protein	mec-9 C50H2.3 CELE_C50H2.3	838
Caenorhabditis elegans	Q18914	Q18914_CAEEL	Fibrinogen C-terminal domain-containing protein	ensh-1 CELE_D1009.3 D1009.3	465	TRANSMEM 63..88; /note="Helical"; /evidence="ECO:0000256|SAM:Phobius"
Caenorhabditis elegans	Q19038	DEL1_CAEEL	Degenerin del-1	del-1 E02H4.1	664	TRANSMEM 68..88; /note="Helical"; /evidence="ECO:0000255"; TRANSMEM 608..628; /note="Helical"; /evidence="ECO:0000255"		SUBCELLULAR LOCATION: Membrane; Multi-pass membrane protein.	TOPO_DOM 1..67; /note="Cytoplasmic"; /evidence="ECO:0000255"; TOPO_DOM 89..607; /note="Extracellular"; /evidence="ECO:0000255"; TOPO_DOM 629..664; /note="Cytoplasmic"; /evidence="ECO:0000255"
Caenorhabditis elegans	Q19238	YS3J_CAEEL	Putative tyrosine-protein kinase F09A5.2 (EC 2.7.10.1)	F09A5.2	867	TRANSMEM 45..65; /note="Helical"; /evidence="ECO:0000255"; TRANSMEM 355..375; /note="Helical"; /evidence="ECO:0000255"		SUBCELLULAR LOCATION: Membrane {ECO:0000255}; Multi-pass membrane protein {ECO:0000255}.
Caenorhabditis elegans	Q19698	Q19698_CAEEL	lysozyme (EC 3.2.1.17)	ilys-5 CELE_F22A3.6 F22A3.6	139
Caenorhabditis elegans	Q20008	Q20008_CAEEL	BPTI/Kunitz inhibitor domain-containing protein	piit-1 CELE_F35B12.4 F35B12.4	200
Caenorhabditis elegans	Q20014	Q20014_CAEEL	BPTI/Kunitz inhibitor domain-containing protein	tag-290 CELE_F35B12.6 F35B12.6	219
Caenorhabditis elegans	Q20686	Q20686_CAEEL	G-protein coupled receptors family 1 profile domain-containing protein	frpr-8 CELE_F53A9.5 F53A9.5	434	TRANSMEM 45..69; /note="Helical"; /evidence="ECO:0000256|SAM:Phobius"; TRANSMEM 81..100; /note="Helical"; /evidence="ECO:0000256|SAM:Phobius"; TRANSMEM 126..147; /note="Helical"; /evidence="ECO:0000256|SAM:Phobius"; TRANSMEM 168..188; /note="Helical"; /evidence="ECO:0000256|SAM:Phobius"; TRANSMEM 216..241; /note="Helical"; /evidence="ECO:0000256|SAM:Phobius"; TRANSMEM 265..285; /note="Helical"; /…
Caenorhabditis elegans	Q20852	Q20852_CAEEL	EGF-like domain-containing protein	egas-4 CELE_F55G1.13 F55G1.13	883	TRANSMEM 847..879; /note="Helical"; /evidence="ECO:0000256|SAM:Phobius"		SUBCELLULAR LOCATION: Membrane {ECO:0000256|ARBA:ARBA00004141}; Multi-pass membrane protein {ECO:0000256|ARBA:ARBA00004141}.
Caenorhabditis elegans	Q21038	VER3_CAEEL	Tyrosine-protein kinase receptor ver-3 (EC 2.7.10.1) (Vascular endothelial growth factor receptor related 3)	ver-3 F59F3.1	1227	TRANSMEM 765..785; /note="Helical"; /evidence="ECO:0000255"		SUBCELLULAR LOCATION: Cell membrane {ECO:0000305}; Single-pass type I membrane protein {ECO:0000305}.	TOPO_DOM 18..764; /note="Extracellular"; /evidence="ECO:0000255"; TOPO_DOM 786..1227; /note="Cytoplasmic"; /evidence="ECO:0000255"
Caenorhabditis elegans	Q21041	VER4_CAEEL	Tyrosine-protein kinase receptor ver-4 (EC 2.7.10.1) (Vascular endothelial growth factor receptor related 4)	ver-4 F59F3.5	1216	TRANSMEM 790..810; /note="Helical"; /evidence="ECO:0000255"		SUBCELLULAR LOCATION: Cell membrane {ECO:0000305}; Single-pass type I membrane protein {ECO:0000305}.	TOPO_DOM 1..789; /note="Extracellular"; /evidence="ECO:0000255"; TOPO_DOM 811..1216; /note="Cytoplasmic"; /evidence="ECO:0000255"
Caenorhabditis elegans	Q21418	Q21418_CAEEL	BPTI/Kunitz inhibitor domain-containing protein	CELE_K10D3.4 K10D3.4	922
Caenorhabditis elegans	Q21867	Q21867_CAEEL	Protein kinase domain-containing protein	CELE_R09D1.12 R09D1.12	455	TRANSMEM 29..49; /note="Helical"; /evidence="ECO:0000256|SAM:Phobius"
Caenorhabditis elegans	Q21868	Q21868_CAEEL	Protein kinase domain-containing protein	CELE_R09D1.13 R09D1.13	388
Caenorhabditis elegans	Q21957	Q21957_CAEEL	G-protein coupled receptors family 1 profile domain-containing protein	frpr-16 CELE_R12C12.3 R12C12.3	340	TRANSMEM 12..32; /note="Helical"; /evidence="ECO:0000256|SAM:Phobius"; TRANSMEM 44..72; /note="Helical"; /evidence="ECO:0000256|SAM:Phobius"; TRANSMEM 92..113; /note="Helical"; /evidence="ECO:0000256|SAM:Phobius"; TRANSMEM 134..154; /note="Helical"; /evidence="ECO:0000256|SAM:Phobius"; TRANSMEM 174..197; /note="Helical"; /evidence="ECO:0000256|SAM:Phobius"; TRANSMEM 231..250; /note="Helical"; /ev…
Caenorhabditis elegans	Q21974	UNC8_CAEEL	Degenerin unc-8 (Putative ligand-gated sodium channel unc-8) (Uncoordinated protein 8)	unc-8 R13A1.4	777	TRANSMEM 129..149; /note="Helical"; /evidence="ECO:0000255"; TRANSMEM 690..710; /note="Helical"; /evidence="ECO:0000255"		SUBCELLULAR LOCATION: Membrane {ECO:0000255}; Multi-pass membrane protein {ECO:0000255}.	TOPO_DOM 1..128; /note="Cytoplasmic"; /evidence="ECO:0000255"; TOPO_DOM 150..689; /note="Extracellular"; /evidence="ECO:0000255"; TOPO_DOM 711..777; /note="Cytoplasmic"; /evidence="ECO:0000255"
Caenorhabditis elegans	Q22485	Q22485_CAEEL	G-protein coupled receptors family 1 profile domain-containing protein	frpr-17 CELE_T14C1.1 T14C1.1	403	TRANSMEM 71..95; /note="Helical"; /evidence="ECO:0000256|SAM:Phobius"; TRANSMEM 107..129; /note="Helical"; /evidence="ECO:0000256|SAM:Phobius"; TRANSMEM 149..170; /note="Helical"; /evidence="ECO:0000256|SAM:Phobius"; TRANSMEM 191..208; /note="Helical"; /evidence="ECO:0000256|SAM:Phobius"; TRANSMEM 249..276; /note="Helical"; /evidence="ECO:0000256|SAM:Phobius"; TRANSMEM 288..309; /note="Helical"; …
Caenorhabditis elegans	Q22851	ASIC2_CAEEL	Degenerin-like protein asic-2 (Acid-sensing/amiloride-sensitive ion channel protein 2)	asic-2 T28F4.2	545	TRANSMEM 35..55; /note="Helical"; /evidence="ECO:0000255"; TRANSMEM 458..478; /note="Helical"; /evidence="ECO:0000255"		SUBCELLULAR LOCATION: Membrane; Multi-pass membrane protein.	TOPO_DOM 1..34; /note="Cytoplasmic"; /evidence="ECO:0000255"; TOPO_DOM 56..457; /note="Extracellular"; /evidence="ECO:0000255"; TOPO_DOM 479..545; /note="Cytoplasmic"; /evidence="ECO:0000255"
Caenorhabditis elegans	Q22970	Q22970_CAEEL	DEgenerin Like	acd-4 CELE_F28A12.1 F28A12.1	613	TRANSMEM 60..85; /note="Helical"; /evidence="ECO:0000256|SAM:Phobius"; TRANSMEM 472..496; /note="Helical"; /evidence="ECO:0000256|SAM:Phobius"		SUBCELLULAR LOCATION: Membrane {ECO:0000256|ARBA:ARBA00004141}; Multi-pass membrane protein {ECO:0000256|ARBA:ARBA00004141}.
Caenorhabditis elegans	Q23677	Q23677_CAEEL	Protein kinase domain-containing protein	old-2 CELE_ZK938.5 ZK938.5	498	TRANSMEM 54..74; /note="Helical"; /evidence="ECO:0000256|SAM:Phobius"
Caenorhabditis elegans	Q3V5K6	Q3V5K6_CAEEL	BPTI/Kunitz inhibitor domain-containing protein	CELE_Y57E12AR.1 Y57E12AR.1	99
Caenorhabditis elegans	Q4R127	Q4R127_CAEEL	BPTI/Kunitz inhibitor domain-containing protein	CELE_K11D12.13 K11D12.13	188
Caenorhabditis elegans	Q5ZR42	Q5ZR42_CAEEL	Papilin	mec-1 CELE_T07H8.4 T07H8.4	2007
Caenorhabditis elegans	Q5ZR75	Q5ZR75_CAEEL	Fibrinogen C-terminal domain-containing protein	CELE_T15B7.1 T15B7.1	372
Caenorhabditis elegans	Q7JKQ3	Q7JKQ3_CAEEL	BPTI/Kunitz inhibitor domain-containing protein	CELE_K12G11.6 K12G11.6	186
Caenorhabditis elegans	Q7YTI3	Q7YTI3_CAEEL	DEgenerin Like	degl-1 CELE_Y57G11C.44 Y57G11C.44	155	TRANSMEM 78..100; /note="Helical"; /evidence="ECO:0000256|SAM:Phobius"		SUBCELLULAR LOCATION: Membrane {ECO:0000256|ARBA:ARBA00004141}; Multi-pass membrane protein {ECO:0000256|ARBA:ARBA00004141}.
Caenorhabditis elegans	Q8I7K6	Q8I7K6_CAEEL	G-protein coupled receptors family 1 profile domain-containing protein	frpr-6 CELE_F21C10.12 F21C10.12	349	TRANSMEM 12..32; /note="Helical"; /evidence="ECO:0000256|SAM:Phobius"; TRANSMEM 44..72; /note="Helical"; /evidence="ECO:0000256|SAM:Phobius"; TRANSMEM 92..113; /note="Helical"; /evidence="ECO:0000256|SAM:Phobius"; TRANSMEM 134..154; /note="Helical"; /evidence="ECO:0000256|SAM:Phobius"; TRANSMEM 179..205; /note="Helical"; /evidence="ECO:0000256|SAM:Phobius"; TRANSMEM 235..254; /note="Helical"; /ev…
Caenorhabditis elegans	Q94163	Q94163_CAEEL	BPTI/Kunitz inhibitor domain-containing protein	C10G8.3 CELE_C10G8.3	190
Caenorhabditis elegans	Q94164	Q94164_CAEEL	BPTI/Kunitz inhibitor domain-containing protein	C10G8.2 CELE_C10G8.2	208
Caenorhabditis elegans	Q94219	Q94219_CAEEL	G-protein coupled receptors family 1 profile domain-containing protein	frpr-7 CELE_F39B3.2 F39B3.2	414	TRANSMEM 12..29; /note="Helical"; /evidence="ECO:0000256|SAM:Phobius"; TRANSMEM 35..56; /note="Helical"; /evidence="ECO:0000256|SAM:Phobius"; TRANSMEM 68..90; /note="Helical"; /evidence="ECO:0000256|SAM:Phobius"; TRANSMEM 110..131; /note="Helical"; /evidence="ECO:0000256|SAM:Phobius"; TRANSMEM 152..172; /note="Helical"; /evidence="ECO:0000256|SAM:Phobius"; TRANSMEM 205..232; /note="Helical"; /evi…
Caenorhabditis elegans	Q95Q47	Q95Q47_CAEEL	G-protein coupled receptors family 1 profile domain-containing protein	frpr-13 CELE_K06C4.17 K06C4.17	365	TRANSMEM 59..81; /note="Helical"; /evidence="ECO:0000256|SAM:Phobius"; TRANSMEM 93..113; /note="Helical"; /evidence="ECO:0000256|SAM:Phobius"; TRANSMEM 147..173; /note="Helical"; /evidence="ECO:0000256|SAM:Phobius"; TRANSMEM 185..202; /note="Helical"; /evidence="ECO:0000256|SAM:Phobius"; TRANSMEM 235..256; /note="Helical"; /evidence="ECO:0000256|SAM:Phobius"; TRANSMEM 277..298; /note="Helical"; /…
Caenorhabditis elegans	Q95X61	Q95X61_CAEEL	BPTI/Kunitz inhibitor domain-containing protein	CELE_K11D12.11 K11D12.11	195
Caenorhabditis elegans	Q95XJ7	Q95XJ7_CAEEL	Ig-like domain-containing protein	igcm-4 CELE_Y102A11A.8 Y102A11A.8	541	TRANSMEM 388..410; /note="Helical"; /evidence="ECO:0000256|SAM:Phobius"
Caenorhabditis elegans	Q95ZK1	Q95ZK1_CAEEL	Protein kinase domain-containing protein	CELE_W04G5.10 W04G5.10	412	TRANSMEM 6..30; /note="Helical"; /evidence="ECO:0000256|SAM:Phobius"
Caenorhabditis elegans	Q9GYH2	Q9GYH2_CAEEL	G-protein coupled receptors family 1 profile domain-containing protein	frpr-11 CELE_K06C4.8 K06C4.8	370	TRANSMEM 36..59; /note="Helical"; /evidence="ECO:0000256|SAM:Phobius"; TRANSMEM 71..91; /note="Helical"; /evidence="ECO:0000256|SAM:Phobius"; TRANSMEM 111..140; /note="Helical"; /evidence="ECO:0000256|SAM:Phobius"; TRANSMEM 210..237; /note="Helical"; /evidence="ECO:0000256|SAM:Phobius"; TRANSMEM 258..281; /note="Helical"; /evidence="ECO:0000256|SAM:Phobius"; TRANSMEM 301..321; /note="Helical"; /e…
Caenorhabditis elegans	Q9GYH3	Q9GYH3_CAEEL	G-protein coupled receptors family 1 profile domain-containing protein	frpr-12 CELE_K06C4.9 K06C4.9	388	TRANSMEM 53..76; /note="Helical"; /evidence="ECO:0000256|SAM:Phobius"; TRANSMEM 88..108; /note="Helical"; /evidence="ECO:0000256|SAM:Phobius"; TRANSMEM 128..157; /note="Helical"; /evidence="ECO:0000256|SAM:Phobius"; TRANSMEM 178..198; /note="Helical"; /evidence="ECO:0000256|SAM:Phobius"; TRANSMEM 275..295; /note="Helical"; /evidence="ECO:0000256|SAM:Phobius"; TRANSMEM 315..338; /note="Helical"; /…
Caenorhabditis elegans	Q9GYQ2	Q9GYQ2_CAEEL	lysozyme (EC 3.2.1.17)	ilys-4 C55F2.2 CELE_C55F2.2	159
Caenorhabditis elegans	Q9N4T2	Q9N4T2_CAEEL	Protein kinase domain-containing protein	CELE_Y50D4B.6 Y50D4B.6	421	TRANSMEM 6..26; /note="Helical"; /evidence="ECO:0000256|SAM:Phobius"
Caenorhabditis elegans	Q9U1T8	Q9U1T8_CAEEL	EGF-like domain-containing protein	egas-2 CELE_Y69H2.12 Y69H2.12	919	TRANSMEM 891..916; /note="Helical"; /evidence="ECO:0000256|SAM:Phobius"		SUBCELLULAR LOCATION: Membrane {ECO:0000256|ARBA:ARBA00004141}; Multi-pass membrane protein {ECO:0000256|ARBA:ARBA00004141}.
Caenorhabditis elegans	Q9U1T9	Q9U1T9_CAEEL	EGF-like domain-containing protein	egas-1 CELE_Y69H2.11 Y69H2.11	922	TRANSMEM 891..916; /note="Helical"; /evidence="ECO:0000256|SAM:Phobius"		SUBCELLULAR LOCATION: Membrane {ECO:0000256|ARBA:ARBA00004141}; Multi-pass membrane protein {ECO:0000256|ARBA:ARBA00004141}.
Caenorhabditis elegans	Q9UAZ2	Q9UAZ2_CAEEL	BPTI/Kunitz inhibitor domain-containing protein	CELE_Y49G5A.1 Y49G5A.1	182
Caenorhabditis elegans	Q9XTS9	Q9XTS9_CAEEL	EGF-like domain-containing protein	egas-3 CELE_Y69H2.2 Y69H2.2	921	TRANSMEM 890..915; /note="Helical"; /evidence="ECO:0000256|SAM:Phobius"		SUBCELLULAR LOCATION: Membrane {ECO:0000256|ARBA:ARBA00004141}; Multi-pass membrane protein {ECO:0000256|ARBA:ARBA00004141}.
Caenorhabditis elegans	Q9XXE9	Q9XXE9_CAEEL	Fibrinogen C-terminal domain-containing protein	CELE_Y43C5A.2 Y43C5A.2	452
Caenorhabditis elegans	U4PMM5	U4PMM5_CAEEL	G-protein coupled receptors family 1 profile domain-containing protein	frpr-19 CELE_Y41D4A.8 Y41D4A.8	390	TRANSMEM 64..88; /note="Helical"; /evidence="ECO:0000256|SAM:Phobius"; TRANSMEM 100..125; /note="Helical"; /evidence="ECO:0000256|SAM:Phobius"; TRANSMEM 145..165; /note="Helical"; /evidence="ECO:0000256|SAM:Phobius"; TRANSMEM 186..206; /note="Helical"; /evidence="ECO:0000256|SAM:Phobius"; TRANSMEM 241..269; /note="Helical"; /evidence="ECO:0000256|SAM:Phobius"; TRANSMEM 300..319; /note="Helical"; …
Expanded HGs shared in Bdelloidea and Nematoda (Caenorhabditis elegans as example)
Organism	Entry	Entry Name	Protein names	Gene Names	Length	Transmembrane	Intramembrane	Subcellular location [CC]	Topological domain
Caenorhabditis elegans	G5EDR5	FUTA_CAEEL	Alpha-(1,3)-fucosyltransferase fut-1 (EC 2.4.1.214) (Fucosyltransferase fut-1)	fut-1 CEFT-1 K08F8.3	433	TRANSMEM 13..32; /note="Helical; Signal-anchor for type II membrane protein"; /evidence="ECO:0000255"		SUBCELLULAR LOCATION: Golgi apparatus, Golgi stack membrane {ECO:0000255|RuleBase:RU003832}; Single-pass type II membrane protein {ECO:0000255|RuleBase:RU003832}.	TOPO_DOM 1..12; /note="Cytoplasmic"; /evidence="ECO:0000305"; TOPO_DOM 33..433; /note="Lumenal"; /evidence="ECO:0000305"
Caenorhabditis elegans	G5EE06	FUTD_CAEEL	Alpha-(1,3)-fucosyltransferase fut-5 (EC 2.4.1.65) (Fucosyltransferase fut-5)	fut-5 CEFT-2 T05A7.10	378	TRANSMEM 8..28; /note="Helical; Signal-anchor for type II membrane protein"; /evidence="ECO:0000255"		SUBCELLULAR LOCATION: Golgi apparatus, Golgi stack membrane {ECO:0000255|RuleBase:RU003832}; Single-pass type II membrane protein {ECO:0000255|RuleBase:RU003832}.	TOPO_DOM 1..7; /note="Cytoplasmic"; /evidence="ECO:0000305"; TOPO_DOM 29..378; /note="Lumenal"; /evidence="ECO:0000305"
Caenorhabditis elegans	G5EEE1	FUTE_CAEEL	Alpha-(1,3)-fucosyltransferase fut-6 (EC 2.4.1.-)	fut-6 CEFT-3 T05A7.5	392	TRANSMEM 13..35; /note="Helical; Signal-anchor for type II membrane protein"; /evidence="ECO:0000255"		SUBCELLULAR LOCATION: Golgi apparatus, Golgi stack membrane {ECO:0000255|RuleBase:RU003832}; Single-pass type II membrane protein {ECO:0000255|RuleBase:RU003832}.	TOPO_DOM 1..12; /note="Cytoplasmic"; /evidence="ECO:0000305"; TOPO_DOM 36..392; /note="Lumenal"; /evidence="ECO:0000305"
Caenorhabditis elegans	G5EEL7	G5EEL7_CAEEL	Fucosyltransferase (EC 2.4.1.-)	fut-4 CELE_K12H6.3 K12H6.3	382	TRANSMEM 12..30; /note="Helical"; /evidence="ECO:0000256|RuleBase:RU003832"		SUBCELLULAR LOCATION: Golgi apparatus, Golgi stack membrane {ECO:0000256|ARBA:ARBA00004447, ECO:0000256|RuleBase:RU003832}; Single-pass type II membrane protein {ECO:0000256|ARBA:ARBA00004447, ECO:0000256|RuleBase:RU003832}. Membrane {ECO:0000256|ARBA:ARBA00004606}; Single-pass type II membrane protein {ECO:0000256|ARBA:ARBA00004606}.
Caenorhabditis elegans	G5EFP5	FUTC_CAEEL	Alpha-(1,3)-fucosyltransferase fut-3 (EC 2.4.1.65) (Fucosyltransferase fut-3)	fut-3 CEFT-4 F59E12.13	400	TRANSMEM 11..31; /note="Helical; Signal-anchor for type II membrane protein"; /evidence="ECO:0000255"		SUBCELLULAR LOCATION: Golgi apparatus, Golgi stack membrane {ECO:0000255|RuleBase:RU003832}; Single-pass type II membrane protein {ECO:0000255|RuleBase:RU003832}.	TOPO_DOM 1..10; /note="Cytoplasmic"; /evidence="ECO:0000305"; TOPO_DOM 32..400; /note="Lumenal"; /evidence="ECO:0000305"
Caenorhabditis elegans	O01758	O01758_CAEEL	17-beta-hydroxysteroid dehydrogenase type 6	dhs-2 CELE_F55A12.4 F55A12.4	368	TRANSMEM 29..54; /note="Helical"; /evidence="ECO:0000256|SAM:Phobius"
Caenorhabditis elegans	O16881	DHS16_CAEEL	3beta-hydroxysteroid dehydrogenase dhs-16 (EC 1.1.1.-)	dhs-16 C10F3.2	388	TRANSMEM 2..22; /note="Helical"; /evidence="ECO:0000255"; TRANSMEM 300..320; /note="Helical"; /evidence="ECO:0000255"; TRANSMEM 346..366; /note="Helical"; /evidence="ECO:0000255"		SUBCELLULAR LOCATION: Membrane {ECO:0000305}; Multi-pass membrane protein {ECO:0000305}.
Caenorhabditis elegans	Q20012	Q20012_CAEEL	Retinol dehydrogenase 7	dhs-20 CELE_F35B12.2 F35B12.2	342
Caenorhabditis elegans	Q20840	Q20840_CAEEL	Dietary restriction down regulated	drd-5 CELE_F55E10.6 F55E10.6	331	TRANSMEM 6..27; /note="Helical"; /evidence="ECO:0000256|SAM:Phobius"
Expanded HG shared in Clitellata and Onychophora (Epiperipatus broadwayi as example), no uniprot annotation, so using eggnog-mapper
query	seed_ortholog	evalue	score	eggNOG_OGs	max_annot_lvl	COG_category	Description	Preferred_name	GOs	EC	KEGG_ko	KEGG_Pathway	KEGG_Module	KEGG_Reaction	KEGG_rclass	BRITE	KEGG_TC	PFAMs
Ebro_g15564.t1	7159.AAEL012062-PB	0.0	1332.0	COG0474@1|root,KOG0203@2759|Eukaryota,38BIP@33154|Opisthokonta,3BAR6@33208|Metazoa,3CTGX@33213|Bilateria,41TXW@6656|Arthropoda,3SITZ@50557|Insecta,4523P@7147|Diptera,45EBQ@7148|Nematocera	33208|Metazoa	P	atpase alpha	ATP1A1	GO:0000003,GO:0000166,GO:0001101,GO:0001504,GO:0001505,GO:0001508,GO:0001540,GO:0001664,GO:0001700,GO:0001894,GO:0002026,GO:0002028,GO:0002036,GO:0002087,GO:0003008,GO:0003012,GO:0003013,GO:0003015,GO:0003018,GO:0003674,GO:0003824,GO:0005102,GO:0005215,GO:0005391,GO:0005488,GO:0005496,GO:0005515,GO:0005524,GO:0005575,GO:0005622,GO:0005623,GO:0005634,GO:0005737,GO:0005768,GO:0005783,GO:0005794,GO:…	3.6.3.9	ko:K01539	ko04022,ko04024,ko04260,ko04261,ko04911,ko04918,ko04919,ko04925,ko04960,ko04961,ko04964,ko04970,ko04971,ko04972,ko04973,ko04974,ko04976,ko04978,map04022,map04024,map04260,map04261,map04911,map04918,map04919,map04925,map04960,map04961,map04964,map04970,map04971,map04972,map04973,map04974,map04976,map04978	-	-	-	ko00000,ko00001,ko01000,ko04147	3.A.3.1	Cation_ATPase,Cation_ATPase_C,Cation_ATPase_N,E1-E2_ATPase,Hydrolase
Ebro_g44922.t1	13249.RPRC000444-PA	9.5e-91	290.0	COG0474@1|root,KOG0203@2759|Eukaryota,38BIP@33154|Opisthokonta,3BAR6@33208|Metazoa,3CTGX@33213|Bilateria,41TXW@6656|Arthropoda,3SITZ@50557|Insecta,3E7XT@33342|Paraneoptera	33208|Metazoa	P	Cation transporter/ATPase, N-terminus	ATP1A1	GO:0000003,GO:0000166,GO:0001101,GO:0001504,GO:0001505,GO:0001508,GO:0001540,GO:0001664,GO:0002026,GO:0002028,GO:0002036,GO:0002087,GO:0003008,GO:0003012,GO:0003013,GO:0003015,GO:0003018,GO:0003674,GO:0003824,GO:0005102,GO:0005215,GO:0005391,GO:0005488,GO:0005496,GO:0005515,GO:0005524,GO:0005575,GO:0005622,GO:0005623,GO:0005634,GO:0005737,GO:0005768,GO:0005783,GO:0005794,GO:0005886,GO:0005887,GO:…	3.6.3.9	ko:K01539	ko04022,ko04024,ko04260,ko04261,ko04911,ko04918,ko04919,ko04925,ko04960,ko04961,ko04964,ko04970,ko04971,ko04972,ko04973,ko04974,ko04976,ko04978,map04022,map04024,map04260,map04261,map04911,map04918,map04919,map04925,map04960,map04961,map04964,map04970,map04971,map04972,map04973,map04974,map04976,map04978	-	-	-	ko00000,ko00001,ko01000,ko04147	3.A.3.1	Cation_ATPase,Cation_ATPase_C,Cation_ATPase_N,E1-E2_ATPase,Hydrolase
Ebro_g44922.t2	13249.RPRC000444-PA	2.73e-90	290.0	COG0474@1|root,KOG0203@2759|Eukaryota,38BIP@33154|Opisthokonta,3BAR6@33208|Metazoa,3CTGX@33213|Bilateria,41TXW@6656|Arthropoda,3SITZ@50557|Insecta,3E7XT@33342|Paraneoptera	33208|Metazoa	P	Cation transporter/ATPase, N-terminus	ATP1A1	GO:0000003,GO:0000166,GO:0001101,GO:0001504,GO:0001505,GO:0001508,GO:0001540,GO:0001664,GO:0002026,GO:0002028,GO:0002036,GO:0002087,GO:0003008,GO:0003012,GO:0003013,GO:0003015,GO:0003018,GO:0003674,GO:0003824,GO:0005102,GO:0005215,GO:0005391,GO:0005488,GO:0005496,GO:0005515,GO:0005524,GO:0005575,GO:0005622,GO:0005623,GO:0005634,GO:0005737,GO:0005768,GO:0005783,GO:0005794,GO:0005886,GO:0005887,GO:…	3.6.3.9	ko:K01539	ko04022,ko04024,ko04260,ko04261,ko04911,ko04918,ko04919,ko04925,ko04960,ko04961,ko04964,ko04970,ko04971,ko04972,ko04973,ko04974,ko04976,ko04978,map04022,map04024,map04260,map04261,map04911,map04918,map04919,map04925,map04960,map04961,map04964,map04970,map04971,map04972,map04973,map04974,map04976,map04978	-	-	-	ko00000,ko00001,ko01000,ko04147	3.A.3.1	Cation_ATPase,Cation_ATPase_C,Cation_ATPase_N,E1-E2_ATPase,Hydrolase
Ebro_g1156.t1	128390.XP_009463258.1	1.74e-92	293.0	COG0474@1|root,KOG0203@2759|Eukaryota,38BIP@33154|Opisthokonta,3BAR6@33208|Metazoa,3CTGX@33213|Bilateria,47ZW7@7711|Chordata,48YME@7742|Vertebrata,4GJQA@8782|Aves	33208|Metazoa	P	Sodium potassium-transporting ATPase subunit	ATP1A2	GO:0000003,GO:0000166,GO:0001504,GO:0001505,GO:0001508,GO:0001700,GO:0001894,GO:0002026,GO:0002028,GO:0002036,GO:0002087,GO:0003008,GO:0003012,GO:0003013,GO:0003015,GO:0003018,GO:0003674,GO:0003824,GO:0005215,GO:0005391,GO:0005488,GO:0005496,GO:0005515,GO:0005524,GO:0005575,GO:0005622,GO:0005623,GO:0005634,GO:0005737,GO:0005768,GO:0005886,GO:0005887,GO:0005890,GO:0005901,GO:0005911,GO:0005918,GO:…	3.6.3.9	ko:K01539	ko04022,ko04024,ko04260,ko04261,ko04911,ko04918,ko04919,ko04925,ko04960,ko04961,ko04964,ko04970,ko04971,ko04972,ko04973,ko04974,ko04976,ko04978,map04022,map04024,map04260,map04261,map04911,map04918,map04919,map04925,map04960,map04961,map04964,map04970,map04971,map04972,map04973,map04974,map04976,map04978	-	-	-	ko00000,ko00001,ko01000,ko04147	3.A.3.1	Cation_ATPase,Cation_ATPase_C,Cation_ATPase_N,E1-E2_ATPase,Hydrolase
Ebro_g44865.t1	7070.TC008620-PA	2.47e-100	322.0	COG0474@1|root,KOG0203@2759|Eukaryota,38BIP@33154|Opisthokonta,3BAR6@33208|Metazoa,3CTGX@33213|Bilateria,41TXW@6656|Arthropoda,3SITZ@50557|Insecta	33208|Metazoa	P	Sodium potassium-transporting ATPase subunit alpha	ATP1A1	GO:0000003,GO:0000166,GO:0001101,GO:0001504,GO:0001505,GO:0001508,GO:0001540,GO:0001664,GO:0001700,GO:0001894,GO:0002026,GO:0002028,GO:0002036,GO:0002087,GO:0003008,GO:0003012,GO:0003013,GO:0003015,GO:0003018,GO:0003674,GO:0003824,GO:0005102,GO:0005215,GO:0005391,GO:0005488,GO:0005496,GO:0005515,GO:0005524,GO:0005575,GO:0005622,GO:0005623,GO:0005634,GO:0005737,GO:0005768,GO:0005783,GO:0005794,GO:…	3.6.3.9	ko:K01539	ko04022,ko04024,ko04260,ko04261,ko04911,ko04918,ko04919,ko04925,ko04960,ko04961,ko04964,ko04970,ko04971,ko04972,ko04973,ko04974,ko04976,ko04978,map04022,map04024,map04260,map04261,map04911,map04918,map04919,map04925,map04960,map04961,map04964,map04970,map04971,map04972,map04973,map04974,map04976,map04978	-	-	-	ko00000,ko00001,ko01000,ko04147	3.A.3.1	Cation_ATPase,Cation_ATPase_C,Cation_ATPase_N,E1-E2_ATPase,Hydrolase
Ebro_g44925.t1	126957.SMAR006715-PA	1.74e-50	165.0	COG0474@1|root,KOG0203@2759|Eukaryota,38BIP@33154|Opisthokonta,3BAR6@33208|Metazoa,3CTGX@33213|Bilateria,41TXW@6656|Arthropoda	33208|Metazoa	P	Sodium potassium-transporting ATPase subunit alpha	ATP1A1	GO:0000003,GO:0000166,GO:0001101,GO:0001504,GO:0001505,GO:0001508,GO:0001540,GO:0001664,GO:0001700,GO:0001894,GO:0002026,GO:0002028,GO:0002036,GO:0002087,GO:0003008,GO:0003012,GO:0003013,GO:0003015,GO:0003018,GO:0003674,GO:0003824,GO:0005102,GO:0005215,GO:0005391,GO:0005488,GO:0005496,GO:0005515,GO:0005524,GO:0005575,GO:0005622,GO:0005623,GO:0005634,GO:0005737,GO:0005768,GO:0005783,GO:0005794,GO:…	3.6.3.9	ko:K01539	ko04022,ko04024,ko04260,ko04261,ko04911,ko04918,ko04919,ko04925,ko04960,ko04961,ko04964,ko04970,ko04971,ko04972,ko04973,ko04974,ko04976,ko04978,map04022,map04024,map04260,map04261,map04911,map04918,map04919,map04925,map04960,map04961,map04964,map04970,map04971,map04972,map04973,map04974,map04976,map04978	-	-	-	ko00000,ko00001,ko01000,ko04147	3.A.3.1	Cation_ATPase,Cation_ATPase_C,Cation_ATPase_N,E1-E2_ATPase,Hydrolase
Ebro_g44929.t2	7070.TC008620-PA	0.0	1405.0	COG0474@1|root,KOG0203@2759|Eukaryota,38BIP@33154|Opisthokonta,3BAR6@33208|Metazoa,3CTGX@33213|Bilateria,41TXW@6656|Arthropoda,3SITZ@50557|Insecta	33208|Metazoa	P	Sodium potassium-transporting ATPase subunit alpha	ATP1A1	GO:0000003,GO:0000166,GO:0001101,GO:0001504,GO:0001505,GO:0001508,GO:0001540,GO:0001664,GO:0001700,GO:0001894,GO:0002026,GO:0002028,GO:0002036,GO:0002087,GO:0003008,GO:0003012,GO:0003013,GO:0003015,GO:0003018,GO:0003674,GO:0003824,GO:0005102,GO:0005215,GO:0005391,GO:0005488,GO:0005496,GO:0005515,GO:0005524,GO:0005575,GO:0005622,GO:0005623,GO:0005634,GO:0005737,GO:0005768,GO:0005783,GO:0005794,GO:…	3.6.3.9	ko:K01539	ko04022,ko04024,ko04260,ko04261,ko04911,ko04918,ko04919,ko04925,ko04960,ko04961,ko04964,ko04970,ko04971,ko04972,ko04973,ko04974,ko04976,ko04978,map04022,map04024,map04260,map04261,map04911,map04918,map04919,map04925,map04960,map04961,map04964,map04970,map04971,map04972,map04973,map04974,map04976,map04978	-	-	-	ko00000,ko00001,ko01000,ko04147	3.A.3.1	Cation_ATPase,Cation_ATPase_C,Cation_ATPase_N,E1-E2_ATPase,Hydrolase
Ebro_g10392.t1	7237.FBpp0282137	0.0	958.0	COG0474@1|root,KOG0203@2759|Eukaryota,38BIP@33154|Opisthokonta,3BAR6@33208|Metazoa,3CTGX@33213|Bilateria,41TXW@6656|Arthropoda,3SITZ@50557|Insecta,4523P@7147|Diptera,45RNW@7214|Drosophilidae	33208|Metazoa	P	sodium potassium-exchanging ATPase activity. It is involved in the biological process described with sodium ion transport	ATP1A1	GO:0000003,GO:0000166,GO:0001101,GO:0001504,GO:0001505,GO:0001508,GO:0001540,GO:0001664,GO:0001700,GO:0001894,GO:0002026,GO:0002028,GO:0002036,GO:0002087,GO:0003008,GO:0003012,GO:0003013,GO:0003015,GO:0003018,GO:0003674,GO:0003824,GO:0005102,GO:0005215,GO:0005391,GO:0005488,GO:0005496,GO:0005515,GO:0005524,GO:0005575,GO:0005622,GO:0005623,GO:0005634,GO:0005737,GO:0005768,GO:0005783,GO:0005794,GO:…	3.6.3.9	ko:K01539	ko04022,ko04024,ko04260,ko04261,ko04911,ko04918,ko04919,ko04925,ko04960,ko04961,ko04964,ko04970,ko04971,ko04972,ko04973,ko04974,ko04976,ko04978,map04022,map04024,map04260,map04261,map04911,map04918,map04919,map04925,map04960,map04961,map04964,map04970,map04971,map04972,map04973,map04974,map04976,map04978	-	-	-	ko00000,ko00001,ko01000,ko04147	3.A.3.1	Cation_ATPase,Cation_ATPase_C,Cation_ATPase_N,E1-E2_ATPase,Hydrolase
Ebro_g44929.t1	7070.TC008620-PA	0.0	1270.0	COG0474@1|root,KOG0203@2759|Eukaryota,38BIP@33154|Opisthokonta,3BAR6@33208|Metazoa,3CTGX@33213|Bilateria,41TXW@6656|Arthropoda,3SITZ@50557|Insecta	33208|Metazoa	P	Sodium potassium-transporting ATPase subunit alpha	ATP1A1	GO:0000003,GO:0000166,GO:0001101,GO:0001504,GO:0001505,GO:0001508,GO:0001540,GO:0001664,GO:0001700,GO:0001894,GO:0002026,GO:0002028,GO:0002036,GO:0002087,GO:0003008,GO:0003012,GO:0003013,GO:0003015,GO:0003018,GO:0003674,GO:0003824,GO:0005102,GO:0005215,GO:0005391,GO:0005488,GO:0005496,GO:0005515,GO:0005524,GO:0005575,GO:0005622,GO:0005623,GO:0005634,GO:0005737,GO:0005768,GO:0005783,GO:0005794,GO:…	3.6.3.9	ko:K01539	ko04022,ko04024,ko04260,ko04261,ko04911,ko04918,ko04919,ko04925,ko04960,ko04961,ko04964,ko04970,ko04971,ko04972,ko04973,ko04974,ko04976,ko04978,map04022,map04024,map04260,map04261,map04911,map04918,map04919,map04925,map04960,map04961,map04964,map04970,map04971,map04972,map04973,map04974,map04976,map04978	-	-	-	ko00000,ko00001,ko01000,ko04147	3.A.3.1	Cation_ATPase,Cation_ATPase_C,Cation_ATPase_N,E1-E2_ATPase,Hydrolase
Ebro_g44864.t1	13249.RPRC001633-PA	2.08e-50	164.0	COG0474@1|root,KOG0203@2759|Eukaryota,38BIP@33154|Opisthokonta,3BAR6@33208|Metazoa,3CTGX@33213|Bilateria,41TXW@6656|Arthropoda,3SITZ@50557|Insecta,3E7XT@33342|Paraneoptera	33208|Metazoa	P	Cation transporter/ATPase, N-terminus	ATP1A1	GO:0000003,GO:0000166,GO:0001101,GO:0001504,GO:0001505,GO:0001508,GO:0001540,GO:0001664,GO:0001700,GO:0001894,GO:0002026,GO:0002028,GO:0002036,GO:0002087,GO:0003008,GO:0003012,GO:0003013,GO:0003015,GO:0003018,GO:0003674,GO:0003824,GO:0005102,GO:0005215,GO:0005391,GO:0005488,GO:0005496,GO:0005515,GO:0005524,GO:0005575,GO:0005622,GO:0005623,GO:0005634,GO:0005737,GO:0005768,GO:0005783,GO:0005794,GO:…	3.6.3.9	ko:K01539	ko04022,ko04024,ko04260,ko04261,ko04911,ko04918,ko04919,ko04925,ko04960,ko04961,ko04964,ko04970,ko04971,ko04972,ko04973,ko04974,ko04976,ko04978,map04022,map04024,map04260,map04261,map04911,map04918,map04919,map04925,map04960,map04961,map04964,map04970,map04971,map04972,map04973,map04974,map04976,map04978	-	-	-	ko00000,ko00001,ko01000,ko04147	3.A.3.1	Cation_ATPase,Cation_ATPase_C,Cation_ATPase_N,E1-E2_ATPase,Hydrolase
Ebro_g27455.t1	121225.PHUM336910-PA	0.0	1356.0	COG0474@1|root,KOG0203@2759|Eukaryota,38BIP@33154|Opisthokonta,3BAR6@33208|Metazoa,3CTGX@33213|Bilateria,41TXW@6656|Arthropoda,3SITZ@50557|Insecta,3E7XT@33342|Paraneoptera	33208|Metazoa	P	Cation transporter/ATPase, N-terminus	ATP1A1	GO:0000003,GO:0000166,GO:0001101,GO:0001504,GO:0001505,GO:0001508,GO:0001540,GO:0001664,GO:0002026,GO:0002028,GO:0002036,GO:0002087,GO:0003008,GO:0003012,GO:0003013,GO:0003015,GO:0003018,GO:0003674,GO:0003824,GO:0005102,GO:0005215,GO:0005391,GO:0005488,GO:0005496,GO:0005515,GO:0005524,GO:0005575,GO:0005622,GO:0005623,GO:0005634,GO:0005737,GO:0005768,GO:0005783,GO:0005794,GO:0005886,GO:0005887,GO:…	3.6.3.9	ko:K01539	ko04022,ko04024,ko04260,ko04261,ko04911,ko04918,ko04919,ko04925,ko04960,ko04961,ko04964,ko04970,ko04971,ko04972,ko04973,ko04974,ko04976,ko04978,map04022,map04024,map04260,map04261,map04911,map04918,map04919,map04925,map04960,map04961,map04964,map04970,map04971,map04972,map04973,map04974,map04976,map04978	-	-	-	ko00000,ko00001,ko01000,ko04147	3.A.3.1	Cation_ATPase,Cation_ATPase_C,Cation_ATPase_N,E1-E2_ATPase,Hydrolase
Ebro_g45003.t1	7070.TC008620-PA	0.0	1666.0	COG0474@1|root,KOG0203@2759|Eukaryota,38BIP@33154|Opisthokonta,3BAR6@33208|Metazoa,3CTGX@33213|Bilateria,41TXW@6656|Arthropoda,3SITZ@50557|Insecta	33208|Metazoa	P	Sodium potassium-transporting ATPase subunit alpha	ATP1A1	GO:0000003,GO:0000166,GO:0001101,GO:0001504,GO:0001505,GO:0001508,GO:0001540,GO:0001664,GO:0001700,GO:0001894,GO:0002026,GO:0002028,GO:0002036,GO:0002087,GO:0003008,GO:0003012,GO:0003013,GO:0003015,GO:0003018,GO:0003674,GO:0003824,GO:0005102,GO:0005215,GO:0005391,GO:0005488,GO:0005496,GO:0005515,GO:0005524,GO:0005575,GO:0005622,GO:0005623,GO:0005634,GO:0005737,GO:0005768,GO:0005783,GO:0005794,GO:…	3.6.3.9	ko:K01539	ko04022,ko04024,ko04260,ko04261,ko04911,ko04918,ko04919,ko04925,ko04960,ko04961,ko04964,ko04970,ko04971,ko04972,ko04973,ko04974,ko04976,ko04978,map04022,map04024,map04260,map04261,map04911,map04918,map04919,map04925,map04960,map04961,map04964,map04970,map04971,map04972,map04973,map04974,map04976,map04978	-	-	-	ko00000,ko00001,ko01000,ko04147	3.A.3.1	Cation_ATPase,Cation_ATPase_C,Cation_ATPase_N,E1-E2_ATPase,Hydrolase
