# Supplementary material for: Convergent genome evolution shaped the emergence of terrestrial animals
Source: Nature. 2025 Nov 12;649(8097):638–46. doi: 10.1038/s41586-025-09722-4 (PMC12804077; doi:10.1038/s41586-025-09722-4)
Supplement: Supplementary file 4 — Supplementary Tables 1–22. [file 41586_2025_9722_MOESM4_ESM.zip › 2025-04-08524C-s4/supplementary_table_8.xlsx]

## Sheet: all GO
Shared enriched GO Terms of significantly expanded HGs in at least five events
GO:0044421
GO:0005576
GO:0005615
GO:0070887
GO:0050896
GO:0009605
GO:0034754
GO:0042445
GO:0044425
GO:0007568
GO:0022803
GO:0007275
GO:0044057
GO:0055080
GO:0022857
GO:0050954
GO:0048878
GO:0042391
GO:0004888
GO:0015077
GO:0009628
GO:0006875
GO:0009725
GO:0048856
GO:0015318
GO:0072507
GO:0051704
GO:0050878
GO:0050877
GO:0006874
GO:0051707
GO:0009410
GO:0031982
GO:0031253
GO:0104004
GO:0072503
GO:0055074
GO:0031226
GO:0016021
GO:0031667
GO:0071214
GO:0022838
GO:0008324
GO:1903532
GO:0033993
GO:0098590
GO:0032101
GO:1901699
GO:0007610
GO:0006950
GO:0005261
GO:0032502
GO:1990351
GO:0005886
GO:0009986
GO:0050801
GO:0051050
GO:0022839
GO:0010648
GO:0030001
GO:0043269
GO:1902495
GO:0006952
GO:0019725
GO:0051239
GO:0023057
GO:0098660
GO:1901700
GO:0046983
GO:0007204
GO:0003008
GO:0042221
GO:0031224
GO:0008144
GO:0010817
GO:0055085
GO:0060089
GO:0005887
GO:0051241
GO:0038023
GO:0045211
GO:0070482
GO:0036293
GO:0098552
GO:0035690
GO:0071944
GO:0009991
GO:0098771
GO:0016324
GO:0001666
GO:0022890
GO:0015672
GO:0050795
GO:0062012
GO:0022836
GO:0044459
GO:0007626
GO:0005216
GO:0051716
GO:0071407
GO:0042592
GO:0016020
GO:0010035
GO:0007611
GO:0071229
GO:0009719
GO:0009607
GO:0015267
GO:0043207
GO:0030003
GO:0009314
GO:0030054
GO:0071310
GO:0009636
GO:0007600
GO:0051480
GO:2000241
GO:0005215
GO:0005102
GO:1901701
GO:0006873
GO:2001023
GO:0051240
GO:0065008
GO:0006811
GO:0042493
GO:0046873
GO:0032501
GO:0015075
GO:0055065
GO:0045177
GO:0014070
GO:0009582
GO:0055082
GO:0009581
GO:0007186
GO:0044070

## Sheet: bottom GO
Shared enriched GO Terms of significantly expanded HGs in at least five events -- bottom GO terms with description
## Biological Process
GO:0034754	hormone metabolic process
GO:0042445	hormone metabolic process
GO:0007275	multicellular organism development
GO:0044057	regulation of system process
GO:0050954	sensory perception of mechanical stimulus
GO:0042391	regulation of membrane potential
GO:0009725	response to hormone
GO:0050878	regulation of body fluid levels
GO:0051707	response to other organism
GO:0009410	response to xenobiotic stimulus
GO:0031667	response to nutrient levels
GO:0071214	cellular response to abiotic stimulus
GO:1903532	positive regulation of secretion by cell
GO:0033993	response to lipid
GO:0032101	regulation of response to external stimulus
GO:1901699	cellular response to nitrogen compound
GO:0051050	positive regulation of transport
GO:0010648	negative regulation of cell communication
GO:0030001	metal ion transport
GO:0006952	defense response
GO:0023057	negative regulation of signaling
GO:0098660	inorganic ion transmembrane transport
GO:0007204	positive regulation of cytosolic calcium ion concentration
GO:0051241	negative regulation of multicellular organismal process
GO:0035690	cellular response to xenobiotic stimulus
GO:0001666	response to hypoxia
GO:0015672	inorganic cation transmembrane transport
GO:0050795	regulation of behavior
GO:0062012	regulation of small molecule metabolic process
GO:0007626	locomotory behavior
GO:0071407	cellular response to organic cyclic compound
GO:0010035	response to inorganic substance
GO:0007611	learning or memory
GO:0071229	cellular response to acid chemical
GO:0009314	response to radiation
GO:0009636	response to toxic substance
GO:0051480	regulation of cytosolic calcium ion concentration
GO:2000241	regulation of reproductive process
GO:1901701	cellular response to oxygen-containing compound
GO:2001023	regulation of response to drug
GO:0051240	positive regulation of multicellular organismal process
GO:0006811	monoatomic ion transport
GO:0042493	response to xenobiotic stimulus
GO:0009582	detection of abiotic stimulus
GO:0009581	detection of external stimulus
GO:0007186	G protein-coupled receptor signaling pathway
GO:0044070	regulation of monoatomic anion transport
## Cellular Component
GO:0005576	extracellular region
GO:0005615	extracellular space
GO:0031982	vesicle
GO:0031253	cell projection membrane
GO:0005886	plasma membrane
GO:0009986	cell surface
GO:1902495	transmembrane transporter complex
GO:0005887	plasma membrane
GO:0045211	postsynaptic membrane
GO:0098552	side of membrane
GO:0071944	cell periphery
GO:0016324	apical plasma membrane
GO:0030054	cell junction
GO:0045177	apical part of cell
## Molecular Function
GO:0004888	transmembrane signaling receptor activity
GO:0005261	monoatomic cation channel activity
GO:0022839	monoatomic ion-gated channel activity
GO:0046983	protein dimerization activity
GO:0022836	gated channel activity
GO:0005102	signaling receptor binding
GO:0046873	metal ion transmembrane transporter activity
