# Supplementary material for: Convergent genome evolution shaped the emergence of terrestrial animals
Source: Nature. 2025 Nov 12;649(8097):638–46. doi: 10.1038/s41586-025-09722-4 (PMC12804077; doi:10.1038/s41586-025-09722-4)
Supplement: Supplementary file 4 — Supplementary Tables 1–22. [file 41586_2025_9722_MOESM4_ESM.zip › 2025-04-08524C-s4/supplementary_table_9.xlsx]

## Sheet: HG1
UniProt annotation for Shared lost HGs among eight terrestrial events
Shared lost HG in Clitellata, Nematoda, Tardigrada, Onychophora, Arachnida, Myriapoda, Armadillidium, Hexapoda
Organism	Entry	Entry Name	Protein names	Gene Names	Length	Transmembrane	Intramembrane	Subcellular location [CC]	Topological domain
Capitella teleta (Polychaete worm)	R7TMF6	R7TMF6_CAPTE	DH domain-containing protein	CAPTEDRAFT_197067	115
Daphnia galeata	A0A8J2RPA4	A0A8J2RPA4_9CRUS	DH domain-containing protein	DGAL_LOCUS2443	134
Daphnia galeata	A0A8J2RS87	A0A8J2RS87_9CRUS	Uncharacterized protein	DGAL_LOCUS10424	90
Daphnia galeata	A0A8J2RXF7	A0A8J2RXF7_9CRUS	Uncharacterized protein	DGAL_LOCUS14191	73
Daphnia galeata	A0A8J2WT93	A0A8J2WT93_9CRUS	DH domain-containing protein	DGAL_LOCUS14190	316	TRANSMEM 24..42; /note="Helical"; /evidence="ECO:0000256|SAM:Phobius"; TRANSMEM 89..109; /note="Helical"; /evidence="ECO:0000256|SAM:Phobius"; TRANSMEM 256..272; /note="Helical"; /evidence="ECO:0000256|SAM:Phobius"
Daphnia magna	A0A162T4J6	A0A162T4J6_9CRUS	DH domain-containing protein	APZ42_011013	198
Daphnia magna	A0A164WL91	A0A164WL91_9CRUS	Uncharacterized protein	APZ42_021521	147
Darwinula stevensoni	A0A7R8X6Q1	A0A7R8X6Q1_9CRUS	Uncharacterized protein	DSTB1V02_LOCUS706	180
Hyalella azteca (Amphipod)	A0A8B7NXZ2	A0A8B7NXZ2_HYAAZ	Uncharacterized protein LOC108675164	LOC108675164	789
Apostichopus japonicus	A0A2G8LLU8	A0A2G8LLU8_STIJA	DH domain-containing protein	BSL78_01797	232
Crassostrea gigas	A0A8W8J846	A0A8W8J846_MAGGI	DH domain-containing protein		377
Lottia gigantea (Giant owl limpet)	V4ADE8	V4ADE8_LOTGI	DH domain-containing protein	LOTGIDRAFT_161117	288
Strongylocentrotus purpuratus (Purple sea urchin)	A0A7M7PF27	A0A7M7PF27_STRPU	DH domain-containing protein		415

## Sheet: HG2
UniProt annotation for Shared lost HGs among seven terrestrial events
Shared lost HG in Clitellata, Nematoda, Tardigrada, Onychophora, Arachnida, Armadillidium, Hexapoda
Organism	Entry	Entry Name	Protein names	Gene Names	Organism	Length	Transmembrane	Intramembrane	Subcellular location [CC]	Topological domain
Capitella teleta (Polychaete worm)	R7T536	R7T536_CAPTE	Uncharacterized protein	CAPTEDRAFT_206549	Capitella teleta (Polychaete worm)	182
Candidula unifasciata	A0A8S3ZNZ0	A0A8S3ZNZ0_9EUPU	PH domain-containing protein	CUNI_LOCUS15108	Candidula unifasciata	138
Daphnia galeata	A0A8J2RZ07	A0A8J2RZ07_9CRUS	PH domain-containing protein	DGAL_LOCUS11757	Daphnia galeata	185
Daphnia magna	A0A162PS46	A0A162PS46_9CRUS	Ras GTPase-activating-like protein	APZ42_014638	Daphnia magna	337
Daphnia pulex (Water flea)	E9G3V2	E9G3V2_DAPPU	PH domain-containing protein	DAPPUDRAFT_98487	Daphnia pulex (Water flea)	180
Darwinula stevensoni	A0A7R8WXD6	A0A7R8WXD6_9CRUS	Uncharacterized protein	DSTB1V02_LOCUS12	Darwinula stevensoni	103
Elysia chlorotica (Eastern emerald elysia) (Sea slug)	A0A433TST3	A0A433TST3_ELYCH	Uncharacterized protein	EGW08_007596	Elysia chlorotica (Eastern emerald elysia) (Sea slug)	470
Homarus americanus (American lobster)	A0A8J5JY83	A0A8J5JY83_HOMAM	Uncharacterized protein	Hamer_G011988	Homarus americanus (American lobster)	244
Hyalella azteca (Amphipod)	A0A979FM78	A0A979FM78_HYAAZ	Uncharacterized protein LOC125178453	LOC125178453	Hyalella azteca (Amphipod)	545
Hyalella azteca (Amphipod)	A0A979FMF2	A0A979FMF2_HYAAZ	Uncharacterized protein LOC125178212	LOC125178212	Hyalella azteca (Amphipod)	649
Lottia gigantea (Giant owl limpet)	V4AV94	V4AV94_LOTGI	Uncharacterized protein	LOTGIDRAFT_158846	Lottia gigantea (Giant owl limpet)	122

## Sheet: HG3
UniProt annotation for Shared lost HGs among seven terrestrial events
Shared lost HG in Bdelloida, Clitellata, Stylommatophora, Nematoda, Tardigrada, Onychophora, Myriapoda
Organism	Entry	Entry Name	Protein names	Gene Names	Length	Transmembrane	Intramembrane	Subcellular location [CC]	Topological domain
Stichopus japonicus (Sea cucumber)	A0A2G8LF71	A0A2G8LF71_STIJA	Uncharacterized protein	BSL78_04216	189	TRANSMEM 21..42; /note="Helical"; /evidence="ECO:0000256|SAM:Phobius"
Armadillidium nasatum	A0A5N5SUE9	A0A5N5SUE9_9CRUS	Uncharacterized protein	Anas_07151	172
Amphimedon queenslandica (Sponge)	A0A1X7VPU4	A0A1X7VPU4_AMPQE	Uncharacterized protein	109585474	180
Brachionus calyciflorus	A0A814KMI4	A0A814KMI4_9BILA	C-type lectin domain-containing protein	OXX778_LOCUS18934	198
Branchiostoma lanceolatum (Common lancelet) (Amphioxus lanceolatum)	A0A8J9ZN63	A0A8J9ZN63_BRALA	Hypp1815 protein	Hypp1815 BLAG_LOCUS15284	204	TRANSMEM 36..59; /note="Helical"; /evidence="ECO:0000256|SAM:Phobius"
Branchiostoma lanceolatum (Common lancelet) (Amphioxus lanceolatum)	A0A8K0EKB5	A0A8K0EKB5_BRALA	Hypp1811 protein	Hypp1811 BLAG_LOCUS15278	205	TRANSMEM 32..58; /note="Helical"; /evidence="ECO:0000256|SAM:Phobius"
Branchiostoma lanceolatum (Common lancelet) (Amphioxus lanceolatum)	A0A8K0EQF8	A0A8K0EQF8_BRALA	Hypp1812 protein	Hypp1812 BLAG_LOCUS15279	73
Crassostrea gigas (Pacific oyster) (Crassostrea angulata)	A0A8W8M7P6	A0A8W8M7P6_CRAGI	Uncharacterized protein		159
Crassostrea gigas (Pacific oyster) (Crassostrea angulata)	A0A8W8M8C5	A0A8W8M8C5_CRAGI	Uncharacterized protein		165
Crassostrea gigas (Pacific oyster) (Crassostrea angulata)	A0A8W8M9S3	A0A8W8M9S3_CRAGI	Uncharacterized protein		200	TRANSMEM 36..56; /note="Helical"; /evidence="ECO:0000256|SAM:Phobius"
Callorhinchus milii (Ghost shark)	A0A4W3JQF8	A0A4W3JQF8_CALMI	Uncharacterized LOC103181569	LOC103181569	169
Capitella teleta (Polychaete worm)	R7VA25	R7VA25_CAPTE	Uncharacterized protein	CAPTEDRAFT_203420	135
Daphnia galeata	A0A8J2RXG9	A0A8J2RXG9_9CRUS	Uncharacterized protein	DGAL_LOCUS12576	197	TRANSMEM 29..51; /note="Helical"; /evidence="ECO:0000256|SAM:Phobius"
Daphnia magna	A0A0P6CSB9	A0A0P6CSB9_9CRUS	Uncharacterized protein	APZ42_019846	196	TRANSMEM 29..50; /note="Helical"; /evidence="ECO:0000256|SAM:Phobius"
Daphnia pulex (Water flea)	E9GCT4	E9GCT4_DAPPU	Uncharacterized protein	DAPPUDRAFT_223657	197	TRANSMEM 29..51; /note="Helical"; /evidence="ECO:0000256|SAM:Phobius"
Danio rerio (Zebrafish) (Brachydanio rerio)	A0A8M1P182	A0A8M1P182_DANRE	Wu:fc46h12 precursor	fc46h12 wu:fc46h12	164
Danio rerio (Zebrafish) (Brachydanio rerio)	A0A8M1RN46	A0A8M1RN46_DANRE	Uncharacterized protein LOC100535932 isoform X1	LOC100535932	229
Darwinula stevensoni	A0A7R8ZYG0	A0A7R8ZYG0_9CRUS	Uncharacterized protein	DSTB1V02_LOCUS1062	211	TRANSMEM 44..72; /note="Helical"; /evidence="ECO:0000256|SAM:Phobius"
Elysia chlorotica (Eastern emerald elysia) (Sea slug)	A0A3S1A1Z0	A0A3S1A1Z0_ELYCH	Uncharacterized protein	EGW08_011584	160
Elysia chlorotica (Eastern emerald elysia) (Sea slug)	A0A433SRX8	A0A433SRX8_ELYCH	Uncharacterized protein	EGW08_020243	155
Homarus americanus (American lobster)	A0A8J5MZL6	A0A8J5MZL6_HOMAM	Uncharacterized protein	Hamer_G020940	172
Hyalella azteca (Amphipod)	A0A8B7PBZ0	A0A8B7PBZ0_HYAAZ	Uncharacterized protein LOC108679413	LOC108679413	177	TRANSMEM 6..29; /note="Helical"; /evidence="ECO:0000256|SAM:Phobius"
Hyalella azteca (Amphipod)	A0A8B7PCX0	A0A8B7PCX0_HYAAZ	Uncharacterized protein LOC108679414	LOC108679414	171
Lottia gigantea (Giant owl limpet)	V4AQH7	V4AQH7_LOTGI	Uncharacterized protein	LOTGIDRAFT_143540	161
Lottia gigantea (Giant owl limpet)	V4BH48	V4BH48_LOTGI	Uncharacterized protein	LOTGIDRAFT_127112	141
Mizuhopecten yessoensis (Japanese scallop) (Patinopecten yessoensis)	A0A210PGZ1	A0A210PGZ1_MIZYE	Uncharacterized protein	KP79_PYT19158	170
Mizuhopecten yessoensis (Japanese scallop) (Patinopecten yessoensis)	A0A210PH11	A0A210PH11_MIZYE	Uncharacterized protein	KP79_PYT19160	168
Mizuhopecten yessoensis (Japanese scallop) (Patinopecten yessoensis)	A0A210PH58	A0A210PH58_MIZYE	Uncharacterized protein	KP79_PYT19159	168
Mizuhopecten yessoensis (Japanese scallop) (Patinopecten yessoensis)	A0A210PNX3	A0A210PNX3_MIZYE	Uncharacterized protein	KP79_PYT19416	204	TRANSMEM 37..62; /note="Helical"; /evidence="ECO:0000256|SAM:Phobius"
Nematostella vectensis (Starlet sea anemone)	A7RG96	A7RG96_NEMVE	Uncharacterized protein	NEMVEDRAFT_v1g238047	229	TRANSMEM 58..80; /note="Helical"; /evidence="ECO:0000256|SAM:Phobius"
Octopus bimaculoides (California two-spotted octopus)	A0A0L8IDC1	A0A0L8IDC1_OCTBM	Uncharacterized protein	OCBIM_22016064mg	191	TRANSMEM 26..51; /note="Helical"; /evidence="ECO:0000256|SAM:Phobius"
Oryzias latipes (Japanese rice fish) (Japanese killifish)	A0A3B3HBT5	A0A3B3HBT5_ORYLA	Uncharacterized protein		165
Oryzias latipes (Japanese rice fish) (Japanese killifish)	A0A3B3HTU9	A0A3B3HTU9_ORYLA	Uncharacterized protein		159
Oryzias latipes (Japanese rice fish) (Japanese killifish)	A0A3B3I065	A0A3B3I065_ORYLA	Immunoglobulin V-set domain-containing protein		155
Oryzias latipes (Japanese rice fish) (Japanese killifish)	H2MTQ2	H2MTQ2_ORYLA	Uncharacterized protein	LOC101160024	160
Oryzias latipes (Japanese rice fish) (Japanese killifish)	H2MTQ4	H2MTQ4_ORYLA	Uncharacterized protein		194
Oreochromis niloticus (Nile tilapia) (Tilapia nilotica)	A0A669BLN1	A0A669BLN1_ORENI	Uncharacterized protein		165
Oreochromis niloticus (Nile tilapia) (Tilapia nilotica)	A0A669CUX6	A0A669CUX6_ORENI	Uncharacterized protein		140
Sphaeramia orbicularis (orbiculate cardinalfish)	A0A673AZF2	A0A673AZF2_9TELE	Secreted protein		120
Sepia pharaonis (Pharaoh cuttlefish)	A0A812EIX9	A0A812EIX9_SEPPH	Uncharacterized protein	SPHA_76400	196	TRANSMEM 33..55; /note="Helical"; /evidence="ECO:0000256|SAM:Phobius"
Strongylocentrotus purpuratus (Purple sea urchin)	A0A7M7ND60	A0A7M7ND60_STRPU	Uncharacterized protein		435
Strongylocentrotus purpuratus (Purple sea urchin)	A0A7M7NXB3	A0A7M7NXB3_STRPU	Uncharacterized protein		200	TRANSMEM 33..55; /note="Helical"; /evidence="ECO:0000256|SAM:Phobius"
Trichoplax adhaerens (Trichoplax reptans)	B3RY15	B3RY15_TRIAD	Uncharacterized protein	TRIADDRAFT_63945	198	TRANSMEM 32..57; /note="Helical"; /evidence="ECO:0000256|SAM:Phobius"
Tigriopus californicus (Marine copepod)	A0A553NFZ4	A0A553NFZ4_TIGCA	Peptidase A1 domain-containing protein	TCAL_07694	209	TRANSMEM 35..58; /note="Helical"; /evidence="ECO:0000256|SAM:Phobius"
Tigriopus californicus (Marine copepod)	A0A553PS88	A0A553PS88_TIGCA	CUB domain-containing protein	TCAL_08863	166
Tigriopus californicus (Marine copepod)	A0A553PTF1	A0A553PTF1_TIGCA	Uncharacterized protein	TCAL_04723	171
Takifugu rubripes (Japanese pufferfish) (Fugu rubripes)	A0A3B5K3I0	A0A3B5K3I0_TAKRU	C-type lectin domain-containing protein		293
Takifugu rubripes (Japanese pufferfish) (Fugu rubripes)	A0A674MGM4	A0A674MGM4_TAKRU	Cyanovirin-N domain-containing protein		203
Takifugu rubripes (Japanese pufferfish) (Fugu rubripes)	A0A674MW25	A0A674MW25_TAKRU	Uncharacterized protein		86
Takifugu rubripes (Japanese pufferfish) (Fugu rubripes)	A0A674NIK2	A0A674NIK2_TAKRU	Uncharacterized protein		97
Takifugu rubripes (Japanese pufferfish) (Fugu rubripes)	A0A674NJG8	A0A674NJG8_TAKRU	Chemokine interleukin-8-like domain-containing protein		222

## Sheet: HG4
UniProt annotation for Shared lost HGs among seven terrestrial events
Shared lost HG in Clitellata, Stylommatophora, Nematoda, Tardigrada, Onychophora, Myriapoda, Armadillidium
Organism	Entry	Entry Name	Protein names	Gene Names	Length	Transmembrane	Intramembrane	Subcellular location [CC]	Topological domain
Amphimedon queenslandica (Sponge)	A0A1X7UK92	A0A1X7UK92_AMPQE	Major facilitator superfamily domain-containing protein 1		663	TRANSMEM 42..63; /note="Helical"; /evidence="ECO:0000256|SAM:Phobius"; TRANSMEM 84..105; /note="Helical"; /evidence="ECO:0000256|SAM:Phobius"; TRANSMEM 117..136; /note="Helical"; /evidence="ECO:0000256|SAM:Phobius"; TRANSMEM 176..196; /note="Helical"; /evidence="ECO:0000256|SAM:Phobius"; TRANSMEM 208..233; /note="Helical"; /evidence="ECO:0000256|SAM:Phobius"; TRANSMEM 261..284; /note="Helical"; /…		SUBCELLULAR LOCATION: Lysosome membrane {ECO:0000256|ARBA:ARBA00004155}; Multi-pass membrane protein {ECO:0000256|ARBA:ARBA00004155}. Membrane {ECO:0000256|ARBA:ARBA00004141}; Multi-pass membrane protein {ECO:0000256|ARBA:ARBA00004141}.
Adineta steineri	A0A815JR68	A0A815JR68_9BILA	PET hydrolase-like domain-containing protein	BJG266_LOCUS31571 QVE165_LOCUS35783	294
Adineta steineri	A0A815KVK1	A0A815KVK1_9BILA	PET hydrolase-like domain-containing protein	BJG266_LOCUS29350 QVE165_LOCUS36421	329
Brachionus calyciflorus	A0A814I1G3	A0A814I1G3_9BILA	PET hydrolase-like domain-containing protein	OXX778_LOCUS17207	261
Brachionus calyciflorus	A0A814NBH9	A0A814NBH9_9BILA	PET hydrolase-like domain-containing protein	OXX778_LOCUS20619	335
Branchiostoma lanceolatum (Common lancelet) (Amphioxus lanceolatum)	A0A8J9VJ62	A0A8J9VJ62_BRALA	Hypp5990 protein	Hypp5990 BLAG_LOCUS4343	325
Branchiostoma lanceolatum (Common lancelet) (Amphioxus lanceolatum)	A0A8J9W5C2	A0A8J9W5C2_BRALA	Hypp5995 protein	Hypp5995 BLAG_LOCUS4348	325
Branchiostoma lanceolatum (Common lancelet) (Amphioxus lanceolatum)	A0A8J9W8F3	A0A8J9W8F3_BRALA	Hypp5992 protein	Hypp5992 BLAG_LOCUS4345	318
Branchiostoma lanceolatum (Common lancelet) (Amphioxus lanceolatum)	A0A8J9WHF4	A0A8J9WHF4_BRALA	Hypp5994 protein	Hypp5994 BLAG_LOCUS4347	320
Branchiostoma lanceolatum (Common lancelet) (Amphioxus lanceolatum)	A0A8J9YRL1	A0A8J9YRL1_BRALA	Hypp5993 protein	Hypp5993 BLAG_LOCUS4346	316
Crassostrea gigas (Pacific oyster) (Crassostrea angulata)	A0A8W8K438	A0A8W8K438_CRAGI	PET hydrolase-like domain-containing protein		309
Capitella teleta (Polychaete worm)	R7V9V6	R7V9V6_CAPTE	Uncharacterized protein	CAPTEDRAFT_199457	240
Didymodactylos carnosus	A0A814WIR2	A0A814WIR2_9BILA	PET hydrolase-like domain-containing protein	GPM918_LOCUS23621 SRO942_LOCUS23620	376
Didymodactylos carnosus	A0A815KR10	A0A815KR10_9BILA	PET hydrolase-like domain-containing protein	GPM918_LOCUS32894 SRO942_LOCUS33567	321
Daphnia galeata	A0A8J2RJA4	A0A8J2RJA4_9CRUS	PET hydrolase-like domain-containing protein	DGAL_LOCUS3053	356
Daphnia magna	A0A0P5A7W9	A0A0P5A7W9_9CRUS	Arylacetamide deacetylase	APZ42_020617	354
Daphnia pulex (Water flea)	E9H2C8	E9H2C8_DAPPU	PET hydrolase-like domain-containing protein	DAPPUDRAFT_307488	356
Daphnia pulex (Water flea)	E9H2C9	E9H2C9_DAPPU	PET hydrolase-like domain-containing protein	DAPPUDRAFT_109234	352
Darwinula stevensoni	A0A7R9A8D0	A0A7R9A8D0_9CRUS	PET hydrolase-like domain-containing protein	DSTB1V02_LOCUS9137	363
Darwinula stevensoni	A0A7R9A999	A0A7R9A999_9CRUS	PET hydrolase-like domain-containing protein	DSTB1V02_LOCUS9644	405
Elysia chlorotica (Eastern emerald elysia) (Sea slug)	A0A3S1BYJ3	A0A3S1BYJ3_ELYCH	PET hydrolase-like domain-containing protein	EGW08_000236	343
Homarus americanus (American lobster)	A0A8J5ML16	A0A8J5ML16_HOMAM	Chlorophyllase-1-like	clh1-L Hamer_G024548	377
Hyalella azteca (Amphipod)	A0A8B7PL64	A0A8B7PL64_HYAAZ	Chlorophyllase-1, chloroplastic	LOC108682296	354
Hyalella azteca (Amphipod)	A0A8B7PQ11	A0A8B7PQ11_HYAAZ	Uncharacterized protein LOC108683295	LOC108683295	204
Lottia gigantea (Giant owl limpet)	V4A9F2	V4A9F2_LOTGI	PET hydrolase-like domain-containing protein	LOTGIDRAFT_163441	325
Mizuhopecten yessoensis (Japanese scallop) (Patinopecten yessoensis)	A0A210PX75	A0A210PX75_MIZYE	Chlorophyllase-2, chloroplastic	KP79_PYT21020	319
Rotaria sp. Silwood1	A0A814VUM8	A0A814VUM8_9BILA	PET hydrolase-like domain-containing protein	NFQ510_LOCUS4434 NZN594_LOCUS24822 NZO219_LOCUS13305 XKC960_LOCUS5253	176
Rotaria sp. Silwood1	A0A817YI26	A0A817YI26_9BILA	PET hydrolase-like domain-containing protein	DUG663_LOCUS4134 NFQ510_LOCUS29330 NZN594_LOCUS6833 NZO219_LOCUS3981 XKC960_LOCUS3006 XPS770_LOCUS2188	328
Rotaria sp. Silwood1	A0A817YIQ5	A0A817YIQ5_9BILA	PET hydrolase-like domain-containing protein	BAC187_LOCUS18526 CBO169_LOCUS4079 LEP731_LOCUS4938 NZN594_LOCUS7645 PXF425_LOCUS769	328
Rotaria sp. Silwood1	A0A818F027	A0A818F027_9BILA	PET hydrolase-like domain-containing protein	DUG663_LOCUS12059 LEP731_LOCUS15066 NZN594_LOCUS25023 XPS770_LOCUS5853	267	TRANSMEM 43..65; /note="Helical"; /evidence="ECO:0000256|SAM:Phobius"
Rotaria socialis	A0A820S3D6	A0A820S3D6_9BILA	PET hydrolase-like domain-containing protein	UJA718_LOCUS22414	342
Rotaria socialis	A0A821V2L0	A0A821V2L0_9BILA	Uncharacterized protein	UJA718_LOCUS45450 UJA718_LOCUS49675	57
Rotaria sordida	A0A813S280	A0A813S280_9BILA	PET hydrolase-like domain-containing protein	JXQ802_LOCUS3701	328
Rotaria sordida	A0A813S8P5	A0A813S8P5_9BILA	PET hydrolase-like domain-containing protein	JXQ802_LOCUS3766 PYM288_LOCUS208	328
Tigriopus californicus (Marine copepod)	A0A553PID0	A0A553PID0_TIGCA	PET hydrolase-like domain-containing protein	TCAL_07931	339

## Sheet: HG5
UniProt annotation for Shared lost HGs among seven terrestrial events
Shared lost HG in Clitellata, Stylommatophora, Nematoda, Tardigrada, Onychophora, Myriapoda, Hexapoda
Organism	Entry	Entry Name	Protein names	Gene Names	Length	Transmembrane	Intramembrane	Subcellular location [CC]	Topological domain
Crassostrea gigas (Pacific oyster) (Crassostrea angulata)	A0A8W8MQ21	A0A8W8MQ21_CRAGI	Uncharacterized protein		254
Capitella teleta (Polychaete worm)	R7U8F9	R7U8F9_CAPTE	Uncharacterized protein	CAPTEDRAFT_226055	106
Daphnia galeata	A0A8J2WFP7	A0A8J2WFP7_9CRUS	Transforming acidic coiled-coil-containing protein C-terminal domain-containing protein	DGAL_LOCUS2004	182
Elysia chlorotica (Eastern emerald elysia) (Sea slug)	A0A433TB42	A0A433TB42_ELYCH	Shugoshin C-terminal domain-containing protein	EGW08_013430	2650
Strongylocentrotus purpuratus (Purple sea urchin)	A0A7M7NJS1	A0A7M7NJS1_STRPU	Uncharacterized protein		1564

## Sheet: HG6
UniProt annotation for Shared lost HGs among seven terrestrial events
Shared lost HG in Clitellata, Stylommatophora, Nematoda, Tardigrada, Onychophora, Myriapoda, Tetrapoda
Organism	Entry	Entry Name	Protein names	Gene Names	Length	Transmembrane	Intramembrane	Subcellular location [CC]	Topological domain
Stichopus japonicus (Sea cucumber)	A0A2G8JBQ2	A0A2G8JBQ2_STIJA	Endonuclease/exonuclease/phosphatase domain-containing protein	BSL78_30013	287
Stichopus japonicus (Sea cucumber)	A0A2G8JE26	A0A2G8JE26_STIJA	Endonuclease/exonuclease/phosphatase domain-containing protein	BSL78_29199	479	TRANSMEM 125..145; /note="Helical"; /evidence="ECO:0000256|SAM:Phobius"; TRANSMEM 157..175; /note="Helical"; /evidence="ECO:0000256|SAM:Phobius"
Stichopus japonicus (Sea cucumber)	A0A2G8JEJ4	A0A2G8JEJ4_STIJA	Putative RNA-directed DNA polymerase from mobile element jockey-like	BSL78_29008	191
Stichopus japonicus (Sea cucumber)	A0A2G8JJM5	A0A2G8JJM5_STIJA	Uncharacterized protein	BSL78_27216	254
Stichopus japonicus (Sea cucumber)	A0A2G8JNN8	A0A2G8JNN8_STIJA	RNA-directed DNA polymerase from mobile element jockey-like	BSL78_25853	274
Stichopus japonicus (Sea cucumber)	A0A2G8JRJ3	A0A2G8JRJ3_STIJA	Endonuclease/exonuclease/phosphatase domain-containing protein	BSL78_24777	269
Stichopus japonicus (Sea cucumber)	A0A2G8JW30	A0A2G8JW30_STIJA	RNA-directed DNA polymerase from mobile element jockey-like	BSL78_23277	704
Stichopus japonicus (Sea cucumber)	A0A2G8JY63	A0A2G8JY63_STIJA	RNA-directed DNA polymerase from mobile element jockey-like	BSL78_22452	292
Stichopus japonicus (Sea cucumber)	A0A2G8JZQ3	A0A2G8JZQ3_STIJA	Reverse transcriptase domain-containing protein	BSL78_21929	300
Stichopus japonicus (Sea cucumber)	A0A2G8K0C4	A0A2G8K0C4_STIJA	Uncharacterized protein	BSL78_21685	203
Stichopus japonicus (Sea cucumber)	A0A2G8K108	A0A2G8K108_STIJA	Reverse transcriptase domain-containing protein	BSL78_21494	217
Stichopus japonicus (Sea cucumber)	A0A2G8K1G8	A0A2G8K1G8_STIJA	Reverse transcriptase domain-containing protein	BSL78_21293	376
Stichopus japonicus (Sea cucumber)	A0A2G8K5V7	A0A2G8K5V7_STIJA	RNA-directed DNA polymerase from mobile element jockey-like	BSL78_19749	168
Stichopus japonicus (Sea cucumber)	A0A2G8KC01	A0A2G8KC01_STIJA	Endonuclease/exonuclease/phosphatase domain-containing protein	BSL78_17609	223
Stichopus japonicus (Sea cucumber)	A0A2G8KE90	A0A2G8KE90_STIJA	Endonuclease/exonuclease/phosphatase domain-containing protein	BSL78_16816	432
Stichopus japonicus (Sea cucumber)	A0A2G8KEB7	A0A2G8KEB7_STIJA	Reverse transcriptase domain-containing protein	BSL78_16796	654
Stichopus japonicus (Sea cucumber)	A0A2G8KG74	A0A2G8KG74_STIJA	Uncharacterized protein	BSL78_16127	208
Stichopus japonicus (Sea cucumber)	A0A2G8KGW1	A0A2G8KGW1_STIJA	Endonuclease/exonuclease/phosphatase domain-containing protein	BSL78_15928	367
Stichopus japonicus (Sea cucumber)	A0A2G8KI54	A0A2G8KI54_STIJA	Endonuclease/exonuclease/phosphatase domain-containing protein	BSL78_15480	419
Stichopus japonicus (Sea cucumber)	A0A2G8KQN2	A0A2G8KQN2_STIJA	Endonuclease/exonuclease/phosphatase domain-containing protein	BSL78_12854	328
Stichopus japonicus (Sea cucumber)	A0A2G8KRM5	A0A2G8KRM5_STIJA	Uncharacterized protein	BSL78_12493	214
Stichopus japonicus (Sea cucumber)	A0A2G8KU53	A0A2G8KU53_STIJA	Endonuclease/exonuclease/phosphatase domain-containing protein	BSL78_11565	464
Stichopus japonicus (Sea cucumber)	A0A2G8KUG1	A0A2G8KUG1_STIJA	RNA-directed DNA polymerase from mobile element jockey-like	BSL78_11519	233
Stichopus japonicus (Sea cucumber)	A0A2G8L1V1	A0A2G8L1V1_STIJA	Uncharacterized protein	BSL78_08860	180
Stichopus japonicus (Sea cucumber)	A0A2G8L6B7	A0A2G8L6B7_STIJA	Putative RNA-directed DNA polymerase from mobile element jockey-like	BSL78_07417	481
Stichopus japonicus (Sea cucumber)	A0A2G8L6C1	A0A2G8L6C1_STIJA	Putative RNA-directed DNA polymerase from mobile element jockey-like	BSL78_07276	407
Stichopus japonicus (Sea cucumber)	A0A2G8L893	A0A2G8L893_STIJA	RNA-directed DNA polymerase from mobile element jockey-like	BSL78_06629	169
Stichopus japonicus (Sea cucumber)	A0A2G8L8F6	A0A2G8L8F6_STIJA	Reverse transcriptase domain-containing protein	BSL78_06628	303
Stichopus japonicus (Sea cucumber)	A0A2G8LDE6	A0A2G8LDE6_STIJA	Reverse transcriptase domain-containing protein	BSL78_04794	403
Stichopus japonicus (Sea cucumber)	A0A2G8LDH0	A0A2G8LDH0_STIJA	RNA-directed DNA polymerase from mobile element jockey-like	BSL78_04810	200
Stichopus japonicus (Sea cucumber)	A0A2G8LQH0	A0A2G8LQH0_STIJA	Endonuclease/exonuclease/phosphatase domain-containing protein	BSL78_00522	315
Branchiostoma lanceolatum (Common lancelet) (Amphioxus lanceolatum)	A0A8J9YRK0	A0A8J9YRK0_BRALA	Hypp5693 protein	Hypp5693 BLAG_LOCUS3418	297
Branchiostoma lanceolatum (Common lancelet) (Amphioxus lanceolatum)	A0A8J9Z2G3	A0A8J9Z2G3_BRALA	Hypp7619 protein	Hypp7619 BLAG_LOCUS8145	253
Branchiostoma lanceolatum (Common lancelet) (Amphioxus lanceolatum)	A0A8J9ZKC2	A0A8J9ZKC2_BRALA	Hypp1563 protein	Hypp1563 BLAG_LOCUS14566	947
Branchiostoma lanceolatum (Common lancelet) (Amphioxus lanceolatum)	A0A8K0ADW6	A0A8K0ADW6_BRALA	Hypp4516 protein	Hypp4516 BLAG_LOCUS23089	502
Branchiostoma lanceolatum (Common lancelet) (Amphioxus lanceolatum)	A0A8K0E5L0	A0A8K0E5L0_BRALA	Hypp6972 protein	Hypp6972 BLAG_LOCUS6005	405
Branchiostoma lanceolatum (Common lancelet) (Amphioxus lanceolatum)	A0A8K0EKU6	A0A8K0EKU6_BRALA	Hypp9295 protein	Hypp9295 BLAG_LOCUS12530	366
Branchiostoma lanceolatum (Common lancelet) (Amphioxus lanceolatum)	A0A8K0EXA8	A0A8K0EXA8_BRALA	Hypp3446 protein	Hypp3446 BLAG_LOCUS20176	268
Branchiostoma lanceolatum (Common lancelet) (Amphioxus lanceolatum)	A0A8K0F1V5	A0A8K0F1V5_BRALA	Hypp5313 protein	Hypp5313 BLAG_LOCUS25495	556
Branchiostoma lanceolatum (Common lancelet) (Amphioxus lanceolatum)	A0A8S4MMY4	A0A8S4MMY4_BRALA	Hypp9537 protein	Hypp9537 BLAG_LOCUS26099	417
Branchiostoma lanceolatum (Common lancelet) (Amphioxus lanceolatum)	A0A8S4MP03	A0A8S4MP03_BRALA	Hypp9748 protein	Hypp9748 BLAG_LOCUS26392	67
Capitella teleta (Polychaete worm)	R7T505	R7T505_CAPTE	Endonuclease/exonuclease/phosphatase domain-containing protein	CAPTEDRAFT_217985	268
Capitella teleta (Polychaete worm)	R7T5F9	R7T5F9_CAPTE	Uncharacterized protein	CAPTEDRAFT_80650	66
Capitella teleta (Polychaete worm)	R7T9I8	R7T9I8_CAPTE	Uncharacterized protein	CAPTEDRAFT_190770	163
Capitella teleta (Polychaete worm)	R7TAD2	R7TAD2_CAPTE	Reverse transcriptase domain-containing protein	CAPTEDRAFT_211531	373
Capitella teleta (Polychaete worm)	R7TC42	R7TC42_CAPTE	Alkylated DNA repair protein AlkB homologue 8 N-terminal domain-containing protein	CAPTEDRAFT_205812	612
Capitella teleta (Polychaete worm)	R7TGV7	R7TGV7_CAPTE	Uncharacterized protein	CAPTEDRAFT_215790	301
Capitella teleta (Polychaete worm)	R7U8E2	R7U8E2_CAPTE	Endonuclease/exonuclease/phosphatase domain-containing protein	CAPTEDRAFT_213792	192
Capitella teleta (Polychaete worm)	R7UBU1	R7UBU1_CAPTE	Endonuclease/exonuclease/phosphatase domain-containing protein	CAPTEDRAFT_202136	281
Capitella teleta (Polychaete worm)	R7UBW3	R7UBW3_CAPTE	Uncharacterized protein	CAPTEDRAFT_202158	412
Capitella teleta (Polychaete worm)	R7UD45	R7UD45_CAPTE	Alkylated DNA repair protein AlkB homologue 8 N-terminal domain-containing protein	CAPTEDRAFT_216682	621
Capitella teleta (Polychaete worm)	R7UDS6	R7UDS6_CAPTE	Reverse transcriptase domain-containing protein	CAPTEDRAFT_189813	174
Capitella teleta (Polychaete worm)	R7UGR2	R7UGR2_CAPTE	Endonuclease/exonuclease/phosphatase domain-containing protein	CAPTEDRAFT_185167	259
Capitella teleta (Polychaete worm)	R7UGT2	R7UGT2_CAPTE	Alkylated DNA repair protein AlkB homologue 8 N-terminal domain-containing protein	CAPTEDRAFT_200050	261	TRANSMEM 207..227; /note="Helical"; /evidence="ECO:0000256|SAM:Phobius"
Capitella teleta (Polychaete worm)	R7UIR0	R7UIR0_CAPTE	Uncharacterized protein	CAPTEDRAFT_198356	285
Capitella teleta (Polychaete worm)	R7UN91	R7UN91_CAPTE	Uncharacterized protein	CAPTEDRAFT_213423	201
Capitella teleta (Polychaete worm)	R7UP81	R7UP81_CAPTE	Carboxypeptidase activation peptide domain-containing protein	CAPTEDRAFT_207317	288
Capitella teleta (Polychaete worm)	R7UYZ2	R7UYZ2_CAPTE	Endonuclease/exonuclease/phosphatase domain-containing protein	CAPTEDRAFT_191138	161
Capitella teleta (Polychaete worm)	R7V8N5	R7V8N5_CAPTE	Endonuclease/exonuclease/phosphatase domain-containing protein	CAPTEDRAFT_202217	196
Capitella teleta (Polychaete worm)	R7VDP3	R7VDP3_CAPTE	Endonuclease/exonuclease/phosphatase domain-containing protein	CAPTEDRAFT_192370	441
Capitella teleta (Polychaete worm)	R7VHI4	R7VHI4_CAPTE	MADF domain-containing protein	CAPTEDRAFT_192773	135
Capitella teleta (Polychaete worm)	R7VHZ8	R7VHZ8_CAPTE	Uncharacterized protein	CAPTEDRAFT_218687	213
Elysia chlorotica (Eastern emerald elysia) (Sea slug)	A0A3S0ZXJ5	A0A3S0ZXJ5_ELYCH	Endonuclease/exonuclease/phosphatase domain-containing protein	EGW08_003103	338
Elysia chlorotica (Eastern emerald elysia) (Sea slug)	A0A3S1AV40	A0A3S1AV40_ELYCH	Uncharacterized protein	EGW08_023116	154	TRANSMEM 76..98; /note="Helical"; /evidence="ECO:0000256|SAM:Phobius"
Elysia chlorotica (Eastern emerald elysia) (Sea slug)	A0A433SM44	A0A433SM44_ELYCH	NR LBD domain-containing protein	EGW08_021989	527
Elysia chlorotica (Eastern emerald elysia) (Sea slug)	A0A433TM14	A0A433TM14_ELYCH	Endonuclease/exonuclease/phosphatase domain-containing protein	EGW08_009640	354
Elysia chlorotica (Eastern emerald elysia) (Sea slug)	A0A433TVL8	A0A433TVL8_ELYCH	Uncharacterized protein	EGW08_006643	255
Elysia chlorotica (Eastern emerald elysia) (Sea slug)	A0A433TYX4	A0A433TYX4_ELYCH	Endonuclease/exonuclease/phosphatase domain-containing protein	EGW08_005433	295
	A0A8J4Z2E1	A0A8J4Z2E1_9CHEL	deleted
	A0A8J4ZFS4	A0A8J4ZFS4_9CHEL	deleted
	A0A8J4ZK75	A0A8J4ZK75_9CHEL	deleted
	A0A8J5A9E9	A0A8J5A9E9_9CHEL	deleted
	A0A8J5DBL1	A0A8J5DBL1_9CHEL	deleted
Nematostella vectensis (Starlet sea anemone)	A7RML8	A7RML8_NEMVE	Endonuclease/exonuclease/phosphatase domain-containing protein	NEMVEDRAFT_v1g199332	297
Nematostella vectensis (Starlet sea anemone)	A7S0U0	A7S0U0_NEMVE	Endonuclease/exonuclease/phosphatase domain-containing protein	NEMVEDRAFT_v1g54040	156
Nematostella vectensis (Starlet sea anemone)	A7S962	A7S962_NEMVE	EGF-like domain-containing protein	NEMVEDRAFT_v1g243694	584
Nematostella vectensis (Starlet sea anemone)	A7SMT2	A7SMT2_NEMVE	Endonuclease/exonuclease/phosphatase domain-containing protein	NEMVEDRAFT_v1g124108	198
Nematostella vectensis (Starlet sea anemone)	A7SP32	A7SP32_NEMVE	Endonuclease/exonuclease/phosphatase domain-containing protein	NEMVEDRAFT_v1g125607	211
Nematostella vectensis (Starlet sea anemone)	A7SW06	A7SW06_NEMVE	Uncharacterized protein	NEMVEDRAFT_v1g218349	262
Nematostella vectensis (Starlet sea anemone)	A7SZQ0	A7SZQ0_NEMVE	Endonuclease/exonuclease/phosphatase domain-containing protein	NEMVEDRAFT_v1g139352	216
Nematostella vectensis (Starlet sea anemone)	A7T0R5	A7T0R5_NEMVE	Endonuclease/exonuclease/phosphatase domain-containing protein	NEMVEDRAFT_v1g43080	219
Nematostella vectensis (Starlet sea anemone)	A7TCJ8	A7TCJ8_NEMVE	Ribosome biogenesis protein BRX1 homolog	NEMVEDRAFT_v1g225272	318			SUBCELLULAR LOCATION: Nucleus, nucleolus {ECO:0000256|ARBA:ARBA00004604}.
Nematostella vectensis (Starlet sea anemone)	A7TCW5	A7TCW5_NEMVE	Endonuclease/exonuclease/phosphatase domain-containing protein	NEMVEDRAFT_v1g225401	221
Oryzias latipes (Japanese rice fish) (Japanese killifish)	A0A3B3H2H1	A0A3B3H2H1_ORYLA	Reverse transcriptase domain-containing protein		980
Oryzias latipes (Japanese rice fish) (Japanese killifish)	A0A3B3HR34	A0A3B3HR34_ORYLA	Reverse transcriptase domain-containing protein		1021	TRANSMEM 904..926; /note="Helical"; /evidence="ECO:0000256|SAM:Phobius"
Oryzias latipes (Japanese rice fish) (Japanese killifish)	A0A3B3HT04	A0A3B3HT04_ORYLA	Reverse transcriptase domain-containing protein		1040	TRANSMEM 923..945; /note="Helical"; /evidence="ECO:0000256|SAM:Phobius"
Oryzias latipes (Japanese rice fish) (Japanese killifish)	A0A3B3IAI9	A0A3B3IAI9_ORYLA	Reverse transcriptase domain-containing protein		976	TRANSMEM 866..887; /note="Helical"; /evidence="ECO:0000256|SAM:Phobius"
Oreochromis niloticus (Nile tilapia) (Tilapia nilotica)	A0A669AZM6	A0A669AZM6_ORENI	Reverse transcriptase domain-containing protein		988
Oreochromis niloticus (Nile tilapia) (Tilapia nilotica)	A0A669B2D9	A0A669B2D9_ORENI	Reverse transcriptase domain-containing protein		807
Oreochromis niloticus (Nile tilapia) (Tilapia nilotica)	A0A669B2V8	A0A669B2V8_ORENI	Reverse transcriptase domain-containing protein		940
Oreochromis niloticus (Nile tilapia) (Tilapia nilotica)	A0A669B6E2	A0A669B6E2_ORENI	Reverse transcriptase domain-containing protein		967
Oreochromis niloticus (Nile tilapia) (Tilapia nilotica)	A0A669BD36	A0A669BD36_ORENI	Reverse transcriptase domain-containing protein		746
Oreochromis niloticus (Nile tilapia) (Tilapia nilotica)	A0A669BGG5	A0A669BGG5_ORENI	Reverse transcriptase domain-containing protein		803
Oreochromis niloticus (Nile tilapia) (Tilapia nilotica)	A0A669BH95	A0A669BH95_ORENI	Reverse transcriptase domain-containing protein		882
Oreochromis niloticus (Nile tilapia) (Tilapia nilotica)	A0A669BJA4	A0A669BJA4_ORENI	Reverse transcriptase domain-containing protein		695
Oreochromis niloticus (Nile tilapia) (Tilapia nilotica)	A0A669BKJ3	A0A669BKJ3_ORENI	Uncharacterized LOC109197785	LOC109197785	768
Oreochromis niloticus (Nile tilapia) (Tilapia nilotica)	A0A669BNC2	A0A669BNC2_ORENI	Reverse transcriptase domain-containing protein		898
Oreochromis niloticus (Nile tilapia) (Tilapia nilotica)	A0A669BNW9	A0A669BNW9_ORENI	Reverse transcriptase domain-containing protein		812
Oreochromis niloticus (Nile tilapia) (Tilapia nilotica)	A0A669BSU5	A0A669BSU5_ORENI	Reverse transcriptase domain-containing protein		807
Oreochromis niloticus (Nile tilapia) (Tilapia nilotica)	A0A669BU45	A0A669BU45_ORENI	Reverse transcriptase domain-containing protein		636
Oreochromis niloticus (Nile tilapia) (Tilapia nilotica)	A0A669C3E7	A0A669C3E7_ORENI	Reverse transcriptase domain-containing protein		795
Oreochromis niloticus (Nile tilapia) (Tilapia nilotica)	A0A669CBX8	A0A669CBX8_ORENI	Reverse transcriptase domain-containing protein		995
Oreochromis niloticus (Nile tilapia) (Tilapia nilotica)	A0A669CDF6	A0A669CDF6_ORENI	Reverse transcriptase domain-containing protein		1002
Oreochromis niloticus (Nile tilapia) (Tilapia nilotica)	A0A669CSQ3	A0A669CSQ3_ORENI	Reverse transcriptase domain-containing protein		910
Oreochromis niloticus (Nile tilapia) (Tilapia nilotica)	A0A669CU69	A0A669CU69_ORENI	Reverse transcriptase domain-containing protein		1063	TRANSMEM 16..34; /note="Helical"; /evidence="ECO:0000256|SAM:Phobius"; TRANSMEM 46..69; /note="Helical"; /evidence="ECO:0000256|SAM:Phobius"
Oreochromis niloticus (Nile tilapia) (Tilapia nilotica)	A0A669D477	A0A669D477_ORENI	Reverse transcriptase domain-containing protein		995
Oreochromis niloticus (Nile tilapia) (Tilapia nilotica)	A0A669D634	A0A669D634_ORENI	Reverse transcriptase domain-containing protein		789
Oreochromis niloticus (Nile tilapia) (Tilapia nilotica)	A0A669D6M2	A0A669D6M2_ORENI	Reverse transcriptase domain-containing protein		994
Oreochromis niloticus (Nile tilapia) (Tilapia nilotica)	A0A669D928	A0A669D928_ORENI	Reverse transcriptase domain-containing protein		807
Oreochromis niloticus (Nile tilapia) (Tilapia nilotica)	A0A669D9H6	A0A669D9H6_ORENI	Reverse transcriptase domain-containing protein		896
Oreochromis niloticus (Nile tilapia) (Tilapia nilotica)	A0A669D9I5	A0A669D9I5_ORENI	Reverse transcriptase domain-containing protein		787
Oreochromis niloticus (Nile tilapia) (Tilapia nilotica)	A0A669DBP3	A0A669DBP3_ORENI	Reverse transcriptase domain-containing protein		898
Oreochromis niloticus (Nile tilapia) (Tilapia nilotica)	A0A669DN27	A0A669DN27_ORENI	Reverse transcriptase domain-containing protein		994
Oreochromis niloticus (Nile tilapia) (Tilapia nilotica)	A0A669DNM3	A0A669DNM3_ORENI	Reverse transcriptase domain-containing protein		897
Oreochromis niloticus (Nile tilapia) (Tilapia nilotica)	A0A669DSP4	A0A669DSP4_ORENI	Reverse transcriptase domain-containing protein		899
Oreochromis niloticus (Nile tilapia) (Tilapia nilotica)	A0A669DTM0	A0A669DTM0_ORENI	Reverse transcriptase domain-containing protein		910
Oreochromis niloticus (Nile tilapia) (Tilapia nilotica)	A0A669DWD3	A0A669DWD3_ORENI	Reverse transcriptase domain-containing protein		898
Oreochromis niloticus (Nile tilapia) (Tilapia nilotica)	A0A669DX88	A0A669DX88_ORENI	Reverse transcriptase domain-containing protein		995
Oreochromis niloticus (Nile tilapia) (Tilapia nilotica)	A0A669DXB8	A0A669DXB8_ORENI	Reverse transcriptase domain-containing protein		994
Oreochromis niloticus (Nile tilapia) (Tilapia nilotica)	A0A669DYZ9	A0A669DYZ9_ORENI	Reverse transcriptase domain-containing protein		967
Oreochromis niloticus (Nile tilapia) (Tilapia nilotica)	A0A669E0H0	A0A669E0H0_ORENI	Reverse transcriptase domain-containing protein		720	TRANSMEM 676..695; /note="Helical"; /evidence="ECO:0000256|SAM:Phobius"
Oreochromis niloticus (Nile tilapia) (Tilapia nilotica)	A0A669E0Z2	A0A669E0Z2_ORENI	Reverse transcriptase domain-containing protein		898
Oreochromis niloticus (Nile tilapia) (Tilapia nilotica)	A0A669E2F5	A0A669E2F5_ORENI	Reverse transcriptase domain-containing protein		906
Oreochromis niloticus (Nile tilapia) (Tilapia nilotica)	A0A669EA52	A0A669EA52_ORENI	Reverse transcriptase domain-containing protein		1030
Oreochromis niloticus (Nile tilapia) (Tilapia nilotica)	A0A669EBQ2	A0A669EBQ2_ORENI	Reverse transcriptase domain-containing protein		815
Oreochromis niloticus (Nile tilapia) (Tilapia nilotica)	A0A669ECY3	A0A669ECY3_ORENI	Reverse transcriptase domain-containing protein		995
Oreochromis niloticus (Nile tilapia) (Tilapia nilotica)	A0A669EGR5	A0A669EGR5_ORENI	Reverse transcriptase domain-containing protein		895
Oreochromis niloticus (Nile tilapia) (Tilapia nilotica)	A0A669EJB4	A0A669EJB4_ORENI	Reverse transcriptase domain-containing protein		807
Oreochromis niloticus (Nile tilapia) (Tilapia nilotica)	A0A669EL45	A0A669EL45_ORENI	Reverse transcriptase domain-containing protein		994
Oreochromis niloticus (Nile tilapia) (Tilapia nilotica)	A0A669EL98	A0A669EL98_ORENI	Reverse transcriptase domain-containing protein		652
Oreochromis niloticus (Nile tilapia) (Tilapia nilotica)	A0A669EMQ9	A0A669EMQ9_ORENI	Reverse transcriptase domain-containing protein		743
Oreochromis niloticus (Nile tilapia) (Tilapia nilotica)	A0A669ER38	A0A669ER38_ORENI	Reverse transcriptase domain-containing protein		636	TRANSMEM 528..547; /note="Helical"; /evidence="ECO:0000256|SAM:Phobius"
Oreochromis niloticus (Nile tilapia) (Tilapia nilotica)	A0A669EUI3	A0A669EUI3_ORENI	Reverse transcriptase domain-containing protein		901
Oreochromis niloticus (Nile tilapia) (Tilapia nilotica)	A0A669EXZ9	A0A669EXZ9_ORENI	Reverse transcriptase domain-containing protein		807
Oreochromis niloticus (Nile tilapia) (Tilapia nilotica)	A0A669EYA4	A0A669EYA4_ORENI	Reverse transcriptase domain-containing protein		967
Oreochromis niloticus (Nile tilapia) (Tilapia nilotica)	A0A669F1C2	A0A669F1C2_ORENI	Reverse transcriptase domain-containing protein		764
Oreochromis niloticus (Nile tilapia) (Tilapia nilotica)	A0A669F452	A0A669F452_ORENI	Reverse transcriptase domain-containing protein		658
Oreochromis niloticus (Nile tilapia) (Tilapia nilotica)	A0A669F6B3	A0A669F6B3_ORENI	Reverse transcriptase domain-containing protein		788
Oreochromis niloticus (Nile tilapia) (Tilapia nilotica)	A0A669F6N2	A0A669F6N2_ORENI	Reverse transcriptase domain-containing protein		772
Oreochromis niloticus (Nile tilapia) (Tilapia nilotica)	A0A669F883	A0A669F883_ORENI	Reverse transcriptase domain-containing protein		995
Strongylocentrotus purpuratus (Purple sea urchin)	A0A7M7HQK6	A0A7M7HQK6_STRPU	Uncharacterized protein		272
Strongylocentrotus purpuratus (Purple sea urchin)	A0A7M7LP40	A0A7M7LP40_STRPU	Uncharacterized protein		488
Strongylocentrotus purpuratus (Purple sea urchin)	A0A7M7P063	A0A7M7P063_STRPU	Endonuclease/exonuclease/phosphatase domain-containing protein		178
Strongylocentrotus purpuratus (Purple sea urchin)	A0A7M7PEW2	A0A7M7PEW2_STRPU	Uncharacterized protein		272
Takifugu rubripes (Japanese pufferfish) (Fugu rubripes)	A0A674MDW1	A0A674MDW1_TAKRU	Reverse transcriptase domain-containing protein		905
Takifugu rubripes (Japanese pufferfish) (Fugu rubripes)	A0A674NHG3	A0A674NHG3_TAKRU	Reverse transcriptase domain-containing protein		1031	TRANSMEM 904..925; /note="Helical"; /evidence="ECO:0000256|SAM:Phobius"
Takifugu rubripes (Japanese pufferfish) (Fugu rubripes)	A0A674NJH1	A0A674NJH1_TAKRU	Reverse transcriptase domain-containing protein		990	TRANSMEM 879..902; /note="Helical"; /evidence="ECO:0000256|SAM:Phobius"
Takifugu rubripes (Japanese pufferfish) (Fugu rubripes)	A0A674NNW5	A0A674NNW5_TAKRU	Reverse transcriptase domain-containing protein		778
Takifugu rubripes (Japanese pufferfish) (Fugu rubripes)	A0A674NVG8	A0A674NVG8_TAKRU	Reverse transcriptase domain-containing protein		86

## Sheet: HG7
UniProt annotation for Shared lost HGs among seven terrestrial events
Shared lost HG in Stylommatophora, Nematoda, Tardigrada, Onychophora, Myriapoda, Armadillidium, Hexapoda
Organism	Entry	Entry Name	Protein names	Gene Names	Length	Transmembrane	Intramembrane	Subcellular location [CC]	Topological domain
Daphnia magna	A0A164KMI7	A0A164KMI7_9CRUS	Nucleoprotein (Nucleocapsid protein)	APZ42_033850	611			SUBCELLULAR LOCATION: Cytoplasm {ECO:0000256|ARBA:ARBA00004496}. Host cytoplasm {ECO:0000256|ARBA:ARBA00004192}. Virion {ECO:0000256|ARBA:ARBA00004328}.
Elysia chlorotica (Eastern emerald elysia) (Sea slug)	A0A3S1HLA0	A0A3S1HLA0_ELYCH	Nucleoprotein (Nucleocapsid protein)	EGW08_010405	368			SUBCELLULAR LOCATION: Cytoplasm {ECO:0000256|ARBA:ARBA00004496}. Host cytoplasm {ECO:0000256|ARBA:ARBA00004192}. Virion {ECO:0000256|ARBA:ARBA00004328}.
Hyalella azteca (Amphipod)	A0A8B7NI15	A0A8B7NI15_HYAAZ	Nucleoprotein (Nucleocapsid protein)	LOC108670326	434	TRANSMEM 53..76; /note="Helical"; /evidence="ECO:0000256|SAM:Phobius"		SUBCELLULAR LOCATION: Cytoplasm {ECO:0000256|ARBA:ARBA00004496}. Host cytoplasm {ECO:0000256|ARBA:ARBA00004192}. Virion {ECO:0000256|ARBA:ARBA00004328}.
Octopus bimaculoides (California two-spotted octopus)	A0A0L8FVJ3	A0A0L8FVJ3_OCTBM	Nucleoprotein (Nucleocapsid protein)	OCBIM_22007313mg	345			SUBCELLULAR LOCATION: Cytoplasm {ECO:0000256|ARBA:ARBA00004496}. Host cytoplasm {ECO:0000256|ARBA:ARBA00004192}. Virion {ECO:0000256|ARBA:ARBA00004328}.

## Sheet: HG8
UniProt annotation for Shared lost HGs among seven terrestrial events
Shared lost HG in Bdelloida, Stylommatophora, Nematoda, Tardigrada, Onychophora, Myriapoda, Hexapoda
Organism	Entry	Entry Name	Protein names	Gene Names	Length	Transmembrane	Intramembrane	Subcellular location [CC]	Topological domain
Brachionus calyciflorus	A0A813NH63	A0A813NH63_9BILA	Uncharacterized protein	OXX778_LOCUS2982	167
Brachionus calyciflorus	A0A813XLD0	A0A813XLD0_9BILA	Uncharacterized protein	OXX778_LOCUS9715	164
Brachionus calyciflorus	A0A814QXQ3	A0A814QXQ3_9BILA	Uncharacterized protein	OXX778_LOCUS22255	185
Daphnia pulex (Water flea)	E9GBK4	E9GBK4_DAPPU	Uncharacterized protein	DAPPUDRAFT_100890	179
Daphnia pulex (Water flea)	E9GBK5	E9GBK5_DAPPU	Uncharacterized protein	DAPPUDRAFT_100891	180
Daphnia pulex (Water flea)	E9GBM2	E9GBM2_DAPPU	Uncharacterized protein	DAPPUDRAFT_223537	180
Daphnia pulex (Water flea)	E9GBM3	E9GBM3_DAPPU	Uncharacterized protein	DAPPUDRAFT_316072	83

## Sheet: HG9
UniProt annotation for Shared lost HGs among seven terrestrial events
Shared lost HG in Bdelloida, Nematoda, Tardigrada, Onychophora, Myriapoda, Armadillidium, Hexapoda
Organism	Entry	Entry Name	Protein names	Gene Names	Length	Transmembrane	Intramembrane	Subcellular location [CC]	Topological domain
Brachionus calyciflorus	A0A814SVC5	A0A814SVC5_9BILA	Uncharacterized protein	OXX778_LOCUS23356	195
Daphnia magna	A0A162C213	A0A162C213_9CRUS	Uncharacterized protein	APZ42_003753	198
Daphnia magna	A0A162CEB0	A0A162CEB0_9CRUS	Peptidase A2 domain-containing protein	APZ42_034262	63
Daphnia magna	A0A162CTL1	A0A162CTL1_9CRUS	Uncharacterized protein	APZ42_025515	183
Daphnia magna	A0A162CWJ6	A0A162CWJ6_9CRUS	Peptidase A2 domain-containing protein	APZ42_003642	140
Daphnia magna	A0A162D2Z2	A0A162D2Z2_9CRUS	Peptidase A2 domain-containing protein	APZ42_006816	185
Daphnia magna	A0A162DHZ1	A0A162DHZ1_9CRUS	Reverse transcriptase domain-containing protein	APZ42_023101	1137
Daphnia magna	A0A162F122	A0A162F122_9CRUS	Reverse transcriptase/retrotransposon-derived protein RNase H-like domain-containing protein	APZ42_004076	236
Daphnia magna	A0A162T398	A0A162T398_9CRUS	Uncharacterized protein	APZ42_011128	106
Daphnia magna	A0A164DKM9	A0A164DKM9_9CRUS	Peptidase A2 domain-containing protein	APZ42_010091	135
Daphnia magna	A0A164DL55	A0A164DL55_9CRUS	Uncharacterized protein	APZ42_010064	114
Daphnia magna	A0A164DX08	A0A164DX08_9CRUS	Reverse transcriptase domain-containing protein	APZ42_009605	115
Daphnia magna	A0A164E5F3	A0A164E5F3_9CRUS	Peptidase A2 domain-containing protein	APZ42_009207	113
Daphnia magna	A0A164EZP6	A0A164EZP6_9CRUS	Peptidase A2 domain-containing protein	APZ42_007926	175
Daphnia magna	A0A164EZQ6	A0A164EZQ6_9CRUS	Peptidase A2 domain-containing protein	APZ42_007925	110
Daphnia magna	A0A164FMI5	A0A164FMI5_9CRUS	Uncharacterized protein	APZ42_006908	95
Daphnia magna	A0A164FP32	A0A164FP32_9CRUS	Reverse transcriptase domain-containing protein	APZ42_006819	188
Daphnia magna	A0A164GD79	A0A164GD79_9CRUS	Reverse transcriptase domain-containing protein	APZ42_005587	189
Daphnia magna	A0A164GMK3	A0A164GMK3_9CRUS	Peptidase A2 domain-containing protein	APZ42_005119	276
Daphnia magna	A0A164JVD0	A0A164JVD0_9CRUS	CCHC-type domain-containing protein	APZ42_000168	173
Daphnia magna	A0A164L3E3	A0A164L3E3_9CRUS	Reverse transcriptase/retrotransposon-derived protein RNase H-like domain-containing protein	APZ42_033430	495
Daphnia magna	A0A164NQX4	A0A164NQX4_9CRUS	Peptidase A2 domain-containing protein	APZ42_030467	284
Daphnia magna	A0A164NUM9	A0A164NUM9_9CRUS	Reverse transcriptase RNase H-like domain-containing protein	APZ42_030343	203
Daphnia magna	A0A164P1C6	A0A164P1C6_9CRUS	Uncharacterized protein	APZ42_030132	202
Daphnia magna	A0A164SVG9	A0A164SVG9_9CRUS	Uncharacterized protein	APZ42_025652	66
Daphnia pulex (Water flea)	E9HBJ7	E9HBJ7_DAPPU	Uncharacterized protein	DAPPUDRAFT_256521	103
Daphnia pulex (Water flea)	E9HT22	E9HT22_DAPPU	Peptidase A2 domain-containing protein	DAPPUDRAFT_117552	799
Daphnia pulex (Water flea)	E9I2H6	E9I2H6_DAPPU	Uncharacterized protein	DAPPUDRAFT_120936	253
Daphnia pulex (Water flea)	E9I2M3	E9I2M3_DAPPU	Uncharacterized protein	DAPPUDRAFT_338239	372
Hyalella azteca (Amphipod)	A0A8B7NRK5	A0A8B7NRK5_HYAAZ	Uncharacterized protein LOC108673052	LOC108673052	289
